# Supplementary material for: Yes, one can obtain better quality structures from routine X-ray data collection
Source: IUCrJ. 2016 Jan 1;3(Pt 1):61–70. doi: 10.1107/S2052252515020941 (PMC4704080; doi:10.1107/S2052252515020941)
Supplement: Supplementary file 1 [file m-03-00061-sup1.cif]

data_BENZ_IAM_50
_audit_creation_date              2015-09-24
_audit_creation_method
;
Olex2 1.2
(compiled 2015.01.26 svn.r3150 for OlexSys, GUI svn.r4998)
;
_publ_contact_author_address      ?
_publ_contact_author_email        ?
_publ_contact_author_name         ''
_publ_contact_author_phone        ?
_publ_section_references
;
Dolomanov, O.V., Bourhis, L.J., Gildea, R.J, Howard, J.A.K. & Puschmann, H.
 (2009), J. Appl. Cryst. 42, 339-341.

Sheldrick, G.M. (2008). Acta Cryst. A64, 112-122.
;
_chemical_name_common             ?
_chemical_name_systematic
;
 ? 
;
_chemical_formula_moiety          '2(Cl), C12 H14 N2'
_chemical_formula_sum             'C12 H14 Cl2 N2'
_chemical_formula_weight          257.15
_chemical_melting_point           ?
loop_
  _atom_type_symbol
  _atom_type_description
  _atom_type_scat_dispersion_real
  _atom_type_scat_dispersion_imag
  _atom_type_scat_source
 'C' 'C' 0.0033 0.0016 
 
 'International Tables Vol C Tables 4.2.6.8 and 6.1.1.4'
 'H' 'H' 0.0000 0.0000 
 'International Tables Vol C Tables 4.2.6.8 and 6.1.1.4'
 'Cl' 'Cl' 0.1484 0.1585 
 'International Tables Vol C Tables 4.2.6.8 and 6.1.1.4'
 'N' 'N' 0.0061 0.0033 
 'International Tables Vol C Tables 4.2.6.8 and 6.1.1.4'

_space_group_crystal_system       'triclinic'
_space_group_IT_number            2
_space_group_name_H-M_alt         'P -1'
_space_group_name_Hall            '-P 1'
loop_
  _space_group_symop_id
  _space_group_symop_operation_xyz
 1 'x, y, z'
 2 '-x, -y, -z'

_cell_length_a                    6.5705(11)
_cell_length_b                    7.6756(14)
_cell_length_c                    12.6098(18)
_cell_angle_alpha                 85.165(13)
_cell_angle_beta                  76.785(13)
_cell_angle_gamma                 73.868(16)
_cell_volume                      594.58(17)
_cell_formula_units_Z             2
_cell_measurement_reflns_used     ?
_cell_measurement_temperature     373(2)
_cell_measurement_theta_max       ?
_cell_measurement_theta_min       ?
_exptl_absorpt_coefficient_mu     0.519
_exptl_absorpt_correction_T_max   0.4235
_exptl_absorpt_correction_T_min   0.1813
_exptl_absorpt_correction_type    ?
_exptl_absorpt_process_details    ?
_exptl_crystal_colour             ?
_exptl_crystal_density_diffrn     1.436
_exptl_crystal_density_meas       ?
_exptl_crystal_density_method     'not measured'
_exptl_crystal_description        ?
_exptl_crystal_F_000              268
_exptl_crystal_size_max           5
_exptl_crystal_size_mid           2
_exptl_crystal_size_min           2
_exptl_special_details
;
 ? 
;
_diffrn_reflns_av_R_equivalents   0.0000
_diffrn_reflns_av_unetI/netI      0.0211
_diffrn_reflns_limit_h_max        7
_diffrn_reflns_limit_h_min        -7
_diffrn_reflns_limit_k_max        9
_diffrn_reflns_limit_k_min        -9
_diffrn_reflns_limit_l_max        14
_diffrn_reflns_limit_l_min        0
_diffrn_reflns_number             2097
_diffrn_reflns_theta_full         25.00
_diffrn_reflns_theta_max          25.00
_diffrn_reflns_theta_min          1.66
_diffrn_ambient_temperature       373.15
_diffrn_detector_area_resol_mean  ?
_diffrn_measured_fraction_theta_full 0.999
_diffrn_measured_fraction_theta_max 0.999
_diffrn_measurement_device_type   ?
_diffrn_measurement_method        ?
_diffrn_radiation_monochromator   graphite
_diffrn_radiation_type            MoK\a
_diffrn_radiation_wavelength      0.71073
_diffrn_source                    'fine-focus sealed tube'
_reflns_number_gt                 1995
_reflns_number_total              2097
_reflns_threshold_expression      >2sigma(I)
_computing_cell_refinement        ?
_computing_data_collection        ?
_computing_data_reduction         ?
_computing_molecular_graphics     'Olex2 (Dolomanov et al., 2009)'
_computing_publication_material   'Olex2 (Dolomanov et al., 2009)'
_computing_structure_refinement   'XL (Sheldrick, 2008)'
_computing_structure_solution     'SHELXS-97 (Sheldrick, 2008)'
_refine_diff_density_max          0.238
_refine_diff_density_min          -0.279
_refine_diff_density_rms          0.092
_refine_ls_extinction_coef        ?
_refine_ls_extinction_method      none
_refine_ls_goodness_of_fit_ref    1.159
_refine_ls_hydrogen_treatment     refall
_refine_ls_matrix_type            full
_refine_ls_number_parameters      202
_refine_ls_number_reflns          2097
_refine_ls_number_restraints      0
_refine_ls_R_factor_all           0.0213
_refine_ls_R_factor_gt            0.0206
_refine_ls_restrained_S_all       1.159
_refine_ls_shift/su_max           0.001
_refine_ls_shift/su_mean          0.000
_refine_ls_structure_factor_coef  Fsqd
_refine_ls_weighting_details
'calc w=1/[\s^2^(Fo^2^)+(0.0493P)^2^+0.0728P] where P=(Fo^2^+2Fc^2^)/3'
_refine_ls_weighting_scheme       calc
_refine_ls_wR_factor_gt           0.0773
_refine_ls_wR_factor_ref          0.0780
_refine_special_details
;
 Refinement of F^2^ against ALL reflections.  The weighted R-factor wR and 
 goodness of fit S are based on F^2^, conventional R-factors R are based 
 on F, with F set to zero for negative F^2^. The threshold expression of 
 F^2^ > 2sigma(F^2^) is used only for calculating R-factors(gt) etc. and is 
 not relevant to the choice of reflections for refinement.  R-factors based 
 on F^2^ are statistically about twice as large as those based on F, and R- 
 factors based on ALL data will be even larger. 
;
_olex2_refinement_description
;
1. Twinned data refinement
 Scales: 0(10) 1(10)
;
_atom_sites_solution_hydrogens    geom
_atom_sites_solution_primary      direct
_atom_sites_solution_secondary    difmap
loop_
  _atom_site_label
  _atom_site_type_symbol
  _atom_site_fract_x
  _atom_site_fract_y
  _atom_site_fract_z
  _atom_site_U_iso_or_equiv
  _atom_site_adp_type
  _atom_site_occupancy
  _atom_site_calc_flag
  _atom_site_disorder_assembly
  _atom_site_disorder_group
  _atom_site_refinement_flags_posn
 Cl1 Cl 0.04008(4) 0.17613(3) 0.080860(19) 0.01271(13) Uani 1 d . . .
 Cl2 Cl 0.46029(4) 0.32492(3) 0.911384(19) 0.01338(13) Uani 1 d . . .
 N1 N 1.10322(17) 0.56634(14) 0.11559(8) 0.0124(2) Uani 1 d . . .
 N2 N 0.41160(17) 0.92334(14) 0.88628(8) 0.0127(2) Uani 1 d . . .
 C1 C 0.99367(17) 0.61940(15) 0.22745(8) 0.0118(2) Uani 1 d . . .
 C2 C 0.93463(17) 0.49074(14) 0.30271(8) 0.0129(2) Uani 1 d . . .
 C3 C 0.83722(17) 0.54286(14) 0.40937(8) 0.0124(2) Uani 1 d . . .
 C4 C 0.79488(17) 0.72225(15) 0.44146(9) 0.0120(2) Uani 1 d . . .
 C5 C 0.85543(17) 0.84864(14) 0.36226(8) 0.0130(2) Uani 1 d . . .
 C6 C 0.95636(17) 0.79774(14) 0.25609(8) 0.0129(2) Uani 1 d . . .
 C7 C 0.51320(17) 0.87060(14) 0.77319(8) 0.0121(2) Uani 1 d . . .
 C8 C 0.63279(17) 0.97673(14) 0.70679(9) 0.0138(2) Uani 1 d . . .
 C9 C 0.72225(17) 0.92830(14) 0.59904(9) 0.0135(2) Uani 1 d . . .
 C10 C 0.69359(18) 0.77580(14) 0.55632(9) 0.0121(2) Uani 1 d . . .
 C11 C 0.57184(16) 0.67220(14) 0.62651(8) 0.0133(2) Uani 1 d . . .
 C12 C 0.48200(17) 0.71837(14) 0.73452(9) 0.0132(2) Uani 1 d . . .
 H1A H 1.103(2) 0.463(2) 0.1041(12) 0.019(4) Uiso 1 d . . .
 H1B H 1.238(3) 0.5741(19) 0.1011(12) 0.020(4) Uiso 1 d . . .
 H1C H 1.040(2) 0.639(2) 0.0655(13) 0.023(4) Uiso 1 d . . .
 H2 H 0.966(2) 0.3674(17) 0.2833(9) 0.020(3) Uiso 1 d . . .
 H2A H 0.412(2) 1.029(2) 0.8963(12) 0.019(4) Uiso 1 d . . .
 H2B H 0.477(2) 0.851(2) 0.9355(13) 0.022(4) Uiso 1 d . . .
 H2C H 0.276(3) 0.9165(19) 0.9036(11) 0.017(4) Uiso 1 d . . .
 H3 H 0.804(2) 0.4511(17) 0.4625(10) 0.022(3) Uiso 1 d . . .
 H5 H 0.8213(19) 0.9757(16) 0.3797(9) 0.017(3) Uiso 1 d . . .
 H6 H 0.999(2) 0.8835(16) 0.2029(10) 0.020(3) Uiso 1 d . . .
 H8 H 0.656(2) 1.0784(16) 0.7339(9) 0.018(3) Uiso 1 d . . .
 H9 H 0.808(2) 0.9999(17) 0.5544(10) 0.020(3) Uiso 1 d . . .
 H11 H 0.544(2) 0.5682(17) 0.6012(9) 0.019(3) Uiso 1 d . . .
 H12 H 0.399(2) 0.6489(16) 0.7801(10) 0.018(3) Uiso 1 d . . .

loop_
  _atom_site_aniso_label
  _atom_site_aniso_U_11
  _atom_site_aniso_U_22
  _atom_site_aniso_U_33
  _atom_site_aniso_U_23
  _atom_site_aniso_U_13
  _atom_site_aniso_U_12
 Cl1 0.01435(19) 0.01171(19) 0.01206(18) -0.00055(11) -0.00070(12)
 -0.00508(13)
 Cl2 0.01475(19) 0.01271(19) 0.01270(18) -0.00043(12) -0.00086(12)
 -0.00534(13)
 N1 0.0145(5) 0.0121(5) 0.0108(5) -0.0013(4) -0.0013(4) -0.0048(4)
 N2 0.0146(5) 0.0130(5) 0.0105(5) -0.0012(4) -0.0013(4) -0.0044(4)
 C1 0.0096(5) 0.0163(5) 0.0097(5) -0.0015(4) -0.0020(4) -0.0032(4)
 C2 0.0128(5) 0.0114(5) 0.0148(5) -0.0007(4) -0.0034(4) -0.0033(4)
 C3 0.0129(5) 0.0136(5) 0.0111(5) 0.0015(4) -0.0022(4) -0.0048(4)
 C4 0.0094(5) 0.0149(5) 0.0122(6) -0.0008(4) -0.0032(4) -0.0033(4)
 C5 0.0136(5) 0.0119(5) 0.0138(5) -0.0001(4) -0.0036(4) -0.0032(4)
 C6 0.0140(5) 0.0129(5) 0.0127(5) 0.0016(4) -0.0035(4) -0.0049(4)
 C7 0.0111(5) 0.0144(5) 0.0096(5) -0.0016(4) -0.0020(4) -0.0012(4)
 C8 0.0139(5) 0.0136(5) 0.0146(5) -0.0010(4) -0.0032(4) -0.0048(4)
 C9 0.0132(5) 0.0146(5) 0.0126(5) -0.0002(4) -0.0006(4) -0.0052(4)
 C10 0.0101(5) 0.0135(5) 0.0120(6) 0.0001(4) -0.0032(4) -0.0015(4)
 C11 0.0132(5) 0.0126(5) 0.0147(5) -0.0010(4) -0.0026(4) -0.0044(4)
 C12 0.0125(5) 0.0130(5) 0.0135(5) 0.0010(4) -0.0015(4) -0.0039(4)

_geom_special_details
;
 All esds (except the esd in the dihedral angle between two l.s. planes) 
 are estimated using the full covariance matrix.  The cell esds are taken 
 into account individually in the estimation of esds in distances, angles 
 and torsion angles; correlations between esds in cell parameters are only 
 used when they are defined by crystal symmetry.  An approximate (isotropic) 
 treatment of cell esds is used for estimating esds involving l.s. planes. 
;
loop_
  _geom_bond_atom_site_label_1
  _geom_bond_atom_site_label_2
  _geom_bond_distance
  _geom_bond_site_symmetry_2
  _geom_bond_publ_flag
 N1 C1 1.4639(14) . ?
 N1 H1A 0.818(17) . ?
 N1 H1B 0.881(17) . ?
 N1 H1C 0.904(17) . ?
 N2 C7 1.4680(14) . ?
 N2 H2A 0.831(17) . ?
 N2 H2B 0.900(16) . ?
 N2 H2C 0.880(17) . ?
 C1 C2 1.3831(16) . ?
 C1 C6 1.3859(15) . ?
 C2 C3 1.3904(15) . ?
 C2 H2 0.951(12) . ?
 C3 C4 1.4024(15) . ?
 C3 H3 0.964(13) . ?
 C4 C5 1.4023(16) . ?
 C4 C10 1.4890(19) . ?
 C5 C6 1.3867(15) . ?
 C5 H5 0.971(12) . ?
 C6 H6 0.952(12) . ?
 C7 C8 1.3864(16) . ?
 C7 C12 1.3856(16) . ?
 C8 C9 1.3887(15) . ?
 C8 H8 0.941(12) . ?
 C9 C10 1.4038(16) . ?
 C9 H9 0.954(13) . ?
 C10 C11 1.4024(16) . ?
 C11 C12 1.3880(15) . ?
 C11 H11 0.961(12) . ?
 C12 H12 0.939(13) . ?

loop_
  _geom_angle_atom_site_label_1
  _geom_angle_atom_site_label_2
  _geom_angle_atom_site_label_3
  _geom_angle
  _geom_angle_site_symmetry_1
  _geom_angle_site_symmetry_3
  _geom_angle_publ_flag
 C1 N1 H1A 111.7(10) . . ?
 C1 N1 H1B 111.2(9) . . ?
 C1 N1 H1C 112.5(10) . . ?
 H1A N1 H1B 109.0(14) . . ?
 H1A N1 H1C 106.7(14) . . ?
 H1B N1 H1C 105.3(13) . . ?
 C7 N2 H2A 111.1(10) . . ?
 C7 N2 H2B 113.4(9) . . ?
 C7 N2 H2C 111.4(9) . . ?
 H2A N2 H2B 107.5(14) . . ?
 H2A N2 H2C 108.1(13) . . ?
 H2B N2 H2C 105.1(13) . . ?
 C2 C1 N1 119.70(9) . . ?
 C2 C1 C6 121.45(10) . . ?
 C6 C1 N1 118.83(10) . . ?
 C1 C2 C3 118.72(9) . . ?
 C1 C2 H2 121.0(7) . . ?
 C3 C2 H2 120.2(7) . . ?
 C2 C3 C4 121.62(10) . . ?
 C2 C3 H3 118.4(7) . . ?
 C4 C3 H3 119.9(7) . . ?
 C3 C4 C10 121.12(11) . . ?
 C5 C4 C3 117.75(10) . . ?
 C5 C4 C10 121.12(11) . . ?
 C4 C5 H5 120.6(7) . . ?
 C6 C5 C4 121.21(9) . . ?
 C6 C5 H5 118.1(7) . . ?
 C1 C6 C5 119.24(10) . . ?
 C1 C6 H6 119.8(7) . . ?
 C5 C6 H6 121.0(7) . . ?
 C8 C7 N2 119.37(10) . . ?
 C12 C7 N2 119.04(10) . . ?
 C12 C7 C8 121.56(10) . . ?
 C7 C8 C9 118.72(9) . . ?
 C7 C8 H8 121.2(7) . . ?
 C9 C8 H8 120.0(7) . . ?
 C8 C9 C10 121.60(10) . . ?
 C8 C9 H9 118.2(7) . . ?
 C10 C9 H9 120.1(7) . . ?
 C9 C10 C4 121.20(11) . . ?
 C11 C10 C4 121.05(11) . . ?
 C11 C10 C9 117.72(10) . . ?
 C10 C11 H11 121.3(7) . . ?
 C12 C11 C10 121.40(10) . . ?
 C12 C11 H11 117.3(7) . . ?
 C7 C12 C11 119.00(10) . . ?
 C7 C12 H12 120.7(7) . . ?
 C11 C12 H12 120.3(7) . . ?

loop_
  _geom_torsion_atom_site_label_1
  _geom_torsion_atom_site_label_2
  _geom_torsion_atom_site_label_3
  _geom_torsion_atom_site_label_4
  _geom_torsion
  _geom_torsion_site_symmetry_1
  _geom_torsion_site_symmetry_2
  _geom_torsion_site_symmetry_3
  _geom_torsion_site_symmetry_4
  _geom_torsion_publ_flag
 N1 C1 C2 C3 177.90(9) . . . . ?
 N1 C1 C6 C5 -179.10(9) . . . . ?
 N2 C7 C8 C9 -178.01(9) . . . . ?
 N2 C7 C12 C11 177.78(9) . . . . ?
 C1 C2 C3 C4 1.03(16) . . . . ?
 C2 C1 C6 C5 -0.73(16) . . . . ?
 C2 C3 C4 C5 -0.39(16) . . . . ?
 C2 C3 C4 C10 -179.04(10) . . . . ?
 C3 C4 C5 C6 -0.83(16) . . . . ?
 C3 C4 C10 C9 156.04(10) . . . . ?
 C3 C4 C10 C11 -21.95(18) . . . . ?
 C4 C5 C6 C1 1.38(15) . . . . ?
 C4 C10 C11 C12 178.18(10) . . . . ?
 C5 C4 C10 C9 -22.57(18) . . . . ?
 C5 C4 C10 C11 159.44(10) . . . . ?
 C6 C1 C2 C3 -0.46(16) . . . . ?
 C7 C8 C9 C10 0.23(15) . . . . ?
 C8 C7 C12 C11 -0.39(16) . . . . ?
 C8 C9 C10 C4 -178.41(10) . . . . ?
 C8 C9 C10 C11 -0.36(15) . . . . ?
 C9 C10 C11 C12 0.12(15) . . . . ?
 C10 C4 C5 C6 177.82(10) . . . . ?
 C10 C11 C12 C7 0.24(15) . . . . ?
 C12 C7 C8 C9 0.16(16) . . . . ?

_olex2_submission_special_instructions 'No special instructions were received'
loop_
  _twin_individual_id
  _twin_individual_mass_fraction_refined
 1 0(10)
 2 1(10)

data_BENZ_IAM_80
_audit_creation_date              2015-09-24
_audit_creation_method
;
Olex2 1.2
(compiled 2015.01.26 svn.r3150 for OlexSys, GUI svn.r4998)
;
_publ_contact_author_address      ?
_publ_contact_author_email        ?
_publ_contact_author_name         ''
_publ_contact_author_phone        ?
_publ_section_references
;
Dolomanov, O.V., Bourhis, L.J., Gildea, R.J, Howard, J.A.K. & Puschmann, H.
 (2009), J. Appl. Cryst. 42, 339-341.

Sheldrick, G.M. (2008). Acta Cryst. A64, 112-122.
;
_chemical_name_common             ?
_chemical_name_systematic
;
 ? 
;
_chemical_formula_moiety          '2(Cl), C12 H14 N2'
_chemical_formula_sum             'C12 H14 Cl2 N2'
_chemical_formula_weight          257.15
_chemical_melting_point           ?
loop_
  _atom_type_symbol
  _atom_type_description
  _atom_type_scat_dispersion_real
  _atom_type_scat_dispersion_imag
  _atom_type_scat_source
 'C' 'C' 0.0033 0.0016 
 'International Tables Vol C Tables 4.2.6.8 and 6.1.1.4'
 'H' 'H' 0.0000 0.0000 
 'International Tables Vol C Tables 4.2.6.8 and 6.1.1.4'
 'Cl' 'Cl' 0.1484 0.1585 
 'International Tables Vol C Tables 4.2.6.8 and 6.1.1.4'
 'N' 'N' 0.0061 0.0033 
 'International Tables Vol C Tables 4.2.6.8 and 6.1.1.4'

_space_group_crystal_system       'triclinic'
_space_group_IT_number            2
_space_group_name_H-M_alt         'P -1'
_space_group_name_Hall            '-P 1'
loop_
  _space_group_symop_id
  _space_group_symop_operation_xyz
 1 'x, y, z'
 2 '-x, -y, -z'

_cell_length_a                    6.5705(11)
_cell_length_b                    7.6756(14)
_cell_length_c                    12.6098(18)
_cell_angle_alpha                 85.165(13)
_cell_angle_beta                  76.785(13)
_cell_angle_gamma                 73.868(16)
_cell_volume                      594.58(17)
_cell_formula_units_Z             2
_cell_measurement_reflns_used     ?
_cell_measurement_temperature     373(2)
_cell_measurement_theta_max       ?
_cell_measurement_theta_min       ?
_exptl_absorpt_coefficient_mu     0.519
_exptl_absorpt_correction_T_max   0.4235
_exptl_absorpt_correction_T_min   0.1813
_exptl_absorpt_correction_type    ?
_exptl_absorpt_process_details    ?
_exptl_crystal_colour             ?
_exptl_crystal_density_diffrn     1.436
_exptl_crystal_density_meas       ?
_exptl_crystal_density_method     'not measured'
_exptl_crystal_description        ?
_exptl_crystal_F_000              268
_exptl_crystal_size_max           5
_exptl_crystal_size_mid           2
_exptl_crystal_size_min           2
_exptl_special_details
;
 ? 
;
_diffrn_reflns_av_R_equivalents   0.0000
_diffrn_reflns_av_unetI/netI      0.0211
_diffrn_reflns_limit_h_max        11
_diffrn_reflns_limit_h_min        -11
_diffrn_reflns_limit_k_max        13
_diffrn_reflns_limit_k_min        -13
_diffrn_reflns_limit_l_max        22
_diffrn_reflns_limit_l_min        0
_diffrn_reflns_number             7364
_diffrn_reflns_theta_full         40.00
_diffrn_reflns_theta_max          40.00
_diffrn_reflns_theta_min          1.66
_diffrn_ambient_temperature       373.15
_diffrn_detector_area_resol_mean  ?
_diffrn_measured_fraction_theta_full 0.999
_diffrn_measured_fraction_theta_max 0.999
_diffrn_measurement_device_type   ?
_diffrn_measurement_method        ?
_diffrn_radiation_monochromator   graphite
_diffrn_radiation_type            MoK\a
_diffrn_radiation_wavelength      0.71073
_diffrn_source                    'fine-focus sealed tube'
_reflns_number_gt                 6831
_reflns_number_total              7364
_reflns_threshold_expression      >2sigma(I)
_computing_cell_refinement        ?
_computing_data_collection        ?
_computing_data_reduction         ?
_computing_molecular_graphics     'Olex2 (Dolomanov et al., 2009)'
_computing_publication_material   'Olex2 (Dolomanov et al., 2009)'
_computing_structure_refinement   'XL (Sheldrick, 2008)'
_computing_structure_solution     'SHELXS-97 (Sheldrick, 2008)'
_refine_diff_density_max          0.636
_refine_diff_density_min          -0.292
_refine_diff_density_rms          0.099
_refine_ls_extinction_coef        ?
_refine_ls_extinction_method      none
_refine_ls_goodness_of_fit_ref    1.089
_refine_ls_hydrogen_treatment     refall
_refine_ls_matrix_type            full
_refine_ls_number_parameters      202
_refine_ls_number_reflns          7364
_refine_ls_number_restraints      0
_refine_ls_R_factor_all           0.0194
_refine_ls_R_factor_gt            0.0179
_refine_ls_restrained_S_all       1.089
_refine_ls_shift/su_max           0.004
_refine_ls_shift/su_mean          0.000
_refine_ls_structure_factor_coef  Fsqd
_refine_ls_weighting_details
'calc w=1/[\s^2^(Fo^2^)+(0.0404P)^2^+0.0244P] where P=(Fo^2^+2Fc^2^)/3'
_refine_ls_weighting_scheme       calc
_refine_ls_wR_factor_gt           0.0638
_refine_ls_wR_factor_ref          0.0654
_refine_special_details
;
 Refinement of F^2^ against ALL reflections.  The weighted R-factor wR and 
 goodness of fit S are based on F^2^, conventional R-factors R are based 
 on F, with F set to zero for negative F^2^. The threshold expression of 
 F^2^ > 2sigma(F^2^) is used only for calculating R-factors(gt) etc. and is 
 not relevant to the choice of reflections for refinement.  R-factors based 
 on F^2^ are statistically about twice as large as those based on F, and R- 
 factors based on ALL data will be even larger. 
;
_olex2_refinement_description
;
1. Twinned data refinement
 Scales: 0(4) 1(4)
;
_atom_sites_solution_hydrogens    geom
_atom_sites_solution_primary      direct
_atom_sites_solution_secondary    difmap
loop_
  _atom_site_label
  _atom_site_type_symbol
  _atom_site_fract_x
  _atom_site_fract_y
  _atom_site_fract_z
  _atom_site_U_iso_or_equiv
  _atom_site_adp_type
  _atom_site_occupancy
  _atom_site_calc_flag
  _atom_site_disorder_assembly
  _atom_site_disorder_group
  _atom_site_refinement_flags_posn
 Cl1 Cl 0.040122(12) 0.176093(10) 0.080872(6) 0.01129(2) Uani 1 d . . .
 Cl2 Cl 0.460286(13) 0.324905(10) 0.911389(6) 0.01194(2) Uani 1 d . . .
 N1 N 1.10310(5) 0.56615(4) 0.11555(2) 0.01122(4) Uani 1 d . . .
 N2 N 0.41171(5) 0.92349(4) 0.88630(2) 0.01151(5) Uani 1 d . . .
 C1 C 0.99390(5) 0.61917(4) 0.22703(2) 0.00955(5) Uani 1 d . . .
 C2 C 0.93455(5) 0.49037(4) 0.30269(3) 0.01101(5) Uani 1 d . . .
 C3 C 0.83684(5) 0.54270(4) 0.40953(3) 0.01098(5) Uani 1 d . . .
 C4 C 0.79469(5) 0.72249(4) 0.44159(3) 0.00961(5) Uani 1 d . . .
 C5 C 0.85544(6) 0.84902(4) 0.36244(3) 0.01134(5) Uani 1 d . . .
 C6 C 0.95685(6) 0.79800(4) 0.25585(3) 0.01127(5) Uani 1 d . . .
 C7 C 0.51285(5) 0.87098(4) 0.77362(3) 0.01003(5) Uani 1 d . . .
 C8 C 0.63266(6) 0.97710(4) 0.70679(3) 0.01198(5) Uani 1 d . . .
 C9 C 0.72238(6) 0.92858(5) 0.59878(3) 0.01188(5) Uani 1 d . . .
 C10 C 0.69380(5) 0.77563(4) 0.55619(3) 0.00981(5) Uani 1 d . . .
 C11 C 0.57200(5) 0.67197(4) 0.62641(3) 0.01154(5) Uani 1 d . . .
 C12 C 0.48182(5) 0.71807(4) 0.73482(3) 0.01148(5) Uani 1 d . . .
 H1A H 1.1015(17) 0.4600(14) 0.1025(8) 0.027(2) Uiso 1 d . . .
 H1B H 1.2411(16) 0.5710(13) 0.1010(8) 0.024(2) Uiso 1 d . . .
 H1C H 1.0415(16) 0.6380(14) 0.0659(8) 0.024(2) Uiso 1 d . . .
 H2 H 0.9685(14) 0.3660(11) 0.2824(7) 0.0245(19) Uiso 1 d . . .
 H2A H 0.4145(17) 1.0312(14) 0.8973(8) 0.024(2) Uiso 1 d . . .
 H2B H 0.4777(16) 0.8522(13) 0.9355(8) 0.022(2) Uiso 1 d . . .
 H2C H 0.2747(16) 0.9197(13) 0.9036(8) 0.023(2) Uiso 1 d . . .
 H3 H 0.8062(14) 0.4478(11) 0.4630(7) 0.0254(19) Uiso 1 d . . .
 H5 H 0.8190(13) 0.9777(10) 0.3789(6) 0.0221(18) Uiso 1 d . . .
 H6 H 0.9965(14) 0.8876(11) 0.2020(7) 0.0256(19) Uiso 1 d . . .
 H8 H 0.6557(13) 1.0789(10) 0.7351(6) 0.0219(18) Uiso 1 d . . .
 H9 H 0.8095(14) 1.0013(11) 0.5542(7) 0.0236(18) Uiso 1 d . . .
 H11 H 0.5412(13) 0.5674(11) 0.6007(6) 0.0230(18) Uiso 1 d . . .
 H12 H 0.3946(14) 0.6469(11) 0.7802(7) 0.0255(19) Uiso 1 d . . .

loop_
  _atom_site_aniso_label
  _atom_site_aniso_U_11
  _atom_site_aniso_U_22
  _atom_site_aniso_U_33
  _atom_site_aniso_U_23
  _atom_site_aniso_U_13
  _atom_site_aniso_U_12
 Cl1 0.01284(4) 0.01032(4) 0.01064(4) -0.00021(2) -0.00053(2) -0.00456(3)
 Cl2 0.01322(4) 0.01133(4) 0.01126(4) -0.00009(2) -0.00073(3) -0.00484(3)
 N1 0.01356(10) 0.01195(10) 0.00791(9) -0.00100(7) -0.00036(8) -0.00435(8)
 N2 0.01335(10) 0.01280(10) 0.00793(9) -0.00116(7) -0.00056(8) -0.00385(8)
 C1 0.01059(10) 0.01032(10) 0.00762(10) -0.00038(8) -0.00105(8) -0.00328(8)
 C2 0.01397(11) 0.00991(10) 0.00890(10) -0.00059(8) -0.00067(8) -0.00411(8)
 C3 0.01394(11) 0.01029(10) 0.00857(10) -0.00022(8) -0.00054(8) -0.00450(8)
 C4 0.01040(10) 0.01024(11) 0.00811(10) -0.00054(8) -0.00109(8) -0.00324(8)
 C5 0.01462(11) 0.00969(10) 0.00914(10) -0.00041(8) -0.00094(8) -0.00356(9)
 C6 0.01469(12) 0.00998(10) 0.00895(10) 0.00014(8) -0.00103(8) -0.00431(9)
 C7 0.01078(11) 0.01119(11) 0.00784(10) -0.00087(8) -0.00081(8) -0.00328(8)
 C8 0.01405(11) 0.01295(11) 0.00966(10) -0.00196(8) -0.00005(9) -0.00631(9)
 C9 0.01395(12) 0.01275(11) 0.00948(10) -0.00159(8) 0.00044(9) -0.00644(9)
 C10 0.01041(10) 0.01078(11) 0.00822(10) -0.00082(8) -0.00090(8) -0.00353(8)
 C11 0.01337(11) 0.01186(11) 0.00970(10) -0.00153(8) 0.00013(8) -0.00561(9)
 C12 0.01334(11) 0.01160(11) 0.00942(10) -0.00080(8) 0.00016(8) -0.00513(9)

_geom_special_details
;
 All esds (except the esd in the dihedral angle between two l.s. planes) 
 are estimated using the full covariance matrix.  The cell esds are taken 
 into account individually in the estimation of esds in distances, angles 
 and torsion angles; correlations between esds in cell parameters are only 
 used when they are defined by crystal symmetry.  An approximate (isotropic) 
 treatment of cell esds is used for estimating esds involving l.s. planes. 
;
loop_
  _geom_bond_atom_site_label_1
  _geom_bond_atom_site_label_2
  _geom_bond_distance
  _geom_bond_site_symmetry_2
  _geom_bond_publ_flag
 N1 C1 1.4592(5) . ?
 N1 H1A 0.848(10) . ?
 N1 H1B 0.894(10) . ?
 N1 H1C 0.891(10) . ?
 N2 C7 1.4624(5) . ?
 N2 H2A 0.855(10) . ?
 N2 H2B 0.898(10) . ?
 N2 H2C 0.884(10) . ?
 C1 C2 1.3874(5) . ?
 C1 C6 1.3905(5) . ?
 C2 C3 1.3932(5) . ?
 C2 H2 0.961(8) . ?
 C3 C4 1.4054(5) . ?
 C3 H3 0.981(8) . ?
 C4 C5 1.4030(5) . ?
 C4 C10 1.4849(6) . ?
 C5 C6 1.3921(5) . ?
 C5 H5 0.978(8) . ?
 C6 H6 0.971(8) . ?
 C7 C8 1.3894(5) . ?
 C7 C12 1.3907(5) . ?
 C8 C9 1.3920(5) . ?
 C8 H8 0.948(8) . ?
 C9 C10 1.4060(5) . ?
 C9 H9 0.966(8) . ?
 C10 C11 1.4031(5) . ?
 C11 C12 1.3928(5) . ?
 C11 H11 0.977(8) . ?
 C12 H12 0.962(8) . ?

loop_
  _geom_angle_atom_site_label_1
  _geom_angle_atom_site_label_2
  _geom_angle_atom_site_label_3
  _geom_angle
  _geom_angle_site_symmetry_1
  _geom_angle_site_symmetry_3
  _geom_angle_publ_flag
 C1 N1 H1A 112.5(7) . . ?
 C1 N1 H1B 111.5(6) . . ?
 C1 N1 H1C 112.8(7) . . ?
 H1A N1 H1B 108.2(9) . . ?
 H1A N1 H1C 105.4(10) . . ?
 H1B N1 H1C 106.1(9) . . ?
 C7 N2 H2A 111.4(7) . . ?
 C7 N2 H2B 113.5(6) . . ?
 C7 N2 H2C 111.7(6) . . ?
 H2A N2 H2B 105.7(9) . . ?
 H2A N2 H2C 107.7(9) . . ?
 H2B N2 H2C 106.4(9) . . ?
 C2 C1 N1 119.78(3) . . ?
 C2 C1 C6 121.31(3) . . ?
 C6 C1 N1 118.89(3) . . ?
 C1 C2 C3 118.81(3) . . ?
 C1 C2 H2 120.2(5) . . ?
 C3 C2 H2 120.9(5) . . ?
 C2 C3 C4 121.58(3) . . ?
 C2 C3 H3 117.5(5) . . ?
 C4 C3 H3 120.8(5) . . ?
 C3 C4 C10 120.98(3) . . ?
 C5 C4 C3 117.86(3) . . ?
 C5 C4 C10 121.14(3) . . ?
 C4 C5 H5 121.1(5) . . ?
 C6 C5 C4 121.20(3) . . ?
 C6 C5 H5 117.6(5) . . ?
 C1 C6 C5 119.22(3) . . ?
 C1 C6 H6 120.7(5) . . ?
 C5 C6 H6 120.1(5) . . ?
 C8 C7 N2 119.54(3) . . ?
 C8 C7 C12 121.38(3) . . ?
 C12 C7 N2 119.06(3) . . ?
 C7 C8 C9 118.90(3) . . ?
 C7 C8 H8 120.3(5) . . ?
 C9 C8 H8 120.8(5) . . ?
 C8 C9 C10 121.51(3) . . ?
 C8 C9 H9 117.8(5) . . ?
 C10 C9 H9 120.6(5) . . ?
 C9 C10 C4 121.08(3) . . ?
 C11 C10 C4 121.10(3) . . ?
 C11 C10 C9 117.80(3) . . ?
 C10 C11 H11 121.5(5) . . ?
 C12 C11 C10 121.47(3) . . ?
 C12 C11 H11 116.9(5) . . ?
 C7 C12 C11 118.94(3) . . ?
 C7 C12 H12 121.5(5) . . ?
 C11 C12 H12 119.5(5) . . ?

loop_
  _geom_torsion_atom_site_label_1
  _geom_torsion_atom_site_label_2
  _geom_torsion_atom_site_label_3
  _geom_torsion_atom_site_label_4
  _geom_torsion
  _geom_torsion_site_symmetry_1
  _geom_torsion_site_symmetry_2
  _geom_torsion_site_symmetry_3
  _geom_torsion_site_symmetry_4
  _geom_torsion_publ_flag
 N1 C1 C2 C3 177.93(3) . . . . ?
 N1 C1 C6 C5 -179.13(3) . . . . ?
 N2 C7 C8 C9 -178.04(3) . . . . ?
 N2 C7 C12 C11 177.78(3) . . . . ?
 C1 C2 C3 C4 0.92(5) . . . . ?
 C2 C1 C6 C5 -0.91(5) . . . . ?
 C2 C3 C4 C5 -0.37(5) . . . . ?
 C2 C3 C4 C10 -178.96(3) . . . . ?
 C3 C4 C5 C6 -0.84(5) . . . . ?
 C3 C4 C10 C9 156.21(3) . . . . ?
 C3 C4 C10 C11 -21.95(5) . . . . ?
 C4 C5 C6 C1 1.47(5) . . . . ?
 C4 C10 C11 C12 178.22(3) . . . . ?
 C5 C4 C10 C9 -22.33(5) . . . . ?
 C5 C4 C10 C11 159.50(3) . . . . ?
 C6 C1 C2 C3 -0.27(5) . . . . ?
 C7 C8 C9 C10 0.19(5) . . . . ?
 C8 C7 C12 C11 -0.45(5) . . . . ?
 C8 C9 C10 C4 -178.49(3) . . . . ?
 C8 C9 C10 C11 -0.27(5) . . . . ?
 C9 C10 C11 C12 -0.01(5) . . . . ?
 C10 C4 C5 C6 177.75(3) . . . . ?
 C10 C11 C12 C7 0.36(5) . . . . ?
 C12 C7 C8 C9 0.18(5) . . . . ?

_olex2_submission_special_instructions 'No special instructions were received'
loop_
  _twin_individual_id
  _twin_individual_mass_fraction_refined
 1 0(4)
 2 1(4)

data_BENZ_N_100

_pd_block_id
  2008-07-30T15:42|BENZ100D|Matthias|Overall

_audit_creation_method  "from EXP file using GSAS2CIF"
_audit_creation_date                   2008-07-30T15:42
_audit_author_name                     Matthias
_audit_update_record
; 2008-07-30T15:42  Initial CIF as created by GSAS2CIF
;

#=============================================================================
# this information describes the project, paper etc. for the CIF             #
# Acta Cryst. Section C papers and editorial correspondence is generated     #
# from the information in this section                                       #
#                                                                            #
#   (from)   CIF submission form for Rietveld refinements (Acta Cryst. C)    #
#                                                 Version 14 December 1998   #
#=============================================================================
# 1. SUBMISSION DETAILS

_publ_contact_author_name            ?   # Name of author for correspondence
_publ_contact_author_address             # Address of author for correspondence
; ?
;
_publ_contact_author_email           ?
_publ_contact_author_fax             ?
_publ_contact_author_phone           ?

_publ_contact_letter
; ?
;

_publ_requested_journal              ?
_publ_requested_coeditor_name        ?
_publ_requested_category             ?   # Acta C: one of CI/CM/CO/FI/FM/FO

#==============================================================================

# 2. PROCESSING SUMMARY (IUCr Office Use Only)

_journal_data_validation_number      ?

_journal_date_recd_electronic        ?
_journal_date_to_coeditor            ?
_journal_date_from_coeditor          ?
_journal_date_accepted               ?
_journal_date_printers_first         ?
_journal_date_printers_final         ?
_journal_date_proofs_out             ?
_journal_date_proofs_in              ?
_journal_coeditor_name               ?
_journal_coeditor_code               ?
_journal_coeditor_notes
; ?
;
_journal_techeditor_code             ?
_journal_techeditor_notes
; ?
;
_journal_coden_ASTM                  ?
_journal_name_full                   ?
_journal_year                        ?
_journal_volume                      ?
_journal_issue                       ?
_journal_page_first                  ?
_journal_page_last                   ?
_journal_paper_category              ?
_journal_suppl_publ_number           ?
_journal_suppl_publ_pages            ?

#==============================================================================

# 3. TITLE AND AUTHOR LIST

_publ_section_title
; ?
;
_publ_section_title_footnote
; ?
;

# The loop structure below should contain the names and addresses of all
# authors, in the required order of publication. Repeat as necessary.

loop_
	_publ_author_name
        _publ_author_footnote
	_publ_author_address
 ?                                   #<--'Last name, first name'
; ?
;
; ?
;

#==============================================================================

# 4. TEXT

_publ_section_synopsis
;  ?
;
_publ_section_abstract
; ?
;
_publ_section_comment
; ?
;
_publ_section_exptl_prep      # Details of the preparation of the sample(s)
                              # should be given here.
; ?
;
_publ_section_exptl_refinement
; ?
;
_publ_section_references
; ?
;
_publ_section_figure_captions
; ?
;
_publ_section_acknowledgements
; ?
;

#=============================================================================
# 5. OVERALL REFINEMENT & COMPUTING DETAILS

_refine_special_details
; ?
;
_pd_proc_ls_special_details
; ?
;

# The following items are used to identify the programs used.
_computing_molecular_graphics     ?
_computing_publication_material   ?

_refine_ls_weighting_scheme       ?
_refine_ls_weighting_details      ?
_refine_ls_hydrogen_treatment     ?
_refine_ls_extinction_method      ?
_refine_ls_extinction_coef        ?
_refine_ls_number_constraints     ?

_refine_ls_restrained_S_all       ?
_refine_ls_restrained_S_obs       ?

#==============================================================================
# 6. SAMPLE PREPARATION DATA

# (In the unusual case where multiple samples are used in a single
#  Rietveld study, this information should be moved into the phase
#  blocks)

# The following three fields describe the preparation of the material.
# The cooling rate is in K/min.  The pressure at which the sample was
# prepared is in kPa.  The temperature of preparation is in K.

_pd_prep_cool_rate                ?
_pd_prep_pressure                 ?
_pd_prep_temperature              ?

_pd_char_colour                   ?       # use ICDD colour descriptions
data_BENZ100D_overall

_refine_ls_shift/su_max                0.01
_refine_ls_shift/su_mean               0.00
_computing_structure_refinement        GSAS
_refine_ls_number_parameters           283
_refine_ls_goodness_of_fit_all         2.62
_refine_ls_number_restraints           0
_refine_ls_matrix_type                 full

# pointers to the phase blocks
loop_   _pd_phase_block_id
      2008-07-30T15:42|BENZ100D_phase1|Matthias||
# pointers to the diffraction patterns
loop_   _pd_block_diffractogram_id
      ?

# Information for phase 1
data_BENZ100D_phase_1

_pd_block_id
  2008-07-30T15:42|BENZ100D_phase1|Matthias||

#==============================================================================
# 7. CHEMICAL, STRUCTURAL AND CRYSTAL DATA

_pd_char_particle_morphology      ?

_chemical_name_systematic
; ?
;
_chemical_name_common             ?
_chemical_formula_moiety          ?
_chemical_formula_structural      ?
_chemical_formula_analytical      ?
_chemical_melting_point           ?
_chemical_compound_source         ?       # for minerals and
                                          # natural products
_symmetry_space_group_name_Hall   ?

_exptl_crystal_F_000               ?
_exptl_crystal_density_diffrn      ?
_exptl_crystal_density_meas        ?
_exptl_crystal_density_method      ?

_cell_measurement_temperature     ?

_cell_special_details
; ?
;

_geom_special_details             ?

# The following item identifies the program(s) used (if appropriate).
_computing_structure_solution     ?

#==============================================================================

# 8. Phase information from GSAS

_pd_phase_name                         "Benzidine 100 K 2xtals 3D profile"
_cell_length_a                         6.5742(10)
_cell_length_b                         7.6702(12)
_cell_length_c                         12.6360(19)
_cell_angle_alpha                      85.260(11)
_cell_angle_beta                       76.735(11)
_cell_angle_gamma                      73.823(11)
_cell_volume                           595.50(16)
_symmetry_cell_setting                 triclinic
_symmetry_space_group_name_H-M         "P -1"
loop_ _symmetry_equiv_pos_site_id _symmetry_equiv_pos_as_xyz
       1 +x,+y,+z 
      -1 -x,-y,-z 

# ATOMIC COORDINATES AND DISPLACEMENT PARAMETERS


loop_
      _atom_site_type_symbol
      _atom_site_label
      _atom_site_fract_x
      _atom_site_fract_y
      _atom_site_fract_z
      _atom_site_occupancy
      _atom_site_thermal_displace_type
      _atom_site_U_iso_or_equiv
      _atom_site_symmetry_multiplicity
Cl
Cl1     0.04010(11)  0.17604(10)  0.08085(6)   1.0        Uani   0.00829       2
Cl
Cl2     0.46053(12)  0.32479(10)  0.91129(6)   1.0        Uani   0.00909       2
N 
N1      1.10311(12)  0.56618(11)  0.11560(6)   1.0        Uani   0.00863       2
N 
N2      0.41191(12)  0.92370(11)  0.88632(6)   1.0        Uani   0.00885       2
C 
C1      0.99395(16)  0.61901(14)  0.22696(8)   1.0        Uani   0.00679       2
C 
C2      0.93444(17)  0.49031(14)  0.30263(8)   1.0        Uani   0.00807       2
C 
C3      0.83674(17)  0.54252(14)  0.40961(8)   1.0        Uani   0.00813       2
C 
C4      0.79440(15)  0.72264(13)  0.44164(7)   1.0        Uani   0.00657       2
C 
C5      0.85536(17)  0.84926(14)  0.36246(8)   1.0        Uani   0.00835       2
C 
C6      0.95732(17)  0.79810(14)  0.25573(8)   1.0        Uani   0.00825       2
C 
C7      0.51297(16)  0.87103(14)  0.77363(8)   1.0        Uani   0.00697       2
C 
C8      0.63241(17)  0.97717(15)  0.70667(8)   1.0        Uani   0.00928       2
C 
C9      0.72195(17)  0.92875(15)  0.59874(8)   1.0        Uani   0.00882       2
C 
C10     0.69380(15)  0.77567(13)  0.55619(7)   1.0        Uani   0.00674       2
C 
C11     0.57234(17)  0.67197(14)  0.62643(8)   1.0        Uani   0.00846       2
C 
C12     0.48197(17)  0.71823(14)  0.73480(8)   1.0        Uani   0.00845       2
H 
H1      1.1026(4)    0.43410(33)  0.10109(20)  1.0        Uani   0.02111       2
H 
H2      1.2642(4)    0.5753(4)    0.09945(21)  1.0        Uani   0.02265       2
H 
H3      1.0324(5)    0.6528(4)    0.05786(20)  1.0        Uani   0.02298       2
H 
H4      0.9680(5)    0.35024(34)  0.27889(22)  1.0        Uani   0.02541       2
H 
H5      0.4122(5)    1.05623(35)  0.89895(20)  1.0        Uani   0.02265       2
H 
H6      0.4880(5)    0.8378(4)    0.94291(21)  1.0        Uani   0.02368       2
H 
H7      0.2514(4)    0.9147(4)    0.90549(21)  1.0        Uani   0.02448       2
H 
H8      0.7992(5)    0.4395(4)    0.46934(20)  1.0        Uani   0.02464       2
H 
H9      0.8200(5)    0.99069(34)  0.38299(22)  1.0        Uani   0.0257        2
H 
H10     1.0068(5)    0.8976(4)    0.19604(20)  1.0        Uani   0.02473       2
H 
H11     0.6536(5)    1.0968(4)    0.73850(21)  1.0        Uani   0.02633       2
H 
H12     0.8161(5)    1.0119(4)    0.54821(22)  1.0        Uani   0.02757       2
H 
H13     0.5450(5)    0.5523(4)    0.59722(22)  1.0        Uani   0.0262        2
H 
H14     0.3888(5)    0.6353(4)    0.78816(21)  1.0        Uani   0.02567       2

loop_ _atom_site_aniso_label
      _atom_site_aniso_U_11
      _atom_site_aniso_U_12
      _atom_site_aniso_U_13
      _atom_site_aniso_U_22
      _atom_site_aniso_U_23
      _atom_site_aniso_U_33
Cl1     0.00994(26 -0.00326(22 -0.00029(19  0.00701(24  0.00020(20  0.00765(24
Cl2     0.01030(27 -0.00353(23 -0.00094(20  0.00825(26  0.00029(21  0.00872(25
N1      0.01117(29 -0.00315(25 -0.00088(21  0.00868(28 -0.00043(21  0.00590(25
N2      0.01065(29 -0.00243(25 -0.00092(21  0.00974(29 -0.00094(22  0.00568(25
C1      0.0082(4)  -0.00151(31 -0.00096(27  0.0067(4)  -0.00055(27  0.00506(33
C2      0.0111(4)  -0.00244(32 -0.00055(28  0.00640(34 -0.00034(27  0.00616(33
C3      0.0117(4)  -0.00266(33 -0.00014(28  0.00673(35 -0.00027(27  0.00523(32
C4      0.0080(4)  -0.00198(33 -0.00100(29  0.0065(4)  -0.00041(29  0.00513(34
C5      0.0124(4)  -0.00247(32 -0.00088(28  0.00597(34 -0.00011(27  0.00612(33
C6      0.0119(4)  -0.00233(33 -0.00090(29  0.00617(34  0.00062(27  0.00602(33
C7      0.0076(4)  -0.00234(32 -0.00095(27  0.0075(4)  -0.00063(28  0.00581(34
C8      0.0121(4)  -0.00552(35  0.00003(29  0.0099(4)  -0.00167(29  0.00669(34
C9      0.0116(4)  -0.00541(34  0.00094(28  0.0092(4)  -0.00155(29  0.00613(33
C10     0.0076(4)  -0.00269(33 -0.00026(28  0.0075(4)  -0.00061(30  0.00507(35
C11     0.0110(4)  -0.00467(33  0.00036(28  0.0083(4)  -0.00140(28  0.00647(33
C12     0.0108(4)  -0.00375(33  0.00042(28  0.0081(4)  -0.00090(28  0.00622(33
H1      0.0295(12) -0.0068(9)  -0.0037(9)   0.0141(9)  -0.0030(8)   0.0199(11)
H2      0.0173(10) -0.0086(10)  0.0001(8)   0.0301(13) -0.0017(9)   0.0201(10)
H3      0.0302(13) -0.0004(10) -0.0071(9)   0.0205(11)  0.0008(8)   0.0152(10)
H4      0.0411(15) -0.0085(10) -0.0015(10)  0.0123(9)  -0.0044(8)   0.0218(11)
H5      0.0344(13) -0.0068(10) -0.0038(9)   0.0155(10) -0.0053(8)   0.0181(10)
H6      0.0297(13) -0.0016(10) -0.0094(9)   0.0227(11)  0.0011(9)   0.0172(10)
H7      0.0166(10) -0.0072(10)  0.0003(8)   0.0353(15) -0.0028(10)  0.0199(11)
H8      0.0387(14) -0.0104(11) -0.0002(9)   0.0176(10)  0.0044(8)   0.0157(10)
H9      0.0411(15) -0.0057(10) -0.0017(10)  0.0119(9)  -0.0031(8)   0.0212(11)
H10     0.0389(14) -0.0111(11)  0.0006(9)   0.0177(10)  0.0040(8)   0.0157(10)
H11     0.0370(14) -0.0169(11)  0.0013(10)  0.0248(12) -0.0092(9)   0.0203(11)
H12     0.0383(15) -0.0214(12)  0.0029(10)  0.0265(13)  0.0007(10)  0.0210(11)
H13     0.0350(14) -0.0166(11)  0.0017(10)  0.0233(12) -0.0086(9)   0.0232(11)
H14     0.0340(14) -0.0159(11)  0.0032(9)   0.0243(12)  0.0011(9)   0.0190(11)

loop_ _atom_type_symbol
      _atom_type_number_in_cell
                   Cl  4.0        
                   N   4.0        
                   C  24.0        
                   H  28.0        
 
# If you change Z, be sure to change all 3 of the following
_chemical_formula_sum                  "C6 H7 Cl N"
_chemical_formula_weight               128.58
_cell_formula_units_Z                  4

# MOLECULAR GEOMETRY

loop_
      _geom_bond_atom_site_label_1
      _geom_bond_atom_site_label_2
      _geom_bond_distance
      _geom_bond_site_symmetry_1
      _geom_bond_site_symmetry_2
      _geom_bond_publ_flag
N1	C1	1.4588(13)	.	1_555	N
N1	H1	1.0454(26)	.	1_555	N
N1	H2	1.0523(25)	.	1_555	N
N1	H3	1.0456(25)	.	1_555	N
N2	C7	1.4641(13)	.	1_555	N
N2	H5	1.0425(26)	.	1_555	N
N2	H6	1.0480(25)	.	1_555	N
N2	H7	1.0472(25)	.	1_555	N
C1	C2	1.3889(14)	.	1_555	N
C1	C6	1.3911(15)	.	1_555	N
C2	C3	1.3958(15)	.	1_555	N
C2	H4	1.0879(27)	.	1_555	N
C3	C4	1.4059(15)	.	1_555	N
C3	H8	1.0861(25)	.	1_555	N
C4	C5	1.4061(13)	.	1_555	N
C4	C10	1.4853(13)	.	1_555	N
C5	C6	1.3958(15)	.	1_555	N
C5	H9	1.0847(28)	.	1_555	N
C6	H10	1.0900(25)	.	1_555	N
C7	C8	1.3902(14)	.	1_555	N
C7	C12	1.3892(14)	.	1_555	N
C8	C9	1.3921(15)	.	1_555	N
C8	H11	1.0865(27)	.	1_555	N
C9	C10	1.4046(14)	.	1_555	N
C9	H12	1.0810(26)	.	1_555	N
C10	C11	1.4036(13)	.	1_555	N
C11	C12	1.3941(15)	.	1_555	N
C11	H13	1.0903(27)	.	1_555	N
C12	H14	1.0915(26)	.	1_555	N


loop_
      _geom_angle_atom_site_label_1
      _geom_angle_atom_site_label_2
      _geom_angle_atom_site_label_3
      _geom_angle
      _geom_angle_site_symmetry_1
      _geom_angle_site_symmetry_2
      _geom_angle_site_symmetry_3
      _geom_angle_publ_flag
  C1        N1        H1              111.50(16)      1_555  .      1_555  N
  C1        N1        H2              110.45(16)      1_555  .      1_555  N
  C1        N1        H3              112.61(17)      1_555  .      1_555  N
  H1        N1        H2              109.33(23)      1_555  .      1_555  N
  H1        N1        H3              107.92(21)      1_555  .      1_555  N
  H2        N1        H3              104.77(22)      1_555  .      1_555  N
  C7        N2        H5              111.12(16)      1_555  .      1_555  N
  C7        N2        H6              112.97(18)      1_555  .      1_555  N
  C7        N2        H7              110.24(16)      1_555  .      1_555  N
  H5        N2        H6              108.31(21)      1_555  .      1_555  N
  H5        N2        H7              108.76(24)      1_555  .      1_555  N
  H6        N2        H7              105.20(23)      1_555  .      1_555  N
  N1        C1        C2               119.99(9)      1_555  .      1_555  N
  N1        C1        C6               118.66(8)      1_555  .      1_555  N
  C2        C1        C6               121.32(9)      1_555  .      1_555  N
  C1        C2        C3              119.02(10)      1_555  .      1_555  N
  C1        C2        H4              120.14(17)      1_555  .      1_555  N
  C3        C2        H4              120.81(17)      1_555  .      1_555  N
  C2        C3        C4               121.41(9)      1_555  .      1_555  N
  C2        C3        H8              118.58(18)      1_555  .      1_555  N
  C4        C3        H8              119.97(17)      1_555  .      1_555  N
  C3        C4        C5               117.86(9)      1_555  .      1_555  N
  C3        C4        C10              120.85(8)      1_555  .      1_555  N
  C5        C4        C10              121.28(9)      1_555  .      1_555  N
  C4        C5        C6              121.34(10)      1_555  .      1_555  N
  C4        C5        H9              120.21(17)      1_555  .      1_555  N
  C6        C5        H9              118.43(17)      1_555  .      1_555  N
  C1        C6        C5               119.03(9)      1_555  .      1_555  N
  C1        C6        H10             120.77(17)      1_555  .      1_555  N
  C5        C6        H10             120.20(18)      1_555  .      1_555  N
  N2        C7        C8               119.65(9)      1_555  .      1_555  N
  N2        C7        C12              119.09(8)      1_555  .      1_555  N
  C8        C7        C12              121.24(9)      1_555  .      1_555  N
  C7        C8        C9               119.07(9)      1_555  .      1_555  N
  C7        C8        H11             120.05(17)      1_555  .      1_555  N
  C9        C8        H11             120.88(17)      1_555  .      1_555  N
  C8        C9        C10              121.48(9)      1_555  .      1_555  N
  C8        C9        H12             118.00(18)      1_555  .      1_555  N
  C10       C9        H12             120.51(18)      1_555  .      1_555  N
  C4        C10       C9               121.06(8)      1_555  .      1_555  N
  C4        C10       C11              121.21(8)      1_555  .      1_555  N
  C9        C10       C11              117.71(9)      1_555  .      1_555  N
  C10       C11       C12              121.57(9)      1_555  .      1_555  N
  C10       C11       H13             120.54(17)      1_555  .      1_555  N
  C12       C11       H13             117.88(17)      1_555  .      1_555  N
  C7        C12       C11              118.93(9)      1_555  .      1_555  N
  C7        C12       H14             120.69(18)      1_555  .      1_555  N
  C11       C12       H14             120.38(18)      1_555  .      1_555  N
data_BENZ_TAAM_50  
_audit_creation_method             'MoPro12'     
_chemical_name_systematic            ? 
_chemical_name_common                ? 
_chemical_formula_moiety             'C12 H14 N2 Cl2'
_chemical_formula_sum                'C12 H14 N2 Cl2'
_chemical_formula_weight             257.148
_chemical_absolute_configuration     '-'

_symmetry_cell_setting               triclinic    
_symmetry_space_group_name_H-M       'P ?'
_symmetry_space_group_name_Hall      'P ?'

loop_
_atom_type_symbol                      
_atom_type_description                 
_atom_type_scat_dispersion_real        
_atom_type_scat_dispersion_imag        
_atom_type_scat_source                 
 'C' 'C'    0.0033   0.0016
'Su & Coppens. Acta. Cryst. (1997) A53, 749-762. '                    
 'H' 'H'    0.0000   0.0000
'Su & Coppens. Acta. Cryst. (1997) A53, 749-762. '                    
 'N' 'N'    0.0061   0.0033
'Su & Coppens. Acta. Cryst. (1997) A53, 749-762. '                    
 'Cl' 'Cl'    0.1484   0.1585
'Su & Coppens. Acta. Cryst. (1997) A53, 749-762. '                    

loop_
_symmetry_equiv_pos_as_xyz           
'x, y, z'
'-x, -y, -z'
_cell_length_a                6.570 
_cell_length_b                7.676 
_cell_length_c                12.610 
_cell_angle_alpha             85.17 
_cell_angle_beta              76.79 
_cell_angle_gamma             73.87 
_cell_volume                   594.6 
_cell_formula_units_Z                2
_cell_measurement_temperature        ?
_cell_measurement_reflns_used        ?
_cell_measurement_theta_min          ?
_cell_measurement_theta_max          ?
_exptl_crystal_description           ? 
_exptl_crystal_colour                ? 
_exptl_crystal_size_max              ? 
_exptl_crystal_size_mid              ? 
_exptl_crystal_size_min              ? 
_exptl_crystal_density_meas          ? 
_exptl_crystal_density_diffrn       1.437
_exptl_crystal_density_method       'not measured' 
_exptl_crystal_F_000                 268
_exptl_absorpt_process_details       ?  
_exptl_absorpt_coefficient_mu        ?  
_exptl_absorpt_correction_type       ?  
_exptl_absorpt_correction_T_min      ?  
_exptl_absorpt_correction_T_max      ?  
_exptl_special_details               
;
?
;
_diffrn_ambient_temperature          ?  
_diffrn_radiation_wavelength        0.71073
_diffrn_radiation_type              MoK\a 
_diffrn_radiation_source          'fine-focus sealed tube' 
_diffrn_radiation_monochromator      ? 
_diffrn_measurement_device_type      ? 
_diffrn_measurement_method           ? 
_diffrn_detector_area_resol_mean     ? 
_diffrn_standards_number             ? 
_diffrn_standards_interval_count     ? 
_diffrn_standards_interval_time      ? 
_diffrn_standards_decay_%            ? 
_diffrn_reflns_number                ? 
_diffrn_reflns_av_R_equivalents      ? 
_diffrn_reflns_av_sigmaI/netI        0.02109
_diffrn_reflns_limit_h_min          -7
_diffrn_reflns_limit_h_max           7
_diffrn_reflns_limit_k_min          -9
_diffrn_reflns_limit_k_max           9
_diffrn_reflns_limit_l_min           0
_diffrn_reflns_limit_l_max          14
_diffrn_reflns_theta_min            1.66
_diffrn_reflns_theta_max           25.01
_reflns_number_total                  2076
_reflns_number_gt                     1999
_reflns_threshold_expression         >2.0sigma(I)
_computing_data_collection           ? 
_computing_cell_refinement           ? 
_computing_data_reduction            ? 
_computing_structure_solution        ? 
_computing_structure_refinement      'MoPro (J. Appl. Cryst. 2005, 38, 38-54)'
_computing_molecular_graphics        ? 
_computing_publication_material      ? 
_iucr_refine_instructions_details  
; 
# ! MoPro 12.6 29/09/2015 21:21:15 C:\Users\user\Desktop\ 
# ! reflections hkl file : C:\Users\user\Desktop\Benzydyna 
# ! atomic table file : C:\Users\user\Desktop\Programy_Krys
# ! wave functions file : C:\Users\user\Desktop\Programy_Krys
# ! RF factor = 0.907 % RI factor = 1.760% 
# ! wR2F factor = 1.280 % wR2I factor = 2.498% 
# ! g.o.f.(F**2) = 1.093 Nvar= 201 Nref= 2075 Nfree= 0 0.04<sinT/l< 0.59 
#  
# WSIG 1.00000 ! weighting scheme 
#  ! SPACE GROUP P ? 
#  
# CELL 6.5705 7.6756 12.6098 85.1650 76.7850 73.8680 0.71073 
# ZERR 0.0000 0.0000 0.0000 0.0000 0.0000 0.0000 
#  
# SYMM 1 P CENTRO 
#  X , Y, Z 
#  
# SCALE 1 1.213802 
#  
# FMULT 1.00000 
#  
# UOVER 0.00000 0.00000 0.00000 0.00000 0.00000 0.00000 ANI 
#  
# SOLVT 0.00000 50.00000 
#  
# EXTIN 0.00000 GAUSSIAN ISOT TYP1 ! G*10^4 
#  
#  
# DUMMY 2 
# DUMY 0.89536 0.67027 0.33322 D1 0 ! atom # 31 
# DUMY 0.60261 0.82367 0.66606 D2 0 ! atom # 32 
#  
# KAPPA 7 
#  1.000000 1.000000 ! # 1 1 MOL CL1 2x 
#  0.990000 0.811000 ! # 2 1 MOL N1 2x 
#  1.004000 0.917000 ! # 3 1 MOL C1 2x 
#  1.004000 0.909000 ! # 4 1 MOL C2 8x 
#  0.999000 0.887000 ! # 5 1 MOL C4 2x 
#  1.178000 1.316000 ! # 6 1 MOL H1A 6x 
#  1.110000 1.158000 ! # 7 1 MOL H2 8x 
#  
# ATOMS 30 
#  
# ATOM 1 CL1 MOL 1 0.040051 0.176104 0.080860 1.0000 1 Cl 
#  XY H2 H1A HEX K1 V0 M0 Q0 
# UANI 0.013148 0.010501 0.010940 -.004721 -.000483 -.000370 
#  8.00000 0. 0. 0. 0. 0. 0. 0. 0. 0. 
#  0. 0. 0. 0. 0. 0. 0. 
#  0. 0. 0. 0. 0. 0. 0. 0. 0. 
#  
# ATOM 2 CL2 MOL 1 0.460329 0.324911 0.911370 1.0000 1 Cl 
#  XY H12 C12 HEX K1 V0 M0 Q0 
# UANI 0.013565 0.011481 0.011599 -.005018 -.000694 -.000245 
#  8.00000 0. 0. 0. 0. 0. 0. 0. 0. 0. 
#  0. 0. 0. 0. 0. 0. 0. 
#  0. 0. 0. 0. 0. 0. 0. 0. 0. 
#  
# ATOM 3 N1 MOL 1 1.103272 0.566082 0.115508 1.0000 1 N 
#  ZX C1 H1A HEX K2 V0 M0 Q0 
# UANI 0.013477 0.012087 0.009098 -.004405 -.000775 -.000960 
#  5.09206 0. 0. 0. 0.042 0. 0. 0. 0. 0. 
#  0.268 0. 0. 0. 0. 0.212 0. 
#  0.048 0. 0. 0. 0. -.095 0. 0. 0. 
#  
# ATOM 4 N2 MOL 1 0.411610 0.923460 0.886342 1.0000 1 N 
#  ZX C7 H2A HEX K2 V0 M0 Q0 
# UANI 0.013548 0.012739 0.008919 -.003954 -.000660 -.001182 
#  5.09206 0. 0. 0. 0.042 0. 0. 0. 0. 0. 
#  0.268 0. 0. 0. 0. 0.212 0. 
#  0.048 0. 0. 0. 0. -.095 0. 0. 0. 
#  
# ATOM 5 C1 MOL 1 0.994001 0.619100 0.226914 1.0000 1 C 
#  XY D1 C2 HEX K3 V0 M0 Q0 
# UANI 0.010338 0.010359 0.009648 -.003598 -.001955 -.000088 
#  3.92406 0. 0.172 0. 0. -.063 0. 0. -.173 0. 
#  0. 0.031 0. 0. 0. -.249 0. 
#  0. 0. 0. -.020 0. 0. 0. 0.013 0. 
#  
# ATOM 6 C2 MOL 1 0.934593 0.490396 0.302721 1.0000 1 C 
#  XY D1 C1 HEX K4 V0 M0 Q0 
# UANI 0.014088 0.009815 0.009863 -.003966 -.000842 -.000718 
#  3.89655 0. 0.056 0. 0. -.180 0. 0. -.029 0. 
#  0. 0.030 0. 0. 0. -.264 0. 
#  0.020 0. 0. -.019 0. 0. 0. 0. 0. 
#  
# ATOM 7 C3 MOL 1 0.836874 0.542638 0.409533 1.0000 1 C 
#  XY D1 C2 HEX K4 V0 M0 Q0 
# UANI 0.014239 0.010138 0.008997 -.004574 -.000543 -.000029 
#  3.89655 0. 0.056 0. 0. -.180 0. 0. -.029 0. 
#  0. 0.030 0. 0. 0. -.264 0. 
#  0.020 0. 0. -.019 0. 0. 0. 0. 0. 
#  
# ATOM 8 C4 MOL 1 0.794660 0.722478 0.441674 1.0000 1 C 
#  XY D1 C5 HEX K5 V0 M0 Q0 
# UANI 0.010561 0.010530 0.008959 -.003432 -.001225 -.000605 
#  4.01117 0. 0.047 0. 0. -.179 0. 0. -.033 0. 
#  0. 0.026 0. 0. 0. -.289 0. 
#  0.018 0. 0. -.013 0. 0. 0. 0. 0. 
#  
# ATOM 9 C5 MOL 1 0.855482 0.849047 0.362410 1.0000 1 C 
#  XY D1 C6 HEX K4 V0 M0 Q0 
# UANI 0.015027 0.009726 0.009569 -.003774 -.000979 -.000532 
#  3.89655 0. 0.056 0. 0. -.180 0. 0. -.029 0. 
#  0. 0.030 0. 0. 0. -.264 0. 
#  0.020 0. 0. -.019 0. 0. 0. 0. 0. 
#  
# ATOM 10 C6 MOL 1 0.956837 0.797969 0.255821 1.0000 1 C 
#  XY D1 C1 HEX K4 V0 M0 Q0 
# UANI 0.015035 0.010037 0.009253 -.004626 -.001142 0.000102 
#  3.89655 0. 0.056 0. 0. -.180 0. 0. -.029 0. 
#  0. 0.030 0. 0. 0. -.264 0. 
#  0.020 0. 0. -.019 0. 0. 0. 0. 0. 
#  
# ATOM 11 C7 MOL 1 0.512858 0.870982 0.773716 1.0000 1 C 
#  XY D2 C12 HEX K3 V0 M0 Q0 
# UANI 0.010711 0.010958 0.009629 -.003670 -.001594 -.000599 
#  3.92406 0. 0.172 0. 0. -.063 0. 0. -.173 0. 
#  0. 0.031 0. 0. 0. -.249 0. 
#  0. 0. 0. -.020 0. 0. 0. 0.013 0. 
#  
# ATOM 12 C8 MOL 1 0.632674 0.976986 0.706825 1.0000 1 C 
#  XY D2 C7 HEX K4 V0 M0 Q0 
# UANI 0.014296 0.013288 0.010339 -.006613 0.000011 -.002093 
#  3.89655 0. 0.056 0. 0. -.180 0. 0. -.029 0. 
#  0. 0.030 0. 0. 0. -.264 0. 
#  0.020 0. 0. -.019 0. 0. 0. 0. 0. 
#  
# ATOM 13 C9 MOL 1 0.722424 0.928558 0.598782 1.0000 1 C 
#  XY D2 C8 HEX K4 V0 M0 Q0 
# UANI 0.014395 0.013027 0.009973 -.006922 0.000667 -.001811 
#  3.89655 0. 0.056 0. 0. -.180 0. 0. -.029 0. 
#  0. 0.030 0. 0. 0. -.264 0. 
#  0.020 0. 0. -.019 0. 0. 0. 0. 0. 
#  
# ATOM 14 C10 MOL 1 0.693855 0.775631 0.556125 1.0000 1 C 
#  XY D2 C11 HEX K5 V0 M0 Q0 
# UANI 0.010559 0.011123 0.009155 -.003991 -.001228 -.000735 
#  4.01117 0. 0.047 0. 0. -.179 0. 0. -.033 0. 
#  0. 0.026 0. 0. 0. -.289 0. 
#  0.018 0. 0. -.013 0. 0. 0. 0. 0. 
#  
# ATOM 15 C11 MOL 1 0.571970 0.672000 0.626453 1.0000 1 C 
#  XY D2 C12 HEX K4 V0 M0 Q0 
# UANI 0.013685 0.012096 0.010352 -.006078 0.000131 -.001731 
#  3.89655 0. 0.056 0. 0. -.180 0. 0. -.029 0. 
#  0. 0.030 0. 0. 0. -.264 0. 
#  0.020 0. 0. -.019 0. 0. 0. 0. 0. 
#  
# ATOM 16 C12 MOL 1 0.481792 0.718059 0.734797 1.0000 1 C 
#  XY D2 C7 HEX K4 V0 M0 Q0 
# UANI 0.013567 0.011552 0.010057 -.005428 0.000270 -.000954 
#  3.89655 0. 0.056 0. 0. -.180 0. 0. -.029 0. 
#  0. 0.030 0. 0. 0. -.264 0. 
#  0.020 0. 0. -.019 0. 0. 0. 0. 0. 
#  
# ATOM 17 H1A MOL 1 1.105341 0.440452 0.101311 1.0000 1 H 
#  ZY N1 C1 QUA K6 V0 M0 Q0 
# UISO 0.030636 
#  0.76411 0. 0. 0. 0.141 0.061 0. 0. 0. 0. 
#  
# ATOM 18 H1B MOL 1 1.252685 0.577922 0.099184 1.0000 1 H 
#  ZY N1 C1 QUA K6 V0 M0 Q0 
# UISO 0.031377 
#  0.76411 0. 0. 0. 0.141 0.061 0. 0. 0. 0. 
#  
# ATOM 19 H1C MOL 1 1.034007 0.651930 0.060152 1.0000 1 H 
#  ZY N1 C1 QUA K6 V0 M0 Q0 
# UISO 0.032964 
#  0.76411 0. 0. 0. 0.141 0.061 0. 0. 0. 0. 
#  
# ATOM 20 H2 MOL 1 0.969176 0.352919 0.280352 1.0000 1 H 
#  ZY C2 C1 QUA K7 V0 M0 Q0 
# UISO 0.028489 
#  1.02355 0. 0. 0. 0.182 0.086 0. 0. 0. 0. 
#  
# ATOM 21 H2A MOL 1 0.408766 1.049549 0.898557 1.0000 1 H 
#  ZY N2 C7 QUA K6 V0 M0 Q0 
# UISO 0.028515 
#  0.76411 0. 0. 0. 0.141 0.061 0. 0. 0. 0. 
#  
# ATOM 22 H2B MOL 1 0.482910 0.839529 0.941525 1.0000 1 H 
#  ZY N2 C7 QUA K6 V0 M0 Q0 
# UISO 0.030006 
#  0.76411 0. 0. 0. 0.141 0.061 0. 0. 0. 0. 
#  
# ATOM 23 H2C MOL 1 0.259230 0.913551 0.905130 1.0000 1 H 
#  ZY N2 C7 QUA K6 V0 M0 Q0 
# UISO 0.028676 
#  0.76411 0. 0. 0. 0.141 0.061 0. 0. 0. 0. 
#  
# ATOM 24 H3 MOL 1 0.802723 0.440334 0.467634 1.0000 1 H 
#  ZY C3 C2 QUA K7 V0 M0 Q0 
# UISO 0.029068 
#  1.02355 0. 0. 0. 0.182 0.086 0. 0. 0. 0. 
#  
# ATOM 25 H5 MOL 1 0.817907 0.988694 0.381581 1.0000 1 H 
#  ZY C5 C6 QUA K7 V0 M0 Q0 
# UISO 0.027238 
#  1.02355 0. 0. 0. 0.182 0.086 0. 0. 0. 0. 
#  
# ATOM 26 H6 MOL 1 1.003625 0.894393 0.198164 1.0000 1 H 
#  ZY C6 C1 QUA K7 V0 M0 Q0 
# UISO 0.028635 
#  1.02355 0. 0. 0. 0.182 0.086 0. 0. 0. 0. 
#  
# ATOM 27 H8 MOL 1 0.656318 1.092100 0.737262 1.0000 1 H 
#  ZY C8 C7 QUA K7 V0 M0 Q0 
# UISO 0.030520 
#  1.02355 0. 0. 0. 0.182 0.086 0. 0. 0. 0. 
#  
# ATOM 28 H9 MOL 1 0.817512 1.008288 0.550494 1.0000 1 H 
#  ZY C9 C8 QUA K7 V0 M0 Q0 
# UISO 0.028425 
#  1.02355 0. 0. 0. 0.182 0.086 0. 0. 0. 0. 
#  
# ATOM 29 H11 MOL 1 0.542277 0.557460 0.598164 1.0000 1 H 
#  ZY C11 C12 QUA K7 V0 M0 Q0 
# UISO 0.028077 
#  1.02355 0. 0. 0. 0.182 0.086 0. 0. 0. 0. 
#  
# ATOM 30 H12 MOL 1 0.390438 0.639683 0.784973 1.0000 1 H 
#  ZY C12 C7 QUA K7 V0 M0 Q0 
# UISO 0.027568 
#  1.02355 0. 0. 0. 0.182 0.086 0. 0. 0. 0. 
#  
# ANHAR 0 3 ! number_of_anharmonic_atoms max_order 
# ! 1 ! atom number 
# ! 0.00E+00 0.00E+00 0.00E+00 0.00E+00 0.00E+00 0.00E+00 0.00E+00 0.00E+00 
# ! 0.00E+00 0.00E+00 
#  
#  
# STOP 
; 
_refine_special_details              
;
 Refinement of F^2^ against reflections.
 The threshold expression of F^2^ > 2sigma(F^2^) is
 used for calculating R-factors(gt) and is not
 relevant to the choice of reflections for refinement.
 R-factors based on F^2^ are statistically about twice
 as large as those based on F, and R-factors based on
 ALL data will be even larger.
;
_refine_ls_structure_factor_coef     Fsqd 
_refine_ls_matrix_type                full
_refine_ls_weighting_scheme          sigma
_refine_ls_weighting_details         ?
_atom_sites_solution_primary      direct 
_atom_sites_solution_secondary    difmap 
_atom_sites_solution_hydrogens    geom   
_refine_ls_hydrogen_treatment    refall
_refine_ls_extinction_method        'none'              
_refine_ls_abs_structure_details     ?
_refine_ls_abs_structure_Flack       ?
_refine_ls_number_reflns              2075
_refine_ls_number_parameters           201
_refine_ls_number_restraints             0
# R-factors: R(F)  &  wR2(I) 
_refine_ls_R_factor_all              0.0091
## R_factor_all computed for  I/sigmaI >   0.00
_refine_ls_R_factor_gt               0.0101
_refine_ls_wR_factor_ref             0.0697
_refine_ls_wR_factor_gt              0.0696
_refine_ls_goodness_of_fit_ref       2.972
_refine_ls_restrained_S_all          0.000
_refine_ls_shift/su_max              0.002
_refine_ls_shift/su_mean             0.000

_diffrn_measured_fraction_theta_max     0.999
_diffrn_reflns_theta_full               25.01
_diffrn_measured_fraction_theta_full    0.999
_refine_diff_density_max                ?
_refine_diff_density_min                ?
_refine_diff_density_rms                ?
###  to get diff_density_max min & rms : 
###  run MoPro  : WRIT FOUR   to create FOURier file 
###  run VMoPro : FOUR  FastFourierTransform   
###             & GRID  STAT   to get max min rms statistics


loop_
_atom_site_type_symbol      
_atom_site_label            
_atom_site_fract_x          
_atom_site_fract_y          
_atom_site_fract_z          
_atom_site_U_iso_or_equiv   
_atom_site_adp_type         
_atom_site_occupancy        
_atom_site_calc_flag        
_atom_site_refinement_flag_posn  
_atom_site_refinement_flag_adp  
_atom_site_disorder_assembly
_atom_site_disorder_group   
Cl CL1 0.04005(1) 0.17610(1) 0.080860(1) 0.01155(2) Uani 1 d . . . .
Cl CL2 0.46033(1) 0.32491(1) 0.911370(1) 0.01220(2) Uani 1 d . . . .
N  N1 1.10327(6) 0.56608(5) 0.11551(3) 0.01158(7) Uani 1 d . . . .
N  N2 0.41161(6) 0.92346(5) 0.88634(3) 0.01188(7) Uani 1 d . . . .
C  C1 0.99400(6) 0.61910(5) 0.22691(3) 0.00998(7) Uani 1 d . . . .
C  C2 0.93459(6) 0.49040(5) 0.30272(3) 0.01135(7) Uani 1 d . . . .
C  C3 0.83687(6) 0.54264(5) 0.40953(3) 0.01119(7) Uani 1 d . . . .
C  C4 0.79466(6) 0.72248(5) 0.44167(3) 0.01001(7) Uani 1 d . . . .
C  C5 0.85548(6) 0.84905(5) 0.36241(3) 0.01160(7) Uani 1 d . . . .
C  C6 0.95684(6) 0.79797(5) 0.25582(3) 0.01144(7) Uani 1 d . . . .
C  C7 0.51286(6) 0.87098(5) 0.77372(3) 0.01035(7) Uani 1 d . . . .
C  C8 0.63267(6) 0.97699(5) 0.70682(3) 0.01237(7) Uani 1 d . . . .
C  C9 0.72242(6) 0.92856(5) 0.59878(3) 0.01225(7) Uani 1 d . . . .
C  C10 0.69385(6) 0.77563(5) 0.55612(3) 0.01017(7) Uani 1 d . . . .
C  C11 0.57197(6) 0.67200(5) 0.62645(3) 0.01186(7) Uani 1 d . . . .
C  C12 0.48179(6) 0.71806(5) 0.73480(3) 0.01172(7) Uani 1 d . . . .
H  H1A 1.105(1) 0.440(1) 0.1013(6) 0.031(2) Uiso 1 d U . . .
H  H1B 1.253(1) 0.5779(9) 0.0992(6) 0.031(2) Uiso 1 d U . . .
H  H1C 1.034(1) 0.652(1) 0.0602(6) 0.033(2) Uiso 1 d U . . .
H  H2 0.9692(8) 0.3529(7) 0.2804(4) 0.028(1) Uiso 1 d U . . .
H  H2A 0.409(1) 1.050(1) 0.8986(6) 0.029(2) Uiso 1 d U . . .
H  H2B 0.483(1) 0.8395(10) 0.9415(6) 0.030(2) Uiso 1 d U . . .
H  H2C 0.259(1) 0.9136(9) 0.9051(5) 0.029(2) Uiso 1 d U . . .
H  H3 0.8027(8) 0.4403(7) 0.4676(4) 0.029(1) Uiso 1 d U . . .
H  H5 0.8179(8) 0.9887(7) 0.3816(4) 0.027(1) Uiso 1 d U . . .
H  H6 1.0036(8) 0.8944(7) 0.1982(4) 0.029(1) Uiso 1 d U . . .
H  H8 0.6563(8) 1.0921(7) 0.7373(4) 0.031(1) Uiso 1 d U . . .
H  H9 0.8175(8) 1.0083(7) 0.5505(4) 0.028(1) Uiso 1 d U . . .
H  H11 0.5423(8) 0.5575(7) 0.5982(4) 0.028(1) Uiso 1 d U . . .
H  H12 0.3904(8) 0.6397(7) 0.7850(4) 0.028(1) Uiso 1 d U . . .

loop_ 
_atom_site_aniso_label 
_atom_site_aniso_U_11 
_atom_site_aniso_U_22 
_atom_site_aniso_U_33 
_atom_site_aniso_U_12 
_atom_site_aniso_U_13 
_atom_site_aniso_U_23 
CL1 0.01315(7) 0.01050(6) 0.01094(6) -0.00472(4) -0.00048(4) -0.00037(4)  
CL2 0.01357(7) 0.01148(6) 0.01160(6) -0.00502(4) -0.00069(4) -0.00025(4)  
N1 0.0135(2) 0.0121(2) 0.0091(2) -0.0044(1) -0.0008(1) -0.0010(1)  
N2 0.0135(2) 0.0127(2) 0.0089(2) -0.0040(1) -0.0007(1) -0.0012(1)  
C1 0.0103(2) 0.0104(2) 0.0096(2) -0.0036(1) -0.0020(1) -0.00009(14)  
C2 0.0141(2) 0.0098(2) 0.0099(2) -0.0040(1) -0.0008(1) -0.0007(1)  
C3 0.0142(2) 0.0101(2) 0.0090(2) -0.0046(1) -0.0005(1) -0.00003(13)  
C4 0.0106(2) 0.0105(2) 0.0090(2) -0.0034(1) -0.0012(1) -0.0006(1)  
C5 0.0150(2) 0.0097(2) 0.0096(2) -0.0038(1) -0.0010(1) -0.0005(1)  
C6 0.0150(2) 0.0100(2) 0.0093(2) -0.0046(1) -0.0011(1) 0.00010(13)  
C7 0.0107(2) 0.0110(2) 0.0096(2) -0.0037(1) -0.0016(1) -0.0006(1)  
C8 0.0143(2) 0.0133(2) 0.0103(2) -0.0066(1) 0.00001(14) -0.0021(1)  
C9 0.0144(2) 0.0130(2) 0.0100(2) -0.0069(1) 0.0007(1) -0.0018(1)  
C10 0.0106(2) 0.0111(2) 0.0092(2) -0.0040(1) -0.0012(1) -0.0007(1)  
C11 0.0137(2) 0.0121(2) 0.0104(2) -0.0061(1) 0.00013(14) -0.0017(1)  
C12 0.0136(2) 0.0116(2) 0.0101(2) -0.0054(1) 0.0003(1) -0.0010(1)  

_geom_special_details                
;                                    
;                                    

loop_
_geom_bond_atom_site_label_1         
_geom_bond_atom_site_label_2         
_geom_bond_distance                  
_geom_bond_site_symmetry_2           
_geom_bond_publ_flag                 
N1 C1 1.4586(5) . ? 
N1 H1B 0.984(9) . ? 
N1 H1A 0.991(8) . ? 
N1 H1C 1.015(8) . ? 
N2 C7 1.4620(5) . ? 
N2 H2A 0.987(8) . ? 
N2 H2C 0.998(8) . ? 
N2 H2B 1.012(8) . ? 
C1 C2 1.3880(5) . ? 
C1 C6 1.3910(6) . ? 
C2 C3 1.3927(5) . ? 
C2 H2 1.064(5) . ? 
C3 C4 1.4060(5) . ? 
C3 H3 1.063(5) . ? 
C4 C10 1.4832(6) . ? 
C4 C5 1.4043(5) . ? 
C5 C6 1.3922(5) . ? 
C5 H5 1.067(5) . ? 
C6 H6 1.051(5) . ? 
C7 C8 1.3892(6) . ? 
C7 C12 1.3915(5) . ? 
C8 C9 1.3922(5) . ? 
C8 H8 1.055(5) . ? 
C9 C10 1.4062(5) . ? 
C9 H9 1.054(5) . ? 
C10 C11 1.4039(5) . ? 
C11 C12 1.3919(5) . ? 
C11 H11 1.057(5) . ? 
C12 H12 1.042(5) . ? 

loop_
_geom_angle_atom_site_label_1        
_geom_angle_atom_site_label_2        
_geom_angle_atom_site_label_3        
_geom_angle                          
_geom_angle_site_symmetry_1          
_geom_angle_site_symmetry_3          
_geom_angle_publ_flag                
N1 C1 C2 119.85(3) . . ? 
N1 C1 C6 118.93(3) . . ? 
N2 C7 C8 119.61(4) . . ? 
N2 C7 C12 119.08(4) . . ? 
C1 N1 H1B 110.9(4) . . ? 
C1 N1 H1A 112.2(4) . . ? 
C1 N1 H1C 111.7(4) . . ? 
C1 C2 C3 118.91(3) . . ? 
C1 C2 H2 120.5(3) . . ? 
C1 C6 C5 119.28(4) . . ? 
C1 C6 H6 120.8(3) . . ? 
C2 C1 C6 121.20(3) . . ? 
C2 C3 C4 121.59(4) . . ? 
C2 C3 H3 117.8(3) . . ? 
C3 C4 C10 121.04(4) . . ? 
C3 C4 C5 117.80(3) . . ? 
C3 C2 H2 120.6(3) . . ? 
C4 C10 C11 121.13(4) . . ? 
C4 C10 C9 121.12(4) . . ? 
C4 C5 C6 121.21(5) . . ? 
C4 C5 H5 120.6(3) . . ? 
C4 C3 H3 120.5(3) . . ? 
C5 C4 C10 121.15(3) . . ? 
C5 C6 H6 119.9(3) . . ? 
C6 C5 H5 118.2(3) . . ? 
C7 N2 H2A 111.6(4) . . ? 
C7 N2 H2C 110.5(4) . . ? 
C7 N2 H2B 113.1(4) . . ? 
C7 C8 C9 118.98(5) . . ? 
C7 C8 H8 120.7(3) . . ? 
C7 C12 C11 118.98(4) . . ? 
C7 C12 H12 121.1(3) . . ? 
C8 C7 C12 121.29(5) . . ? 
C8 C9 C10 121.51(4) . . ? 
C8 C9 H9 117.5(3) . . ? 
C9 C10 C11 117.72(4) . . ? 
C9 C8 H8 120.3(3) . . ? 
C10 C11 C12 121.53(3) . . ? 
C10 C11 H11 120.9(3) . . ? 
C10 C9 H9 120.9(3) . . ? 
C11 C12 H12 119.9(3) . . ? 
C12 C11 H11 117.6(3) . . ? 
H1A N1 H1B 109.5(6) . . ? 
H1A N1 H1C 109.1(6) . . ? 
H1B N1 H1C 103.1(6) . . ? 
H2A N2 H2C 108.1(6) . . ? 
H2A N2 H2B 109.5(6) . . ? 
H2B N2 H2C 103.6(6) . . ? 

loop_
_geom_torsion_atom_site_label_1      
_geom_torsion_atom_site_label_2      
_geom_torsion_atom_site_label_3      
_geom_torsion_atom_site_label_4      
_geom_torsion                        
_geom_torsion_site_symmetry_1        
_geom_torsion_site_symmetry_2        
_geom_torsion_site_symmetry_3        
_geom_torsion_site_symmetry_4        
_geom_torsion_publ_flag              
N1 C1 C2 C3 177.90(4) . . . . ? 
N1 C1 C2 H2 0.4(3) . . . . ? 
N1 C1 C6 C5 -179.07(4) . . . . ? 
N1 C1 C6 H6 1.2(3) . . . . ? 
N2 C7 C8 C9 -177.99(4) . . . . ? 
N2 C7 C8 H8 2.3(3) . . . . ? 
N2 C7 C12 C11 177.76(4) . . . . ? 
N2 C7 C12 H12 -1.2(3) . . . . ? 
C1 C2 C3 C4 0.88(3) . . . . ? 
C1 C2 C3 H3 -175.8(4) . . . . ? 
C1 C6 C5 C4 1.45(3) . . . . ? 
C1 C6 C5 H5 -175.6(4) . . . . ? 
C2 C1 N1 H1B -114.0(5) . . . . ? 
C2 C1 N1 H1A 8.8(4) . . . . ? 
C2 C1 N1 H1C 131.6(6) . . . . ? 
C2 C1 C6 C5 -0.90(3) . . . . ? 
C2 C1 C6 H6 179.4(4) . . . . ? 
C2 C3 C4 C10 -178.96(4) . . . . ? 
C2 C3 C4 C5 -0.35(3) . . . . ? 
C3 C4 C10 C11 -21.92(4) . . . . ? 
C3 C4 C10 C9 156.20(3) . . . . ? 
C3 C4 C5 C6 -0.83(3) . . . . ? 
C3 C4 C5 H5 176.1(4) . . . . ? 
C3 C2 C1 C6 -0.25(4) . . . . ? 
C4 C10 C11 C12 178.21(4) . . . . ? 
C4 C10 C11 H11 -3.3(3) . . . . ? 
C4 C10 C9 C8 -178.46(5) . . . . ? 
C4 C10 C9 H9 -0.6(3) . . . . ? 
C4 C5 C6 H6 -178.8(4) . . . . ? 
C4 C3 C2 H2 178.3(4) . . . . ? 
C5 C4 C10 C11 159.51(3) . . . . ? 
C5 C4 C10 C9 -22.37(4) . . . . ? 
C5 C4 C3 H3 176.2(4) . . . . ? 
C6 C1 N1 H1B 64.2(4) . . . . ? 
C6 C1 N1 H1A -173.0(6) . . . . ? 
C6 C1 N1 H1C -50.2(5) . . . . ? 
C6 C1 C2 H2 -177.7(4) . . . . ? 
C6 C5 C4 C10 177.78(4) . . . . ? 
C7 C8 C9 C10 0.19(3) . . . . ? 
C7 C8 C9 H9 -177.8(4) . . . . ? 
C7 C12 C11 C10 0.30(3) . . . . ? 
C7 C12 C11 H11 -178.2(4) . . . . ? 
C8 C7 N2 H2A 14.5(4) . . . . ? 
C8 C7 N2 H2C 134.8(7) . . . . ? 
C8 C7 N2 H2B -109.5(4) . . . . ? 
C8 C7 C12 C11 -0.40(4) . . . . ? 
C8 C7 C12 H12 -179.3(4) . . . . ? 
C8 C9 C10 C11 -0.28(4) . . . . ? 
C9 C10 C11 C12 0.020(36) . . . . ? 
C9 C10 C11 H11 178.5(4) . . . . ? 
C9 C8 C7 C12 0.15(4) . . . . ? 
C10 C4 C5 H5 -5.3(3) . . . . ? 
C10 C4 C3 H3 -2.4(3) . . . . ? 
C10 C11 C12 H12 179.3(4) . . . . ? 
C10 C9 C8 H8 179.9(4) . . . . ? 
C11 C10 C9 H9 177.6(4) . . . . ? 
C12 C7 N2 H2A -163.7(5) . . . . ? 
C12 C7 N2 H2C -43.4(4) . . . . ? 
C12 C7 N2 H2B 72.3(4) . . . . ? 
C12 C7 C8 H8 -179.5(4) . . . . ? 
H2 C2 C3 H3 1.7(4) . . . . ? 
H5 C5 C6 H6 4.1(4) . . . . ? 
H8 C8 C9 H9 1.9(4) . . . . ? 
H11 C11 C12 H12 0.7(4) . . . . ? 

loop_
_geom_hbond_atom_site_label_D        
_geom_hbond_atom_site_label_H        
_geom_hbond_atom_site_label_A        
_geom_hbond_distance_DH              
_geom_hbond_distance_HA              
_geom_hbond_distance_DA              
_geom_hbond_angle_DHA                
_geom_hbond_site_symmetry_A          
C3 H3 C11 1.063(5) 2.681(5) 2.9695(5) 95.1(3)  1_555   
C5 H5 C9 1.067(5) 2.696(4) 2.9731(5) 94.3(2)  1_555   
C9 H9 C5 1.054(5) 2.689(5) 2.9731(5) 95.0(3)  1_555   
C11 H11 C3 1.057(5) 2.690(5) 2.9695(5) 94.7(4)  1_555   
N2 H2A CL2 0.987(8) 2.256(8) 3.2335(4) 170.5(7)  1_565   
N2 H2A CL1 0.987(8) 2.936(7) 3.3422(4) 105.8(4)  1_566   
N2 H2C CL1 0.998(8) 2.954(7) 3.3422(4) 104.2(4)  1_566   
N2 H2C CL1 0.998(8) 2.224(8) 3.1950(4) 164.2(7)  2_566   
C12 H12 CL1 1.042(5) 2.976(5) 3.5981(4) 119.0(3)  2_566   
N1 H1A CL2 0.991(8) 2.936(7) 3.3445(3) 105.8(4)  1_654   
N1 H1B CL2 0.984(9) 3.011(7) 3.3445(3) 101.2(5)  1_654   
N1 H1A CL1 0.991(8) 2.234(8) 3.2121(4) 168.8(7)  1_655   
C6 H6 CL1 1.051(5) 2.551(5) 3.5835(4) 167.3(4)  1_665   
N1 H1C CL1 1.015(8) 2.187(8) 3.1841(3) 167.0(7)  2_665   
N2 H2B CL1 1.012(8) 3.051(7) 3.5824(4) 113.9(5)  2_666   
N2 H2B CL2 1.012(8) 2.198(8) 3.1811(3) 163.3(6)  2_667   
N2 H2A C6 0.987(8) 3.335(7) 3.4796(5) 90.1(4)  2_676   
N2 H2C C6 0.998(8) 3.139(7) 3.4796(5) 101.6(4)  2_676   
C5 H5 C7 1.067(5) 3.163(5) 3.4364(5) 95.6(3)  2_676   
N1 H1B CL2 0.984(9) 2.186(9) 3.1429(4) 163.7(7)  2_766   
C2 H2 C10 1.064(5) 3.265(5) 3.4498(5) 90.9(3)  2_766   
C3 H3 C3 1.063(5) 3.148(5) 3.3814(8) 93.4(3)  2_766   
C3 H3 C4 1.063(5) 3.029(5) 3.4954(5) 107.3(3)  2_766   
C3 H3 C10 1.063(5) 3.219(5) 3.4509(5) 93.5(3)  2_766   

loop_
_publ_author_name      
_publ_author_address   
,'?'  
; ? 
;  

_publ_requested_journal          '?' 
_publ_contact_author                ? 
_publ_contact_author_phone        '?' 
_publ_contact_author_fax          '?' 
_publ_contact_author_email        '?' 
_publ_section_title 
;  
 ?  
;  
_publ_section_comment  
;  
 ?  
;  
_publ_section_references 
;  
 ?  
;  
data_BENZ_TAAM_80  
_audit_creation_method             'MoPro12'     
_chemical_name_systematic            ? 
_chemical_name_common                ? 
_chemical_formula_moiety             'C12 H14 N2 Cl2'
_chemical_formula_sum                'C12 H14 N2 Cl2'
_chemical_formula_weight             257.148
_chemical_absolute_configuration     '-'

_symmetry_cell_setting               triclinic    
_symmetry_space_group_name_H-M       'P ?'
_symmetry_space_group_name_Hall      'P ?'

loop_
_atom_type_symbol                      
_atom_type_description                 
_atom_type_scat_dispersion_real        
_atom_type_scat_dispersion_imag        
_atom_type_scat_source                 
 'C' 'C'    0.0033   0.0016
'Su & Coppens. Acta. Cryst. (1997) A53, 749-762. '                    
 'H' 'H'    0.0000   0.0000
'Su & Coppens. Acta. Cryst. (1997) A53, 749-762. '                    
 'N' 'N'    0.0061   0.0033
'Su & Coppens. Acta. Cryst. (1997) A53, 749-762. '                    
 'Cl' 'Cl'    0.1484   0.1585
'Su & Coppens. Acta. Cryst. (1997) A53, 749-762. '                    

loop_
_symmetry_equiv_pos_as_xyz           
'x, y, z'
'-x, -y, -z'
_cell_length_a                6.570 
_cell_length_b                7.676 
_cell_length_c                12.610 
_cell_angle_alpha             85.17 
_cell_angle_beta              76.79 
_cell_angle_gamma             73.87 
_cell_volume                   594.6 
_cell_formula_units_Z                2
_cell_measurement_temperature        ?
_cell_measurement_reflns_used        ?
_cell_measurement_theta_min          ?
_cell_measurement_theta_max          ?
_exptl_crystal_description           ? 
_exptl_crystal_colour                ? 
_exptl_crystal_size_max              ? 
_exptl_crystal_size_mid              ? 
_exptl_crystal_size_min              ? 
_exptl_crystal_density_meas          ? 
_exptl_crystal_density_diffrn       1.437
_exptl_crystal_density_method       'not measured' 
_exptl_crystal_F_000                 268
_exptl_absorpt_process_details       ?  
_exptl_absorpt_coefficient_mu        ?  
_exptl_absorpt_correction_type       ?  
_exptl_absorpt_correction_T_min      ?  
_exptl_absorpt_correction_T_max      ?  
_exptl_special_details               
;
?
;
_diffrn_ambient_temperature          ?  
_diffrn_radiation_wavelength        0.71073
_diffrn_radiation_type              MoK\a 
_diffrn_radiation_source          'fine-focus sealed tube' 
_diffrn_radiation_monochromator      ? 
_diffrn_measurement_device_type      ? 
_diffrn_measurement_method           ? 
_diffrn_detector_area_resol_mean     ? 
_diffrn_standards_number             ? 
_diffrn_standards_interval_count     ? 
_diffrn_standards_interval_time      ? 
_diffrn_standards_decay_%            ? 
_diffrn_reflns_number                ? 
_diffrn_reflns_av_R_equivalents      ? 
_diffrn_reflns_av_sigmaI/netI        0.02103
_diffrn_reflns_limit_h_min         -11
_diffrn_reflns_limit_h_max          11
_diffrn_reflns_limit_k_min         -13
_diffrn_reflns_limit_k_max          13
_diffrn_reflns_limit_l_min           0
_diffrn_reflns_limit_l_max          22
_diffrn_reflns_theta_min            1.66
_diffrn_reflns_theta_max           39.98
_reflns_number_total                  7173
_reflns_number_gt                     6825
_reflns_threshold_expression         >2.0sigma(I)
_computing_data_collection           ? 
_computing_cell_refinement           ? 
_computing_data_reduction            ? 
_computing_structure_solution        ? 
_computing_structure_refinement      'MoPro (J. Appl. Cryst. 2005, 38, 38-54)'
_computing_molecular_graphics        ? 
_computing_publication_material      ? 
_iucr_refine_instructions_details  
; 
# ! MoPro 12.6 29/09/2015 21:24:29 C:\Users\user\Desktop
# ! reflections hkl file : C:\Users\user\Desktop\Benzydyna2 
# ! atomic table file : C:\Users\user\Desktop\Programy_Krys
# ! wave functions file : C:\Users\user\Desktop\Programy_Krys
# ! RF factor = 0.942 % RI factor = 1.477% 
# ! wR2F factor = 1.236 % wR2I factor = 2.435% 
# ! g.o.f.(F**2) = 0.990 Nvar= 201 Nref= 7172 Nfree= 0 0.04<sinT/l< 0.90 
#  
# WSIG 1.00000 ! weighting scheme 
#  ! SPACE GROUP P ? 
#  
# CELL 6.5705 7.6756 12.6098 85.1650 76.7850 73.8680 0.71073 
# ZERR 0.0000 0.0000 0.0000 0.0000 0.0000 0.0000 
#  
# SYMM 1 P CENTRO 
#  X , Y, Z 
#  
# SCALE 1 1.206347 
#  
# FMULT 1.00000 
#  
# UOVER 0.00000 0.00000 0.00000 0.00000 0.00000 0.00000 ANI 
#  
# SOLVT 0.00000 50.00000 
#  
# EXTIN 0.00000 GAUSSIAN ISOT TYP1 ! G*10^4 
#  
#  
# DUMMY 2 
# DUMY 0.89536 0.67027 0.33322 D1 0 ! atom # 31 
# DUMY 0.60261 0.82367 0.66606 D2 0 ! atom # 32 
#  
# KAPPA 7 
#  1.000000 1.000000 ! # 1 1 MOL CL1 2x 
#  0.990000 0.811000 ! # 2 1 MOL N1 2x 
#  1.004000 0.917000 ! # 3 1 MOL C1 2x 
#  1.004000 0.909000 ! # 4 1 MOL C2 8x 
#  0.999000 0.887000 ! # 5 1 MOL C4 2x 
#  1.178000 1.316000 ! # 6 1 MOL H1A 6x 
#  1.110000 1.158000 ! # 7 1 MOL H2 8x 
#  
# ATOMS 30 
#  
# ATOM 1 CL1 MOL 1 0.040100 0.176086 0.080872 1.0000 1 Cl 
#  XY H2 H1A HEX K1 V0 M0 Q0 
# UANI 0.012796 0.010274 0.010619 -.004560 -.000506 -.000204 
#  8.00000 0. 0. 0. 0. 0. 0. 0. 0. 0. 
#  0. 0. 0. 0. 0. 0. 0. 
#  0. 0. 0. 0. 0. 0. 0. 0. 0. 
#  
# ATOM 2 CL2 MOL 1 0.460285 0.324916 0.911385 1.0000 1 Cl 
#  XY H12 C12 HEX K1 V0 M0 Q0 
# UANI 0.013193 0.011295 0.011227 -.004835 -.000720 -.000079 
#  8.00000 0. 0. 0. 0. 0. 0. 0. 0. 0. 
#  0. 0. 0. 0. 0. 0. 0. 
#  0. 0. 0. 0. 0. 0. 0. 0. 0. 
#  
# ATOM 3 N1 MOL 1 1.103163 0.566097 0.115536 1.0000 1 N 
#  ZX C1 H1A HEX K2 V0 M0 Q0 
# UANI 0.013354 0.011907 0.007811 -.004285 -.000378 -.000959 
#  5.09206 0. 0. 0. 0.042 0. 0. 0. 0. 0. 
#  0.268 0. 0. 0. 0. 0.212 0. 
#  0.048 0. 0. 0. 0. -.095 0. 0. 0. 
#  
# ATOM 4 N2 MOL 1 0.411719 0.923485 0.886316 1.0000 1 N 
#  ZX C7 H2A HEX K2 V0 M0 Q0 
# UANI 0.013158 0.012705 0.007888 -.003826 -.000563 -.001179 
#  5.09206 0. 0. 0. 0.042 0. 0. 0. 0. 0. 
#  0.268 0. 0. 0. 0. 0.212 0. 
#  0.048 0. 0. 0. 0. -.095 0. 0. 0. 
#  
# ATOM 5 C1 MOL 1 0.994009 0.619115 0.226937 1.0000 1 C 
#  XY D1 C2 HEX K3 V0 M0 Q0 
# UANI 0.010783 0.009706 0.007835 -.003351 -.001144 -.000208 
#  3.92406 0. 0.172 0. 0. -.063 0. 0. -.173 0. 
#  0. 0.031 0. 0. 0. -.249 0. 
#  0. 0. 0. -.020 0. 0. 0. 0.013 0. 
#  
# ATOM 6 C2 MOL 1 0.934556 0.490333 0.302684 1.0000 1 C 
#  XY D1 C1 HEX K4 V0 M0 Q0 
# UANI 0.014230 0.009636 0.008528 -.004220 -.000471 -.000540 
#  3.89655 0. 0.056 0. 0. -.180 0. 0. -.029 0. 
#  0. 0.030 0. 0. 0. -.264 0. 
#  0.020 0. 0. -.019 0. 0. 0. 0. 0. 
#  
# ATOM 7 C3 MOL 1 0.836822 0.542629 0.409551 1.0000 1 C 
#  XY D1 C2 HEX K4 V0 M0 Q0 
# UANI 0.014148 0.009930 0.008331 -.004457 -.000341 -.000362 
#  3.89655 0. 0.056 0. 0. -.180 0. 0. -.029 0. 
#  0. 0.030 0. 0. 0. -.264 0. 
#  0.020 0. 0. -.019 0. 0. 0. 0. 0. 
#  
# ATOM 8 C4 MOL 1 0.794636 0.722488 0.441628 1.0000 1 C 
#  XY D1 C5 HEX K5 V0 M0 Q0 
# UANI 0.010634 0.009864 0.007872 -.003248 -.000899 -.000516 
#  4.01117 0. 0.047 0. 0. -.179 0. 0. -.033 0. 
#  0. 0.026 0. 0. 0. -.289 0. 
#  0.018 0. 0. -.013 0. 0. 0. 0. 0. 
#  
# ATOM 9 C5 MOL 1 0.855448 0.849066 0.362454 1.0000 1 C 
#  XY D1 C6 HEX K4 V0 M0 Q0 
# UANI 0.014792 0.009337 0.008838 -.003613 -.000667 -.000484 
#  3.89655 0. 0.056 0. 0. -.180 0. 0. -.029 0. 
#  0. 0.030 0. 0. 0. -.264 0. 
#  0.020 0. 0. -.019 0. 0. 0. 0. 0. 
#  
# ATOM 10 C6 MOL 1 0.956907 0.798038 0.255803 1.0000 1 C 
#  XY D1 C1 HEX K4 V0 M0 Q0 
# UANI 0.014843 0.009728 0.008581 -.004295 -.000747 0.000061 
#  3.89655 0. 0.056 0. 0. -.180 0. 0. -.029 0. 
#  0. 0.030 0. 0. 0. -.264 0. 
#  0.020 0. 0. -.019 0. 0. 0. 0. 0. 
#  
# ATOM 11 C7 MOL 1 0.512780 0.871010 0.773732 1.0000 1 C 
#  XY D2 C12 HEX K3 V0 M0 Q0 
# UANI 0.010806 0.010857 0.008054 -.003624 -.000828 -.000739 
#  3.92406 0. 0.172 0. 0. -.063 0. 0. -.173 0. 
#  0. 0.031 0. 0. 0. -.249 0. 
#  0. 0. 0. -.020 0. 0. 0. 0.013 0. 
#  
# ATOM 12 C8 MOL 1 0.632588 0.977139 0.706822 1.0000 1 C 
#  XY D2 C7 HEX K4 V0 M0 Q0 
# UANI 0.014259 0.012952 0.009325 -.006613 0.000292 -.002105 
#  3.89655 0. 0.056 0. 0. -.180 0. 0. -.029 0. 
#  0. 0.030 0. 0. 0. -.264 0. 
#  0.020 0. 0. -.019 0. 0. 0. 0. 0. 
#  
# ATOM 13 C9 MOL 1 0.722400 0.928600 0.598744 1.0000 1 C 
#  XY D2 C8 HEX K4 V0 M0 Q0 
# UANI 0.014154 0.012652 0.009192 -.006720 0.000649 -.001740 
#  3.89655 0. 0.056 0. 0. -.180 0. 0. -.029 0. 
#  0. 0.030 0. 0. 0. -.264 0. 
#  0.020 0. 0. -.019 0. 0. 0. 0. 0. 
#  
# ATOM 14 C10 MOL 1 0.693831 0.775636 0.556153 1.0000 1 C 
#  XY D2 C11 HEX K5 V0 M0 Q0 
# UANI 0.010599 0.010628 0.008085 -.003868 -.000679 -.000934 
#  4.01117 0. 0.047 0. 0. -.179 0. 0. -.033 0. 
#  0. 0.026 0. 0. 0. -.289 0. 
#  0.018 0. 0. -.013 0. 0. 0. 0. 0. 
#  
# ATOM 15 C11 MOL 1 0.572037 0.671942 0.626401 1.0000 1 C 
#  XY D2 C12 HEX K4 V0 M0 Q0 
# UANI 0.013552 0.011910 0.009388 -.005871 0.000462 -.001694 
#  3.89655 0. 0.056 0. 0. -.180 0. 0. -.029 0. 
#  0. 0.030 0. 0. 0. -.264 0. 
#  0.020 0. 0. -.019 0. 0. 0. 0. 0. 
#  
# ATOM 16 C12 MOL 1 0.481801 0.718017 0.734858 1.0000 1 C 
#  XY D2 C7 HEX K4 V0 M0 Q0 
# UANI 0.013512 0.011441 0.009125 -.005363 0.000397 -.000979 
#  3.89655 0. 0.056 0. 0. -.180 0. 0. -.029 0. 
#  0. 0.030 0. 0. 0. -.264 0. 
#  0.020 0. 0. -.019 0. 0. 0. 0. 0. 
#  
# ATOM 17 H1A MOL 1 1.105240 0.439254 0.100731 1.0000 1 H 
#  ZY N1 C1 QUA K6 V0 M0 Q0 
# UISO 0.029395 
#  0.76411 0. 0. 0. 0.141 0.061 0. 0. 0. 0. 
#  
# ATOM 18 H1B MOL 1 1.254221 0.577581 0.098840 1.0000 1 H 
#  ZY N1 C1 QUA K6 V0 M0 Q0 
# UISO 0.031125 
#  0.76411 0. 0. 0. 0.141 0.061 0. 0. 0. 0. 
#  
# ATOM 19 H1C MOL 1 1.033145 0.651743 0.059284 1.0000 1 H 
#  ZY N1 C1 QUA K6 V0 M0 Q0 
# UISO 0.031496 
#  0.76411 0. 0. 0. 0.141 0.061 0. 0. 0. 0. 
#  
# ATOM 20 H2 MOL 1 0.968853 0.352464 0.280029 1.0000 1 H 
#  ZY C2 C1 QUA K7 V0 M0 Q0 
# UISO 0.027890 
#  1.02355 0. 0. 0. 0.182 0.086 0. 0. 0. 0. 
#  
# ATOM 21 H2A MOL 1 0.409126 1.051326 0.898919 1.0000 1 H 
#  ZY N2 C7 QUA K6 V0 M0 Q0 
# UISO 0.027711 
#  0.76411 0. 0. 0. 0.141 0.061 0. 0. 0. 0. 
#  
# ATOM 22 H2B MOL 1 0.483865 0.840060 0.942330 1.0000 1 H 
#  ZY N2 C7 QUA K6 V0 M0 Q0 
# UISO 0.027891 
#  0.76411 0. 0. 0. 0.141 0.061 0. 0. 0. 0. 
#  
# ATOM 23 H2C MOL 1 0.258866 0.913966 0.905016 1.0000 1 H 
#  ZY N2 C7 QUA K6 V0 M0 Q0 
# UISO 0.029011 
#  0.76411 0. 0. 0. 0.141 0.061 0. 0. 0. 0. 
#  
# ATOM 24 H3 MOL 1 0.802367 0.439832 0.468094 1.0000 1 H 
#  ZY C3 C2 QUA K7 V0 M0 Q0 
# UISO 0.028286 
#  1.02355 0. 0. 0. 0.182 0.086 0. 0. 0. 0. 
#  
# ATOM 25 H5 MOL 1 0.817735 0.988919 0.381544 1.0000 1 H 
#  ZY C5 C6 QUA K7 V0 M0 Q0 
# UISO 0.026733 
#  1.02355 0. 0. 0. 0.182 0.086 0. 0. 0. 0. 
#  
# ATOM 26 H6 MOL 1 1.003440 0.894830 0.197804 1.0000 1 H 
#  ZY C6 C1 QUA K7 V0 M0 Q0 
# UISO 0.027637 
#  1.02355 0. 0. 0. 0.182 0.086 0. 0. 0. 0. 
#  
# ATOM 27 H8 MOL 1 0.656621 1.092442 0.737520 1.0000 1 H 
#  ZY C8 C7 QUA K7 V0 M0 Q0 
# UISO 0.029791 
#  1.02355 0. 0. 0. 0.182 0.086 0. 0. 0. 0. 
#  
# ATOM 28 H9 MOL 1 0.817461 1.008721 0.549897 1.0000 1 H 
#  ZY C9 C8 QUA K7 V0 M0 Q0 
# UISO 0.027689 
#  1.02355 0. 0. 0. 0.182 0.086 0. 0. 0. 0. 
#  
# ATOM 29 H11 MOL 1 0.541740 0.556756 0.597896 1.0000 1 H 
#  ZY C11 C12 QUA K7 V0 M0 Q0 
# UISO 0.027603 
#  1.02355 0. 0. 0. 0.182 0.086 0. 0. 0. 0. 
#  
# ATOM 30 H12 MOL 1 0.390462 0.639241 0.785471 1.0000 1 H 
#  ZY C12 C7 QUA K7 V0 M0 Q0 
# UISO 0.028315 
#  1.02355 0. 0. 0. 0.182 0.086 0. 0. 0. 0. 
#  
# ANHAR 0 3 ! number_of_anharmonic_atoms max_order 
# ! 1 ! atom number 
# ! 0.00E+00 0.00E+00 0.00E+00 0.00E+00 0.00E+00 0.00E+00 0.00E+00 0.00E+00 
# ! 0.00E+00 0.00E+00 
#  
#  
# STOP 
; 
_refine_special_details              
;
 Refinement of F^2^ against reflections.
 The threshold expression of F^2^ > 2sigma(F^2^) is
 used for calculating R-factors(gt) and is not
 relevant to the choice of reflections for refinement.
 R-factors based on F^2^ are statistically about twice
 as large as those based on F, and R-factors based on
 ALL data will be even larger.
;
_refine_ls_structure_factor_coef     Fsqd 
_refine_ls_matrix_type                full
_refine_ls_weighting_scheme          sigma
_refine_ls_weighting_details         ?
_atom_sites_solution_primary      direct 
_atom_sites_solution_secondary    difmap 
_atom_sites_solution_hydrogens    geom   
_refine_ls_hydrogen_treatment    refall
_refine_ls_extinction_method        'none'              
_refine_ls_abs_structure_details     ?
_refine_ls_abs_structure_Flack       ?
_refine_ls_number_reflns              7172
_refine_ls_number_parameters           201
_refine_ls_number_restraints             0
# R-factors: R(F)  &  wR2(I) 
_refine_ls_R_factor_all              0.0094
## R_factor_all computed for  I/sigmaI >   0.00
_refine_ls_R_factor_gt               0.0092
_refine_ls_wR_factor_ref             0.0429
_refine_ls_wR_factor_gt              0.0427
_refine_ls_goodness_of_fit_ref       1.718
_refine_ls_restrained_S_all          0.000
_refine_ls_shift/su_max              0.008
_refine_ls_shift/su_mean             0.000

_diffrn_measured_fraction_theta_max     0.999
_diffrn_reflns_theta_full               39.98
_diffrn_measured_fraction_theta_full    0.999
_refine_diff_density_max                ?
_refine_diff_density_min                ?
_refine_diff_density_rms                ?
###  to get diff_density_max min & rms : 
###  run MoPro  : WRIT FOUR   to create FOURier file 
###  run VMoPro : FOUR  FastFourierTransform 
###             & GRID  STAT   to get max min rms statistics


loop_
_atom_site_type_symbol      
_atom_site_label            
_atom_site_fract_x          
_atom_site_fract_y          
_atom_site_fract_z          
_atom_site_U_iso_or_equiv   
_atom_site_adp_type         
_atom_site_occupancy        
_atom_site_calc_flag        
_atom_site_refinement_flag_posn  
_atom_site_refinement_flag_adp  
_atom_site_disorder_assembly
_atom_site_disorder_group   
Cl CL1 0.040100(1) 0.176086(0) 0.080872(0) 0.011260(1) Uani 1 d . . . .
Cl CL2 0.460285(1) 0.324916(0) 0.911385(0) 0.011909(1) Uani 1 d . . . .
N  N1 1.10316(2) 0.56610(2) 0.11554(1) 0.01111(2) Uani 1 d . . . .
N  N2 0.41172(2) 0.92349(2) 0.88632(1) 0.01140(2) Uani 1 d . . . .
C  C1 0.99401(2) 0.61912(2) 0.22694(1) 0.00946(2) Uani 1 d . . . .
C  C2 0.93456(2) 0.49033(2) 0.30268(1) 0.01089(2) Uani 1 d . . . .
C  C3 0.83682(3) 0.54263(2) 0.40955(1) 0.01088(2) Uani 1 d . . . .
C  C4 0.79464(2) 0.72249(2) 0.44163(1) 0.00951(2) Uani 1 d . . . .
C  C5 0.85545(3) 0.84907(2) 0.36245(1) 0.01120(2) Uani 1 d . . . .
C  C6 0.95691(3) 0.79804(2) 0.25580(1) 0.01115(2) Uani 1 d . . . .
C  C7 0.51278(2) 0.87101(2) 0.77373(1) 0.00992(2) Uani 1 d . . . .
C  C8 0.63259(3) 0.97714(2) 0.70682(1) 0.01192(2) Uani 1 d . . . .
C  C9 0.72240(3) 0.92860(2) 0.59874(1) 0.01179(2) Uani 1 d . . . .
C  C10 0.69383(2) 0.77564(2) 0.55615(1) 0.00973(2) Uani 1 d . . . .
C  C11 0.57204(3) 0.67194(2) 0.62640(1) 0.01151(2) Uani 1 d . . . .
C  C12 0.48180(3) 0.71802(2) 0.73486(1) 0.01137(2) Uani 1 d . . . .
H  H1A 1.1052(9) 0.4393(8) 0.1007(5) 0.029(1) Uiso 1 d U . . .
H  H1B 1.254(1) 0.5776(7) 0.0988(5) 0.031(1) Uiso 1 d U . . .
H  H1C 1.0331(10) 0.6517(8) 0.0593(5) 0.031(1) Uiso 1 d U . . .
H  H2 0.9689(7) 0.3525(6) 0.2800(3) 0.0279(9) Uiso 1 d U . . .
H  H2A 0.4091(9) 1.0513(8) 0.8989(4) 0.028(1) Uiso 1 d U . . .
H  H2B 0.4839(9) 0.8401(8) 0.9423(5) 0.028(1) Uiso 1 d U . . .
H  H2C 0.2589(10) 0.9140(7) 0.9050(4) 0.029(1) Uiso 1 d U . . .
H  H3 0.8024(7) 0.4398(6) 0.4681(3) 0.0283(10) Uiso 1 d U . . .
H  H5 0.8177(7) 0.9889(6) 0.3815(3) 0.0267(9) Uiso 1 d U . . .
H  H6 1.0034(7) 0.8948(5) 0.1978(3) 0.0276(10) Uiso 1 d U . . .
H  H8 0.6566(7) 1.0924(6) 0.7375(3) 0.0298(10) Uiso 1 d U . . .
H  H9 0.8175(7) 1.0087(6) 0.5499(3) 0.0277(9) Uiso 1 d U . . .
H  H11 0.5417(7) 0.5568(6) 0.5979(3) 0.0276(9) Uiso 1 d U . . .
H  H12 0.3905(7) 0.6392(5) 0.7855(3) 0.0283(10) Uiso 1 d U . . .

loop_ 
_atom_site_aniso_label 
_atom_site_aniso_U_11 
_atom_site_aniso_U_22 
_atom_site_aniso_U_33 
_atom_site_aniso_U_12 
_atom_site_aniso_U_13 
_atom_site_aniso_U_23 
CL1 0.01280(2) 0.01027(2) 0.01062(1) -0.00456(1) -0.00051(1) -0.000204(1)  
CL2 0.01319(2) 0.01130(2) 0.01123(1) -0.00484(1) -0.00072(1) -0.00008(1)  
N1 0.01335(5) 0.01191(5) 0.00781(4) -0.00429(4) -0.00038(3) -0.00096(3)  
N2 0.01316(5) 0.01271(5) 0.00789(4) -0.00383(4) -0.00056(3) -0.00118(3)  
C1 0.01078(5) 0.00971(5) 0.00783(4) -0.00335(4) -0.00114(4) -0.00021(3)  
C2 0.01423(5) 0.00964(5) 0.00853(4) -0.00422(4) -0.00047(4) -0.00054(3)  
C3 0.01415(5) 0.00993(5) 0.00833(4) -0.00446(4) -0.00034(4) -0.00036(3)  
C4 0.01063(5) 0.00986(5) 0.00787(4) -0.00325(4) -0.00090(3) -0.00052(3)  
C5 0.01479(5) 0.00934(5) 0.00884(4) -0.00361(4) -0.00067(4) -0.00048(3)  
C6 0.01484(5) 0.00973(5) 0.00858(4) -0.00430(4) -0.00075(4) 0.00006(3)  
C7 0.01081(5) 0.01086(5) 0.00805(4) -0.00362(4) -0.00083(4) -0.00074(4)  
C8 0.01426(5) 0.01295(5) 0.00932(5) -0.00661(4) 0.00029(4) -0.00210(4)  
C9 0.01415(5) 0.01265(5) 0.00919(5) -0.00672(4) 0.00065(4) -0.00174(4)  
C10 0.01060(5) 0.01063(5) 0.00809(4) -0.00387(4) -0.00068(4) -0.00093(3)  
C11 0.01355(5) 0.01191(5) 0.00939(5) -0.00587(4) 0.00046(4) -0.00169(4)  
C12 0.01351(5) 0.01144(5) 0.00912(4) -0.00536(4) 0.00040(4) -0.00098(4)  

_geom_special_details                
;                                    
;                                    

loop_
_geom_bond_atom_site_label_1         
_geom_bond_atom_site_label_2         
_geom_bond_distance                  
_geom_bond_site_symmetry_2           
_geom_bond_publ_flag                 
N1 C1 1.4584(2) . ? 
N1 H1B 0.994(6) . ? 
N1 H1A 1.003(6) . ? 
N1 H1C 1.024(6) . ? 
N2 C7 1.4613(2) . ? 
N2 H2C 1.000(6) . ? 
N2 H2A 1.002(6) . ? 
N2 H2B 1.021(6) . ? 
C1 C2 1.3881(2) . ? 
C1 C6 1.3913(2) . ? 
C2 C3 1.3935(2) . ? 
C2 H2 1.068(4) . ? 
C3 C4 1.4059(2) . ? 
C3 H3 1.069(4) . ? 
C4 C10 1.4841(2) . ? 
C4 C5 1.4036(2) . ? 
C5 C6 1.3929(2) . ? 
C5 H5 1.068(4) . ? 
C6 H6 1.055(4) . ? 
C7 C8 1.3899(2) . ? 
C7 C12 1.3915(2) . ? 
C8 C9 1.3929(2) . ? 
C8 H8 1.059(4) . ? 
C9 C10 1.4061(2) . ? 
C9 H9 1.059(4) . ? 
C10 C11 1.4034(2) . ? 
C11 C12 1.3933(2) . ? 
C11 H11 1.065(4) . ? 
C12 H12 1.046(4) . ? 

loop_
_geom_angle_atom_site_label_1        
_geom_angle_atom_site_label_2        
_geom_angle_atom_site_label_3        
_geom_angle                          
_geom_angle_site_symmetry_1          
_geom_angle_site_symmetry_3          
_geom_angle_publ_flag                
N1 C1 C2 119.80(1) . . ? 
N1 C1 C6 118.91(1) . . ? 
N2 C7 C8 119.57(2) . . ? 
N2 C7 C12 119.09(2) . . ? 
C1 N1 H1B 111.1(3) . . ? 
C1 N1 H1A 112.5(3) . . ? 
C1 N1 H1C 112.0(3) . . ? 
C1 C2 C3 118.86(1) . . ? 
C1 C2 H2 120.4(3) . . ? 
C1 C6 C5 119.23(1) . . ? 
C1 C6 H6 120.7(2) . . ? 
C2 C1 C6 121.26(1) . . ? 
C2 C3 C4 121.57(1) . . ? 
C2 C3 H3 117.9(2) . . ? 
C3 C4 C10 121.00(1) . . ? 
C3 C4 C5 117.86(1) . . ? 
C3 C2 H2 120.7(2) . . ? 
C4 C10 C11 121.09(1) . . ? 
C4 C10 C9 121.09(1) . . ? 
C4 C5 C6 121.20(2) . . ? 
C4 C5 H5 120.6(2) . . ? 
C4 C3 H3 120.5(3) . . ? 
C5 C4 C10 121.12(1) . . ? 
C5 C6 H6 120.0(2) . . ? 
C6 C5 H5 118.1(2) . . ? 
C7 N2 H2C 110.5(3) . . ? 
C7 N2 H2A 111.7(3) . . ? 
C7 N2 H2B 113.5(3) . . ? 
C7 C8 C9 118.94(2) . . ? 
C7 C8 H8 120.7(3) . . ? 
C7 C12 C11 118.96(2) . . ? 
C7 C12 H12 121.0(3) . . ? 
C8 C7 C12 121.32(2) . . ? 
C8 C9 C10 121.50(2) . . ? 
C8 C9 H9 117.7(2) . . ? 
C9 C10 C11 117.79(2) . . ? 
C9 C8 H8 120.4(3) . . ? 
C10 C11 C12 121.49(1) . . ? 
C10 C11 H11 120.9(3) . . ? 
C10 C9 H9 120.8(3) . . ? 
C11 C12 H12 120.1(3) . . ? 
C12 C11 H11 117.5(2) . . ? 
H1A N1 H1B 109.2(5) . . ? 
H1A N1 H1C 108.3(5) . . ? 
H1B N1 H1C 103.4(5) . . ? 
H2A N2 H2C 108.0(5) . . ? 
H2A N2 H2B 108.7(5) . . ? 
H2B N2 H2C 104.0(5) . . ? 

loop_
_geom_torsion_atom_site_label_1      
_geom_torsion_atom_site_label_2      
_geom_torsion_atom_site_label_3      
_geom_torsion_atom_site_label_4      
_geom_torsion                        
_geom_torsion_site_symmetry_1        
_geom_torsion_site_symmetry_2        
_geom_torsion_site_symmetry_3        
_geom_torsion_site_symmetry_4        
_geom_torsion_publ_flag              
N1 C1 C2 C3 177.93(1) . . . . ? 
N1 C1 C2 H2 0.3(2) . . . . ? 
N1 C1 C6 C5 -179.11(2) . . . . ? 
N1 C1 C6 H6 1.4(2) . . . . ? 
N2 C7 C8 C9 -178.04(2) . . . . ? 
N2 C7 C8 H8 2.5(2) . . . . ? 
N2 C7 C12 C11 177.78(2) . . . . ? 
N2 C7 C12 H12 -1.3(2) . . . . ? 
C1 C2 C3 C4 0.93(1) . . . . ? 
C1 C2 C3 H3 -175.7(3) . . . . ? 
C1 C6 C5 C4 1.45(1) . . . . ? 
C1 C6 C5 H5 -175.5(3) . . . . ? 
C2 C1 N1 H1B -113.9(4) . . . . ? 
C2 C1 N1 H1A 8.9(3) . . . . ? 
C2 C1 N1 H1C 131.2(5) . . . . ? 
C2 C1 C6 C5 -0.89(1) . . . . ? 
C2 C1 C6 H6 179.6(3) . . . . ? 
C2 C3 C4 C10 -178.96(2) . . . . ? 
C2 C3 C4 C5 -0.39(1) . . . . ? 
C3 C4 C10 C11 -21.94(1) . . . . ? 
C3 C4 C10 C9 156.21(1) . . . . ? 
C3 C4 C5 C6 -0.82(1) . . . . ? 
C3 C4 C5 H5 176.1(3) . . . . ? 
C3 C2 C1 C6 -0.28(1) . . . . ? 
C4 C10 C11 C12 178.22(2) . . . . ? 
C4 C10 C11 H11 -3.4(2) . . . . ? 
C4 C10 C9 C8 -178.50(2) . . . . ? 
C4 C10 C9 H9 -0.3(2) . . . . ? 
C4 C5 C6 H6 -179.1(3) . . . . ? 
C4 C3 C2 H2 178.6(3) . . . . ? 
C5 C4 C10 C11 159.54(1) . . . . ? 
C5 C4 C10 C9 -22.31(1) . . . . ? 
C5 C4 C3 H3 176.2(3) . . . . ? 
C6 C1 N1 H1B 64.4(3) . . . . ? 
C6 C1 N1 H1A -172.8(4) . . . . ? 
C6 C1 N1 H1C -50.6(4) . . . . ? 
C6 C1 C2 H2 -177.9(3) . . . . ? 
C6 C5 C4 C10 177.75(2) . . . . ? 
C7 C8 C9 C10 0.21(1) . . . . ? 
C7 C8 C9 H9 -178.0(3) . . . . ? 
C7 C12 C11 C10 0.34(1) . . . . ? 
C7 C12 C11 H11 -178.1(3) . . . . ? 
C8 C7 N2 H2C 134.6(5) . . . . ? 
C8 C7 N2 H2A 14.4(3) . . . . ? 
C8 C7 N2 H2B -109.0(4) . . . . ? 
C8 C7 C12 C11 -0.43(1) . . . . ? 
C8 C7 C12 H12 -179.5(3) . . . . ? 
C8 C9 C10 C11 -0.29(1) . . . . ? 
C9 C10 C11 C12 0.000(13) . . . . ? 
C9 C10 C11 H11 178.3(3) . . . . ? 
C9 C8 C7 C12 0.16(1) . . . . ? 
C10 C4 C5 H5 -5.4(2) . . . . ? 
C10 C4 C3 H3 -2.4(2) . . . . ? 
C10 C11 C12 H12 179.5(3) . . . . ? 
C10 C9 C8 H8 179.7(3) . . . . ? 
C11 C10 C9 H9 177.9(3) . . . . ? 
C12 C7 N2 H2C -43.6(3) . . . . ? 
C12 C7 N2 H2A -163.9(4) . . . . ? 
C12 C7 N2 H2B 72.8(3) . . . . ? 
C12 C7 C8 H8 -179.3(3) . . . . ? 
H2 C2 C3 H3 1.9(3) . . . . ? 
H5 C5 C6 H6 4.0(3) . . . . ? 
H8 C8 C9 H9 1.5(3) . . . . ? 
H11 C11 C12 H12 1.1(3) . . . . ? 

loop_
_geom_hbond_atom_site_label_D        
_geom_hbond_atom_site_label_H        
_geom_hbond_atom_site_label_A        
_geom_hbond_distance_DH              
_geom_hbond_distance_HA              
_geom_hbond_distance_DA              
_geom_hbond_angle_DHA                
_geom_hbond_site_symmetry_A          
C3 H3 C11 1.069(4) 2.678(4) 2.9685(2) 95.0(2)  1_555   
C5 H5 C9 1.068(4) 2.696(4) 2.9722(2) 94.2(2)  1_555   
C9 H9 C5 1.059(4) 2.683(4) 2.9722(2) 95.2(3)  1_555   
C11 H11 C3 1.065(4) 2.689(4) 2.9685(2) 94.5(3)  1_555   
N2 H2A CL2 1.002(6) 2.240(6) 3.2330(1) 170.5(5)  1_565   
N2 H2A CL1 1.002(6) 2.932(5) 3.3425(1) 105.5(3)  1_566   
N2 H2C CL1 1.000(6) 2.953(5) 3.3425(1) 104.3(3)  1_566   
N2 H2C CL1 1.000(6) 2.223(6) 3.1960(1) 164.0(5)  2_566   
C12 H12 CL1 1.046(4) 2.974(4) 3.5980(2) 118.9(3)  2_566   
N1 H1A CL2 1.003(6) 2.929(5) 3.3448(1) 105.8(4)  1_654   
N1 H1B CL2 0.994(6) 3.005(6) 3.3448(1) 101.3(4)  1_654   
N1 H1A CL1 1.003(6) 2.223(6) 3.2120(1) 168.7(5)  1_655   
C6 H6 CL1 1.055(4) 2.546(4) 3.5827(1) 167.3(3)  1_665   
N1 H1C CL1 1.024(6) 2.178(6) 3.1844(1) 167.0(5)  2_665   
N2 H2B CL1 1.021(6) 3.042(6) 3.5814(1) 114.0(4)  2_666   
N2 H2B CL2 1.021(6) 2.191(6) 3.1812(1) 163.2(5)  2_667   
N2 H2C C6 1.000(6) 3.135(5) 3.4798(2) 101.8(3)  2_676   
C5 H5 C7 1.068(4) 3.162(4) 3.4363(2) 95.7(2)  2_676   
N1 H1B CL2 0.994(6) 2.179(6) 3.1437(1) 163.3(5)  2_766   
C2 H2 C10 1.068(4) 3.269(4) 3.4500(2) 90.6(2)  2_766   
C3 H3 C3 1.069(4) 3.147(4) 3.3815(3) 93.3(2)  2_766   
C3 H3 C4 1.069(4) 3.027(4) 3.4960(2) 107.2(3)  2_766   
C3 H3 C10 1.069(4) 3.220(4) 3.4511(2) 93.3(2)  2_766   

loop_
_publ_author_name      
_publ_author_address   
,'?'  
; ? 
;  

_publ_requested_journal          '?' 
_publ_contact_author                ? 
_publ_contact_author_phone        '?' 
_publ_contact_author_fax          '?' 
_publ_contact_author_email        '?' 
_publ_section_title 
;  
 ?  
;  
_publ_section_comment  
;  
 ?  
;  
_publ_section_references 
;  
 ?  
;  
data_DCDMT_IAM_50
_audit_creation_date              2014-04-01
_audit_creation_method
;
Olex2 1.2
(compiled 2014.02.17 svn.r2891 for OlexSys, GUI svn.r4779)
;
_publ_contact_author_address      ?
_publ_contact_author_email        ?
_publ_contact_author_name         ''
_publ_contact_author_phone        ?
_publ_section_references
;
Dolomanov, O.V., Bourhis, L.J., Gildea, R.J, Howard, J.A.K. & Puschmann, H.
 (2009), J. Appl. Cryst. 42, 339-341.

Sheldrick, G.M. (2008). Acta Cryst. A64, 112-122
;
_chemical_name_common             ?
_chemical_name_systematic
;
 ? 
;
_chemical_formula_moiety          'C22 H16 Cl2'
_chemical_formula_sum             'C20 H14 Cl4'
_chemical_formula_weight          396.11
_chemical_absolute_configuration  ad
_chemical_melting_point           ?
loop_
  _atom_type_symbol
  _atom_type_description
  _atom_type_scat_dispersion_real
  _atom_type_scat_dispersion_imag
  _atom_type_scat_source
 'C' 'C' 0.0033 0.0016 
 'International Tables Vol C Tables 4.2.6.8 and 6.1.1.4'
 'H' 'H' 0.0000 0.0000 
 'International Tables Vol C Tables 4.2.6.8 and 6.1.1.4'
 'Cl' 'Cl' 0.1484 0.1585 
 'International Tables Vol C Tables 4.2.6.8 and 6.1.1.4'

_space_group_crystal_system       'monoclinic'
_space_group_IT_number            4
_space_group_name_H-M_alt         'P 1 21 1'
_space_group_name_Hall            'P 2yb'
loop_
  _space_group_symop_id
  _space_group_symop_operation_xyz
 1 'x, y, z'
 2 '-x, y+1/2, -z'

_cell_length_a                    13.5510(5)
_cell_length_b                    8.0183(3)
_cell_length_c                    14.8834(4)
_cell_angle_alpha                 90.00
_cell_angle_beta                  94.021(3)
_cell_angle_gamma                 90.00
_cell_volume                      1613.19(10)
_cell_formula_units_Z             4
_cell_measurement_reflns_used     ?
_cell_measurement_temperature     293(2)
_cell_measurement_theta_max       ?
_cell_measurement_theta_min       ?
_exptl_absorpt_coefficient_mu     0.732
_exptl_absorpt_correction_T_max   ?
_exptl_absorpt_correction_T_min   ?
_exptl_absorpt_correction_type    ?
_exptl_absorpt_process_details    ?
_exptl_crystal_colour             ?
_exptl_crystal_density_diffrn     1.631
_exptl_crystal_density_meas       ?
_exptl_crystal_density_method     'not measured'
_exptl_crystal_description        ?
_exptl_crystal_F_000              808
_exptl_crystal_size_max           ?
_exptl_crystal_size_mid           ?
_exptl_crystal_size_min           ?
_exptl_special_details
;
 ? 
;
_diffrn_reflns_av_R_equivalents   0.0000
_diffrn_reflns_av_unetI/netI      0.0266
_diffrn_reflns_limit_h_max        16
_diffrn_reflns_limit_h_min        -16
_diffrn_reflns_limit_k_max        9
_diffrn_reflns_limit_k_min        -9
_diffrn_reflns_limit_l_max        17
_diffrn_reflns_limit_l_min        0
_diffrn_reflns_number             5664
_diffrn_reflns_theta_full         25.00
_diffrn_reflns_theta_max          25.00
_diffrn_reflns_theta_min          1.37
_diffrn_ambient_temperature       293(2)
_diffrn_detector_area_resol_mean  ?
_diffrn_measured_fraction_theta_full 0.996
_diffrn_measured_fraction_theta_max 0.996
_diffrn_measurement_device_type   ?
_diffrn_measurement_method        ?
_diffrn_radiation_monochromator   graphite
_diffrn_radiation_type            MoK\a
_diffrn_radiation_wavelength      0.71073
_diffrn_source                    'fine-focus sealed tube'
_reflns_number_gt                 5640
_reflns_number_total              5664
_reflns_threshold_expression      >2sigma(I)
_computing_cell_refinement        ?
_computing_data_collection        ?
_computing_data_reduction         ?
_computing_molecular_graphics     'Olex2 (Dolomanov et al., 2009)'
_computing_publication_material   'Olex2 (Dolomanov et al., 2009)'
_computing_structure_refinement   'XL (Sheldrick, 2008)'
_computing_structure_solution     'SHELXS-97 (Sheldrick, 2008)'
_refine_diff_density_max          0.217
_refine_diff_density_min          -0.185
_refine_diff_density_rms          0.039
_refine_ls_abs_structure_details  'Flack H D (1983), Acta Cryst. A39, 876-881'
_refine_ls_abs_structure_Flack    0.00(3)
_refine_ls_extinction_coef        ?
_refine_ls_extinction_method      none
_refine_ls_goodness_of_fit_ref    1.100
_refine_ls_hydrogen_treatment     constr
_refine_ls_matrix_type            full
_refine_ls_number_parameters      529
_refine_ls_number_reflns          5664
_refine_ls_number_restraints      1
_refine_ls_R_factor_all           0.0216
_refine_ls_R_factor_gt            0.0214
_refine_ls_restrained_S_all       1.100
_refine_ls_shift/su_max           0.001
_refine_ls_shift/su_mean          0.000
_refine_ls_structure_factor_coef  Fsqd
_refine_ls_weighting_details
'calc w=1/[\s^2^(Fo^2^)+(0.0301P)^2^+0.3536P] where P=(Fo^2^+2Fc^2^)/3'
_refine_ls_weighting_scheme       calc
_refine_ls_wR_factor_gt           0.0588
_refine_ls_wR_factor_ref          0.0602
_refine_special_details
;
 Refinement of F^2^ against ALL reflections.  The weighted R-factor wR and 
 goodness of fit S are based on F^2^, conventional R-factors R are based 
 on F, with F set to zero for negative F^2^. The threshold expression of 
 F^2^ > 2sigma(F^2^) is used only for calculating R-factors(gt) etc. and is 
 not relevant to the choice of reflections for refinement.  R-factors based 
 on F^2^ are statistically about twice as large as those based on F, and R- 
 factors based on ALL data will be even larger. 
;
_olex2_refinement_description
;
1. Fixed Uiso
 At 1.2 times of:
  All C(H) groups
 At 1.5 times of:
  All C(H,H,H) groups
;
_atom_sites_solution_hydrogens    geom
_atom_sites_solution_primary      direct
_atom_sites_solution_secondary    difmap
loop_
  _atom_site_label
  _atom_site_type_symbol
  _atom_site_fract_x
  _atom_site_fract_y
  _atom_site_fract_z
  _atom_site_U_iso_or_equiv
  _atom_site_adp_type
  _atom_site_occupancy
  _atom_site_calc_flag
  _atom_site_disorder_assembly
  _atom_site_disorder_group
  _atom_site_refinement_flags_posn
 Cl1 Cl 0.51132(3) 0.73106(5) 0.07698(2) 0.02395(9) Uani 1 d . . .
 Cl2 Cl 0.48564(3) 0.63567(5) 0.48995(2) 0.02455(10) Uani 1 d . . .
 Cl3 Cl 0.01506(3) 0.78374(6) 0.52918(3) 0.02825(10) Uani 1 d . . .
 Cl4 Cl -0.00915(3) 0.84618(6) 0.94386(3) 0.02850(10) Uani 1 d . . .
 C001 C 0.23200(10) 0.60912(17) 0.19745(9) 0.0126(3) Uani 1 d . . .
 C002 C 0.40407(9) 0.58994(17) 0.31459(9) 0.0117(3) Uani 1 d . . .
 C003 C 0.32403(10) 0.52518(18) 0.16304(9) 0.0131(3) Uani 1 d . . .
 C004 C 0.47794(10) 0.65787(19) 0.37267(9) 0.0149(3) Uani 1 d . . .
 C005 C 0.17807(10) 1.00859(19) 0.83724(9) 0.0136(3) Uani 1 d . . .
 C006 C 0.32191(10) 0.34506(19) 0.19691(9) 0.0135(3) Uani 1 d . . .
 C007 C 0.41113(9) 0.60758(17) 0.22004(9) 0.0112(3) Uani 1 d . . .
 C008 C 0.49091(11) 0.69639(18) 0.19037(10) 0.0150(3) Uani 1 d . . .
 C009 C 0.01071(11) 0.83644(19) 0.82902(10) 0.0166(3) Uani 1 d . . .
 C010 C 0.34091(11) 0.8411(2) 0.86837(10) 0.0178(3) Uani 1 d . . .
 H010 H 0.3388(13) 0.855(2) 0.9293(13) 0.021 Uiso 1 d . . R
 C011 C 0.17990(10) 1.17509(18) 0.78705(10) 0.0131(3) Uani 1 d . . .
 C012 C 0.16111(11) 0.69667(18) 0.14494(10) 0.0170(3) Uani 1 d . . .
 H012 H 0.1649(13) 0.706(2) 0.0816(13) 0.020 Uiso 1 d . . R
 C013 C 0.27525(10) 0.89715(17) 0.71714(10) 0.0128(3) Uani 1 d . . .
 C014 C 0.18960(10) 0.97928(17) 0.66073(9) 0.0123(3) Uani 1 d . . .
 C015 C 0.22460(10) 0.59491(17) 0.28983(9) 0.0129(3) Uani 1 d . . .
 C016 C 0.18012(11) 1.4729(2) 0.77186(13) 0.0234(3) Uani 1 d . . .
 H016 H 0.1815(14) 1.574(3) 0.7987(13) 0.028 Uiso 1 d . . R
 C017 C 0.18509(10) 1.15947(18) 0.69423(10) 0.0128(3) Uani 1 d . . .
 C018 C 0.35337(10) 0.81085(18) 0.68330(10) 0.0162(3) Uani 1 d . . .
 H018 H 0.3573(13) 0.802(2) 0.6203(13) 0.019 Uiso 1 d . . R
 C019 C 0.02224(10) 0.80802(19) 0.64639(10) 0.0164(3) Uani 1 d . . .
 C020 C 0.30931(10) 0.49644(18) 0.33903(9) 0.0128(3) Uani 1 d . . .
 C021 C 0.31407(10) 0.33011(18) 0.28947(10) 0.0136(3) Uani 1 d . . .
 C022 C 0.26912(10) 0.91203(17) 0.80972(9) 0.0130(3) Uani 1 d . . .
 C023 C -0.05445(10) 0.7306(2) 0.68783(11) 0.0200(3) Uani 1 d . . .
 H023 H -0.1037(14) 0.671(2) 0.6543(13) 0.024 Uiso 1 d . . R
 C024 C 0.09605(10) 0.89569(17) 0.69542(10) 0.0131(3) Uani 1 d . . .
 C025 C 0.31639(11) 0.0312(2) 0.27476(13) 0.0234(4) Uani 1 d . . .
 H025 H 0.3138(14) -0.080(3) 0.2970(13) 0.028 Uiso 1 d . . R
 C026 C 0.08997(10) 0.91083(17) 0.79009(10) 0.0126(3) Uani 1 d . . .
 C027 C 0.20553(11) 0.9716(2) 0.56021(10) 0.0187(3) Uani 1 d . . .
 H02A H 0.2123(14) 0.861(3) 0.5377(13) 0.028 Uiso 1 d . . R
 H02B H 0.2684(14) 1.028(3) 0.5489(13) 0.028 Uiso 1 d . . R
 H02C H 0.1531(15) 1.027(3) 0.5230(14) 0.028 Uiso 1 d . . R
 C028 C 0.42434(11) 0.7375(2) 0.74283(11) 0.0206(3) Uani 1 d . . .
 H028 H 0.4768(14) 0.672(3) 0.7217(12) 0.025 Uiso 1 d . . R
 C029 C 0.55571(10) 0.74919(19) 0.34039(10) 0.0182(3) Uani 1 d . . .
 H029 H 0.6048(13) 0.798(2) 0.3813(12) 0.022 Uiso 1 d . . R
 C030 C 0.56198(10) 0.76850(18) 0.24985(10) 0.0172(3) Uani 1 d . . .
 H030 H 0.6164(13) 0.829(2) 0.2265(12) 0.021 Uiso 1 d . . R
 C031 C 0.17778(10) 1.3318(2) 0.82595(11) 0.0180(3) Uani 1 d . . .
 H031 H 0.1758(13) 1.343(3) 0.8894(13) 0.022 Uiso 1 d . . R
 C032 C 0.18411(11) 1.4571(2) 0.67958(12) 0.0219(3) Uani 1 d . . .
 H032 H 0.1834(14) 1.551(3) 0.6411(13) 0.026 Uiso 1 d . . R
 C033 C 0.32350(11) 0.0469(2) 0.18252(12) 0.0222(3) Uani 1 d . . .
 H033 H 0.3279(14) -0.049(3) 0.1450(14) 0.027 Uiso 1 d . . R
 C034 C 0.07584(10) 0.7589(2) 0.27743(11) 0.0205(3) Uani 1 d . . .
 H034 H 0.0178(14) 0.812(2) 0.3049(12) 0.025 Uiso 1 d . . R
 C035 C 0.08314(11) 0.77209(19) 0.18555(11) 0.0204(3) Uani 1 d . . .
 H035 H 0.0343(14) 0.831(3) 0.1501(12) 0.025 Uiso 1 d . . R
 C036 C 0.14640(11) 0.66934(18) 0.32985(10) 0.0157(3) Uani 1 d . . .
 H036 H 0.1399(13) 0.656(2) 0.3898(13) 0.019 Uiso 1 d . . R
 C037 C -0.06058(10) 0.74515(19) 0.77846(11) 0.0207(3) Uani 1 d . . .
 H037 H -0.1143(14) 0.693(2) 0.8128(13) 0.025 Uiso 1 d . . R
 C038 C 0.41787(11) 0.7518(2) 0.83457(11) 0.0220(3) Uani 1 d . . .
 H038 H 0.4683(14) 0.700(2) 0.8761(13) 0.026 Uiso 1 d . . R
 C039 C 0.32317(12) 0.5319(2) 0.06097(10) 0.0197(3) Uani 1 d . . .
 H03A H 0.3205(14) 0.649(3) 0.0390(13) 0.030 Uiso 1 d . . R
 H03B H 0.2635(15) 0.474(3) 0.0338(14) 0.030 Uiso 1 d . . R
 H03C H 0.3817(15) 0.479(3) 0.0370(13) 0.030 Uiso 1 d . . R
 C040 C 0.32675(11) 0.20425(19) 0.14346(11) 0.0189(3) Uani 1 d . . .
 H040 H 0.3320(13) 0.211(2) 0.0769(13) 0.023 Uiso 1 d . . R
 C041 C 0.18651(10) 1.3005(2) 0.64060(11) 0.0179(3) Uani 1 d . . .
 H041 H 0.1887(13) 1.285(2) 0.5785(13) 0.021 Uiso 1 d . . R
 C042 C 0.29069(11) 0.4715(2) 0.43771(10) 0.0187(3) Uani 1 d . . .
 H04A H 0.2267(14) 0.409(3) 0.4401(13) 0.028 Uiso 1 d . . R
 H04B H 0.2899(14) 0.579(3) 0.4707(13) 0.028 Uiso 1 d . . R
 H04C H 0.3417(14) 0.402(3) 0.4696(13) 0.028 Uiso 1 d . . R
 C043 C 0.18114(12) 1.0348(2) 0.93834(10) 0.0208(3) Uani 1 d . . .
 H04D H 0.1246(15) 1.095(3) 0.9577(13) 0.031 Uiso 1 d . . R
 H04E H 0.2405(15) 1.094(3) 0.9545(14) 0.031 Uiso 1 d . . R
 H04F H 0.1853(15) 0.929(3) 0.9694(14) 0.031 Uiso 1 d . . R
 C044 C 0.31176(10) 0.1731(2) 0.32817(11) 0.0177(3) Uani 1 d . . .
 H044 H 0.3092(13) 0.162(3) 0.3895(13) 0.021 Uiso 1 d . . R

loop_
  _atom_site_aniso_label
  _atom_site_aniso_U_11
  _atom_site_aniso_U_22
  _atom_site_aniso_U_33
  _atom_site_aniso_U_23
  _atom_site_aniso_U_13
  _atom_site_aniso_U_12
 Cl1 0.02271(18) 0.0318(2) 0.01819(18) 0.00690(16) 0.00778(14) -0.00508(16)
 Cl2 0.02303(19) 0.0369(2) 0.01322(17) -0.00400(16) -0.00230(13) -0.00449(16)
 Cl3 0.02140(19) 0.0414(2) 0.02121(18) -0.01321(17) -0.00355(14) -0.00489(16)
 Cl4 0.02438(19) 0.0416(2) 0.02069(19) 0.01077(17) 0.00960(14) -0.00296(17)
 C001 0.0123(6) 0.0095(6) 0.0160(7) 0.0002(5) 0.0011(5) -0.0031(5)
 C002 0.0109(6) 0.0087(6) 0.0159(7) -0.0007(5) 0.0023(5) 0.0026(5)
 C003 0.0117(6) 0.0144(7) 0.0133(7) -0.0001(5) 0.0019(5) -0.0006(5)
 C004 0.0149(6) 0.0162(7) 0.0135(7) -0.0023(6) 0.0012(5) 0.0031(6)
 C005 0.0139(6) 0.0137(7) 0.0134(7) 0.0008(6) 0.0019(5) 0.0005(6)
 C006 0.0080(6) 0.0138(7) 0.0186(7) -0.0009(6) -0.0002(5) -0.0006(5)
 C007 0.0123(6) 0.0077(6) 0.0138(6) 0.0004(5) 0.0016(5) 0.0011(5)
 C008 0.0160(7) 0.0132(7) 0.0163(7) 0.0009(5) 0.0053(5) 0.0031(5)
 C009 0.0161(7) 0.0147(7) 0.0197(7) 0.0069(6) 0.0048(5) 0.0022(6)
 C010 0.0150(7) 0.0194(7) 0.0185(7) 0.0057(6) -0.0019(6) -0.0024(6)
 C011 0.0079(6) 0.0137(7) 0.0178(7) 0.0000(6) 0.0006(5) -0.0008(5)
 C012 0.0152(7) 0.0154(7) 0.0201(8) 0.0040(6) -0.0011(6) -0.0023(6)
 C013 0.0099(6) 0.0104(6) 0.0177(7) 0.0018(5) -0.0007(5) -0.0023(5)
 C014 0.0113(6) 0.0137(7) 0.0119(7) 0.0005(5) 0.0004(5) 0.0016(5)
 C015 0.0112(6) 0.0091(7) 0.0185(7) 0.0010(5) 0.0011(5) -0.0021(5)
 C016 0.0142(7) 0.0124(8) 0.0437(10) -0.0039(7) 0.0020(7) -0.0008(6)
 C017 0.0065(6) 0.0133(7) 0.0184(7) 0.0020(6) 0.0004(5) 0.0001(5)
 C018 0.0137(7) 0.0139(7) 0.0214(8) -0.0023(6) 0.0043(6) -0.0023(6)
 C019 0.0126(6) 0.0171(7) 0.0195(7) -0.0049(6) 0.0002(5) 0.0037(6)
 C020 0.0120(6) 0.0133(7) 0.0134(7) 0.0019(6) 0.0023(5) -0.0001(6)
 C021 0.0079(6) 0.0125(7) 0.0203(7) 0.0002(6) 0.0008(5) 0.0005(5)
 C022 0.0114(6) 0.0101(6) 0.0177(7) 0.0010(5) 0.0021(5) -0.0023(5)
 C023 0.0102(6) 0.0139(7) 0.0354(9) -0.0046(7) -0.0023(6) -0.0007(6)
 C024 0.0110(6) 0.0101(6) 0.0183(7) -0.0003(5) 0.0013(5) 0.0028(5)
 C025 0.0139(7) 0.0120(8) 0.0442(10) 0.0034(7) 0.0005(6) -0.0001(6)
 C026 0.0123(6) 0.0089(6) 0.0166(7) 0.0014(5) 0.0012(5) 0.0030(5)
 C027 0.0165(7) 0.0242(8) 0.0157(7) -0.0004(6) 0.0025(6) 0.0005(6)
 C028 0.0106(6) 0.0151(7) 0.0363(9) 0.0012(7) 0.0037(6) 0.0005(6)
 C029 0.0129(6) 0.0169(7) 0.0244(7) -0.0056(6) -0.0010(6) -0.0014(6)
 C030 0.0118(7) 0.0141(7) 0.0262(8) 0.0005(6) 0.0055(6) -0.0013(6)
 C031 0.0124(7) 0.0167(7) 0.0248(8) -0.0061(6) 0.0013(6) -0.0009(6)
 C032 0.0127(7) 0.0147(7) 0.0385(9) 0.0101(7) 0.0033(6) 0.0020(6)
 C033 0.0144(7) 0.0143(8) 0.0377(9) -0.0075(7) 0.0010(6) -0.0006(6)
 C034 0.0121(7) 0.0161(7) 0.0339(8) -0.0018(6) 0.0056(6) 0.0001(6)
 C035 0.0137(7) 0.0163(7) 0.0307(8) 0.0046(6) -0.0028(6) 0.0002(6)
 C036 0.0158(7) 0.0132(7) 0.0188(8) -0.0018(6) 0.0055(6) -0.0033(5)
 C037 0.0122(7) 0.0150(7) 0.0356(9) 0.0051(7) 0.0059(6) 0.0002(6)
 C038 0.0137(7) 0.0215(8) 0.0302(8) 0.0100(7) -0.0021(6) 0.0007(6)
 C039 0.0212(7) 0.0240(8) 0.0139(7) -0.0013(6) 0.0012(6) -0.0012(7)
 C040 0.0121(7) 0.0173(8) 0.0272(8) -0.0071(6) 0.0005(6) -0.0011(6)
 C041 0.0094(6) 0.0211(8) 0.0231(8) 0.0083(6) 0.0012(5) 0.0003(6)
 C042 0.0179(7) 0.0248(8) 0.0135(7) 0.0031(6) 0.0016(6) -0.0003(6)
 C043 0.0239(8) 0.0252(9) 0.0135(7) -0.0002(6) 0.0028(6) -0.0006(7)
 C044 0.0118(7) 0.0167(7) 0.0243(8) 0.0071(6) 0.0007(6) -0.0003(5)

_geom_special_details
;
 All esds (except the esd in the dihedral angle between two l.s. planes) 
 are estimated using the full covariance matrix.  The cell esds are taken 
 into account individually in the estimation of esds in distances, angles 
 and torsion angles; correlations between esds in cell parameters are only 
 used when they are defined by crystal symmetry.  An approximate (isotropic) 
 treatment of cell esds is used for estimating esds involving l.s. planes. 
;
loop_
  _geom_bond_atom_site_label_1
  _geom_bond_atom_site_label_2
  _geom_bond_distance
  _geom_bond_site_symmetry_2
  _geom_bond_publ_flag
 Cl1 C008 1.7513(14) . ?
 Cl2 C004 1.7505(14) . ?
 Cl3 C019 1.7513(15) . ?
 Cl4 C009 1.7505(15) . ?
 C001 C003 1.5362(18) . ?
 C001 C012 1.386(2) . ?
 C001 C015 1.390(2) . ?
 C002 C004 1.387(2) . ?
 C002 C007 1.4243(19) . ?
 C002 C020 1.5520(18) . ?
 C003 C006 1.531(2) . ?
 C003 C007 1.5521(18) . ?
 C003 C039 1.519(2) . ?
 C004 C029 1.396(2) . ?
 C005 C011 1.531(2) . ?
 C005 C022 1.5363(19) . ?
 C005 C026 1.5539(19) . ?
 C005 C043 1.517(2) . ?
 C006 C021 1.394(2) . ?
 C006 C040 1.385(2) . ?
 C007 C008 1.392(2) . ?
 C008 C030 1.388(2) . ?
 C009 C026 1.390(2) . ?
 C009 C037 1.390(2) . ?
 C010 H010 0.917(18) . ?
 C010 C022 1.383(2) . ?
 C010 C038 1.388(2) . ?
 C011 C017 1.394(2) . ?
 C011 C031 1.385(2) . ?
 C012 H012 0.951(19) . ?
 C012 C035 1.392(2) . ?
 C013 C014 1.5326(18) . ?
 C013 C018 1.388(2) . ?
 C013 C022 1.391(2) . ?
 C014 C017 1.531(2) . ?
 C014 C024 1.5540(19) . ?
 C014 C027 1.5278(19) . ?
 C015 C020 1.5360(19) . ?
 C015 C036 1.386(2) . ?
 C016 H016 0.90(2) . ?
 C016 C031 1.390(2) . ?
 C016 C032 1.384(3) . ?
 C017 C041 1.385(2) . ?
 C018 H018 0.945(18) . ?
 C018 C028 1.392(2) . ?
 C019 C023 1.391(2) . ?
 C019 C024 1.387(2) . ?
 C020 C021 1.528(2) . ?
 C020 C042 1.5208(19) . ?
 C021 C044 1.386(2) . ?
 C023 H023 0.93(2) . ?
 C023 C037 1.362(2) . ?
 C024 C026 1.422(2) . ?
 C025 H025 0.95(2) . ?
 C025 C033 1.389(3) . ?
 C025 C044 1.392(2) . ?
 C027 H02A 0.95(2) . ?
 C027 H02B 0.99(2) . ?
 C027 H02C 0.98(2) . ?
 C028 H028 0.95(2) . ?
 C028 C038 1.379(2) . ?
 C029 H029 0.953(19) . ?
 C029 C030 1.365(2) . ?
 C030 H030 0.968(19) . ?
 C031 H031 0.950(18) . ?
 C032 H032 0.95(2) . ?
 C032 C041 1.385(2) . ?
 C033 H033 0.95(2) . ?
 C033 C040 1.391(2) . ?
 C034 H034 1.006(19) . ?
 C034 C035 1.382(2) . ?
 C034 C036 1.391(2) . ?
 C035 H035 0.94(2) . ?
 C036 H036 0.908(19) . ?
 C037 H037 1.01(2) . ?
 C038 H038 0.98(2) . ?
 C039 H03A 1.00(2) . ?
 C039 H03B 0.99(2) . ?
 C039 H03C 0.99(2) . ?
 C040 H040 1.000(19) . ?
 C041 H041 0.934(19) . ?
 C042 H04A 1.00(2) . ?
 C042 H04B 0.99(2) . ?
 C042 H04C 0.98(2) . ?
 C043 H04D 0.97(2) . ?
 C043 H04E 0.95(2) . ?
 C043 H04F 0.96(2) . ?
 C044 H044 0.921(19) . ?

loop_
  _geom_angle_atom_site_label_1
  _geom_angle_atom_site_label_2
  _geom_angle_atom_site_label_3
  _geom_angle
  _geom_angle_site_symmetry_1
  _geom_angle_site_symmetry_3
  _geom_angle_publ_flag
 C012 C001 C003 125.50(13) . . ?
 C012 C001 C015 120.26(13) . . ?
 C015 C001 C003 114.23(11) . . ?
 C004 C002 C007 118.76(12) . . ?
 C004 C002 C020 128.05(12) . . ?
 C007 C002 C020 113.17(11) . . ?
 C001 C003 C007 103.61(11) . . ?
 C006 C003 C001 105.61(11) . . ?
 C006 C003 C007 104.64(11) . . ?
 C039 C003 C001 111.62(11) . . ?
 C039 C003 C006 111.32(12) . . ?
 C039 C003 C007 118.93(11) . . ?
 C002 C004 Cl2 124.85(11) . . ?
 C002 C004 C029 121.38(13) . . ?
 C029 C004 Cl2 113.76(11) . . ?
 C011 C005 C022 105.58(11) . . ?
 C011 C005 C026 104.94(11) . . ?
 C022 C005 C026 103.38(11) . . ?
 C043 C005 C011 111.29(12) . . ?
 C043 C005 C022 111.56(12) . . ?
 C043 C005 C026 118.98(12) . . ?
 C021 C006 C003 114.27(12) . . ?
 C040 C006 C003 125.25(13) . . ?
 C040 C006 C021 120.47(14) . . ?
 C002 C007 C003 113.37(11) . . ?
 C008 C007 C002 118.15(12) . . ?
 C008 C007 C003 128.47(12) . . ?
 C007 C008 Cl1 124.44(11) . . ?
 C030 C008 Cl1 113.53(11) . . ?
 C030 C008 C007 122.03(13) . . ?
 C026 C009 Cl4 124.34(12) . . ?
 C026 C009 C037 121.88(13) . . ?
 C037 C009 Cl4 113.78(11) . . ?
 C022 C010 H010 120.2(12) . . ?
 C022 C010 C038 119.77(14) . . ?
 C038 C010 H010 120.0(11) . . ?
 C017 C011 C005 114.13(12) . . ?
 C031 C011 C005 125.87(13) . . ?
 C031 C011 C017 119.99(13) . . ?
 C001 C012 H012 121.0(11) . . ?
 C001 C012 C035 119.51(14) . . ?
 C035 C012 H012 119.5(11) . . ?
 C018 C013 C014 125.65(13) . . ?
 C018 C013 C022 120.13(13) . . ?
 C022 C013 C014 114.21(12) . . ?
 C013 C014 C024 103.70(11) . . ?
 C017 C014 C013 105.85(11) . . ?
 C017 C014 C024 104.28(11) . . ?
 C027 C014 C013 111.44(11) . . ?
 C027 C014 C017 111.63(12) . . ?
 C027 C014 C024 118.85(12) . . ?
 C001 C015 C020 114.21(12) . . ?
 C036 C015 C001 120.00(13) . . ?
 C036 C015 C020 125.78(13) . . ?
 C031 C016 H016 118.4(13) . . ?
 C032 C016 H016 121.3(13) . . ?
 C032 C016 C031 120.25(15) . . ?
 C011 C017 C014 114.42(12) . . ?
 C041 C017 C011 120.11(14) . . ?
 C041 C017 C014 125.47(13) . . ?
 C013 C018 H018 119.6(11) . . ?
 C013 C018 C028 119.36(14) . . ?
 C028 C018 H018 121.0(11) . . ?
 C023 C019 Cl3 113.64(11) . . ?
 C024 C019 Cl3 124.61(11) . . ?
 C024 C019 C023 121.75(14) . . ?
 C015 C020 C002 104.06(11) . . ?
 C021 C020 C002 104.18(10) . . ?
 C021 C020 C015 105.91(11) . . ?
 C042 C020 C002 119.06(12) . . ?
 C042 C020 C015 111.03(12) . . ?
 C042 C020 C021 111.54(12) . . ?
 C006 C021 C020 114.25(12) . . ?
 C044 C021 C006 119.63(13) . . ?
 C044 C021 C020 126.12(13) . . ?
 C010 C022 C005 125.56(13) . . ?
 C010 C022 C013 120.10(13) . . ?
 C013 C022 C005 114.33(12) . . ?
 C019 C023 H023 121.1(12) . . ?
 C037 C023 C019 120.02(14) . . ?
 C037 C023 H023 118.8(12) . . ?
 C019 C024 C014 128.22(13) . . ?
 C019 C024 C026 118.33(12) . . ?
 C026 C024 C014 113.43(11) . . ?
 C033 C025 H025 115.8(12) . . ?
 C033 C025 C044 119.97(14) . . ?
 C044 C025 H025 124.2(12) . . ?
 C009 C026 C005 128.30(13) . . ?
 C009 C026 C024 118.45(13) . . ?
 C024 C026 C005 113.23(11) . . ?
 C014 C027 H02A 113.9(12) . . ?
 C014 C027 H02B 109.3(12) . . ?
 C014 C027 H02C 113.0(11) . . ?
 H02A C027 H02B 105.0(17) . . ?
 H02A C027 H02C 107.8(17) . . ?
 H02B C027 H02C 107.4(16) . . ?
 C018 C028 H028 121.3(11) . . ?
 C038 C028 C018 120.40(14) . . ?
 C038 C028 H028 118.2(11) . . ?
 C004 C029 H029 120.2(11) . . ?
 C030 C029 C004 120.00(13) . . ?
 C030 C029 H029 119.8(11) . . ?
 C008 C030 H030 119.5(10) . . ?
 C029 C030 C008 119.61(13) . . ?
 C029 C030 H030 120.8(10) . . ?
 C011 C031 C016 119.64(14) . . ?
 C011 C031 H031 120.0(13) . . ?
 C016 C031 H031 120.3(13) . . ?
 C016 C032 H032 121.9(12) . . ?
 C016 C032 C041 120.18(14) . . ?
 C041 C032 H032 117.9(12) . . ?
 C025 C033 H033 121.2(12) . . ?
 C025 C033 C040 120.12(15) . . ?
 C040 C033 H033 118.7(12) . . ?
 C035 C034 H034 118.9(11) . . ?
 C035 C034 C036 120.03(14) . . ?
 C036 C034 H034 121.1(11) . . ?
 C012 C035 H035 120.0(11) . . ?
 C034 C035 C012 120.37(14) . . ?
 C034 C035 H035 119.7(11) . . ?
 C015 C036 C034 119.83(14) . . ?
 C015 C036 H036 120.1(12) . . ?
 C034 C036 H036 120.0(11) . . ?
 C009 C037 H037 116.3(11) . . ?
 C023 C037 C009 119.51(13) . . ?
 C023 C037 H037 124.2(11) . . ?
 C010 C038 H038 119.9(11) . . ?
 C028 C038 C010 120.21(14) . . ?
 C028 C038 H038 119.9(11) . . ?
 C003 C039 H03A 111.0(11) . . ?
 C003 C039 H03B 109.8(11) . . ?
 C003 C039 H03C 113.3(11) . . ?
 H03A C039 H03B 107.4(17) . . ?
 H03A C039 H03C 107.4(17) . . ?
 H03B C039 H03C 107.7(16) . . ?
 C006 C040 C033 119.67(15) . . ?
 C006 C040 H040 122.5(11) . . ?
 C033 C040 H040 117.9(11) . . ?
 C017 C041 H041 117.8(12) . . ?
 C032 C041 C017 119.82(14) . . ?
 C032 C041 H041 122.4(12) . . ?
 C020 C042 H04A 107.6(11) . . ?
 C020 C042 H04B 111.8(12) . . ?
 C020 C042 H04C 112.4(11) . . ?
 H04A C042 H04B 112.2(16) . . ?
 H04A C042 H04C 106.2(16) . . ?
 H04B C042 H04C 106.6(16) . . ?
 C005 C043 H04D 113.4(12) . . ?
 C005 C043 H04E 106.5(12) . . ?
 C005 C043 H04F 110.6(12) . . ?
 H04D C043 H04E 110.4(17) . . ?
 H04D C043 H04F 108.6(17) . . ?
 H04E C043 H04F 107.2(18) . . ?
 C021 C044 C025 120.12(14) . . ?
 C021 C044 H044 120.5(13) . . ?
 C025 C044 H044 119.3(13) . . ?

loop_
  _geom_torsion_atom_site_label_1
  _geom_torsion_atom_site_label_2
  _geom_torsion_atom_site_label_3
  _geom_torsion_atom_site_label_4
  _geom_torsion
  _geom_torsion_site_symmetry_1
  _geom_torsion_site_symmetry_2
  _geom_torsion_site_symmetry_3
  _geom_torsion_site_symmetry_4
  _geom_torsion_publ_flag
 Cl1 C008 C030 C029 -179.12(12) . . . . ?
 Cl2 C004 C029 C030 176.45(11) . . . . ?
 Cl3 C019 C023 C037 -177.26(12) . . . . ?
 Cl3 C019 C024 C014 -4.4(2) . . . . ?
 Cl3 C019 C024 C026 177.39(10) . . . . ?
 Cl4 C009 C026 C005 2.9(2) . . . . ?
 Cl4 C009 C026 C024 -178.80(10) . . . . ?
 Cl4 C009 C037 C023 178.85(12) . . . . ?
 C001 C003 C006 C021 -53.50(15) . . . . ?
 C001 C003 C006 C040 126.28(14) . . . . ?
 C001 C003 C007 C002 56.57(14) . . . . ?
 C001 C003 C007 C008 -121.88(14) . . . . ?
 C001 C012 C035 C034 -0.5(2) . . . . ?
 C001 C015 C020 C002 56.43(14) . . . . ?
 C001 C015 C020 C021 -53.08(14) . . . . ?
 C001 C015 C020 C042 -174.32(12) . . . . ?
 C001 C015 C036 C034 -0.4(2) . . . . ?
 C002 C004 C029 C030 -2.2(2) . . . . ?
 C002 C007 C008 Cl1 -179.81(10) . . . . ?
 C002 C007 C008 C030 -0.7(2) . . . . ?
 C002 C020 C021 C006 -55.93(14) . . . . ?
 C002 C020 C021 C044 123.74(14) . . . . ?
 C003 C001 C012 C035 -177.56(13) . . . . ?
 C003 C001 C015 C020 -0.64(16) . . . . ?
 C003 C001 C015 C036 178.17(12) . . . . ?
 C003 C006 C021 C020 -0.10(16) . . . . ?
 C003 C006 C021 C044 -179.79(13) . . . . ?
 C003 C006 C040 C033 -179.60(13) . . . . ?
 C003 C007 C008 Cl1 -1.4(2) . . . . ?
 C003 C007 C008 C030 177.68(13) . . . . ?
 C004 C002 C007 C003 179.72(12) . . . . ?
 C004 C002 C007 C008 -1.66(18) . . . . ?
 C004 C002 C020 C015 124.07(15) . . . . ?
 C004 C002 C020 C021 -125.15(15) . . . . ?
 C004 C002 C020 C042 -0.1(2) . . . . ?
 C004 C029 C030 C008 -0.2(2) . . . . ?
 C005 C011 C017 C014 -0.92(16) . . . . ?
 C005 C011 C017 C041 179.52(12) . . . . ?
 C005 C011 C031 C016 179.82(13) . . . . ?
 C006 C003 C007 C002 -53.89(14) . . . . ?
 C006 C003 C007 C008 127.67(15) . . . . ?
 C006 C021 C044 C025 -0.6(2) . . . . ?
 C007 C002 C004 Cl2 -175.35(10) . . . . ?
 C007 C002 C004 C029 3.1(2) . . . . ?
 C007 C002 C020 C015 -54.50(14) . . . . ?
 C007 C002 C020 C021 56.28(14) . . . . ?
 C007 C002 C020 C042 -178.72(12) . . . . ?
 C007 C003 C006 C021 55.49(14) . . . . ?
 C007 C003 C006 C040 -124.73(14) . . . . ?
 C007 C008 C030 C029 1.7(2) . . . . ?
 C011 C005 C022 C010 127.36(14) . . . . ?
 C011 C005 C022 C013 -53.41(15) . . . . ?
 C011 C005 C026 C009 -127.09(15) . . . . ?
 C011 C005 C026 C024 54.58(14) . . . . ?
 C011 C017 C041 C032 0.9(2) . . . . ?
 C012 C001 C003 C006 -127.66(14) . . . . ?
 C012 C001 C003 C007 122.61(14) . . . . ?
 C012 C001 C003 C039 -6.54(19) . . . . ?
 C012 C001 C015 C020 -179.20(12) . . . . ?
 C012 C001 C015 C036 -0.4(2) . . . . ?
 C013 C014 C017 C011 -52.90(14) . . . . ?
 C013 C014 C017 C041 126.63(14) . . . . ?
 C013 C014 C024 C019 -122.87(15) . . . . ?
 C013 C014 C024 C026 55.42(14) . . . . ?
 C013 C018 C028 C038 -0.7(2) . . . . ?
 C014 C013 C018 C028 -177.73(13) . . . . ?
 C014 C013 C022 C005 -0.31(16) . . . . ?
 C014 C013 C022 C010 178.97(13) . . . . ?
 C014 C017 C041 C032 -178.62(13) . . . . ?
 C014 C024 C026 C005 0.35(16) . . . . ?
 C014 C024 C026 C009 -178.16(12) . . . . ?
 C015 C001 C003 C006 53.87(14) . . . . ?
 C015 C001 C003 C007 -55.86(14) . . . . ?
 C015 C001 C003 C039 174.99(11) . . . . ?
 C015 C001 C012 C035 0.8(2) . . . . ?
 C015 C020 C021 C006 53.50(14) . . . . ?
 C015 C020 C021 C044 -126.84(14) . . . . ?
 C016 C032 C041 C017 -0.1(2) . . . . ?
 C017 C011 C031 C016 0.5(2) . . . . ?
 C017 C014 C024 C019 126.51(15) . . . . ?
 C017 C014 C024 C026 -55.19(14) . . . . ?
 C018 C013 C014 C017 -127.71(14) . . . . ?
 C018 C013 C014 C024 122.84(14) . . . . ?
 C018 C013 C014 C027 -6.2(2) . . . . ?
 C018 C013 C022 C005 -179.18(13) . . . . ?
 C018 C013 C022 C010 0.1(2) . . . . ?
 C018 C028 C038 C010 -0.7(2) . . . . ?
 C019 C023 C037 C009 -0.6(2) . . . . ?
 C019 C024 C026 C005 178.83(12) . . . . ?
 C019 C024 C026 C009 0.32(19) . . . . ?
 C020 C002 C004 Cl2 6.1(2) . . . . ?
 C020 C002 C004 C029 -175.38(14) . . . . ?
 C020 C002 C007 C003 -1.57(16) . . . . ?
 C020 C002 C007 C008 177.05(12) . . . . ?
 C020 C015 C036 C034 178.28(13) . . . . ?
 C020 C021 C044 C025 179.80(14) . . . . ?
 C021 C006 C040 C033 0.2(2) . . . . ?
 C022 C005 C011 C017 54.01(15) . . . . ?
 C022 C005 C011 C031 -125.38(14) . . . . ?
 C022 C005 C026 C009 122.47(15) . . . . ?
 C022 C005 C026 C024 -55.87(14) . . . . ?
 C022 C010 C038 C028 1.8(2) . . . . ?
 C022 C013 C014 C017 53.49(14) . . . . ?
 C022 C013 C014 C024 -55.96(14) . . . . ?
 C022 C013 C014 C027 175.03(12) . . . . ?
 C022 C013 C018 C028 1.0(2) . . . . ?
 C023 C019 C024 C014 175.85(13) . . . . ?
 C023 C019 C024 C026 -2.4(2) . . . . ?
 C024 C014 C017 C011 56.14(14) . . . . ?
 C024 C014 C017 C041 -124.33(14) . . . . ?
 C024 C019 C023 C037 2.5(2) . . . . ?
 C025 C033 C040 C006 -0.6(2) . . . . ?
 C026 C005 C011 C017 -54.84(14) . . . . ?
 C026 C005 C011 C031 125.78(14) . . . . ?
 C026 C005 C022 C010 -122.67(15) . . . . ?
 C026 C005 C022 C013 56.56(15) . . . . ?
 C026 C009 C037 C023 -1.5(2) . . . . ?
 C027 C014 C017 C011 -174.32(11) . . . . ?
 C027 C014 C017 C041 5.21(19) . . . . ?
 C027 C014 C024 C019 1.5(2) . . . . ?
 C027 C014 C024 C026 179.75(12) . . . . ?
 C031 C011 C017 C014 178.50(12) . . . . ?
 C031 C011 C017 C041 -1.1(2) . . . . ?
 C031 C016 C032 C041 -0.5(2) . . . . ?
 C032 C016 C031 C011 0.3(2) . . . . ?
 C033 C025 C044 C021 0.1(2) . . . . ?
 C035 C034 C036 C015 0.7(2) . . . . ?
 C036 C015 C020 C002 -122.30(14) . . . . ?
 C036 C015 C020 C021 128.19(14) . . . . ?
 C036 C015 C020 C042 7.0(2) . . . . ?
 C036 C034 C035 C012 -0.3(2) . . . . ?
 C037 C009 C026 C005 -176.65(14) . . . . ?
 C037 C009 C026 C024 1.6(2) . . . . ?
 C038 C010 C022 C005 177.71(14) . . . . ?
 C038 C010 C022 C013 -1.5(2) . . . . ?
 C039 C003 C006 C021 -174.81(11) . . . . ?
 C039 C003 C006 C040 4.97(19) . . . . ?
 C039 C003 C007 C002 -178.90(12) . . . . ?
 C039 C003 C007 C008 2.7(2) . . . . ?
 C040 C006 C021 C020 -179.89(12) . . . . ?
 C040 C006 C021 C044 0.4(2) . . . . ?
 C042 C020 C021 C006 174.41(12) . . . . ?
 C042 C020 C021 C044 -5.93(19) . . . . ?
 C043 C005 C011 C017 175.21(12) . . . . ?
 C043 C005 C011 C031 -4.18(19) . . . . ?
 C043 C005 C022 C010 6.3(2) . . . . ?
 C043 C005 C022 C013 -174.43(12) . . . . ?
 C043 C005 C026 C009 -1.8(2) . . . . ?
 C043 C005 C026 C024 179.84(12) . . . . ?
 C044 C025 C033 C040 0.5(2) . . . . ?

data_DCDMT_IAM_80
_audit_creation_date              2014-04-01
_audit_creation_method
;
Olex2 1.2
(compiled 2014.02.17 svn.r2891 for OlexSys, GUI svn.r4779)
;
_publ_contact_author_address      ?
_publ_contact_author_email        ?
_publ_contact_author_name         ''
_publ_contact_author_phone        ?
_publ_section_references
;
Dolomanov, O.V., Bourhis, L.J., Gildea, R.J, Howard, J.A.K. & Puschmann, H.
 (2009), J. Appl. Cryst. 42, 339-341.

Sheldrick, G.M. (2008). Acta Cryst. A64, 112-122
;
_chemical_name_common             ?
_chemical_name_systematic
;
 ? 
;
_chemical_formula_moiety          'C22 H16 Cl2'
_chemical_formula_sum             'C20 H14 Cl4'
_chemical_formula_weight          396.11
_chemical_absolute_configuration  ad
_chemical_melting_point           ?
loop_
  _atom_type_symbol
  _atom_type_description
  _atom_type_scat_dispersion_real
  _atom_type_scat_dispersion_imag
  _atom_type_scat_source
 'C' 'C' 0.0033 0.0016 
 'International Tables Vol C Tables 4.2.6.8 and 6.1.1.4'
 'H' 'H' 0.0000 0.0000 
 'International Tables Vol C Tables 4.2.6.8 and 6.1.1.4'
 'Cl' 'Cl' 0.1484 0.1585 
 'International Tables Vol C Tables 4.2.6.8 and 6.1.1.4'

_space_group_crystal_system       'monoclinic'
_space_group_IT_number            4
_space_group_name_H-M_alt         'P 1 21 1'
_space_group_name_Hall            'P 2yb'
loop_
  _space_group_symop_id
  _space_group_symop_operation_xyz
 1 'x, y, z'
 2 '-x, y+1/2, -z'

_cell_length_a                    13.5510(5)
_cell_length_b                    8.0183(3)
_cell_length_c                    14.8834(4)
_cell_angle_alpha                 90.00
_cell_angle_beta                  94.021(3)
_cell_angle_gamma                 90.00
_cell_volume                      1613.19(10)
_cell_formula_units_Z             4
_cell_measurement_reflns_used     ?
_cell_measurement_temperature     293(2)
_cell_measurement_theta_max       ?
_cell_measurement_theta_min       ?
_exptl_absorpt_coefficient_mu     0.732
_exptl_absorpt_correction_T_max   ?
_exptl_absorpt_correction_T_min   ?
_exptl_absorpt_correction_type    ?
_exptl_absorpt_process_details    ?
_exptl_crystal_colour             ?
_exptl_crystal_density_diffrn     1.631
_exptl_crystal_density_meas       ?
_exptl_crystal_density_method     'not measured'
_exptl_crystal_description        ?
_exptl_crystal_F_000              808
_exptl_crystal_size_max           ?
_exptl_crystal_size_mid           ?
_exptl_crystal_size_min           ?
_exptl_special_details
;
 ? 
;
_diffrn_reflns_av_R_equivalents   0.0000
_diffrn_reflns_av_unetI/netI      0.0301
_diffrn_reflns_limit_h_max        24
_diffrn_reflns_limit_h_min        -24
_diffrn_reflns_limit_k_max        14
_diffrn_reflns_limit_k_min        -14
_diffrn_reflns_limit_l_max        26
_diffrn_reflns_limit_l_min        0
_diffrn_reflns_number             19996
_diffrn_reflns_theta_full         26.00
_diffrn_reflns_theta_max          40.00
_diffrn_reflns_theta_min          1.37
_diffrn_ambient_temperature       293(2)
_diffrn_detector_area_resol_mean  ?
_diffrn_measured_fraction_theta_full 0.997
_diffrn_measured_fraction_theta_max 0.999
_diffrn_measurement_device_type   ?
_diffrn_measurement_method        ?
_diffrn_radiation_monochromator   graphite
_diffrn_radiation_type            MoK\a
_diffrn_radiation_wavelength      0.71073
_diffrn_source                    'fine-focus sealed tube'
_reflns_number_gt                 19609
_reflns_number_total              19996
_reflns_threshold_expression      >2sigma(I)
_computing_cell_refinement        ?
_computing_data_collection        ?
_computing_data_reduction         ?
_computing_molecular_graphics     'Olex2 (Dolomanov et al., 2009)'
_computing_publication_material   'Olex2 (Dolomanov et al., 2009)'
_computing_structure_refinement   'XL (Sheldrick, 2008)'
_computing_structure_solution     'SHELXS-97 (Sheldrick, 2008)'
_refine_diff_density_max          0.795
_refine_diff_density_min          -0.397
_refine_diff_density_rms          0.061
_refine_ls_abs_structure_details  'Flack H D (1983), Acta Cryst. A39, 876-881'
_refine_ls_abs_structure_Flack    0.008(14)
_refine_ls_extinction_coef        ?
_refine_ls_extinction_method      none
_refine_ls_goodness_of_fit_ref    1.111
_refine_ls_hydrogen_treatment     constr
_refine_ls_matrix_type            full
_refine_ls_number_parameters      529
_refine_ls_number_reflns          19996
_refine_ls_number_restraints      1
_refine_ls_R_factor_all           0.0269
_refine_ls_R_factor_gt            0.0262
_refine_ls_restrained_S_all       1.111
_refine_ls_shift/su_max           0.002
_refine_ls_shift/su_mean          0.000
_refine_ls_structure_factor_coef  Fsqd
_refine_ls_weighting_details
'calc w=1/[\s^2^(Fo^2^)+(0.0390P)^2^+0.0997P] where P=(Fo^2^+2Fc^2^)/3'
_refine_ls_weighting_scheme       calc
_refine_ls_wR_factor_gt           0.0724
_refine_ls_wR_factor_ref          0.0738
_refine_special_details
;
 Refinement of F^2^ against ALL reflections.  The weighted R-factor wR and 
 goodness of fit S are based on F^2^, conventional R-factors R are based 
 on F, with F set to zero for negative F^2^. The threshold expression of 
 F^2^ > 2sigma(F^2^) is used only for calculating R-factors(gt) etc. and is 
 not relevant to the choice of reflections for refinement.  R-factors based 
 on F^2^ are statistically about twice as large as those based on F, and R- 
 factors based on ALL data will be even larger. 
;
_olex2_refinement_description
;
1. Fixed Uiso
 At 1.2 times of:
  All C(H) groups
 At 1.5 times of:
  All C(H,H,H) groups
;
_atom_sites_solution_hydrogens    geom
_atom_sites_solution_primary      direct
_atom_sites_solution_secondary    difmap
loop_
  _atom_site_label
  _atom_site_type_symbol
  _atom_site_fract_x
  _atom_site_fract_y
  _atom_site_fract_z
  _atom_site_U_iso_or_equiv
  _atom_site_adp_type
  _atom_site_occupancy
  _atom_site_calc_flag
  _atom_site_disorder_assembly
  _atom_site_disorder_group
  _atom_site_refinement_flags_posn
 Cl1 Cl 0.511331(13) 0.73110(3) 0.077049(11) 0.02220(3) Uani 1 d . . .
 Cl2 Cl 0.485675(13) 0.63556(3) 0.489953(10) 0.02255(3) Uani 1 d . . .
 Cl3 Cl 0.015099(13) 0.78366(3) 0.529138(13) 0.02641(4) Uani 1 d . . .
 Cl4 Cl -0.009209(14) 0.84640(3) 0.943834(12) 0.02648(4) Uani 1 d . . .
 C001 C 0.23234(4) 0.60905(6) 0.19727(3) 0.01019(7) Uani 1 d . . .
 C002 C 0.40377(4) 0.58999(6) 0.31466(3) 0.00959(7) Uani 1 d . . .
 C003 C 0.32410(4) 0.52526(6) 0.16309(3) 0.01035(7) Uani 1 d . . .
 C004 C 0.47804(4) 0.65791(7) 0.37296(4) 0.01299(8) Uani 1 d . . .
 C005 C 0.17806(4) 1.00833(6) 0.83712(3) 0.01080(7) Uani 1 d . . .
 C006 C 0.32195(4) 0.34537(6) 0.19686(4) 0.01110(7) Uani 1 d . . .
 C007 C 0.41108(4) 0.60783(6) 0.21989(3) 0.00950(7) Uani 1 d . . .
 C008 C 0.49096(4) 0.69640(7) 0.18992(4) 0.01251(8) Uani 1 d . . .
 C009 C 0.01064(4) 0.83653(8) 0.82934(4) 0.01458(8) Uani 1 d . . .
 C010 C 0.34083(4) 0.84148(8) 0.86884(4) 0.01601(9) Uani 1 d . . .
 H010 H 0.3395(10) 0.8533(18) 0.9270(9) 0.019 Uiso 1 d . . R
 C011 C 0.17985(4) 1.17454(6) 0.78702(4) 0.01089(7) Uani 1 d . . .
 C012 C 0.16119(4) 0.69649(7) 0.14464(4) 0.01501(8) Uani 1 d . . .
 H012 H 0.1654(9) 0.7087(17) 0.0849(9) 0.018 Uiso 1 d . . R
 C013 C 0.27507(4) 0.89710(6) 0.71691(3) 0.01013(7) Uani 1 d . . .
 C014 C 0.18950(4) 0.97922(6) 0.66059(3) 0.01011(7) Uani 1 d . . .
 C015 C 0.22486(4) 0.59479(6) 0.28999(3) 0.01014(7) Uani 1 d . . .
 C016 C 0.18020(5) 1.47382(8) 0.77176(6) 0.02100(11) Uani 1 d . . .
 H016 H 0.1798(10) 1.576(2) 0.7987(10) 0.025 Uiso 1 d . . R
 C017 C 0.18510(4) 1.15908(6) 0.69408(4) 0.01054(7) Uani 1 d . . .
 C018 C 0.35339(4) 0.81085(7) 0.68312(4) 0.01459(8) Uani 1 d . . .
 H018 H 0.3548(9) 0.7986(18) 0.6179(9) 0.018 Uiso 1 d . . R
 C019 C 0.02221(4) 0.80780(7) 0.64595(4) 0.01438(8) Uani 1 d . . .
 C020 C 0.30929(4) 0.49633(6) 0.33905(3) 0.01016(7) Uani 1 d . . .
 C021 C 0.31410(4) 0.33012(6) 0.28949(4) 0.01105(7) Uani 1 d . . .
 C022 C 0.26901(4) 0.91252(6) 0.80977(3) 0.01072(7) Uani 1 d . . .
 C023 C -0.05469(4) 0.73052(8) 0.68721(5) 0.01871(10) Uani 1 d . . .
 H023 H -0.1045(10) 0.6673(19) 0.6527(10) 0.022 Uiso 1 d . . R
 C024 C 0.09622(4) 0.89570(6) 0.69520(4) 0.01037(7) Uani 1 d . . .
 C025 C 0.31636(5) 0.03080(7) 0.27452(6) 0.02077(11) Uani 1 d . . .
 H025 H 0.3134(10) -0.081(2) 0.2969(10) 0.025 Uiso 1 d . . R
 C026 C 0.09011(4) 0.91099(6) 0.79017(3) 0.01040(7) Uani 1 d . . .
 C027 C 0.20573(5) 0.97150(9) 0.56037(4) 0.01703(9) Uani 1 d . . .
 H02A H 0.2124(11) 0.861(2) 0.5354(10) 0.026 Uiso 1 d . . R
 H02B H 0.2688(10) 1.029(2) 0.5478(10) 0.026 Uiso 1 d . . R
 H02C H 0.1538(10) 1.028(2) 0.5247(10) 0.026 Uiso 1 d . . R
 C028 C 0.42469(4) 0.73696(9) 0.74284(5) 0.01862(10) Uani 1 d . . .
 H028 H 0.4802(10) 0.6712(18) 0.7221(9) 0.022 Uiso 1 d . . R
 C029 C 0.55581(4) 0.74920(8) 0.34073(4) 0.01625(9) Uani 1 d . . .
 H029 H 0.6031(9) 0.7963(18) 0.3817(9) 0.019 Uiso 1 d . . R
 C030 C 0.56227(4) 0.76863(8) 0.24969(4) 0.01569(9) Uani 1 d . . .
 H030 H 0.6157(9) 0.8306(18) 0.2247(9) 0.019 Uiso 1 d . . R
 C031 C 0.17769(5) 1.33180(7) 0.82612(5) 0.01630(9) Uani 1 d . . .
 H031 H 0.1745(10) 1.3414(19) 0.8902(9) 0.020 Uiso 1 d . . R
 C032 C 0.18408(5) 1.45785(8) 0.67936(6) 0.02025(11) Uani 1 d . . .
 H032 H 0.1832(10) 1.549(2) 0.6422(10) 0.024 Uiso 1 d . . R
 C033 C 0.32370(5) 0.04653(8) 0.18232(6) 0.02063(11) Uani 1 d . . .
 H033 H 0.3288(10) -0.047(2) 0.1450(10) 0.025 Uiso 1 d . . R
 C034 C 0.07561(4) 0.75915(8) 0.27742(5) 0.01795(10) Uani 1 d . . .
 H034 H 0.0167(10) 0.8120(18) 0.3041(9) 0.022 Uiso 1 d . . R
 C035 C 0.08305(4) 0.77244(8) 0.18527(5) 0.01844(10) Uani 1 d . . .
 H035 H 0.0348(10) 0.8296(19) 0.1509(9) 0.022 Uiso 1 d . . R
 C036 C 0.14640(4) 0.66877(7) 0.33025(4) 0.01431(8) Uani 1 d . . .
 H036 H 0.1412(9) 0.6527(18) 0.3905(9) 0.017 Uiso 1 d . . R
 C037 C -0.06084(4) 0.74507(8) 0.77855(5) 0.01854(10) Uani 1 d . . .
 H037 H -0.1163(10) 0.6960(18) 0.8163(10) 0.022 Uiso 1 d . . R
 C038 C 0.41813(5) 0.75187(9) 0.83501(5) 0.01983(11) Uani 1 d . . .
 H038 H 0.4675(11) 0.7006(19) 0.8770(10) 0.024 Uiso 1 d . . R
 C039 C 0.32328(5) 0.53199(9) 0.06087(4) 0.01761(9) Uani 1 d . . .
 H03A H 0.3209(11) 0.651(2) 0.0408(10) 0.026 Uiso 1 d . . R
 H03B H 0.2647(10) 0.4696(19) 0.0358(10) 0.026 Uiso 1 d . . R
 H03C H 0.3801(10) 0.4805(19) 0.0367(10) 0.026 Uiso 1 d . . R
 C040 C 0.32679(4) 0.20437(7) 0.14319(5) 0.01622(9) Uani 1 d . . .
 H040 H 0.3322(10) 0.2110(17) 0.0793(9) 0.019 Uiso 1 d . . R
 C041 C 0.18646(4) 1.30002(7) 0.64013(4) 0.01551(9) Uani 1 d . . .
 H041 H 0.1888(9) 1.2879(18) 0.5788(9) 0.019 Uiso 1 d . . R
 C042 C 0.29080(5) 0.47150(9) 0.43775(4) 0.01689(9) Uani 1 d . . .
 H04A H 0.2273(10) 0.411(2) 0.4411(10) 0.025 Uiso 1 d . . R
 H04B H 0.2879(11) 0.580(2) 0.4703(10) 0.025 Uiso 1 d . . R
 H04C H 0.3430(10) 0.405(2) 0.4689(10) 0.025 Uiso 1 d . . R
 C043 C 0.18111(5) 1.03503(10) 0.93846(4) 0.01921(10) Uani 1 d . . .
 H04D H 0.1224(11) 1.088(2) 0.9557(10) 0.029 Uiso 1 d . . R
 H04E H 0.2406(11) 1.094(2) 0.9544(10) 0.029 Uiso 1 d . . R
 H04F H 0.1851(11) 0.931(2) 0.9688(11) 0.029 Uiso 1 d . . R
 C044 C 0.31182(4) 0.17277(7) 0.32847(5) 0.01576(9) Uani 1 d . . .
 H044 H 0.3084(10) 0.1624(18) 0.3923(9) 0.019 Uiso 1 d . . R

loop_
  _atom_site_aniso_label
  _atom_site_aniso_U_11
  _atom_site_aniso_U_22
  _atom_site_aniso_U_33
  _atom_site_aniso_U_23
  _atom_site_aniso_U_13
  _atom_site_aniso_U_12
 Cl1 0.02055(6) 0.03033(8) 0.01655(6) 0.00693(5) 0.00708(5) -0.00514(5)
 Cl2 0.02073(6) 0.03460(8) 0.01176(5) -0.00428(5) -0.00279(4) -0.00441(6)
 Cl3 0.01960(6) 0.03949(10) 0.01943(6) -0.01287(6) -0.00363(5) -0.00507(6)
 Cl4 0.02245(7) 0.03903(10) 0.01900(6) 0.01029(6) 0.00895(5) -0.00292(6)
 C001 0.00994(16) 0.00951(16) 0.01101(16) 0.00163(13) 0.00002(13) -0.00029(13)
 C002 0.00956(16) 0.00950(16) 0.00972(16) -0.00071(12) 0.00078(13)
 -0.00023(13)
 C003 0.01145(17) 0.01078(16) 0.00884(15) -0.00012(13) 0.00091(13)
 -0.00059(13)
 C004 0.01137(18) 0.0154(2) 0.01198(17) -0.00336(15) -0.00057(14) -0.00015(15)
 C005 0.01211(17) 0.01101(17) 0.00931(16) 0.00025(13) 0.00104(13) -0.00024(13)
 C006 0.01078(17) 0.00906(16) 0.01343(17) -0.00174(14) 0.00062(13)
 -0.00064(13)
 C007 0.00989(16) 0.00875(15) 0.01003(16) 0.00018(12) 0.00186(13) -0.00038(13)
 C008 0.01138(18) 0.01242(18) 0.01412(18) 0.00149(14) 0.00363(14) -0.00096(14)
 C009 0.01197(18) 0.01406(19) 0.0182(2) 0.00472(16) 0.00466(15) -0.00008(15)
 C010 0.01264(19) 0.0185(2) 0.0165(2) 0.00622(18) -0.00241(16) 0.00046(17)
 C011 0.01071(17) 0.00871(16) 0.01328(18) -0.00104(13) 0.00114(13)
 -0.00050(13)
 C012 0.01249(19) 0.0152(2) 0.0170(2) 0.00496(16) -0.00185(16) 0.00038(15)
 C013 0.00869(15) 0.00957(16) 0.01215(17) 0.00014(13) 0.00081(13) 0.00030(13)
 C014 0.00969(16) 0.01160(17) 0.00906(15) -0.00004(13) 0.00075(12) 0.00044(13)
 C015 0.00953(16) 0.00949(16) 0.01154(16) 0.00027(13) 0.00172(13) -0.00013(13)
 C016 0.0169(2) 0.00890(19) 0.0373(4) -0.0019(2) 0.0025(2) -0.00009(17)
 C017 0.00940(16) 0.00928(16) 0.01292(17) 0.00228(13) 0.00067(13) 0.00020(13)
 C018 0.01066(18) 0.0140(2) 0.0194(2) -0.00146(16) 0.00307(15) 0.00153(15)
 C019 0.00989(17) 0.0149(2) 0.0181(2) -0.00513(16) -0.00114(15) -0.00031(15)
 C020 0.01058(16) 0.01099(17) 0.00903(16) 0.00131(12) 0.00142(13) -0.00024(13)
 C021 0.01062(17) 0.00848(16) 0.01401(18) 0.00162(14) 0.00057(13) -0.00011(13)
 C022 0.01007(16) 0.01026(16) 0.01165(17) 0.00208(13) -0.00038(13)
 -0.00034(13)
 C023 0.01029(18) 0.0160(2) 0.0296(3) -0.0041(2) 0.00003(18) -0.00262(17)
 C024 0.00865(16) 0.00973(16) 0.01268(17) -0.00123(13) 0.00038(13)
 -0.00002(13)
 C025 0.0162(2) 0.00874(19) 0.0373(4) 0.0027(2) 0.0011(2) -0.00045(16)
 C026 0.01004(16) 0.00913(16) 0.01220(17) 0.00120(13) 0.00193(13) -0.00023(13)
 C027 0.0165(2) 0.0246(3) 0.01010(18) -0.00081(17) 0.00186(15) 0.00054(19)
 C028 0.01054(19) 0.0165(2) 0.0290(3) 0.0025(2) 0.00234(18) 0.00321(17)
 C029 0.01093(18) 0.0182(2) 0.0195(2) -0.00462(18) -0.00003(16) -0.00301(16)
 C030 0.01098(18) 0.0157(2) 0.0207(2) -0.00100(17) 0.00325(16) -0.00301(15)
 C031 0.0151(2) 0.01117(18) 0.0227(2) -0.00558(17) 0.00176(17) -0.00044(16)
 C032 0.0148(2) 0.0111(2) 0.0350(3) 0.0074(2) 0.0025(2) 0.00066(16)
 C033 0.0159(2) 0.01007(19) 0.0360(3) -0.0063(2) 0.0017(2) -0.00104(16)
 C034 0.01087(19) 0.0162(2) 0.0271(3) -0.00010(19) 0.00325(18) 0.00295(16)
 C035 0.01176(19) 0.0169(2) 0.0264(3) 0.0051(2) -0.00102(18) 0.00274(17)
 C036 0.01150(18) 0.0148(2) 0.0171(2) -0.00168(16) 0.00424(15) 0.00036(15)
 C037 0.01125(19) 0.0157(2) 0.0291(3) 0.0026(2) 0.00426(18) -0.00247(16)
 C038 0.0122(2) 0.0202(2) 0.0267(3) 0.0080(2) -0.00168(18) 0.00312(18)
 C039 0.0207(2) 0.0228(2) 0.00943(18) -0.00016(17) 0.00161(16) -0.0017(2)
 C040 0.0140(2) 0.0128(2) 0.0219(2) -0.00720(17) 0.00090(17) -0.00139(15)
 C041 0.01214(18) 0.0138(2) 0.0206(2) 0.00795(17) 0.00114(16) 0.00018(15)
 C042 0.0171(2) 0.0238(2) 0.01001(18) 0.00342(17) 0.00254(16) -0.00079(19)
 C043 0.0231(3) 0.0249(3) 0.00975(18) -0.00128(18) 0.00205(17) -0.0009(2)
 C044 0.0131(2) 0.01102(19) 0.0230(2) 0.00611(17) 0.00084(17) -0.00029(15)

_geom_special_details
;
 All esds (except the esd in the dihedral angle between two l.s. planes) 
 are estimated using the full covariance matrix.  The cell esds are taken 
 into account individually in the estimation of esds in distances, angles 
 and torsion angles; correlations between esds in cell parameters are only 
 used when they are defined by crystal symmetry.  An approximate (isotropic) 
 treatment of cell esds is used for estimating esds involving l.s. planes. 
;
loop_
  _geom_bond_atom_site_label_1
  _geom_bond_atom_site_label_2
  _geom_bond_distance
  _geom_bond_site_symmetry_2
  _geom_bond_publ_flag
 Cl1 C008 1.7437(6) . ?
 Cl2 C004 1.7463(6) . ?
 Cl3 C019 1.7452(6) . ?
 Cl4 C009 1.7454(6) . ?
 C001 C003 1.5313(7) . ?
 C001 C012 1.3888(7) . ?
 C001 C015 1.3956(7) . ?
 C002 C004 1.3928(7) . ?
 C002 C007 1.4280(7) . ?
 C002 C020 1.5493(7) . ?
 C003 C006 1.5284(7) . ?
 C003 C007 1.5500(7) . ?
 C003 C039 1.5217(8) . ?
 C004 C029 1.3955(8) . ?
 C005 C011 1.5281(7) . ?
 C005 C022 1.5314(7) . ?
 C005 C026 1.5496(7) . ?
 C005 C043 1.5211(8) . ?
 C006 C021 1.3955(8) . ?
 C006 C040 1.3885(8) . ?
 C007 C008 1.3938(7) . ?
 C008 C030 1.3929(8) . ?
 C009 C026 1.3943(7) . ?
 C009 C037 1.3946(9) . ?
 C010 H010 0.873(13) . ?
 C010 C022 1.3873(8) . ?
 C010 C038 1.3931(10) . ?
 C011 C017 1.3956(8) . ?
 C011 C031 1.3899(8) . ?
 C012 H012 0.900(14) . ?
 C012 C035 1.3956(9) . ?
 C013 C014 1.5311(7) . ?
 C013 C018 1.3901(7) . ?
 C013 C022 1.3958(7) . ?
 C014 C017 1.5285(7) . ?
 C014 C024 1.5502(7) . ?
 C014 C027 1.5242(8) . ?
 C015 C020 1.5323(7) . ?
 C015 C036 1.3895(8) . ?
 C016 H016 0.915(16) . ?
 C016 C031 1.3986(10) . ?
 C016 C032 1.3859(12) . ?
 C017 C041 1.3872(8) . ?
 C018 H018 0.977(13) . ?
 C018 C028 1.3979(9) . ?
 C019 C023 1.3916(9) . ?
 C019 C024 1.3917(7) . ?
 C020 C021 1.5268(7) . ?
 C020 C042 1.5205(7) . ?
 C021 C044 1.3900(8) . ?
 C023 H023 0.963(14) . ?
 C023 C037 1.3728(11) . ?
 C024 C026 1.4269(7) . ?
 C025 H025 0.955(16) . ?
 C025 C033 1.3884(12) . ?
 C025 C044 1.3970(10) . ?
 C027 H02A 0.965(16) . ?
 C027 H02B 1.001(15) . ?
 C027 H02C 0.965(15) . ?
 C028 H028 0.986(14) . ?
 C028 C038 1.3860(11) . ?
 C029 H029 0.933(14) . ?
 C029 C030 1.3727(9) . ?
 C030 H030 0.974(13) . ?
 C031 H031 0.960(13) . ?
 C032 H032 0.913(16) . ?
 C032 C041 1.3950(10) . ?
 C033 H033 0.939(15) . ?
 C033 C040 1.3950(10) . ?
 C034 H034 1.010(13) . ?
 C034 C035 1.3863(10) . ?
 C034 C036 1.3992(9) . ?
 C035 H035 0.923(14) . ?
 C036 H036 0.914(13) . ?
 C037 H037 1.046(14) . ?
 C038 H038 0.974(15) . ?
 C039 H03A 1.002(16) . ?
 C039 H03B 0.989(15) . ?
 C039 H03C 0.965(15) . ?
 C040 H040 0.960(14) . ?
 C041 H041 0.920(13) . ?
 C042 H04A 0.993(15) . ?
 C042 H04B 0.997(16) . ?
 C042 H04C 0.978(15) . ?
 C043 H04D 0.952(15) . ?
 C043 H04E 0.949(15) . ?
 C043 H04F 0.951(17) . ?
 C044 H044 0.958(13) . ?

loop_
  _geom_angle_atom_site_label_1
  _geom_angle_atom_site_label_2
  _geom_angle_atom_site_label_3
  _geom_angle
  _geom_angle_site_symmetry_1
  _geom_angle_site_symmetry_3
  _geom_angle_publ_flag
 C012 C001 C003 125.58(5) . . ?
 C012 C001 C015 120.23(5) . . ?
 C015 C001 C003 114.17(4) . . ?
 C004 C002 C007 118.62(5) . . ?
 C004 C002 C020 128.06(5) . . ?
 C007 C002 C020 113.31(4) . . ?
 C001 C003 C007 103.62(4) . . ?
 C006 C003 C001 105.68(4) . . ?
 C006 C003 C007 104.78(4) . . ?
 C039 C003 C001 111.55(4) . . ?
 C039 C003 C006 111.30(5) . . ?
 C039 C003 C007 118.82(4) . . ?
 C002 C004 Cl2 124.80(4) . . ?
 C002 C004 C029 121.41(5) . . ?
 C029 C004 Cl2 113.78(4) . . ?
 C011 C005 C022 105.50(4) . . ?
 C011 C005 C026 104.91(4) . . ?
 C022 C005 C026 103.61(4) . . ?
 C043 C005 C011 111.15(5) . . ?
 C043 C005 C022 111.57(5) . . ?
 C043 C005 C026 118.99(5) . . ?
 C021 C006 C003 114.33(4) . . ?
 C040 C006 C003 125.20(5) . . ?
 C040 C006 C021 120.46(5) . . ?
 C002 C007 C003 113.15(4) . . ?
 C008 C007 C002 118.45(5) . . ?
 C008 C007 C003 128.39(5) . . ?
 C007 C008 Cl1 124.65(4) . . ?
 C030 C008 Cl1 113.54(4) . . ?
 C030 C008 C007 121.80(5) . . ?
 C026 C009 Cl4 124.42(5) . . ?
 C026 C009 C037 121.73(6) . . ?
 C037 C009 Cl4 113.85(4) . . ?
 C022 C010 H010 121.4(9) . . ?
 C022 C010 C038 119.64(6) . . ?
 C038 C010 H010 118.9(9) . . ?
 C017 C011 C005 114.19(4) . . ?
 C031 C011 C005 125.83(5) . . ?
 C031 C011 C017 119.97(5) . . ?
 C001 C012 H012 121.5(8) . . ?
 C001 C012 C035 119.58(6) . . ?
 C035 C012 H012 118.9(8) . . ?
 C018 C013 C014 125.73(5) . . ?
 C018 C013 C022 120.11(5) . . ?
 C022 C013 C014 114.15(4) . . ?
 C013 C014 C024 103.66(4) . . ?
 C017 C014 C013 105.81(4) . . ?
 C017 C014 C024 104.35(4) . . ?
 C027 C014 C013 111.26(4) . . ?
 C027 C014 C017 111.66(5) . . ?
 C027 C014 C024 118.99(4) . . ?
 C001 C015 C020 114.20(4) . . ?
 C036 C015 C001 120.15(5) . . ?
 C036 C015 C020 125.65(5) . . ?
 C031 C016 H016 118.5(9) . . ?
 C032 C016 H016 121.3(9) . . ?
 C032 C016 C031 120.20(6) . . ?
 C011 C017 C014 114.39(4) . . ?
 C041 C017 C011 120.33(5) . . ?
 C041 C017 C014 125.27(5) . . ?
 C013 C018 H018 118.6(8) . . ?
 C013 C018 C028 119.47(6) . . ?
 C028 C018 H018 121.9(8) . . ?
 C023 C019 Cl3 113.55(4) . . ?
 C024 C019 Cl3 124.63(5) . . ?
 C024 C019 C023 121.82(6) . . ?
 C015 C020 C002 103.90(4) . . ?
 C021 C020 C002 104.23(4) . . ?
 C021 C020 C015 105.98(4) . . ?
 C042 C020 C002 119.00(4) . . ?
 C042 C020 C015 111.08(4) . . ?
 C042 C020 C021 111.59(5) . . ?
 C006 C021 C020 114.18(4) . . ?
 C044 C021 C006 119.83(5) . . ?
 C044 C021 C020 125.99(5) . . ?
 C010 C022 C005 125.42(5) . . ?
 C010 C022 C013 120.25(5) . . ?
 C013 C022 C005 114.32(4) . . ?
 C019 C023 H023 121.1(8) . . ?
 C037 C023 C019 119.90(6) . . ?
 C037 C023 H023 119.0(8) . . ?
 C019 C024 C014 128.17(5) . . ?
 C019 C024 C026 118.39(5) . . ?
 C026 C024 C014 113.41(4) . . ?
 C033 C025 H025 116.0(9) . . ?
 C033 C025 C044 120.21(6) . . ?
 C044 C025 H025 123.8(9) . . ?
 C009 C026 C005 128.26(5) . . ?
 C009 C026 C024 118.53(5) . . ?
 C024 C026 C005 113.19(4) . . ?
 C014 C027 H02A 115.9(9) . . ?
 C014 C027 H02B 110.4(9) . . ?
 C014 C027 H02C 111.7(9) . . ?
 H02A C027 H02B 104.3(13) . . ?
 H02A C027 H02C 107.7(13) . . ?
 H02B C027 H02C 106.2(12) . . ?
 C018 C028 H028 122.4(8) . . ?
 C038 C028 C018 120.22(6) . . ?
 C038 C028 H028 117.4(8) . . ?
 C004 C029 H029 119.2(8) . . ?
 C030 C029 C004 120.05(5) . . ?
 C030 C029 H029 120.8(8) . . ?
 C008 C030 H030 118.0(8) . . ?
 C029 C030 C008 119.60(5) . . ?
 C029 C030 H030 122.4(8) . . ?
 C011 C031 C016 119.63(6) . . ?
 C011 C031 H031 119.5(9) . . ?
 C016 C031 H031 120.9(9) . . ?
 C016 C032 H032 121.8(10) . . ?
 C016 C032 C041 120.18(6) . . ?
 C041 C032 H032 118.0(10) . . ?
 C025 C033 H033 121.7(9) . . ?
 C025 C033 C040 120.09(6) . . ?
 C040 C033 H033 118.2(9) . . ?
 C035 C034 H034 118.1(8) . . ?
 C035 C034 C036 120.08(5) . . ?
 C036 C034 H034 121.8(8) . . ?
 C012 C035 H035 120.4(9) . . ?
 C034 C035 C012 120.34(5) . . ?
 C034 C035 H035 119.2(9) . . ?
 C015 C036 C034 119.60(6) . . ?
 C015 C036 H036 118.5(8) . . ?
 C034 C036 H036 121.8(8) . . ?
 C009 C037 H037 113.9(8) . . ?
 C023 C037 C009 119.56(5) . . ?
 C023 C037 H037 126.5(8) . . ?
 C010 C038 H038 119.1(9) . . ?
 C028 C038 C010 120.28(6) . . ?
 C028 C038 H038 120.7(9) . . ?
 C003 C039 H03A 109.2(9) . . ?
 C003 C039 H03B 108.0(9) . . ?
 C003 C039 H03C 114.1(9) . . ?
 H03A C039 H03B 111.3(13) . . ?
 H03A C039 H03C 107.9(13) . . ?
 H03B C039 H03C 106.4(12) . . ?
 C006 C040 C033 119.64(6) . . ?
 C006 C040 H040 122.3(8) . . ?
 C033 C040 H040 118.1(8) . . ?
 C017 C041 C032 119.68(6) . . ?
 C017 C041 H041 119.4(9) . . ?
 C032 C041 H041 120.9(9) . . ?
 C020 C042 H04A 108.3(9) . . ?
 C020 C042 H04B 111.7(9) . . ?
 C020 C042 H04C 111.5(9) . . ?
 H04A C042 H04B 109.8(12) . . ?
 H04A C042 H04C 107.9(12) . . ?
 H04B C042 H04C 107.4(12) . . ?
 C005 C043 H04D 111.4(9) . . ?
 C005 C043 H04E 106.3(9) . . ?
 C005 C043 H04F 110.0(10) . . ?
 H04D C043 H04E 115.0(14) . . ?
 H04D C043 H04F 106.7(13) . . ?
 H04E C043 H04F 107.4(14) . . ?
 C021 C044 C025 119.77(6) . . ?
 C021 C044 H044 119.8(9) . . ?
 C025 C044 H044 120.4(9) . . ?

loop_
  _geom_torsion_atom_site_label_1
  _geom_torsion_atom_site_label_2
  _geom_torsion_atom_site_label_3
  _geom_torsion_atom_site_label_4
  _geom_torsion
  _geom_torsion_site_symmetry_1
  _geom_torsion_site_symmetry_2
  _geom_torsion_site_symmetry_3
  _geom_torsion_site_symmetry_4
  _geom_torsion_publ_flag
 Cl1 C008 C030 C029 -179.21(5) . . . . ?
 Cl2 C004 C029 C030 176.36(5) . . . . ?
 Cl3 C019 C023 C037 -177.30(5) . . . . ?
 Cl3 C019 C024 C014 -4.32(8) . . . . ?
 Cl3 C019 C024 C026 177.34(4) . . . . ?
 Cl4 C009 C026 C005 3.03(8) . . . . ?
 Cl4 C009 C026 C024 -178.79(4) . . . . ?
 Cl4 C009 C037 C023 178.78(5) . . . . ?
 C001 C003 C006 C021 -53.57(5) . . . . ?
 C001 C003 C006 C040 126.22(5) . . . . ?
 C001 C003 C007 C002 56.68(5) . . . . ?
 C001 C003 C007 C008 -121.97(6) . . . . ?
 C001 C012 C035 C034 -0.81(9) . . . . ?
 C001 C015 C020 C002 56.52(5) . . . . ?
 C001 C015 C020 C021 -53.01(5) . . . . ?
 C001 C015 C020 C042 -174.39(5) . . . . ?
 C001 C015 C036 C034 -0.71(8) . . . . ?
 C002 C004 C029 C030 -2.35(9) . . . . ?
 C002 C007 C008 Cl1 -179.74(4) . . . . ?
 C002 C007 C008 C030 -0.76(8) . . . . ?
 C002 C020 C021 C006 -55.87(5) . . . . ?
 C002 C020 C021 C044 123.80(5) . . . . ?
 C003 C001 C012 C035 -177.49(5) . . . . ?
 C003 C001 C015 C020 -0.69(6) . . . . ?
 C003 C001 C015 C036 178.40(5) . . . . ?
 C003 C006 C021 C020 -0.05(6) . . . . ?
 C003 C006 C021 C044 -179.74(5) . . . . ?
 C003 C006 C040 C033 -179.73(5) . . . . ?
 C003 C007 C008 Cl1 -1.14(8) . . . . ?
 C003 C007 C008 C030 177.83(5) . . . . ?
 C004 C002 C007 C003 179.52(5) . . . . ?
 C004 C002 C007 C008 -1.68(7) . . . . ?
 C004 C002 C020 C015 124.23(6) . . . . ?
 C004 C002 C020 C021 -124.95(6) . . . . ?
 C004 C002 C020 C042 0.12(8) . . . . ?
 C004 C029 C030 C008 -0.16(9) . . . . ?
 C005 C011 C017 C014 -0.82(6) . . . . ?
 C005 C011 C017 C041 179.48(5) . . . . ?
 C005 C011 C031 C016 179.71(6) . . . . ?
 C006 C003 C007 C002 -53.90(5) . . . . ?
 C006 C003 C007 C008 127.45(5) . . . . ?
 C006 C021 C044 C025 -0.66(8) . . . . ?
 C007 C002 C004 Cl2 -175.31(4) . . . . ?
 C007 C002 C004 C029 3.25(8) . . . . ?
 C007 C002 C020 C015 -54.62(5) . . . . ?
 C007 C002 C020 C021 56.20(5) . . . . ?
 C007 C002 C020 C042 -178.73(5) . . . . ?
 C007 C003 C006 C021 55.52(6) . . . . ?
 C007 C003 C006 C040 -124.69(5) . . . . ?
 C007 C008 C030 C029 1.71(9) . . . . ?
 C011 C005 C022 C010 127.49(6) . . . . ?
 C011 C005 C022 C013 -53.69(6) . . . . ?
 C011 C005 C026 C009 -127.07(6) . . . . ?
 C011 C005 C026 C024 54.67(5) . . . . ?
 C011 C017 C041 C032 0.99(8) . . . . ?
 C012 C001 C003 C006 -127.45(5) . . . . ?
 C012 C001 C003 C007 122.63(5) . . . . ?
 C012 C001 C003 C039 -6.35(7) . . . . ?
 C012 C001 C015 C020 -179.42(5) . . . . ?
 C012 C001 C015 C036 -0.33(8) . . . . ?
 C013 C014 C017 C011 -52.97(6) . . . . ?
 C013 C014 C017 C041 126.72(5) . . . . ?
 C013 C014 C024 C019 -122.89(6) . . . . ?
 C013 C014 C024 C026 55.52(5) . . . . ?
 C013 C018 C028 C038 -1.01(9) . . . . ?
 C014 C013 C018 C028 -177.71(5) . . . . ?
 C014 C013 C022 C005 0.03(6) . . . . ?
 C014 C013 C022 C010 178.92(5) . . . . ?
 C014 C017 C041 C032 -178.68(5) . . . . ?
 C014 C024 C026 C005 0.21(6) . . . . ?
 C014 C024 C026 C009 -178.24(5) . . . . ?
 C015 C001 C003 C006 53.90(5) . . . . ?
 C015 C001 C003 C007 -56.02(5) . . . . ?
 C015 C001 C003 C039 175.00(5) . . . . ?
 C015 C001 C012 C035 1.09(8) . . . . ?
 C015 C020 C021 C006 53.42(6) . . . . ?
 C015 C020 C021 C044 -126.91(6) . . . . ?
 C016 C032 C041 C017 -0.13(9) . . . . ?
 C017 C011 C031 C016 0.38(8) . . . . ?
 C017 C014 C024 C019 126.52(6) . . . . ?
 C017 C014 C024 C026 -55.07(5) . . . . ?
 C018 C013 C014 C017 -127.60(5) . . . . ?
 C018 C013 C014 C024 122.90(5) . . . . ?
 C018 C013 C014 C027 -6.14(8) . . . . ?
 C018 C013 C022 C005 -179.11(5) . . . . ?
 C018 C013 C022 C010 -0.22(8) . . . . ?
 C018 C028 C038 C010 -0.42(10) . . . . ?
 C019 C023 C037 C009 -0.43(10) . . . . ?
 C019 C024 C026 C005 178.78(5) . . . . ?
 C019 C024 C026 C009 0.34(7) . . . . ?
 C020 C002 C004 Cl2 5.89(8) . . . . ?
 C020 C002 C004 C029 -175.55(5) . . . . ?
 C020 C002 C007 C003 -1.51(6) . . . . ?
 C020 C002 C007 C008 177.29(5) . . . . ?
 C020 C015 C036 C034 178.27(5) . . . . ?
 C020 C021 C044 C025 179.68(5) . . . . ?
 C021 C006 C040 C033 0.06(8) . . . . ?
 C022 C005 C011 C017 54.10(6) . . . . ?
 C022 C005 C011 C031 -125.26(6) . . . . ?
 C022 C005 C026 C009 122.51(6) . . . . ?
 C022 C005 C026 C024 -55.75(5) . . . . ?
 C022 C010 C038 C028 1.53(10) . . . . ?
 C022 C013 C014 C017 53.32(5) . . . . ?
 C022 C013 C014 C024 -56.19(5) . . . . ?
 C022 C013 C014 C027 174.78(5) . . . . ?
 C022 C013 C018 C028 1.32(8) . . . . ?
 C023 C019 C024 C014 176.03(5) . . . . ?
 C023 C019 C024 C026 -2.31(8) . . . . ?
 C024 C014 C017 C011 56.05(5) . . . . ?
 C024 C014 C017 C041 -124.27(5) . . . . ?
 C024 C019 C023 C037 2.38(9) . . . . ?
 C025 C033 C040 C006 -0.35(9) . . . . ?
 C026 C005 C011 C017 -54.96(6) . . . . ?
 C026 C005 C011 C031 125.68(6) . . . . ?
 C026 C005 C022 C010 -122.52(6) . . . . ?
 C026 C005 C022 C013 56.30(5) . . . . ?
 C026 C009 C037 C023 -1.54(10) . . . . ?
 C027 C014 C017 C011 -174.17(5) . . . . ?
 C027 C014 C017 C041 5.51(7) . . . . ?
 C027 C014 C024 C019 1.26(8) . . . . ?
 C027 C014 C024 C026 179.66(5) . . . . ?
 C031 C011 C017 C014 178.59(5) . . . . ?
 C031 C011 C017 C041 -1.12(8) . . . . ?
 C031 C016 C032 C041 -0.61(10) . . . . ?
 C032 C016 C031 C011 0.48(9) . . . . ?
 C033 C025 C044 C021 0.37(9) . . . . ?
 C035 C034 C036 C015 0.99(9) . . . . ?
 C036 C015 C020 C002 -122.52(5) . . . . ?
 C036 C015 C020 C021 127.95(6) . . . . ?
 C036 C015 C020 C042 6.58(7) . . . . ?
 C036 C034 C035 C012 -0.23(10) . . . . ?
 C037 C009 C026 C005 -176.62(5) . . . . ?
 C037 C009 C026 C024 1.56(8) . . . . ?
 C038 C010 C022 C005 177.55(6) . . . . ?
 C038 C010 C022 C013 -1.21(9) . . . . ?
 C039 C003 C006 C021 -174.84(5) . . . . ?
 C039 C003 C006 C040 4.96(7) . . . . ?
 C039 C003 C007 C002 -178.93(5) . . . . ?
 C039 C003 C007 C008 2.41(8) . . . . ?
 C040 C006 C021 C020 -179.85(5) . . . . ?
 C040 C006 C021 C044 0.46(8) . . . . ?
 C042 C020 C021 C006 174.47(5) . . . . ?
 C042 C020 C021 C044 -5.86(7) . . . . ?
 C043 C005 C011 C017 175.19(5) . . . . ?
 C043 C005 C011 C031 -4.17(8) . . . . ?
 C043 C005 C022 C010 6.68(8) . . . . ?
 C043 C005 C022 C013 -174.50(5) . . . . ?
 C043 C005 C026 C009 -2.01(8) . . . . ?
 C043 C005 C026 C024 179.73(5) . . . . ?
 C044 C025 C033 C040 0.14(10) . . . . ?

 
data_DCDMT_N_100 
 
_audit_creation_method            SHELXL-97 
_chemical_name_systematic 
; 
 1,4,-dichloro-9,10-dimethylotriptycene 
; 
_chemical_name_common             '1,4,-dichloro-9,10-dimethylotriptycene' 
_chemical_melting_point           ? 
_chemical_formula_moiety          ? 
_chemical_formula_sum 
 'C22 H16 Cl2' 
_chemical_formula_weight          351.28 
 
loop_
 _atom_type_symbol
 _atom_type_scat_length_neutron
 _atom_type_scat_source
 C    6.646 International_Tables_Vol_C
 H   -3.739 International_Tables_Vol_C
 Cl   9.577 International_Tables_Vol_C

 
_symmetry_cell_setting            monoclinic 
_symmetry_space_group_name_H-M    P21 
 
loop_ 
 _symmetry_equiv_pos_as_xyz 
 'x, y, z' 
 '-x, y+1/2, -z' 
 
_cell_length_a                    13.589(3) 
_cell_length_b                    8.0415(16) 
_cell_length_c                    14.943(3) 
_cell_angle_alpha                 90.00 
_cell_angle_beta                  93.998(13) 
_cell_angle_gamma                 90.00 
_cell_volume                      1628.9(5) 
_cell_formula_units_Z             4 
_cell_measurement_temperature     100(2) 
 
_exptl_crystal_description        ? 
_exptl_crystal_colour             colourless 
_exptl_crystal_size_max           5 
_exptl_crystal_size_mid           3 
_exptl_crystal_size_min           2 
_exptl_crystal_density_meas       ? 
_exptl_crystal_density_diffrn     1.432 
_exptl_crystal_density_method     'not measured' 
_exptl_crystal_F_000              422 
_exptl_absorpt_coefficient_mu     0.144 
_exptl_absorpt_correction_type    ? 
_exptl_absorpt_correction_T_min   ? 
_exptl_absorpt_correction_T_max   ? 
_exptl_absorpt_process_details    ? 
 
_exptl_special_details 
; 
 ? 
; 
 
_diffrn_ambient_temperature       100(2)
_diffrn_radiation_type            'Mo-K\a'
_diffrn_radiation_source          'ISIS neutro spallation source'
_diffrn_measurement_device        '1-cirle goniometer'
_diffrn_measurement_device_type   '11 neutro detectors'
_diffrn_measurement_method        '\p-scans'
_diffrn_radiation_probe           neutron
_diffrn_reflns_number             12392 
_diffrn_reflns_av_R_equivalents   0.0000 
_diffrn_reflns_av_sigmaI/netI     0.0616 
_diffrn_reflns_limit_h_min        -31 
_diffrn_reflns_limit_h_max        25 
_diffrn_reflns_limit_k_min        -17 
_diffrn_reflns_limit_k_max        12 
_diffrn_reflns_limit_l_min        -34 
_diffrn_reflns_limit_l_max        33 
_diffrn_reflns_theta_min          8.47 
_diffrn_reflns_theta_max          85.78 
_reflns_number_total              12392 
_reflns_number_gt                 12392 
_reflns_threshold_expression      >2sigma(I) 
 
_computing_data_collection        ? 
_computing_cell_refinement        ? 
_computing_data_reduction         ? 
_computing_structure_solution     'SHELXS-97 (Sheldrick, 1990)' 
_computing_structure_refinement   'SHELXL-97 (Sheldrick, 1997)' 
_computing_molecular_graphics     ? 
_computing_publication_material   ? 
 
_refine_special_details 
; 
 Refinement of F^2^ against ALL reflections.  The weighted R-factor wR and 
 goodness of fit S are based on F^2^, conventional R-factors R are based 
 on F, with F set to zero for negative F^2^. The threshold expression of 
 F^2^ > 2sigma(F^2^) is used only for calculating R-factors(gt) etc. and is 
 not relevant to the choice of reflections for refinement.  R-factors based 
 on F^2^ are statistically about twice as large as those based on F, and R- 
 factors based on ALL data will be even larger. 
; 
 
_refine_ls_structure_factor_coef  Fsqd  
_refine_ls_matrix_type            full 
_refine_ls_weighting_scheme       calc  
_refine_ls_weighting_details 
 'calc w=1/[\s^2^(Fo^2^)+(0.1000P)^2^+0.0000P] where P=(Fo^2^+2Fc^2^)/3' 
_atom_sites_solution_primary      direct 
_atom_sites_solution_secondary    difmap 
_refine_ls_hydrogen_treatment     'refall'
_refine_ls_extinction_method      SHELXL 
_refine_ls_extinction_coef        0.00800(18) 
_refine_ls_extinction_expression 
 'Fc^*^=kFc[1+0.001xFc^2^\l^3^/sin(2\q)]^-1/4^' 
_refine_ls_abs_structure_details 
 'Flack H D (1983), Acta Cryst. A39, 876-881' 
_refine_ls_abs_structure_Flack    0(10) 
_refine_ls_number_reflns          12392 
_refine_ls_number_parameters      722 
_refine_ls_number_restraints      1 
_refine_ls_R_factor_all           0.0724 
_refine_ls_R_factor_gt            0.0724 
_refine_ls_wR_factor_ref          0.1923 
_refine_ls_wR_factor_gt           0.1923 
_refine_ls_goodness_of_fit_ref    1.560 
_refine_ls_restrained_S_all       1.560 
_refine_ls_shift/su_max           0.001 
_refine_ls_shift/su_mean          0.000 
 
loop_ 
 _atom_site_label 
 _atom_site_type_symbol 
 _atom_site_fract_x 
 _atom_site_fract_y 
 _atom_site_fract_z 
 _atom_site_U_iso_or_equiv 
 _atom_site_adp_type 
 _atom_site_occupancy 
 _atom_site_symmetry_multiplicity 
 _atom_site_calc_flag 
 _atom_site_refinement_flags 
 _atom_site_disorder_assembly 
 _atom_site_disorder_group 
Cl1 Cl 0.51127(17) 0.7312(3) 0.07729(13) 0.0189(4) Uani 1 1 d . . . 
Cl2 Cl 0.48579(19) 0.6348(3) 0.48998(13) 0.0197(5) Uani 1 1 d . . . 
Cl3 Cl 0.01521(19) 0.7833(4) 0.52907(14) 0.0233(5) Uani 1 1 d . . . 
Cl4 Cl -0.00914(19) 0.8464(4) 0.94374(14) 0.0238(5) Uani 1 1 d . . . 
C1 C 0.2324(2) 0.6093(3) 0.19705(17) 0.0087(5) Uani 1 1 d . . . 
C2 C 0.4036(2) 0.5899(3) 0.31464(16) 0.0081(5) Uani 1 1 d . . . 
C3 C 0.3242(2) 0.5258(3) 0.16314(16) 0.0083(5) Uani 1 1 d . . . 
C4 C 0.4779(2) 0.6573(4) 0.37315(17) 0.0109(5) Uani 1 1 d . . . 
C5 C 0.1778(2) 1.0086(4) 0.83687(17) 0.0092(5) Uani 1 1 d . . . 
C6 C 0.3217(2) 0.3455(4) 0.19683(16) 0.0094(5) Uani 1 1 d . . . 
C7 C 0.4113(2) 0.6076(3) 0.21972(15) 0.0076(5) Uani 1 1 d . . . 
C8 C 0.4908(2) 0.6962(4) 0.19002(17) 0.0104(5) Uani 1 1 d . . . 
C9 C 0.0107(2) 0.8373(4) 0.82923(18) 0.0125(5) Uani 1 1 d . . . 
C10 C 0.3408(2) 0.8415(5) 0.86874(19) 0.0148(6) Uani 1 1 d . . . 
C11 C 0.1796(2) 1.1746(4) 0.78701(17) 0.0091(5) Uani 1 1 d . . . 
C12 C 0.1613(2) 0.6962(4) 0.14458(18) 0.0120(5) Uani 1 1 d . . . 
C13 C 0.2755(2) 0.8966(3) 0.71715(17) 0.0092(5) Uani 1 1 d . . . 
C14 C 0.1893(2) 0.9793(4) 0.66043(17) 0.0085(5) Uani 1 1 d . . . 
C15 C 0.2246(2) 0.5949(3) 0.28973(16) 0.0082(5) Uani 1 1 d . . . 
C16 C 0.1802(3) 1.4739(4) 0.7714(2) 0.0190(6) Uani 1 1 d . . . 
C17 C 0.1853(2) 1.1590(3) 0.69385(17) 0.0080(4) Uani 1 1 d . . . 
C18 C 0.3533(2) 0.8104(4) 0.68315(19) 0.0136(6) Uani 1 1 d . . . 
C19 C 0.0225(2) 0.8076(4) 0.64590(19) 0.0133(5) Uani 1 1 d . . . 
C20 C 0.3091(2) 0.4971(3) 0.33897(16) 0.0085(5) Uani 1 1 d . . . 
C21 C 0.3140(2) 0.3303(4) 0.28954(17) 0.0099(5) Uani 1 1 d . . . 
C22 C 0.2690(2) 0.9124(3) 0.80984(17) 0.0083(4) Uani 1 1 d . . . 
C23 C -0.0546(2) 0.7300(4) 0.6871(2) 0.0163(6) Uani 1 1 d . . . 
C24 C 0.0960(2) 0.8956(3) 0.69511(17) 0.0083(5) Uani 1 1 d . . . 
C25 C 0.3158(3) 0.0306(4) 0.2750(2) 0.0189(6) Uani 1 1 d . . . 
C26 C 0.0900(2) 0.9107(3) 0.79015(17) 0.0087(5) Uani 1 1 d . . . 
C27 C 0.2059(3) 0.9711(4) 0.56063(18) 0.0149(6) Uani 1 1 d . . . 
C28 C 0.4244(3) 0.7363(4) 0.7428(2) 0.0175(6) Uani 1 1 d . . . 
C29 C 0.5556(2) 0.7486(4) 0.34094(19) 0.0134(5) Uani 1 1 d . . . 
C30 C 0.5626(2) 0.7683(4) 0.25012(19) 0.0133(5) Uani 1 1 d . . . 
C31 C 0.1779(2) 1.3317(4) 0.8259(2) 0.0152(6) Uani 1 1 d . . . 
C32 C 0.1841(3) 1.4579(4) 0.6792(2) 0.0176(6) Uani 1 1 d . . . 
C33 C 0.3240(3) 0.0465(4) 0.1822(2) 0.0179(6) Uani 1 1 d . . . 
C34 C 0.0751(2) 0.7597(4) 0.2773(2) 0.0153(6) Uani 1 1 d . . . 
C35 C 0.0834(2) 0.7722(4) 0.1849(2) 0.0166(6) Uani 1 1 d . . . 
C36 C 0.1461(2) 0.6690(4) 0.33004(18) 0.0118(5) Uani 1 1 d . . . 
C37 C -0.0608(2) 0.7450(4) 0.7786(2) 0.0162(6) Uani 1 1 d . . . 
C38 C 0.4187(3) 0.7514(4) 0.8353(2) 0.0179(6) Uani 1 1 d . . . 
C39 C 0.3235(3) 0.5321(4) 0.06111(18) 0.0153(6) Uani 1 1 d . . . 
C40 C 0.3270(2) 0.2044(4) 0.1433(2) 0.0142(6) Uani 1 1 d . . . 
C41 C 0.1863(2) 1.2999(4) 0.64016(19) 0.0123(5) Uani 1 1 d . . . 
C42 C 0.2907(3) 0.4715(4) 0.43782(18) 0.0162(6) Uani 1 1 d . . . 
C43 C 0.1806(3) 1.0352(5) 0.93811(19) 0.0178(6) Uani 1 1 d . . . 
C44 C 0.3114(2) 0.1726(4) 0.3285(2) 0.0136(5) Uani 1 1 d . . . 
H10 H 0.3387(6) 0.8541(11) 0.9411(4) 0.0323(16) Uani 1 1 d . . . 
H12 H 0.1635(6) 0.7050(10) 0.0720(4) 0.0306(15) Uani 1 1 d . . . 
H16 H 0.1793(7) 1.5947(10) 0.8017(6) 0.039(2) Uani 1 1 d . . . 
H18 H 0.3606(6) 0.7986(10) 0.6110(4) 0.0297(15) Uani 1 1 d . . . 
H23 H -0.1097(7) 0.6574(12) 0.6475(5) 0.040(2) Uani 1 1 d . . . 
H25 H 0.3140(7) -0.0941(10) 0.3045(6) 0.0367(18) Uani 1 1 d . . . 
H2A H 0.2111(6) 0.8445(12) 0.5366(5) 0.0330(16) Uani 1 1 d . . . 
H2B H 0.2749(6) 1.0326(11) 0.5493(4) 0.0324(17) Uani 1 1 d . . . 
H2C H 0.1471(7) 1.0323(12) 0.5193(4) 0.0350(18) Uani 1 1 d . . . 
H28 H 0.4866(6) 0.6669(11) 0.7170(6) 0.0343(17) Uani 1 1 d . . . 
H29 H 0.6111(6) 0.8061(11) 0.3882(5) 0.0343(18) Uani 1 1 d . . . 
H30 H 0.6227(6) 0.8379(12) 0.2254(5) 0.0341(18) Uani 1 1 d . . . 
H31 H 0.1747(7) 1.3452(10) 0.8981(5) 0.0331(17) Uani 1 1 d . . . 
H32 H 0.1852(7) 1.5691(10) 0.6367(6) 0.0372(18) Uani 1 1 d . . . 
H33 H 0.3281(7) -0.0653(11) 0.1410(7) 0.040(2) Uani 1 1 d . . . 
H34 H 0.0147(6) 0.8173(12) 0.3086(6) 0.039(2) Uani 1 1 d . . . 
H35 H 0.0282(6) 0.8410(11) 0.1441(5) 0.0334(17) Uani 1 1 d . . . 
H36 H 0.1387(6) 0.6567(10) 0.4018(4) 0.0293(15) Uani 1 1 d . . . 
H37 H -0.1218(6) 0.6866(11) 0.8113(6) 0.0371(19) Uani 1 1 d . . . 
H38 H 0.4734(7) 0.6943(13) 0.8818(5) 0.040(2) Uani 1 1 d . . . 
H3A H 0.3211(7) 0.6567(11) 0.0352(4) 0.0338(17) Uani 1 1 d . . . 
H3B H 0.2564(6) 0.4669(11) 0.0326(5) 0.0343(18) Uani 1 1 d . . . 
H3C H 0.3879(6) 0.4729(11) 0.0358(4) 0.0307(16) Uani 1 1 d . . . 
H40 H 0.3332(6) 0.2149(11) 0.0720(4) 0.0327(17) Uani 1 1 d . . . 
H41 H 0.1889(6) 1.2878(10) 0.5683(4) 0.0287(15) Uani 1 1 d . . . 
H4A H 0.2178(6) 0.4100(11) 0.4403(5) 0.0344(18) Uani 1 1 d . . . 
H4B H 0.2863(6) 0.5900(10) 0.4726(5) 0.0325(17) Uani 1 1 d . . . 
H4C H 0.3480(6) 0.3939(11) 0.4722(4) 0.0328(17) Uani 1 1 d . . . 
H4D H 0.1189(7) 1.1065(11) 0.9584(5) 0.0366(19) Uani 1 1 d . . . 
H4E H 0.2484(7) 1.1040(12) 0.9578(5) 0.0369(19) Uani 1 1 d . . . 
H4F H 0.1845(7) 0.9196(11) 0.9761(4) 0.0337(18) Uani 1 1 d . . . 
H44 H 0.3074(6) 0.1588(10) 0.4005(4) 0.0289(15) Uani 1 1 d . . . 
 
loop_ 
 _atom_site_aniso_label 
 _atom_site_aniso_U_11 
 _atom_site_aniso_U_22 
 _atom_site_aniso_U_33 
 _atom_site_aniso_U_23 
 _atom_site_aniso_U_13 
 _atom_site_aniso_U_12 
Cl1 0.0201(11) 0.0246(12) 0.0126(7) 0.0059(7) 0.0061(7) -0.0060(8) 
Cl2 0.0210(12) 0.0283(13) 0.0093(7) -0.0029(7) -0.0036(7) -0.0039(8) 
Cl3 0.0195(12) 0.0346(14) 0.0149(8) -0.0120(8) -0.0042(8) -0.0049(9) 
Cl4 0.0222(12) 0.0347(14) 0.0153(8) 0.0103(9) 0.0078(8) -0.0035(9) 
C1 0.0099(13) 0.0067(12) 0.0093(9) 0.0000(8) 0.0006(9) 0.0000(8) 
C2 0.0084(13) 0.0078(12) 0.0080(9) -0.0006(8) -0.0001(8) -0.0015(8) 
C3 0.0099(13) 0.0086(13) 0.0066(9) 0.0008(8) 0.0013(8) -0.0017(9) 
C4 0.0104(13) 0.0124(13) 0.0096(9) -0.0026(9) -0.0017(9) 0.0017(9) 
C5 0.0106(14) 0.0084(13) 0.0086(9) 0.0002(8) 0.0003(9) -0.0004(8) 
C6 0.0109(13) 0.0077(12) 0.0097(9) -0.0018(9) 0.0008(9) -0.0016(9) 
C7 0.0092(12) 0.0072(12) 0.0066(8) 0.0012(8) 0.0013(8) -0.0009(8) 
C8 0.0087(13) 0.0114(13) 0.0114(10) 0.0026(9) 0.0034(9) -0.0022(9) 
C9 0.0120(14) 0.0109(13) 0.0150(11) 0.0049(10) 0.0036(10) -0.0017(10) 
C10 0.0135(15) 0.0170(15) 0.0136(10) 0.0049(10) -0.0011(10) 0.0032(10) 
C11 0.0108(13) 0.0068(12) 0.0096(9) -0.0012(8) 0.0005(9) -0.0009(8) 
C12 0.0106(14) 0.0120(14) 0.0131(10) 0.0046(9) -0.0023(9) 0.0002(9) 
C13 0.0087(13) 0.0097(13) 0.0092(9) 0.0003(8) 0.0010(9) 0.0014(9) 
C14 0.0086(13) 0.0092(12) 0.0079(9) 0.0003(8) 0.0010(9) -0.0010(9) 
C15 0.0097(13) 0.0073(12) 0.0077(9) 0.0015(8) 0.0016(8) 0.0004(8) 
C16 0.0199(17) 0.0056(14) 0.0319(16) -0.0027(12) 0.0049(13) -0.0008(10) 
C17 0.0084(12) 0.0054(12) 0.0103(9) 0.0008(8) 0.0010(8) -0.0007(8) 
C18 0.0133(15) 0.0117(14) 0.0160(11) -0.0002(10) 0.0035(10) 0.0030(9) 
C19 0.0116(14) 0.0128(14) 0.0153(11) -0.0045(10) -0.0001(10) -0.0010(10) 
C20 0.0127(14) 0.0079(12) 0.0050(8) 0.0020(8) 0.0017(8) 0.0008(8) 
C21 0.0122(13) 0.0061(12) 0.0115(10) 0.0023(9) 0.0011(9) -0.0006(9) 
C22 0.0072(12) 0.0079(12) 0.0097(9) 0.0012(8) -0.0009(8) 0.0001(8) 
C23 0.0103(15) 0.0131(15) 0.0252(14) -0.0031(11) -0.0010(11) -0.0050(10) 
C24 0.0078(12) 0.0077(12) 0.0093(9) -0.0011(8) -0.0008(9) -0.0014(8) 
C25 0.0163(16) 0.0097(15) 0.0303(16) 0.0026(12) -0.0005(12) -0.0001(10) 
C26 0.0088(13) 0.0065(12) 0.0110(10) 0.0008(8) 0.0027(9) -0.0001(8) 
C27 0.0165(16) 0.0214(16) 0.0067(9) -0.0011(9) 0.0009(9) 0.0013(11) 
C28 0.0140(16) 0.0161(16) 0.0228(13) 0.0016(11) 0.0029(11) 0.0033(11) 
C29 0.0090(14) 0.0148(15) 0.0161(11) -0.0034(10) -0.0016(10) -0.0025(10) 
C30 0.0086(13) 0.0127(14) 0.0186(12) -0.0012(10) 0.0022(10) -0.0063(9) 
C31 0.0175(16) 0.0088(14) 0.0194(12) -0.0046(11) 0.0011(11) -0.0017(10) 
C32 0.0148(15) 0.0077(14) 0.0306(16) 0.0055(11) 0.0034(12) -0.0003(10) 
C33 0.0131(15) 0.0078(14) 0.0326(16) -0.0049(12) 0.0005(12) -0.0012(10) 
C34 0.0078(14) 0.0139(15) 0.0244(13) 0.0007(11) 0.0031(11) 0.0027(9) 
C35 0.0106(15) 0.0167(16) 0.0221(13) 0.0045(11) -0.0016(11) 0.0045(10) 
C36 0.0092(14) 0.0132(14) 0.0135(10) -0.0011(10) 0.0037(9) 0.0002(9) 
C37 0.0118(15) 0.0127(15) 0.0242(13) 0.0024(11) 0.0027(11) -0.0039(10) 
C38 0.0126(16) 0.0184(17) 0.0223(13) 0.0073(12) -0.0018(11) 0.0023(11) 
C39 0.0197(16) 0.0199(16) 0.0062(9) -0.0001(9) 0.0003(9) -0.0038(11) 
C40 0.0140(14) 0.0101(14) 0.0185(12) -0.0056(10) 0.0005(11) -0.0011(10) 
C41 0.0103(13) 0.0105(13) 0.0157(11) 0.0073(9) -0.0012(10) 0.0000(9) 
C42 0.0191(17) 0.0219(16) 0.0080(10) 0.0041(10) 0.0041(10) -0.0013(11) 
C43 0.0221(17) 0.0244(17) 0.0072(9) -0.0010(10) 0.0022(10) -0.0029(12) 
C44 0.0121(14) 0.0067(13) 0.0219(12) 0.0048(10) 0.0004(11) -0.0010(9) 
H10 0.034(4) 0.044(5) 0.018(2) 0.006(3) 0.000(3) 0.002(3) 
H12 0.034(4) 0.036(4) 0.021(2) 0.008(3) -0.001(3) 0.006(3) 
H16 0.048(6) 0.016(4) 0.052(5) -0.009(3) 0.005(4) -0.001(3) 
H18 0.029(4) 0.034(4) 0.027(3) -0.007(3) 0.009(3) 0.007(3) 
H23 0.039(5) 0.038(5) 0.043(4) -0.010(4) -0.005(4) -0.018(4) 
H25 0.034(5) 0.017(4) 0.058(5) 0.008(3) 0.000(4) 0.002(3) 
H2A 0.030(4) 0.043(5) 0.026(3) -0.008(3) 0.000(3) 0.002(3) 
H2B 0.025(4) 0.051(5) 0.021(3) 0.002(3) 0.005(3) -0.009(3) 
H2C 0.038(5) 0.049(5) 0.018(2) 0.006(3) -0.004(3) 0.011(4) 
H28 0.023(4) 0.033(4) 0.048(4) 0.001(3) 0.008(3) 0.014(3) 
H29 0.028(4) 0.042(5) 0.032(3) -0.012(3) -0.006(3) -0.019(3) 
H30 0.023(4) 0.045(5) 0.035(3) 0.003(3) 0.007(3) -0.019(3) 
H31 0.049(5) 0.025(4) 0.025(3) -0.010(3) -0.001(3) -0.001(3) 
H32 0.049(5) 0.018(4) 0.045(4) 0.010(3) 0.004(4) 0.002(3) 
H33 0.038(5) 0.022(4) 0.060(5) -0.016(4) 0.007(4) -0.002(3) 
H34 0.026(4) 0.044(5) 0.048(4) 0.000(4) 0.013(3) 0.019(3) 
H35 0.022(4) 0.038(5) 0.039(4) 0.014(3) -0.006(3) 0.008(3) 
H36 0.033(4) 0.037(4) 0.019(2) 0.000(3) 0.010(3) 0.001(3) 
H37 0.021(4) 0.038(5) 0.053(4) 0.006(4) 0.013(3) -0.011(3) 
H38 0.028(5) 0.052(6) 0.039(4) 0.013(4) -0.007(3) 0.013(4) 
H3A 0.049(5) 0.032(4) 0.020(3) 0.013(3) 0.000(3) 0.001(3) 
H3B 0.030(4) 0.051(5) 0.020(3) -0.007(3) -0.009(3) -0.014(3) 
H3C 0.029(4) 0.044(4) 0.020(3) -0.007(3) 0.009(3) -0.001(3) 
H40 0.046(5) 0.031(4) 0.022(3) -0.011(3) 0.007(3) -0.006(3) 
H41 0.033(4) 0.033(4) 0.020(2) 0.004(3) -0.001(3) -0.003(3) 
H4A 0.029(4) 0.047(5) 0.028(3) 0.013(3) 0.005(3) -0.011(3) 
H4B 0.039(5) 0.035(4) 0.025(3) -0.006(3) 0.010(3) -0.003(3) 
H4C 0.033(4) 0.046(5) 0.018(2) 0.011(3) -0.001(3) 0.005(3) 
H4D 0.043(5) 0.039(5) 0.029(3) -0.008(3) 0.014(3) 0.002(3) 
H4E 0.040(5) 0.048(5) 0.022(3) -0.003(3) -0.005(3) -0.014(4) 
H4F 0.041(5) 0.043(5) 0.018(3) 0.007(3) 0.003(3) 0.006(3) 
H44 0.036(4) 0.029(4) 0.022(3) 0.009(3) 0.003(3) -0.003(3) 
 
_geom_special_details 
; 
 All esds (except the esd in the dihedral angle between two l.s. planes) 
 are estimated using the full covariance matrix.  The cell esds are taken 
 into account individually in the estimation of esds in distances, angles 
 and torsion angles; correlations between esds in cell parameters are only 
 used when they are defined by crystal symmetry.  An approximate (isotropic) 
 treatment of cell esds is used for estimating esds involving l.s. planes. 
; 
 
loop_ 
 _geom_bond_atom_site_label_1 
 _geom_bond_atom_site_label_2 
 _geom_bond_distance 
 _geom_bond_site_symmetry_2 
 _geom_bond_publ_flag 
Cl1 C8 1.749(3) . ? 
Cl2 C4 1.751(3) . ? 
Cl3 C19 1.753(3) . ? 
Cl4 C9 1.752(3) . ? 
C1 C12 1.389(4) . ? 
C1 C15 1.401(3) . ? 
C1 C3 1.534(4) . ? 
C2 C4 1.398(4) . ? 
C2 C7 1.437(3) . ? 
C2 C20 1.550(4) . ? 
C3 C39 1.525(4) . ? 
C3 C6 1.536(4) . ? 
C3 C7 1.552(4) . ? 
C4 C29 1.399(4) . ? 
C5 C43 1.526(4) . ? 
C5 C11 1.530(4) . ? 
C5 C22 1.538(4) . ? 
C5 C26 1.553(4) . ? 
C6 C40 1.393(4) . ? 
C6 C21 1.402(3) . ? 
C7 C8 1.393(4) . ? 
C8 C30 1.404(4) . ? 
C9 C26 1.392(4) . ? 
C9 C37 1.402(5) . ? 
C10 C22 1.390(4) . ? 
C10 C38 1.402(5) . ? 
C11 C31 1.392(4) . ? 
C11 C17 1.405(3) . ? 
C12 C35 1.395(4) . ? 
C13 C18 1.390(4) . ? 
C13 C22 1.400(3) . ? 
C13 C14 1.547(4) . ? 
C14 C27 1.525(3) . ? 
C14 C17 1.531(4) . ? 
C14 C24 1.556(4) . ? 
C15 C36 1.395(4) . ? 
C15 C20 1.536(4) . ? 
C16 C32 1.387(5) . ? 
C16 C31 1.406(5) . ? 
C17 C41 1.389(4) . ? 
C18 C28 1.401(5) . ? 
C19 C24 1.392(4) . ? 
C19 C23 1.399(4) . ? 
C20 C42 1.529(3) . ? 
C20 C21 1.535(4) . ? 
C21 C44 1.397(4) . ? 
C23 C37 1.382(4) . ? 
C24 C26 1.433(3) . ? 
C25 C44 1.398(5) . ? 
C25 C33 1.405(5) . ? 
C28 C38 1.395(4) . ? 
C29 C30 1.376(4) . ? 
C32 C41 1.399(5) . ? 
C33 C40 1.398(5) . ? 
C34 C35 1.398(4) . ? 
C34 C36 1.406(5) . ? 
 
loop_ 
 _geom_angle_atom_site_label_1 
 _geom_angle_atom_site_label_2 
 _geom_angle_atom_site_label_3 
 _geom_angle 
 _geom_angle_site_symmetry_1 
 _geom_angle_site_symmetry_3 
 _geom_angle_publ_flag 
C12 C1 C15 120.1(2) . . ? 
C12 C1 C3 125.7(2) . . ? 
C15 C1 C3 114.2(2) . . ? 
C4 C2 C7 118.7(2) . . ? 
C4 C2 C20 127.9(2) . . ? 
C7 C2 C20 113.4(2) . . ? 
C39 C3 C1 111.5(2) . . ? 
C39 C3 C6 111.1(2) . . ? 
C1 C3 C6 105.5(2) . . ? 
C39 C3 C7 118.8(2) . . ? 
C1 C3 C7 104.0(2) . . ? 
C6 C3 C7 104.8(2) . . ? 
C2 C4 C29 121.2(2) . . ? 
C2 C4 Cl2 125.1(2) . . ? 
C29 C4 Cl2 113.7(2) . . ? 
C43 C5 C11 111.1(2) . . ? 
C43 C5 C22 111.5(3) . . ? 
C11 C5 C22 105.7(2) . . ? 
C43 C5 C26 118.8(2) . . ? 
C11 C5 C26 105.1(2) . . ? 
C22 C5 C26 103.6(2) . . ? 
C40 C6 C21 120.5(3) . . ? 
C40 C6 C03 125.3(2) . . ? 
C21 C6 C03 114.3(2) . . ? 
C8 C7 C2 118.5(3) . . ? 
C8 C7 C3 128.5(2) . . ? 
C2 C7 C3 113.0(2) . . ? 
C7 C8 C30 121.8(2) . . ? 
C7 C8 Cl1 124.6(2) . . ? 
C30 C8 Cl1 113.6(2) . . ? 
C26 C9 C037 121.7(3) . . ? 
C26 C9 Cl4 124.6(3) . . ? 
C37 C9 Cl4 113.6(2) . . ? 
C22 C10 C38 120.0(3) . . ? 
C31 C11 C17 119.9(3) . . ? 
C31 C11 C5 126.0(2) . . ? 
C17 C11 C5 114.1(2) . . ? 
C1 C12 C35 119.7(2) . . ? 
C18 C13 C22 120.6(3) . . ? 
C18 C13 C14 125.5(2) . . ? 
C22 C13 C14 113.9(2) . . ? 
C27 C14 C17 111.8(2) . . ? 
C27 C14 C13 111.1(2) . . ? 
C17 C14 C13 105.6(2) . . ? 
C27 C14 C24 119.1(3) . . ? 
C17 C14 C24 104.6(2) . . ? 
C13 C14 C24 103.6(2) . . ? 
C36 C15 C1 120.3(3) . . ? 
C36 C15 C20 125.5(2) . . ? 
C1 C15 C2 114.2(2) . . ? 
C32 C16 C31 120.3(3) . . ? 
C41 C17 C11 120.2(3) . . ? 
C41 C17 C14 125.4(2) . . ? 
C11 C17 C14 114.4(2) . . ? 
C13 C18 C28 119.2(3) . . ? 
C24 C19 C23 121.8(3) . . ? 
C24 C19 Cl3 124.8(2) . . ? 
C23 C19 Cl3 113.4(3) . . ? 
C42 C20 C21 111.3(2) . . ? 
C42 C20 C15 111.4(2) . . ? 
C21 C20 C15 105.8(2) . . ? 
C42 C20 C2 119.0(2) . . ? 
C21 C20 C2 104.1(2) . . ? 
C15 C20 C2 104.2(2) . . ? 
C44 C21 C6 119.8(3) . . ? 
C44 C21 C20 126.1(2) . . ? 
C6 C21 C2 114.1(2) . . ? 
C10 C22 C13 119.9(3) . . ? 
C10 C22 C5 125.7(2) . . ? 
C13 C22 C5 114.4(2) . . ? 
C37 C23 C19 119.7(3) . . ? 
C19 C24 C26 118.6(2) . . ? 
C19 C24 C14 128.0(2) . . ? 
C26 C24 C14 113.4(2) . . ? 
C44 C25 C33 120.0(3) . . ? 
C9 C26 C24 118.6(3) . . ? 
C9 C26 C5 128.2(2) . . ? 
C24 C26 C5 113.2(2) . . ? 
C38 C28 C18 120.6(3) . . ? 
C30 C29 C4 120.4(3) . . ? 
C29 C30 C8 119.4(2) . . ? 
C11 C31 C16 119.6(3) . . ? 
C16 C32 C41 120.1(3) . . ? 
C40 C33 C25 120.0(3) . . ? 
C35 C34 C36 119.4(3) . . ? 
C12 C35 C34 120.8(3) . . ? 
C15 C36 C34 119.7(2) . . ? 
C23 C37 C9 119.5(3) . . ? 
C28 C38 C10 119.6(3) . . ? 
C6 C4 C33 119.7(3) . . ? 
C17 C41 C32 119.9(3) . . ? 
C21 C44 C25 120.0(3) . . ? 
 
_diffrn_measured_fraction_theta_max    0.141 
_diffrn_reflns_theta_full              85.78 
_diffrn_measured_fraction_theta_full   0.141 
_refine_diff_density_max    2.231 
_refine_diff_density_min   -2.169 
_refine_diff_density_rms    0.430 
 
data_DMAN_IAM_50 
 
_audit_creation_method            SHELXL-97 
_chemical_name_systematic 
; 
 ? 
; 
_chemical_name_common             ? 
_chemical_melting_point           ? 
_chemical_formula_moiety          ? 
_chemical_formula_sum 
 'C14 H24 Cl2 N2 O2' 
_chemical_formula_weight          323.25 
 
loop_ 
 _atom_type_symbol 
 _atom_type_description 
 _atom_type_scat_dispersion_real 
 _atom_type_scat_dispersion_imag 
 _atom_type_scat_source 
 'C'  'C'   0.0033   0.0000 
 
 'International Tables Vol C Tables 4.2.6.8 and 6.1.1.4' 
 'H'  'H'   0.0000   0.0000 
 
 'International Tables Vol C Tables 4.2.6.8 and 6.1.1.4' 
 'N'  'N'   0.0061   0.0000 
 
 'International Tables Vol C Tables 4.2.6.8 and 6.1.1.4' 
 'O'  'O'   0.0106   0.0000 
 
 'International Tables Vol C Tables 4.2.6.8 and 6.1.1.4' 
 'Cl'  'Cl'   0.1484   0.0000 
 
 'International Tables Vol C Tables 4.2.6.8 and 6.1.1.4' 
 
_symmetry_cell_setting            ? 
_symmetry_space_group_name_H-M    ? 
 
loop_ 
 _symmetry_equiv_pos_as_xyz 
 'x, y, z' 
 '-x+1/2, y+1/2, -z+1/2' 
 '-x, -y, -z' 
 'x-1/2, -y-1/2, z-1/2' 
 
_cell_length_a                    10.0850(10) 
_cell_length_b                    9.8110(10) 
_cell_length_c                    17.9150(10) 
_cell_angle_alpha                 90.00 
_cell_angle_beta                  101.6390(10) 
_cell_angle_gamma                 90.00 
_cell_volume                      1736.1(3) 
_cell_formula_units_Z             4 
_cell_measurement_temperature     103(2) 
_cell_measurement_reflns_used     ? 
_cell_measurement_theta_min       ? 
_cell_measurement_theta_max       ? 
 
_exptl_crystal_description        ? 
_exptl_crystal_colour             ? 
_exptl_crystal_size_max           ? 
_exptl_crystal_size_mid           ? 
_exptl_crystal_size_min           ? 
_exptl_crystal_density_meas       ? 
_exptl_crystal_density_diffrn     1.237 
_exptl_crystal_density_method     'not measured' 
_exptl_crystal_F_000              688 
_exptl_absorpt_coefficient_mu     0.377 
_exptl_absorpt_correction_type    ? 
_exptl_absorpt_correction_T_min   ? 
_exptl_absorpt_correction_T_max   ? 
_exptl_absorpt_process_details    ? 
 
_exptl_special_details 
; 
 ? 
; 
 
_diffrn_ambient_temperature       103(2) 
_diffrn_radiation_wavelength      0.71073 
_diffrn_radiation_type            MoK\a 
_diffrn_radiation_source          'fine-focus sealed tube' 
_diffrn_radiation_monochromator   graphite 
_diffrn_measurement_device_type   ? 
_diffrn_measurement_method        ? 
_diffrn_detector_area_resol_mean  ? 
_diffrn_standards_number          ? 
_diffrn_standards_interval_count  ? 
_diffrn_standards_interval_time   ? 
_diffrn_standards_decay_%         ? 
_diffrn_reflns_number             3048 
_diffrn_reflns_av_R_equivalents   0.0000 
_diffrn_reflns_av_sigmaI/netI     0.0081 
_diffrn_reflns_limit_h_min        -11 
_diffrn_reflns_limit_h_max        11 
_diffrn_reflns_limit_k_min        0 
_diffrn_reflns_limit_k_max        11 
_diffrn_reflns_limit_l_min        0 
_diffrn_reflns_limit_l_max        21 
_diffrn_reflns_theta_min          2.15 
_diffrn_reflns_theta_max          24.99 
_reflns_number_total              3048 
_reflns_number_gt                 2914 
_reflns_threshold_expression      >2sigma(I) 
 
_computing_data_collection        ? 
_computing_cell_refinement        ? 
_computing_data_reduction         ? 
_computing_structure_solution     'SHELXS-97 (Sheldrick, 1990)' 
_computing_structure_refinement   'SHELXL-97 (Sheldrick, 1997)' 
_computing_molecular_graphics     ? 
_computing_publication_material   ? 
 
_refine_special_details 
; 
 Refinement of F^2^ against ALL reflections.  The weighted R-factor wR and 
 goodness of fit S are based on F^2^, conventional R-factors R are based 
 on F, with F set to zero for negative F^2^. The threshold expression of 
 F^2^ > 2sigma(F^2^) is used only for calculating R-factors(gt) etc. and is 
 not relevant to the choice of reflections for refinement.  R-factors based 
 on F^2^ are statistically about twice as large as those based on F, and R- 
 factors based on ALL data will be even larger. 
; 
 
_refine_ls_structure_factor_coef  Fsqd  
_refine_ls_matrix_type            full 
_refine_ls_weighting_scheme       calc  
_refine_ls_weighting_details 
 'calc w=1/[\s^2^(Fo^2^)+(0.0539P)^2^+0.1626P] where P=(Fo^2^+2Fc^2^)/3' 
_atom_sites_solution_primary      direct 
_atom_sites_solution_secondary    difmap 
_atom_sites_solution_hydrogens    geom 
_refine_ls_hydrogen_treatment     mixed 
_refine_ls_extinction_method      SHELXL 
_refine_ls_extinction_coef        0.0000(11) 
_refine_ls_extinction_expression 
 'Fc^*^=kFc[1+0.001xFc^2^\l^3^/sin(2\q)]^-1/4^' 
_refine_ls_number_reflns          3048 
_refine_ls_number_parameters      278 
_refine_ls_number_restraints      0 
_refine_ls_R_factor_all           0.0245 
_refine_ls_R_factor_gt            0.0235 
_refine_ls_wR_factor_ref          0.0856 
_refine_ls_wR_factor_gt           0.0840 
_refine_ls_goodness_of_fit_ref    1.289 
_refine_ls_restrained_S_all       1.289 
_refine_ls_shift/su_max           1.060 
_refine_ls_shift/su_mean          0.102 
 
loop_ 
 _atom_site_label 
 _atom_site_type_symbol 
 _atom_site_fract_x 
 _atom_site_fract_y 
 _atom_site_fract_z 
 _atom_site_U_iso_or_equiv 
 _atom_site_adp_type 
 _atom_site_occupancy 
 _atom_site_symmetry_multiplicity 
 _atom_site_calc_flag 
 _atom_site_refinement_flags 
 _atom_site_disorder_assembly 
 _atom_site_disorder_group 
Cl1 Cl 0.01225(3) 0.90091(3) 0.668004(16) 0.02395(13) Uani 1 1 d . . . 
Cl2 Cl 0.47729(3) 0.90903(2) 0.846019(16) 0.02206(13) Uani 1 1 d . . . 
O1 O 0.13935(10) 0.64942(9) 0.74330(5) 0.0261(2) Uani 1 1 d . . . 
O2 O 0.38277(10) 0.65843(9) 0.75261(5) 0.0298(2) Uani 1 1 d . . . 
H1OA H 0.1052(18) 0.5825(18) 0.7183(10) 0.048(5) Uiso 1 1 d . . . 
H1OB H 0.1063(16) 0.7129(19) 0.7240(9) 0.037(4) Uiso 1 1 d . . . 
H2OA H 0.4105(18) 0.720(2) 0.7769(10) 0.049(5) Uiso 1 1 d . . . 
H2OB H 0.4168(17) 0.5916(18) 0.7751(10) 0.045(5) Uiso 1 1 d . . . 
H3O H 0.262(2) 0.653(3) 0.7471(11) 0.087(8) Uiso 1 1 d . . . 
N1 N 0.83472(9) 0.84218(8) 0.88253(5) 0.0179(2) Uani 1 1 d . . . 
N2 N 0.72549(8) 0.75189(8) 0.99275(5) 0.0165(2) Uani 1 1 d . . . 
C1 C 0.96674(10) 0.79636(10) 0.92487(6) 0.0173(2) Uani 1 1 d . . . 
C2 C 1.08190(11) 0.81882(11) 0.89707(6) 0.0214(2) Uani 1 1 d . . . 
C3 C 1.20943(11) 0.77517(11) 0.93765(7) 0.0231(2) Uani 1 1 d . . . 
C4 C 1.21940(11) 0.70843(10) 1.00548(6) 0.0208(2) Uani 1 1 d . . . 
C5 C 1.11341(11) 0.61116(11) 1.10609(6) 0.0215(2) Uani 1 1 d . . . 
C6 C 1.00142(12) 0.58391(11) 1.13570(7) 0.0240(3) Uani 1 1 d . . . 
C7 C 0.87278(11) 0.62895(11) 1.09748(6) 0.0214(2) Uani 1 1 d . . . 
C8 C 0.85937(10) 0.69919(10) 1.03030(6) 0.0168(2) Uani 1 1 d . . . 
C9 C 0.97243(10) 0.72663(10) 0.99567(6) 0.0164(2) Uani 1 1 d . . . 
C10 C 1.10234(10) 0.68137(10) 1.03587(6) 0.0182(2) Uani 1 1 d . . . 
C11 C 0.79242(12) 0.76608(13) 0.81008(6) 0.0258(3) Uani 1 1 d . . . 
C12 C 0.83140(12) 0.99127(12) 0.86951(8) 0.0304(3) Uani 1 1 d . . . 
C13 C 0.67590(12) 0.86052(12) 1.03882(6) 0.0235(3) Uani 1 1 d . . . 
C14 C 0.62252(11) 0.64164(11) 0.97233(7) 0.0226(3) Uani 1 1 d . . . 
H2N H 0.7496(17) 0.8022(17) 0.9411(10) 0.052(4) Uiso 1 1 d . . . 
H2 H 1.0740(15) 0.8682(15) 0.8481(9) 0.037(4) Uiso 1 1 d . . . 
H3 H 1.2877(14) 0.7915(13) 0.9168(8) 0.029(3) Uiso 1 1 d . . . 
H4 H 1.3024(14) 0.6761(13) 1.0336(7) 0.022(3) Uiso 1 1 d . . . 
H5 H 1.2008(14) 0.5847(13) 1.1306(8) 0.024(3) Uiso 1 1 d . . . 
H6 H 1.0109(13) 0.5381(14) 1.1817(8) 0.027(3) Uiso 1 1 d . . . 
H7 H 0.7931(15) 0.6124(13) 1.1186(8) 0.027(3) Uiso 1 1 d . . . 
H11A H 0.7925(15) 0.6649(15) 0.8226(8) 0.037(4) Uiso 1 1 d . . . 
H11B H 0.8522(16) 0.7840(15) 0.7763(9) 0.039(4) Uiso 1 1 d . . . 
H11C H 0.7009(14) 0.7933(13) 0.7883(8) 0.026(3) Uiso 1 1 d . . . 
H12A H 0.8624(15) 1.0395(16) 0.9187(9) 0.038(4) Uiso 1 1 d . . . 
H12B H 0.8895(15) 1.0159(16) 0.8352(9) 0.042(4) Uiso 1 1 d . . . 
H12C H 0.7395(14) 1.0152(14) 0.8486(8) 0.029(3) Uiso 1 1 d . . . 
H13A H 0.6566(14) 0.8207(15) 1.0837(9) 0.034(4) Uiso 1 1 d . . . 
H13B H 0.7457(14) 0.9293(14) 1.0515(8) 0.028(3) Uiso 1 1 d . . . 
H13C H 0.5940(14) 0.8995(13) 1.0074(8) 0.029(3) Uiso 1 1 d . . . 
H14A H 0.6061(14) 0.5952(14) 1.0185(9) 0.033(4) Uiso 1 1 d . . . 
H14B H 0.6572(14) 0.5766(14) 0.9409(8) 0.030(3) Uiso 1 1 d . . . 
H14C H 0.5432(14) 0.6826(14) 0.9426(8) 0.025(3) Uiso 1 1 d . . . 
 
loop_ 
 _atom_site_aniso_label 
 _atom_site_aniso_U_11 
 _atom_site_aniso_U_22 
 _atom_site_aniso_U_33 
 _atom_site_aniso_U_23 
 _atom_site_aniso_U_13 
 _atom_site_aniso_U_12 
Cl1 0.02381(19) 0.02056(19) 0.02535(19) 0.00149(9) -0.00008(12) 0.00013(9) 
Cl2 0.02084(19) 0.02018(19) 0.02559(19) 0.00269(9) 0.00569(12) 0.00120(9) 
O1 0.0365(5) 0.0173(4) 0.0224(4) -0.0004(3) 0.0012(4) 0.0007(4) 
O2 0.0354(5) 0.0206(5) 0.0305(5) 0.0023(4) -0.0005(4) -0.0004(4) 
N1 0.0187(5) 0.0166(5) 0.0186(4) 0.0019(3) 0.0039(3) 0.0014(3) 
N2 0.0171(4) 0.0156(4) 0.0177(4) -0.0013(3) 0.0055(3) 0.0000(3) 
C1 0.0193(5) 0.0143(5) 0.0188(5) -0.0015(4) 0.0046(4) 0.0001(4) 
C2 0.0234(6) 0.0199(5) 0.0225(5) 0.0022(4) 0.0083(4) 0.0002(4) 
C3 0.0197(5) 0.0225(5) 0.0297(6) 0.0006(4) 0.0108(5) -0.0007(4) 
C4 0.0171(5) 0.0180(5) 0.0268(6) -0.0018(4) 0.0034(4) 0.0009(4) 
C5 0.0219(6) 0.0213(5) 0.0199(5) -0.0008(4) 0.0010(4) 0.0037(4) 
C6 0.0290(6) 0.0258(6) 0.0174(6) 0.0035(4) 0.0051(5) 0.0024(4) 
C7 0.0236(6) 0.0228(5) 0.0193(5) 0.0000(4) 0.0083(4) -0.0004(4) 
C8 0.0179(5) 0.0151(5) 0.0175(5) -0.0032(4) 0.0040(4) 0.0002(4) 
C9 0.0194(5) 0.0125(4) 0.0175(5) -0.0033(4) 0.0042(4) -0.0008(4) 
C10 0.0203(5) 0.0146(5) 0.0198(5) -0.0035(4) 0.0040(4) -0.0001(4) 
C11 0.0230(6) 0.0370(7) 0.0171(5) -0.0016(5) 0.0032(4) 0.0036(5) 
C12 0.0236(6) 0.0201(6) 0.0479(8) 0.0105(5) 0.0087(6) 0.0023(5) 
C13 0.0275(6) 0.0219(5) 0.0226(6) -0.0034(4) 0.0086(5) 0.0048(4) 
C14 0.0200(6) 0.0203(5) 0.0262(6) 0.0004(5) 0.0017(5) -0.0042(4) 
 
_geom_special_details 
; 
 All esds (except the esd in the dihedral angle between two l.s. planes) 
 are estimated using the full covariance matrix.  The cell esds are taken 
 into account individually in the estimation of esds in distances, angles 
 and torsion angles; correlations between esds in cell parameters are only 
 used when they are defined by crystal symmetry.  An approximate (isotropic) 
 treatment of cell esds is used for estimating esds involving l.s. planes. 
; 
 
loop_ 
 _geom_bond_atom_site_label_1 
 _geom_bond_atom_site_label_2 
 _geom_bond_distance 
 _geom_bond_site_symmetry_2 
 _geom_bond_publ_flag 
O1 H1OA 0.830(19) . ? 
O1 H1OB 0.756(18) . ? 
O1 H3O 1.22(2) . ? 
O2 H2OA 0.77(2) . ? 
O2 H2OB 0.809(19) . ? 
O2 H3O 1.21(2) . ? 
N1 C1 1.4637(13) . ? 
N1 C12 1.4806(14) . ? 
N1 C11 1.4834(14) . ? 
N2 C8 1.4752(13) . ? 
N2 C14 1.4930(13) . ? 
N2 C13 1.4946(13) . ? 
N2 H2N 1.118(17) . ? 
C1 C2 1.3708(15) . ? 
C1 C9 1.4320(14) . ? 
C2 C3 1.4102(16) . ? 
C2 H2 0.992(16) . ? 
C3 C4 1.3663(16) . ? 
C3 H3 0.953(14) . ? 
C4 C10 1.4212(15) . ? 
C4 H4 0.941(14) . ? 
C5 C6 1.3675(17) . ? 
C5 C10 1.4187(15) . ? 
C5 H5 0.939(14) . ? 
C6 C7 1.4102(16) . ? 
C6 H6 0.926(14) . ? 
C7 C8 1.3696(15) . ? 
C7 H7 0.968(15) . ? 
C8 C9 1.4294(15) . ? 
C9 C10 1.4324(14) . ? 
C11 H11A 1.017(15) . ? 
C11 H11B 0.953(16) . ? 
C11 H11C 0.964(14) . ? 
C12 H12A 0.994(16) . ? 
C12 H12B 0.962(17) . ? 
C12 H12C 0.956(14) . ? 
C13 H13A 0.948(15) . ? 
C13 H13B 0.969(14) . ? 
C13 H13C 0.979(15) . ? 
C14 H14A 0.986(15) . ? 
C14 H14B 0.963(15) . ? 
C14 H14C 0.956(14) . ? 
 
loop_ 
 _geom_angle_atom_site_label_1 
 _geom_angle_atom_site_label_2 
 _geom_angle_atom_site_label_3 
 _geom_angle 
 _geom_angle_site_symmetry_1 
 _geom_angle_site_symmetry_3 
 _geom_angle_publ_flag 
H1OA O1 H1OB 107.9(17) . . ? 
H1OA O1 H3O 110.8(16) . . ? 
H1OB O1 H3O 110.6(16) . . ? 
H2OA O2 H2OB 106.8(18) . . ? 
H2OA O2 H3O 109.4(16) . . ? 
H2OB O2 H3O 108.8(17) . . ? 
C1 N1 C12 111.98(8) . . ? 
C1 N1 C11 111.71(8) . . ? 
C12 N1 C11 111.47(9) . . ? 
C8 N2 C14 112.65(8) . . ? 
C8 N2 C13 112.05(8) . . ? 
C14 N2 C13 110.99(8) . . ? 
C8 N2 H2N 101.5(9) . . ? 
C14 N2 H2N 112.0(9) . . ? 
C13 N2 H2N 107.2(9) . . ? 
C2 C1 C9 120.87(9) . . ? 
C2 C1 N1 120.73(9) . . ? 
C9 C1 N1 118.39(9) . . ? 
C1 C2 C3 121.02(10) . . ? 
C1 C2 H2 118.5(9) . . ? 
C3 C2 H2 120.4(9) . . ? 
C4 C3 C2 119.99(10) . . ? 
C4 C3 H3 120.8(8) . . ? 
C2 C3 H3 119.3(8) . . ? 
C3 C4 C10 120.83(10) . . ? 
C3 C4 H4 122.4(8) . . ? 
C10 C4 H4 116.7(8) . . ? 
C6 C5 C10 121.03(10) . . ? 
C6 C5 H5 122.4(8) . . ? 
C10 C5 H5 116.6(8) . . ? 
C5 C6 C7 120.08(11) . . ? 
C5 C6 H6 119.7(8) . . ? 
C7 C6 H6 120.2(8) . . ? 
C8 C7 C6 120.16(10) . . ? 
C8 C7 H7 119.0(8) . . ? 
C6 C7 H7 120.9(8) . . ? 
C7 C8 C9 122.02(9) . . ? 
C7 C8 N2 119.75(9) . . ? 
C9 C8 N2 118.22(9) . . ? 
C8 C9 C10 116.88(9) . . ? 
C8 C9 C1 125.55(9) . . ? 
C10 C9 C1 117.56(9) . . ? 
C5 C10 C4 120.50(10) . . ? 
C5 C10 C9 119.79(10) . . ? 
C4 C10 C9 119.71(9) . . ? 
N1 C11 H11A 108.1(8) . . ? 
N1 C11 H11B 110.9(9) . . ? 
H11A C11 H11B 110.3(12) . . ? 
N1 C11 H11C 107.3(8) . . ? 
H11A C11 H11C 108.5(11) . . ? 
H11B C11 H11C 111.6(12) . . ? 
N1 C12 H12A 109.7(9) . . ? 
N1 C12 H12B 110.6(9) . . ? 
H12A C12 H12B 109.0(13) . . ? 
N1 C12 H12C 107.1(8) . . ? 
H12A C12 H12C 109.7(12) . . ? 
H12B C12 H12C 110.8(12) . . ? 
N2 C13 H13A 108.8(9) . . ? 
N2 C13 H13B 108.6(8) . . ? 
H13A C13 H13B 110.6(12) . . ? 
N2 C13 H13C 107.4(8) . . ? 
H13A C13 H13C 110.8(12) . . ? 
H13B C13 H13C 110.6(11) . . ? 
N2 C14 H14A 110.8(9) . . ? 
N2 C14 H14B 107.9(8) . . ? 
H14A C14 H14B 109.1(11) . . ? 
N2 C14 H14C 107.1(8) . . ? 
H14A C14 H14C 113.4(11) . . ? 
H14B C14 H14C 108.4(11) . . ? 
 
loop_ 
 _geom_torsion_atom_site_label_1 
 _geom_torsion_atom_site_label_2 
 _geom_torsion_atom_site_label_3 
 _geom_torsion_atom_site_label_4 
 _geom_torsion 
 _geom_torsion_site_symmetry_1 
 _geom_torsion_site_symmetry_2 
 _geom_torsion_site_symmetry_3 
 _geom_torsion_site_symmetry_4 
 _geom_torsion_publ_flag 
C12 N1 C1 C2 -58.76(13) . . . . ? 
C11 N1 C1 C2 67.09(12) . . . . ? 
C12 N1 C1 C9 121.74(10) . . . . ? 
C11 N1 C1 C9 -112.41(10) . . . . ? 
C9 C1 C2 C3 -0.63(16) . . . . ? 
N1 C1 C2 C3 179.88(9) . . . . ? 
C1 C2 C3 C4 0.53(17) . . . . ? 
C2 C3 C4 C10 0.35(16) . . . . ? 
C10 C5 C6 C7 -1.74(17) . . . . ? 
C5 C6 C7 C8 0.50(17) . . . . ? 
C6 C7 C8 C9 1.50(16) . . . . ? 
C6 C7 C8 N2 -176.92(9) . . . . ? 
C14 N2 C8 C7 -60.06(12) . . . . ? 
C13 N2 C8 C7 65.95(12) . . . . ? 
C14 N2 C8 C9 121.46(10) . . . . ? 
C13 N2 C8 C9 -112.54(10) . . . . ? 
C7 C8 C9 C10 -2.16(14) . . . . ? 
N2 C8 C9 C10 176.29(8) . . . . ? 
C7 C8 C9 C1 178.47(10) . . . . ? 
N2 C8 C9 C1 -3.08(14) . . . . ? 
C2 C1 C9 C8 179.24(10) . . . . ? 
N1 C1 C9 C8 -1.26(14) . . . . ? 
C2 C1 C9 C10 -0.13(14) . . . . ? 
N1 C1 C9 C10 179.37(8) . . . . ? 
C6 C5 C10 C4 -179.65(10) . . . . ? 
C6 C5 C10 C9 1.01(16) . . . . ? 
C3 C4 C10 C5 179.55(10) . . . . ? 
C3 C4 C10 C9 -1.11(15) . . . . ? 
C8 C9 C10 C5 0.90(14) . . . . ? 
C1 C9 C10 C5 -179.68(9) . . . . ? 
C8 C9 C10 C4 -178.44(9) . . . . ? 
C1 C9 C10 C4 0.98(14) . . . . ? 
 
loop_ 
 _geom_hbond_atom_site_label_D 
 _geom_hbond_atom_site_label_H 
 _geom_hbond_atom_site_label_A 
 _geom_hbond_distance_DH 
 _geom_hbond_distance_HA 
 _geom_hbond_distance_DA 
 _geom_hbond_angle_DHA 
 _geom_hbond_site_symmetry_A 
O1 H1OA Cl2  0.830(19) 2.128(19) 2.9575(9) 178.5(17) 2_546 
O1 H1OB Cl1  0.756(18) 2.219(19) 2.9754(10) 179.1(17) . 
O2 H2OA Cl2  0.77(2) 2.25(2) 3.0183(10) 175.9(18) . 
O2 H2OB Cl1  0.809(19) 2.181(19) 2.9865(10) 173.9(16) 2_546 
N2 H2N N1  1.118(17) 1.534(17) 2.6029(12) 157.5(14) . 
 
_diffrn_measured_fraction_theta_max    0.999 
_diffrn_reflns_theta_full              24.99 
_diffrn_measured_fraction_theta_full   0.999 
_refine_diff_density_max    0.298 
_refine_diff_density_min   -0.217 
_refine_diff_density_rms    0.038 
 
data_DMAN_IAM_80 
 
_audit_creation_method            SHELXL-97 
_chemical_name_systematic 
; 
 ? 
; 
_chemical_name_common             ? 
_chemical_melting_point           ? 
_chemical_formula_moiety          ? 
_chemical_formula_sum 
 'C14 H24 Cl2 N2 O2' 
_chemical_formula_weight          323.25 
 
loop_ 
 _atom_type_symbol 
 _atom_type_description 
 _atom_type_scat_dispersion_real 
 _atom_type_scat_dispersion_imag 
 _atom_type_scat_source 
 'C'  'C'   0.0033   0.0000 
 
 'International Tables Vol C Tables 4.2.6.8 and 6.1.1.4' 
 'H'  'H'   0.0000   0.0000 
 
 'International Tables Vol C Tables 4.2.6.8 and 6.1.1.4' 
 'N'  'N'   0.0061   0.0000 
 
 'International Tables Vol C Tables 4.2.6.8 and 6.1.1.4' 
 'O'  'O'   0.0106   0.0000 
 
 'International Tables Vol C Tables 4.2.6.8 and 6.1.1.4' 
 'Cl'  'Cl'   0.1484   0.0000 
 
 'International Tables Vol C Tables 4.2.6.8 and 6.1.1.4' 
 
_symmetry_cell_setting            ? 
_symmetry_space_group_name_H-M    ? 
 
loop_ 
 _symmetry_equiv_pos_as_xyz 
 'x, y, z' 
 '-x+1/2, y+1/2, -z+1/2' 
 '-x, -y, -z' 
 'x-1/2, -y-1/2, z-1/2' 
 
_cell_length_a                    10.0850(10) 
_cell_length_b                    9.8110(10) 
_cell_length_c                    17.9150(10) 
_cell_angle_alpha                 90.00 
_cell_angle_beta                  101.6390(10) 
_cell_angle_gamma                 90.00 
_cell_volume                      1736.1(3) 
_cell_formula_units_Z             4 
_cell_measurement_temperature     103(2) 
_cell_measurement_reflns_used     ? 
_cell_measurement_theta_min       ? 
_cell_measurement_theta_max       ? 
 
_exptl_crystal_description        ? 
_exptl_crystal_colour             ? 
_exptl_crystal_size_max           ? 
_exptl_crystal_size_mid           ? 
_exptl_crystal_size_min           ? 
_exptl_crystal_density_meas       ? 
_exptl_crystal_density_diffrn     1.237 
_exptl_crystal_density_method     'not measured' 
_exptl_crystal_F_000              688 
_exptl_absorpt_coefficient_mu     0.377 
_exptl_absorpt_correction_type    ? 
_exptl_absorpt_correction_T_min   ? 
_exptl_absorpt_correction_T_max   ? 
_exptl_absorpt_process_details    ? 
 
_exptl_special_details 
; 
 ? 
; 
 
_diffrn_ambient_temperature       103(2) 
_diffrn_radiation_wavelength      0.71073 
_diffrn_radiation_type            MoK\a 
_diffrn_radiation_source          'fine-focus sealed tube' 
_diffrn_radiation_monochromator   graphite 
_diffrn_measurement_device_type   ? 
_diffrn_measurement_method        ? 
_diffrn_detector_area_resol_mean  ? 
_diffrn_standards_number          ? 
_diffrn_standards_interval_count  ? 
_diffrn_standards_interval_time   ? 
_diffrn_standards_decay_%         ? 
_diffrn_reflns_number             10756 
_diffrn_reflns_av_R_equivalents   0.0000 
_diffrn_reflns_av_sigmaI/netI     0.0097 
_diffrn_reflns_limit_h_min        -18 
_diffrn_reflns_limit_h_max        17 
_diffrn_reflns_limit_k_min        0 
_diffrn_reflns_limit_k_max        17 
_diffrn_reflns_limit_l_min        0 
_diffrn_reflns_limit_l_max        32 
_diffrn_reflns_theta_min          2.15 
_diffrn_reflns_theta_max          40.00 
_reflns_number_total              10756 
_reflns_number_gt                 9608 
_reflns_threshold_expression      >2sigma(I) 
 
_computing_data_collection        ? 
_computing_cell_refinement        ? 
_computing_data_reduction         ? 
_computing_structure_solution     'SHELXS-97 (Sheldrick, 1990)' 
_computing_structure_refinement   'SHELXL-97 (Sheldrick, 1997)' 
_computing_molecular_graphics     ? 
_computing_publication_material   ? 
 
_refine_special_details 
; 
 Refinement of F^2^ against ALL reflections.  The weighted R-factor wR and 
 goodness of fit S are based on F^2^, conventional R-factors R are based 
 on F, with F set to zero for negative F^2^. The threshold expression of 
 F^2^ > 2sigma(F^2^) is used only for calculating R-factors(gt) etc. and is 
 not relevant to the choice of reflections for refinement.  R-factors based 
 on F^2^ are statistically about twice as large as those based on F, and R- 
 factors based on ALL data will be even larger. 
; 
 
_refine_ls_structure_factor_coef  Fsqd  
_refine_ls_matrix_type            full 
_refine_ls_weighting_scheme       calc  
_refine_ls_weighting_details 
 'calc w=1/[\s^2^(Fo^2^)+(0.0539P)^2^+0.1626P] where P=(Fo^2^+2Fc^2^)/3' 
_atom_sites_solution_primary      direct 
_atom_sites_solution_secondary    difmap 
_atom_sites_solution_hydrogens    geom 
_refine_ls_hydrogen_treatment     mixed 
_refine_ls_extinction_method      SHELXL 
_refine_ls_extinction_coef        0.0000(11) 
_refine_ls_extinction_expression 
 'Fc^*^=kFc[1+0.001xFc^2^\l^3^/sin(2\q)]^-1/4^' 
_refine_ls_number_reflns          10756 
_refine_ls_number_parameters      278 
_refine_ls_number_restraints      0 
_refine_ls_R_factor_all           0.0372 
_refine_ls_R_factor_gt            0.0327 
_refine_ls_wR_factor_ref          0.0977 
_refine_ls_wR_factor_gt           0.0926 
_refine_ls_goodness_of_fit_ref    1.164 
_refine_ls_restrained_S_all       1.164 
_refine_ls_shift/su_max           14.561 
_refine_ls_shift/su_mean          1.105 
 
loop_ 
 _atom_site_label 
 _atom_site_type_symbol 
 _atom_site_fract_x 
 _atom_site_fract_y 
 _atom_site_fract_z 
 _atom_site_U_iso_or_equiv 
 _atom_site_adp_type 
 _atom_site_occupancy 
 _atom_site_symmetry_multiplicity 
 _atom_site_calc_flag 
 _atom_site_refinement_flags 
 _atom_site_disorder_assembly 
 _atom_site_disorder_group 
Cl1 Cl 0.012259(17) 0.900810(16) 0.667986(10) 0.02334(4) Uani 1 1 d . . . 
Cl2 Cl 0.477152(15) 0.908958(15) 0.846026(9) 0.02149(4) Uani 1 1 d . . . 
O1 O 0.13898(7) 0.64943(5) 0.74309(3) 0.02548(9) Uani 1 1 d . . . 
O2 O 0.38287(7) 0.65850(6) 0.75280(4) 0.02958(11) Uani 1 1 d . . . 
H1OA H 0.1034(17) 0.5802(17) 0.7177(10) 0.055(5) Uiso 1 1 d . . . 
H1OB H 0.1017(15) 0.7151(17) 0.7228(9) 0.047(4) Uiso 1 1 d . . . 
H2OA H 0.4127(17) 0.7207(19) 0.7791(10) 0.057(5) Uiso 1 1 d . . . 
H2OB H 0.4167(17) 0.5884(17) 0.7759(10) 0.052(5) Uiso 1 1 d . . . 
H3O H 0.260(2) 0.653(3) 0.7470(11) 0.094(8) Uiso 1 1 d . . . 
N1 N 0.83484(5) 0.84210(5) 0.88241(3) 0.01693(7) Uani 1 1 d . . . 
N2 N 0.72550(5) 0.75178(5) 0.99272(3) 0.01537(7) Uani 1 1 d . . . 
C1 C 0.96623(5) 0.79635(5) 0.92480(3) 0.01597(8) Uani 1 1 d . . . 
C2 C 1.08177(6) 0.81887(6) 0.89682(4) 0.02035(9) Uani 1 1 d . . . 
C3 C 1.20957(6) 0.77527(7) 0.93746(4) 0.02217(10) Uani 1 1 d . . . 
C4 C 1.21960(6) 0.70838(6) 1.00559(4) 0.02000(9) Uani 1 1 d . . . 
C5 C 1.11375(6) 0.61114(7) 1.10614(3) 0.02047(9) Uani 1 1 d . . . 
C6 C 1.00142(7) 0.58375(7) 1.13585(4) 0.02314(10) Uani 1 1 d . . . 
C7 C 0.87252(6) 0.62885(7) 1.09753(3) 0.02042(9) Uani 1 1 d . . . 
C8 C 0.85910(5) 0.69927(5) 1.03015(3) 0.01551(8) Uani 1 1 d . . . 
C9 C 0.97239(5) 0.72662(5) 0.99564(3) 0.01480(7) Uani 1 1 d . . . 
C10 C 1.10230(5) 0.68142(5) 1.03583(3) 0.01665(8) Uani 1 1 d . . . 
C11 C 0.79225(7) 0.76588(8) 0.81014(4) 0.02549(11) Uani 1 1 d . . . 
C12 C 0.83123(8) 0.99092(7) 0.86929(6) 0.03024(14) Uani 1 1 d . . . 
C13 C 0.67598(7) 0.86026(7) 1.03869(4) 0.02321(10) Uani 1 1 d . . . 
C14 C 0.62281(6) 0.64179(6) 0.97235(4) 0.02177(10) Uani 1 1 d . . . 
H2N H 0.7481(16) 0.8013(16) 0.9404(9) 0.052(4) Uiso 1 1 d . . . 
H2 H 1.0742(15) 0.8689(14) 0.8461(8) 0.040(3) Uiso 1 1 d . . . 
H3 H 1.2913(14) 0.7906(14) 0.9159(8) 0.036(3) Uiso 1 1 d . . . 
H4 H 1.3043(12) 0.6761(13) 1.0338(7) 0.028(3) Uiso 1 1 d . . . 
H5 H 1.2033(13) 0.5821(12) 1.1308(7) 0.030(3) Uiso 1 1 d . . . 
H6 H 1.0111(13) 0.5372(14) 1.1829(7) 0.034(3) Uiso 1 1 d . . . 
H7 H 0.7909(14) 0.6124(13) 1.1183(8) 0.033(3) Uiso 1 1 d . . . 
H11A H 0.7921(14) 0.6662(14) 0.8219(8) 0.036(3) Uiso 1 1 d . . . 
H11B H 0.8535(15) 0.7831(15) 0.7757(9) 0.046(4) Uiso 1 1 d . . . 
H11C H 0.6994(13) 0.7945(13) 0.7881(8) 0.033(3) Uiso 1 1 d . . . 
H12A H 0.8633(15) 1.0408(16) 0.9183(9) 0.045(4) Uiso 1 1 d . . . 
H12B H 0.8885(14) 1.0164(15) 0.8333(9) 0.044(4) Uiso 1 1 d . . . 
H12C H 0.7391(12) 1.0137(13) 0.8473(7) 0.032(3) Uiso 1 1 d . . . 
H13A H 0.6569(14) 0.8222(15) 1.0847(8) 0.039(3) Uiso 1 1 d . . . 
H13B H 0.7447(13) 0.9260(13) 1.0521(8) 0.031(3) Uiso 1 1 d . . . 
H13C H 0.5940(13) 0.8989(13) 1.0081(8) 0.032(3) Uiso 1 1 d . . . 
H14A H 0.6067(14) 0.5954(13) 1.0181(8) 0.036(3) Uiso 1 1 d . . . 
H14B H 0.6566(13) 0.5784(13) 0.9398(8) 0.030(3) Uiso 1 1 d . . . 
H14C H 0.5450(12) 0.6811(12) 0.9423(7) 0.027(3) Uiso 1 1 d . . . 
 
loop_ 
 _atom_site_aniso_label 
 _atom_site_aniso_U_11 
 _atom_site_aniso_U_22 
 _atom_site_aniso_U_33 
 _atom_site_aniso_U_23 
 _atom_site_aniso_U_13 
 _atom_site_aniso_U_12 
Cl1 0.02333(7) 0.02015(6) 0.02451(7) 0.00156(4) -0.00003(5) 0.00010(4) 
Cl2 0.02014(6) 0.02007(6) 0.02485(7) 0.00282(4) 0.00591(5) 0.00123(4) 
O1 0.0343(3) 0.01870(18) 0.02177(19) -0.00069(14) 0.00182(17) 0.00026(16) 
O2 0.0342(3) 0.0216(2) 0.0302(2) 0.00285(18) 0.0001(2) -0.00044(18) 
N1 0.01750(17) 0.01660(17) 0.01726(16) 0.00235(13) 0.00483(13) 0.00123(13) 
N2 0.01563(16) 0.01527(16) 0.01609(16) -0.00131(12) 0.00532(13) -0.00034(12) 
C1 0.01620(18) 0.01590(17) 0.01678(18) 0.00094(14) 0.00567(14) 0.00009(14) 
C2 0.0189(2) 0.0222(2) 0.0219(2) 0.00387(17) 0.00883(17) 0.00045(17) 
C3 0.0172(2) 0.0239(2) 0.0273(3) 0.00332(19) 0.00918(18) 0.00054(17) 
C4 0.01596(19) 0.0200(2) 0.0245(2) 0.00068(17) 0.00519(17) 0.00072(16) 
C5 0.0205(2) 0.0227(2) 0.0177(2) 0.00168(17) 0.00272(17) 0.00277(17) 
C6 0.0243(2) 0.0283(3) 0.0172(2) 0.00518(18) 0.00524(18) 0.0031(2) 
C7 0.0212(2) 0.0247(2) 0.01665(19) 0.00338(17) 0.00681(16) 0.00099(18) 
C8 0.01620(18) 0.01639(18) 0.01468(17) -0.00029(13) 0.00488(14) -0.00024(14) 
C9 0.01568(17) 0.01431(16) 0.01502(16) -0.00067(13) 0.00456(14) -0.00055(13) 
C10 0.01636(18) 0.01628(18) 0.01745(18) -0.00059(14) 0.00377(15) 0.00034(14) 
C11 0.0236(2) 0.0357(3) 0.0168(2) -0.0025(2) 0.00324(18) 0.0036(2) 
C12 0.0235(3) 0.0188(2) 0.0490(4) 0.0105(3) 0.0087(3) 0.00237(19) 
C13 0.0268(3) 0.0217(2) 0.0224(2) -0.00456(18) 0.0081(2) 0.00485(19) 
C14 0.0200(2) 0.0195(2) 0.0247(2) 0.00050(18) 0.00209(18) -0.00473(17) 
 
_geom_special_details 
; 
 All esds (except the esd in the dihedral angle between two l.s. planes) 
 are estimated using the full covariance matrix.  The cell esds are taken 
 into account individually in the estimation of esds in distances, angles 
 and torsion angles; correlations between esds in cell parameters are only 
 used when they are defined by crystal symmetry.  An approximate (isotropic) 
 treatment of cell esds is used for estimating esds involving l.s. planes. 
; 
 
loop_ 
 _geom_bond_atom_site_label_1 
 _geom_bond_atom_site_label_2 
 _geom_bond_distance 
 _geom_bond_site_symmetry_2 
 _geom_bond_publ_flag 
O1 H1OA 0.855(17) . ? 
O1 H1OB 0.796(17) . ? 
O1 H3O 1.21(2) . ? 
O2 H2OA 0.792(19) . ? 
O2 H2OB 0.839(17) . ? 
O2 H3O 1.22(2) . ? 
N1 C1 1.4587(7) . ? 
N1 C12 1.4782(8) . ? 
N1 C11 1.4817(8) . ? 
N2 C8 1.4717(7) . ? 
N2 C14 1.4892(8) . ? 
N2 C13 1.4921(7) . ? 
N2 H2N 1.120(16) . ? 
C1 C2 1.3760(8) . ? 
C1 C9 1.4321(7) . ? 
C2 C3 1.4126(9) . ? 
C2 H2 1.022(14) . ? 
C3 C4 1.3714(9) . ? 
C3 H3 0.990(13) . ? 
C4 C10 1.4217(8) . ? 
C4 H4 0.954(13) . ? 
C5 C6 1.3719(9) . ? 
C5 C10 1.4202(8) . ? 
C5 H5 0.965(13) . ? 
C6 C7 1.4131(9) . ? 
C6 H6 0.947(13) . ? 
C7 C8 1.3737(8) . ? 
C7 H7 0.982(14) . ? 
C8 C9 1.4299(7) . ? 
C9 C10 1.4321(8) . ? 
C11 H11A 1.001(14) . ? 
C11 H11B 0.971(15) . ? 
C11 H11C 0.981(13) . ? 
C12 H12A 1.000(16) . ? 
C12 H12B 0.981(15) . ? 
C12 H12C 0.960(12) . ? 
C13 H13A 0.959(14) . ? 
C13 H13B 0.942(13) . ? 
C13 H13C 0.972(13) . ? 
C14 H14A 0.980(14) . ? 
C14 H14B 0.960(13) . ? 
C14 H14C 0.940(12) . ? 
 
loop_ 
 _geom_angle_atom_site_label_1 
 _geom_angle_atom_site_label_2 
 _geom_angle_atom_site_label_3 
 _geom_angle 
 _geom_angle_site_symmetry_1 
 _geom_angle_site_symmetry_3 
 _geom_angle_publ_flag 
H1OA O1 H1OB 107.0(16) . . ? 
H1OA O1 H3O 111.5(16) . . ? 
H1OB O1 H3O 112.4(16) . . ? 
H2OA O2 H2OB 105.7(17) . . ? 
H2OA O2 H3O 109.9(16) . . ? 
H2OB O2 H3O 108.1(16) . . ? 
C1 N1 C12 112.17(5) . . ? 
C1 N1 C11 111.86(5) . . ? 
C12 N1 C11 111.47(6) . . ? 
C8 N2 C14 112.67(4) . . ? 
C8 N2 C13 112.08(4) . . ? 
C14 N2 C13 111.01(5) . . ? 
C8 N2 H2N 102.2(8) . . ? 
C14 N2 H2N 111.0(8) . . ? 
C13 N2 H2N 107.5(8) . . ? 
C2 C1 C9 120.73(5) . . ? 
C2 C1 N1 120.53(5) . . ? 
C9 C1 N1 118.74(4) . . ? 
C1 C2 C3 121.01(5) . . ? 
C1 C2 H2 118.9(8) . . ? 
C3 C2 H2 120.0(8) . . ? 
C4 C3 C2 119.96(5) . . ? 
C4 C3 H3 120.2(8) . . ? 
C2 C3 H3 119.9(8) . . ? 
C3 C4 C10 120.70(5) . . ? 
C3 C4 H4 121.8(8) . . ? 
C10 C4 H4 117.5(7) . . ? 
C6 C5 C10 120.89(5) . . ? 
C6 C5 H5 122.3(8) . . ? 
C10 C5 H5 116.8(8) . . ? 
C5 C6 C7 120.07(5) . . ? 
C5 C6 H6 119.7(8) . . ? 
C7 C6 H6 120.2(8) . . ? 
C8 C7 C6 120.15(5) . . ? 
C8 C7 H7 118.3(8) . . ? 
C6 C7 H7 121.6(8) . . ? 
C7 C8 C9 121.92(5) . . ? 
C7 C8 N2 119.69(5) . . ? 
C9 C8 N2 118.38(4) . . ? 
C8 C9 C10 117.02(5) . . ? 
C8 C9 C1 125.25(5) . . ? 
C10 C9 C1 117.72(5) . . ? 
C5 C10 C4 120.22(5) . . ? 
C5 C10 C9 119.91(5) . . ? 
C4 C10 C9 119.86(5) . . ? 
N1 C11 H11A 108.7(8) . . ? 
N1 C11 H11B 111.0(9) . . ? 
H11A C11 H11B 109.4(12) . . ? 
N1 C11 H11C 107.0(8) . . ? 
H11A C11 H11C 108.8(11) . . ? 
H11B C11 H11C 111.8(12) . . ? 
N1 C12 H12A 110.5(9) . . ? 
N1 C12 H12B 111.0(9) . . ? 
H12A C12 H12B 108.8(12) . . ? 
N1 C12 H12C 106.6(8) . . ? 
H12A C12 H12C 111.2(11) . . ? 
H12B C12 H12C 108.7(11) . . ? 
N2 C13 H13A 110.2(9) . . ? 
N2 C13 H13B 108.6(8) . . ? 
H13A C13 H13B 108.2(12) . . ? 
N2 C13 H13C 108.0(8) . . ? 
H13A C13 H13C 109.9(12) . . ? 
H13B C13 H13C 112.0(11) . . ? 
N2 C14 H14A 110.8(8) . . ? 
N2 C14 H14B 107.7(8) . . ? 
H14A C14 H14B 110.3(11) . . ? 
N2 C14 H14C 107.6(7) . . ? 
H14A C14 H14C 114.1(11) . . ? 
H14B C14 H14C 106.0(11) . . ? 
 
loop_ 
 _geom_torsion_atom_site_label_1 
 _geom_torsion_atom_site_label_2 
 _geom_torsion_atom_site_label_3 
 _geom_torsion_atom_site_label_4 
 _geom_torsion 
 _geom_torsion_site_symmetry_1 
 _geom_torsion_site_symmetry_2 
 _geom_torsion_site_symmetry_3 
 _geom_torsion_site_symmetry_4 
 _geom_torsion_publ_flag 
C12 N1 C1 C2 -58.84(8) . . . . ? 
C11 N1 C1 C2 67.27(7) . . . . ? 
C12 N1 C1 C9 121.70(6) . . . . ? 
C11 N1 C1 C9 -112.19(6) . . . . ? 
C9 C1 C2 C3 -0.68(9) . . . . ? 
N1 C1 C2 C3 179.87(5) . . . . ? 
C1 C2 C3 C4 0.54(10) . . . . ? 
C2 C3 C4 C10 0.39(10) . . . . ? 
C10 C5 C6 C7 -1.76(10) . . . . ? 
C5 C6 C7 C8 0.52(10) . . . . ? 
C6 C7 C8 C9 1.48(9) . . . . ? 
C6 C7 C8 N2 -176.92(5) . . . . ? 
C14 N2 C8 C7 -60.09(7) . . . . ? 
C13 N2 C8 C7 65.97(7) . . . . ? 
C14 N2 C8 C9 121.45(5) . . . . ? 
C13 N2 C8 C9 -112.48(5) . . . . ? 
C7 C8 C9 C10 -2.14(8) . . . . ? 
N2 C8 C9 C10 176.28(4) . . . . ? 
C7 C8 C9 C1 178.46(5) . . . . ? 
N2 C8 C9 C1 -3.12(8) . . . . ? 
C2 C1 C9 C8 179.30(5) . . . . ? 
N1 C1 C9 C8 -1.25(8) . . . . ? 
C2 C1 C9 C10 -0.10(8) . . . . ? 
N1 C1 C9 C10 179.36(5) . . . . ? 
C6 C5 C10 C4 -179.65(6) . . . . ? 
C6 C5 C10 C9 1.03(9) . . . . ? 
C3 C4 C10 C5 179.51(6) . . . . ? 
C3 C4 C10 C9 -1.17(9) . . . . ? 
C8 C9 C10 C5 0.89(8) . . . . ? 
C1 C9 C10 C5 -179.67(5) . . . . ? 
C8 C9 C10 C4 -178.44(5) . . . . ? 
C1 C9 C10 C4 1.01(8) . . . . ? 
 
loop_ 
 _geom_hbond_atom_site_label_D 
 _geom_hbond_atom_site_label_H 
 _geom_hbond_atom_site_label_A 
 _geom_hbond_distance_DH 
 _geom_hbond_distance_HA 
 _geom_hbond_distance_DA 
 _geom_hbond_angle_DHA 
 _geom_hbond_site_symmetry_A 
O1 H1OA Cl2  0.855(17) 2.100(17) 2.9550(6) 177.8(16) 2_546 
O1 H1OB Cl1  0.796(17) 2.177(17) 2.9720(6) 176.4(15) . 
O2 H2OA Cl2  0.792(19) 2.227(19) 3.0151(7) 173.6(17) . 
O2 H2OB Cl1  0.839(17) 2.149(17) 2.9865(6) 175.3(16) 2_546 
O1 H3O O2  1.21(2) 1.22(2) 2.4321(10) 178(2) . 
N2 H2N N1  1.120(16) 1.540(16) 2.6050(7) 156.5(14) . 
 
_diffrn_measured_fraction_theta_max    1.000 
_diffrn_reflns_theta_full              40.00 
_diffrn_measured_fraction_theta_full   1.000 
_refine_diff_density_max    0.627 
_refine_diff_density_min   -1.000 
_refine_diff_density_rms    0.056 
data_DMAN_N_100
_audit_creation_date              2015-05-07
_audit_creation_method
;
Olex2 1.2
(compiled 2015.01.26 svn.r3150 for OlexSys, GUI svn.r4998)
;
_publ_contact_author_address      ?
_publ_contact_author_email        ?
_publ_contact_author_name         ''
_publ_contact_author_phone        ?
_publ_section_references
;
Bourhis, L.J., Dolomanov, O.V., Gildea, R.J., Howard, J.A.K., Puschmann, H.
 (2015). Acta Cryst. A71, 59-75.

Dolomanov, O.V., Bourhis, L.J., Gildea, R.J, Howard, J.A.K. & Puschmann, H.
 (2009), J. Appl. Cryst. 42, 339-341.
;
_chemical_formula_moiety          '2(Cl), H5 O2, C14 H19 N2'
_chemical_formula_sum             'C14 H24 Cl2 N2 O2'
_chemical_formula_weight          323.26
loop_
  _atom_type_symbol
  _atom_type_scat_dispersion_real
  _atom_type_scat_dispersion_imag
  _atom_type_scat_Cromer_Mann_a1
  _atom_type_scat_Cromer_Mann_a2
  _atom_type_scat_Cromer_Mann_a3
  _atom_type_scat_Cromer_Mann_a4
  _atom_type_scat_Cromer_Mann_b1
  _atom_type_scat_Cromer_Mann_b2
  _atom_type_scat_Cromer_Mann_b3
  _atom_type_scat_Cromer_Mann_b4
  _atom_type_scat_Cromer_Mann_c
  _atom_type_scat_source
  _atom_type_scat_dispersion_source
 H 0.00000 0.00000 0.00000 0.00000 0.00000 0.00000 0.00000 0.00000 0.00000
 0.00000 -3.739 'Custom 4-Gaussian' custom
 C 0.00000 0.00000 0.00000 0.00000 0.00000 0.00000 0.00000 0.00000 0.00000
 0.00000 6.646 'Custom 4-Gaussian' custom
 Cl 0.00000 0.00000 0.00000 0.00000 0.00000 0.00000 0.00000 0.00000 0.00000
 0.00000 9.577 'Custom 4-Gaussian' custom
 O 0.00000 0.00000 0.00000 0.00000 0.00000 0.00000 0.00000 0.00000 0.00000
 0.00000 5.803 'Custom 4-Gaussian' custom
 N 0.00000 0.00000 0.00000 0.00000 0.00000 0.00000 0.00000 0.00000 0.00000
 0.00000 9.36 'Custom 4-Gaussian' custom

_space_group_crystal_system       'monoclinic'
_space_group_IT_number            14
_space_group_name_H-M_alt         'P 1 21/n 1'
_space_group_name_Hall            '-P 2ybc (x-z,y,z)'
loop_
  _space_group_symop_id
  _space_group_symop_operation_xyz
 1 x,y,z
 2 -x+1/2,y+1/2,-z+1/2
 3 -x,-y,-z
 4 x-1/2,-y-1/2,z-1/2

_symmetry_Int_Tables_number       14
_cell_length_a                    10.085(1)
_cell_length_b                    9.811(1)
_cell_length_c                    17.915(1)
_cell_angle_alpha                 90
_cell_angle_beta                  101.639(1)
_cell_angle_gamma                 90
_cell_volume                      1736.1(3)
_cell_formula_units_Z             4
_exptl_absorpt_coefficient_mu     0.198
_exptl_crystal_density_diffrn     1.2367
_exptl_crystal_F_000              211.1520
_exptl_crystal_size_max           5
_exptl_crystal_size_mid           3
_exptl_crystal_size_min           1
_diffrn_reflns_av_R_equivalents   0.1261
_diffrn_reflns_av_unetI/netI      0.0919
_diffrn_reflns_limit_h_max        17
_diffrn_reflns_limit_h_min        -17
_diffrn_reflns_limit_k_max        16
_diffrn_reflns_limit_k_min        -10
_diffrn_reflns_limit_l_max        34
_diffrn_reflns_limit_l_min        -33
_diffrn_reflns_number             11288
_diffrn_reflns_theta_full         49.2007
_diffrn_reflns_theta_max          49.20
_diffrn_reflns_theta_min          2.15
_diffrn_ambient_temperature       100.15
_diffrn_measured_fraction_theta_full 0.2016
_diffrn_measured_fraction_theta_max 0.1816
_diffrn_radiation_type            'Mo K\a'
_diffrn_radiation_wavelength      0.71073
_reflns_Friedel_coverage          0.0
_reflns_limit_h_max               15
_reflns_limit_h_min               -17
_reflns_limit_k_max               16
_reflns_limit_k_min               0
_reflns_limit_l_max               34
_reflns_limit_l_min               -13
_reflns_number_gt                 3170
_reflns_number_total              3189
_reflns_threshold_expression      I>=2u(I)
_computing_molecular_graphics     'Olex2 (Dolomanov et al., 2009)'
_computing_publication_material   'Olex2 (Dolomanov et al., 2009)'
_computing_structure_refinement   'olex2.refine (Bourhis et al., 2015)'
_refine_diff_density_max          2.6984
_refine_diff_density_min          -2.5752
_refine_diff_density_rms          0.6339
_refine_ls_d_res_high             0.4694
_refine_ls_d_res_low              9.4621
_refine_ls_extinction_expression  Fc^*^=kFc[1+0.001xFc^2^\l^3^/sin(2\q)]^-1/4^
_refine_ls_goodness_of_fit_ref    1.5059
_refine_ls_hydrogen_treatment     refall
_refine_ls_matrix_type            full
_refine_ls_number_constraints     0
_refine_ls_number_parameters      397
_refine_ls_number_reflns          3189
_refine_ls_number_restraints      0
_refine_ls_R_factor_all           0.0806
_refine_ls_R_factor_gt            0.0783
_refine_ls_restrained_S_all       1.5059
_refine_ls_shift/su_max           0.0356
_refine_ls_shift/su_mean          0.0098
_refine_ls_structure_factor_coef  Fsqd
_refine_ls_weighting_details
'w=1/[\s^2^(Fo^2^)+(0.1504P)^2^+26.7300P] where P=(Fo^2^+2Fc^2^)/3'
_refine_ls_weighting_scheme       calc
_refine_ls_wR_factor_gt           0.2879
_refine_ls_wR_factor_ref          0.2884
_olex2_refinement_description
;
1. Twinned data refinement
 Scales: -3.58879 1.40948 0.99257 1.19007 0.99667
;
loop_
  _atom_site_label
  _atom_site_type_symbol
  _atom_site_fract_x
  _atom_site_fract_y
  _atom_site_fract_z
  _atom_site_U_iso_or_equiv
  _atom_site_adp_type
  _atom_site_occupancy
  _atom_site_refinement_flags_posn
 Cl1 Cl 0.0122(3) 0.9001(4) 0.66795(18) 0.0213(7) Uani 1.000000 .
 Cl2 Cl 0.4771(3) 0.9091(4) 0.84604(18) 0.0190(7) Uani 1.000000 .
 O1 O 0.1388(6) 0.6504(8) 0.7428(3) 0.0234(12) Uani 1.000000 .
 O2 O 0.3829(7) 0.6592(8) 0.7530(4) 0.0284(14) Uani 1.000000 .
 H1a H 0.0992(12) 0.5694(12) 0.7118(6) 0.030(2) Uani 1.000000 .
 H1b H 0.0936(13) 0.7335(14) 0.7183(6) 0.035(3) Uani 1.000000 .
 H2a H 0.4203(13) 0.7409(15) 0.7830(7) 0.039(3) Uani 1.000000 .
 H2b H 0.4232(13) 0.5770(13) 0.7801(7) 0.035(2) Uani 1.000000 .
 H1c H 0.2595(14) 0.6552(14) 0.7486(6) 0.038(3) Uani 1.000000 .
 N1 N 0.8348(3) 0.8423(4) 0.88226(16) 0.0149(6) Uani 1.000000 .
 N2 N 0.7253(3) 0.7517(4) 0.99269(15) 0.0132(6) Uani 1.000000 .
 C1 C 0.9657(4) 0.7962(5) 0.9247(2) 0.0136(8) Uani 1.000000 .
 C2 C 1.0824(5) 0.8186(6) 0.8968(2) 0.0190(10) Uani 1.000000 .
 C3 C 1.2095(5) 0.7749(6) 0.9375(3) 0.0207(10) Uani 1.000000 .
 C4 C 1.2195(4) 0.7084(6) 1.0058(3) 0.0175(9) Uani 1.000000 .
 C5 C 1.1134(5) 0.6116(6) 1.1060(2) 0.0176(9) Uani 1.000000 .
 C6 C 1.0006(5) 0.5833(6) 1.1361(2) 0.0208(11) Uani 1.000000 .
 C7 C 0.8728(4) 0.6287(5) 1.0975(2) 0.0160(9) Uani 1.000000 .
 C8 C 0.8597(4) 0.6994(5) 1.0303(2) 0.0132(8) Uani 1.000000 .
 C9 C 0.9723(4) 0.7270(5) 0.9954(2) 0.0114(8) Uani 1.000000 .
 C10 C 1.1020(4) 0.6814(5) 1.0357(2) 0.0140(8) Uani 1.000000 .
 C11 C 0.7927(5) 0.7651(8) 0.8102(2) 0.0245(13) Uani 1.000000 .
 C12 C 0.8311(5) 0.9907(7) 0.8694(4) 0.0273(12) Uani 1.000000 .
 C13 C 0.6762(5) 0.8600(6) 1.0384(3) 0.0212(10) Uani 1.000000 .
 C14 C 0.6236(5) 0.6417(6) 0.9729(3) 0.0192(9) Uani 1.000000 .
 H1 H 0.7508(11) 0.8012(13) 0.9379(6) 0.031(2) Uani 1.000000 .
 H2 H 1.0741(12) 0.8702(15) 0.8425(6) 0.037(3) Uani 1.000000 .
 H3 H 1.2993(10) 0.7972(16) 0.9148(7) 0.039(3) Uani 1.000000 .
 H4 H 1.3184(10) 0.6766(15) 1.0387(6) 0.034(3) Uani 1.000000 .
 H5 H 1.2163(10) 0.5810(16) 1.1361(6) 0.036(3) Uani 1.000000 .
 H6 H 1.0107(12) 0.5292(17) 1.1894(6) 0.042(3) Uani 1.000000 .
 H7 H 0.7848(10) 0.6103(16) 1.1223(6) 0.038(3) Uani 1.000000 .
 H11a H 0.7937(17) 0.6580(19) 0.8225(7) 0.049(3) Uani 1.000000 .
 H11b H 0.8583(14) 0.784(2) 0.7705(6) 0.056(5) Uani 1.000000 .
 H11c H 0.6890(12) 0.7954(18) 0.7845(7) 0.044(3) Uani 1.000000 .
 H12a H 0.8620(18) 1.0428(18) 0.9231(11) 0.059(4) Uani 1.000000 .
 H12b H 0.8964(14) 1.0198(19) 0.8307(12) 0.064(5) Uani 1.000000 .
 H12c H 0.7277(12) 1.0200(16) 0.8445(9) 0.046(3) Uani 1.000000 .
 H13a H 0.6499(15) 0.8150(17) 1.0890(6) 0.046(4) Uani 1.000000 .
 H13b H 0.7533(14) 0.9379(16) 1.0543(8) 0.047(3) Uani 1.000000 .
 H13c H 0.5868(13) 0.9041(17) 1.0040(7) 0.043(3) Uani 1.000000 .
 H14a H 0.6026(13) 0.5943(17) 1.0242(7) 0.046(3) Uani 1.000000 .
 H14b H 0.6598(14) 0.5657(15) 0.9369(8) 0.043(3) Uani 1.000000 .
 H14c H 0.5305(12) 0.6896(16) 0.9402(8) 0.041(3) Uani 1.000000 .

loop_
  _atom_site_aniso_label
  _atom_site_aniso_U_11
  _atom_site_aniso_U_22
  _atom_site_aniso_U_33
  _atom_site_aniso_U_12
  _atom_site_aniso_U_13
  _atom_site_aniso_U_23
 Cl1 0.0219(14) 0.021(2) 0.0196(12) -0.0001(13) 0.0005(10) 0.0013(13)
 Cl2 0.0154(12) 0.022(2) 0.0204(11) 0.0007(12) 0.0046(9) 0.0022(13)
 O1 0.032(3) 0.022(4) 0.0144(19) 0.002(3) 0.0015(18) -0.002(2)
 O2 0.034(3) 0.023(4) 0.025(3) -0.003(3) -0.000(2) 0.001(3)
 H1a 0.041(6) 0.017(6) 0.032(5) -0.004(4) 0.007(4) -0.000(4)
 H1b 0.045(6) 0.028(7) 0.031(5) 0.010(5) 0.005(4) -0.005(5)
 H2a 0.045(6) 0.033(8) 0.039(5) -0.010(5) 0.006(5) -0.003(5)
 H2b 0.047(6) 0.023(7) 0.034(5) 0.002(5) 0.004(4) 0.001(5)
 H1c 0.058(7) 0.027(7) 0.026(4) 0.009(6) 0.002(4) 0.004(4)
 N1 0.0155(12) 0.0181(18) 0.0115(10) 0.0025(12) 0.0039(8) 0.0030(11)
 N2 0.0118(11) 0.0179(18) 0.0107(9) -0.0001(10) 0.0045(8) -0.0025(10)
 C1 0.0115(16) 0.018(2) 0.0122(14) 0.0013(15) 0.0051(11) 0.0004(15)
 C2 0.0138(18) 0.027(3) 0.0179(16) 0.0012(16) 0.0074(13) 0.0043(17)
 C3 0.0163(18) 0.026(3) 0.0223(18) -0.0004(18) 0.0099(14) 0.0028(18)
 C4 0.0123(17) 0.019(3) 0.0218(18) 0.0004(16) 0.0057(13) -0.0014(17)
 C5 0.0176(18) 0.023(3) 0.0120(15) 0.0026(16) 0.0016(13) 0.0022(16)
 C6 0.0184(19) 0.032(3) 0.0130(15) 0.0050(19) 0.0048(13) 0.0082(17)
 C7 0.0182(18) 0.019(3) 0.0119(14) 0.0019(16) 0.0060(13) 0.0045(15)
 C8 0.0146(17) 0.017(2) 0.0084(13) -0.0020(15) 0.0032(11) -0.0001(14)
 C9 0.0131(16) 0.012(2) 0.0101(13) -0.0006(13) 0.0038(11) 0.0007(13)
 C10 0.0105(16) 0.019(3) 0.0127(14) 0.0008(15) 0.0034(11) -0.0013(14)
 C11 0.020(2) 0.041(4) 0.0122(15) 0.007(2) 0.0030(13) -0.0029(19)
 C12 0.019(2) 0.020(3) 0.043(3) 0.0012(19) 0.007(2) 0.013(2)
 C13 0.0194(19) 0.027(3) 0.0193(17) 0.0072(19) 0.0080(15) -0.0041(18)
 C14 0.0174(18) 0.020(3) 0.0195(17) -0.0048(17) 0.0032(14) 0.0001(17)
 H1 0.029(5) 0.034(7) 0.028(4) 0.001(4) 0.003(3) -0.003(4)
 H2 0.040(6) 0.047(9) 0.029(4) -0.004(5) 0.017(4) 0.015(5)
 H3 0.017(4) 0.053(9) 0.051(6) 0.001(4) 0.017(4) 0.018(6)
 H4 0.016(4) 0.048(8) 0.037(5) 0.005(4) 0.002(3) 0.006(5)
 H5 0.022(4) 0.057(9) 0.028(4) 0.001(5) 0.001(3) 0.007(5)
 H6 0.034(5) 0.069(10) 0.023(4) 0.008(6) 0.007(4) 0.020(5)
 H7 0.023(4) 0.065(9) 0.029(4) 0.001(5) 0.013(3) 0.015(5)
 H11a 0.067(9) 0.041(10) 0.036(6) 0.006(7) 0.008(6) -0.014(6)
 H11b 0.042(7) 0.102(15) 0.027(5) -0.000(7) 0.015(4) -0.009(6)
 H11c 0.030(5) 0.069(11) 0.032(5) 0.006(5) 0.000(4) -0.002(6)
 H12a 0.059(9) 0.031(9) 0.081(11) 0.000(7) 0.003(8) -0.010(8)
 H12b 0.040(7) 0.050(11) 0.112(14) 0.011(6) 0.037(8) 0.052(10)
 H12c 0.027(5) 0.039(8) 0.068(8) 0.012(5) 0.003(5) 0.006(7)
 H13a 0.061(8) 0.059(10) 0.027(4) 0.015(7) 0.027(5) -0.001(5)
 H13b 0.048(7) 0.036(9) 0.055(7) -0.003(6) 0.006(6) -0.024(6)
 H13c 0.037(6) 0.049(9) 0.040(5) 0.022(6) 0.002(4) 0.002(6)
 H14a 0.043(6) 0.056(10) 0.038(5) -0.015(6) 0.006(5) 0.017(6)
 H14b 0.054(8) 0.028(8) 0.049(7) -0.004(6) 0.011(6) -0.016(5)
 H14c 0.031(5) 0.040(8) 0.048(6) -0.007(5) -0.004(4) 0.005(6)

loop_
  _geom_bond_atom_site_label_1
  _geom_bond_atom_site_label_2
  _geom_bond_distance
  _geom_bond_site_symmetry_2
  _geom_bond_publ_flag
 O1 H1a 1.006(14) . ?
 O1 H1b 0.992(15) . ?
 O1 H1c 1.201(16) . ?
 O2 H2a 0.995(16) . ?
 O2 H2b 0.986(16) . ?
 O2 H1c 1.232(16) . ?
 N1 C1 1.456(5) . ?
 N1 C11 1.483(6) . ?
 N1 C12 1.474(8) . ?
 N1 H1 1.488(11) . ?
 N2 C8 1.478(5) . ?
 N2 C13 1.486(6) . ?
 N2 C14 1.482(6) . ?
 N2 H1 1.170(11) . ?
 C1 C2 1.386(6) . ?
 C1 C9 1.428(6) . ?
 C2 C3 1.407(7) . ?
 C2 H2 1.086(11) . ?
 C3 C4 1.373(7) . ?
 C3 H3 1.086(10) . ?
 C4 C10 1.420(6) . ?
 C4 H4 1.096(11) . ?
 C5 C6 1.381(7) . ?
 C5 C10 1.419(6) . ?
 C5 H5 1.110(11) . ?
 C6 C7 1.406(6) . ?
 C6 H6 1.080(11) . ?
 C7 C8 1.373(6) . ?
 C7 H7 1.084(10) . ?
 C8 C9 1.428(5) . ?
 C9 C10 1.432(6) . ?
 C11 H11a 1.07(2) . ?
 C11 H11b 1.080(13) . ?
 C11 H11c 1.096(13) . ?
 C12 H12a 1.08(2) . ?
 C12 H12b 1.086(15) . ?
 C12 H12c 1.087(12) . ?
 C13 H13a 1.088(13) . ?
 C13 H13b 1.086(16) . ?
 C13 H13c 1.075(12) . ?
 C14 H14a 1.089(13) . ?
 C14 H14b 1.095(15) . ?
 C14 H14c 1.106(14) . ?

loop_
  _geom_angle_atom_site_label_1
  _geom_angle_atom_site_label_2
  _geom_angle_atom_site_label_3
  _geom_angle
  _geom_angle_site_symmetry_1
  _geom_angle_site_symmetry_3
  _geom_angle_publ_flag
 H1b O1 H1a 108.0(11) . . ?
 H1c O1 H1a 111.2(11) . . ?
 H1c O1 H1b 112.0(12) . . ?
 H2b O2 H2a 108.6(12) . . ?
 H1c O2 H2a 109.2(12) . . ?
 H1c O2 H2b 108.5(12) . . ?
 O2 H1c O1 178.7(11) . . ?
 C11 N1 C1 111.5(3) . . ?
 C12 N1 C1 112.4(4) . . ?
 C12 N1 C11 112.0(4) . . ?
 H1 N1 C1 98.4(5) . . ?
 H1 N1 C11 110.0(5) . . ?
 H1 N1 C12 111.9(6) . . ?
 C13 N2 C8 112.0(3) . . ?
 C14 N2 C8 112.5(4) . . ?
 C14 N2 C13 111.2(3) . . ?
 H1 N2 C8 101.0(6) . . ?
 H1 N2 C13 108.7(7) . . ?
 H1 N2 C14 111.1(6) . . ?
 C2 C1 N1 120.6(4) . . ?
 C9 C1 N1 119.1(3) . . ?
 C9 C1 C2 120.3(4) . . ?
 C3 C2 C1 121.1(4) . . ?
 H2 C2 C1 118.7(7) . . ?
 H2 C2 C3 120.2(7) . . ?
 C4 C3 C2 120.1(4) . . ?
 H3 C3 C2 119.1(8) . . ?
 H3 C3 C4 120.7(8) . . ?
 C10 C4 C3 120.5(4) . . ?
 H4 C4 C3 120.7(7) . . ?
 H4 C4 C10 118.7(7) . . ?
 C10 C5 C6 121.2(4) . . ?
 H5 C5 C6 121.2(7) . . ?
 H5 C5 C10 117.5(7) . . ?
 C7 C6 C5 119.4(4) . . ?
 H6 C6 C5 120.4(7) . . ?
 H6 C6 C7 120.3(7) . . ?
 C8 C7 C6 120.5(4) . . ?
 H7 C7 C6 119.4(7) . . ?
 H7 C7 C8 120.1(7) . . ?
 C7 C8 N2 119.5(3) . . ?
 C9 C8 N2 118.1(3) . . ?
 C9 C8 C7 122.3(4) . . ?
 C8 C9 C1 125.4(4) . . ?
 C10 C9 C1 118.0(3) . . ?
 C10 C9 C8 116.6(4) . . ?
 C5 C10 C4 120.1(4) . . ?
 C9 C10 C4 119.9(4) . . ?
 C9 C10 C5 120.0(4) . . ?
 H11a C11 N1 109.3(8) . . ?
 H11b C11 N1 112.4(10) . . ?
 H11b C11 H11a 108.6(14) . . ?
 H11c C11 N1 108.0(9) . . ?
 H11c C11 H11a 108.7(14) . . ?
 H11c C11 H11b 109.7(11) . . ?
 H12a C12 N1 109.6(11) . . ?
 H12b C12 N1 111.1(11) . . ?
 H12b C12 H12a 110.0(17) . . ?
 H12c C12 N1 108.5(10) . . ?
 H12c C12 H12a 108.7(13) . . ?
 H12c C12 H12b 108.9(13) . . ?
 H13a C13 N2 109.5(9) . . ?
 H13b C13 N2 110.3(8) . . ?
 H13b C13 H13a 110.5(13) . . ?
 H13c C13 N2 107.8(8) . . ?
 H13c C13 H13a 108.8(11) . . ?
 H13c C13 H13b 109.8(14) . . ?
 H14a C14 N2 110.6(8) . . ?
 H14b C14 N2 109.8(8) . . ?
 H14b C14 H14a 110.5(13) . . ?
 H14c C14 N2 106.8(8) . . ?
 H14c C14 H14a 109.9(11) . . ?
 H14c C14 H14b 109.1(12) . . ?
 N2 H1 N1 157.8(9) . . ?

_olex2_submission_special_instructions 'No special instructions were received'
loop_
  _twin_individual_id
  _twin_individual_mass_fraction_refined
 1 -3.58879
 2 1.40948
 3 0.99257
 4 1.19007
 5 0.99667

data_DMAN_TAAM_50  
_audit_creation_method             'MoPro12'     
_chemical_name_systematic            ? 
_chemical_name_common                ? 
_chemical_formula_moiety             'C14 H24 N2 O2 Cl2'
_chemical_formula_sum                'C14 H24 N2 O2 Cl2'
_chemical_formula_weight             323.246
_chemical_absolute_configuration     '-'

_symmetry_cell_setting               monoclinic   
_symmetry_space_group_name_H-M       'P ?'
_symmetry_space_group_name_Hall      'P ?'

loop_
_atom_type_symbol                      
_atom_type_description                 
_atom_type_scat_dispersion_real        
_atom_type_scat_dispersion_imag        
_atom_type_scat_source                 
 'C' 'C'    0.0033   0.0016
'Su & Coppens. Acta. Cryst. (1997) A53, 749-762. '                    
 'H' 'H'    0.0000   0.0000
'Su & Coppens. Acta. Cryst. (1997) A53, 749-762. '                    
 'N' 'N'    0.0061   0.0033
'Su & Coppens. Acta. Cryst. (1997) A53, 749-762. '                    
 'O' 'O'    0.0106   0.0060
'Su & Coppens. Acta. Cryst. (1997) A53, 749-762. '                    
 'Cl' 'Cl'    0.1484   0.1585
'Su & Coppens. Acta. Cryst. (1997) A53, 749-762. '                    

loop_
_symmetry_equiv_pos_as_xyz           
'x, y, z'
'-x+1/2, y+1/2, -z+1/2'
'-x, -y, -z'
'x-1/2, -y-1/2, z-1/2'
_cell_length_a                10.085 
_cell_length_b                9.811 
_cell_length_c                17.915 
_cell_angle_alpha             90.00 
_cell_angle_beta              101.64 
_cell_angle_gamma             90.00 
_cell_volume                   1736.1 
_cell_formula_units_Z                4
_cell_measurement_temperature        ?
_cell_measurement_reflns_used        ?
_cell_measurement_theta_min          ?
_cell_measurement_theta_max          ?
_exptl_crystal_description           ? 
_exptl_crystal_colour                ? 
_exptl_crystal_size_max              ? 
_exptl_crystal_size_mid              ? 
_exptl_crystal_size_min              ? 
_exptl_crystal_density_meas          ? 
_exptl_crystal_density_diffrn       1.237
_exptl_crystal_density_method       'not measured' 
_exptl_crystal_F_000                 688
_exptl_absorpt_process_details       ?  
_exptl_absorpt_coefficient_mu        ?  
_exptl_absorpt_correction_type       ?  
_exptl_absorpt_correction_T_min      ?  
_exptl_absorpt_correction_T_max      ?  
_exptl_special_details               
;
?
;
_diffrn_ambient_temperature          ?  
_diffrn_radiation_wavelength        0.71073
_diffrn_radiation_type              MoK\a 
_diffrn_radiation_source          'fine-focus sealed tube' 
_diffrn_radiation_monochromator      ? 
_diffrn_measurement_device_type      ? 
_diffrn_measurement_method           ? 
_diffrn_detector_area_resol_mean     ? 
_diffrn_standards_number             ? 
_diffrn_standards_interval_count     ? 
_diffrn_standards_interval_time      ? 
_diffrn_standards_decay_%            ? 
_diffrn_reflns_number                ? 
_diffrn_reflns_av_R_equivalents      ? 
_diffrn_reflns_av_sigmaI/netI        0.00808
_diffrn_reflns_limit_h_min         -11
_diffrn_reflns_limit_h_max          11
_diffrn_reflns_limit_k_min           0
_diffrn_reflns_limit_k_max          11
_diffrn_reflns_limit_l_min           0
_diffrn_reflns_limit_l_max          21
_diffrn_reflns_theta_min            2.15
_diffrn_reflns_theta_max           25.01
_reflns_number_total                  3116
_reflns_number_gt                     2933
_reflns_threshold_expression         >2.0sigma(I)
_computing_data_collection           ? 
_computing_cell_refinement           ? 
_computing_data_reduction            ? 
_computing_structure_solution        ? 
_computing_structure_refinement      'MoPro (J. Appl. Cryst. 2005, 38, 38-54)'
_computing_molecular_graphics        ? 
_computing_publication_material      ? 
_iucr_refine_instructions_details  
; 
# ! MoPro 12.6 30/09/2015 12:43:58 C:\Users\user\Desktop
# ! reflections hkl file : C:\Users\user\Desktop\Praca_z_ANIA
# ! atomic table file : C:\Users\user\Desktop\Programy_Krys
# ! wave functions file : C:\Users\user\Desktop\Programy_Krys
# ! RF factor = 1.623 % RI factor = 2.193% 
# ! wR2F factor = 1.844 % wR2I factor = 3.598% 
# ! g.o.f.(F**2) = 4.019 Nvar= 277 Nref= 3116 Nfree= 0 0.05<sinT/l< 0.59 
#  
# WSIG 1.00000 ! weighting scheme 
#  ! SPACE GROUP P ? 
#  
# CELL 10.0850 9.8110 17.9150 90.0000 101.6390 90.0000 0.71073 
# ZERR 0.0000 0.0000 0.0000 0.0000 0.0000 0.0000 
#  
# SYMM 2 P CENTRO 
#  X , Y, Z 
#  1/2-X , 1/2+Y, 1/2-Z 
#  
# SCALE 1 0.191444 
#  
# FMULT 1.00000 
#  
# UOVER 0.00000 0.00000 0.00000 0.00000 0.00000 0.00000 ANI 
#  
# SOLVT 0.00000 50.00000 
#  
# EXTIN 0.00000 GAUSSIAN ISOT TYP1 ! G*10^4 
#  
#  
# DUMMY 5 
# DUMY 0.10452 0.64858 0.72020 D1 0 ! atom # 45 
# DUMY 0.41490 0.65697 0.77681 D2 0 ! atom # 46 
# DUMY 0.81192 0.87871 0.83979 D3 0 ! atom # 47 
# DUMY 1.09203 0.75114 0.96610 D4 0 ! atom # 48 
# DUMY 0.98695 0.65519 1.06684 D5 0 ! atom # 49 
#  
# KAPPA 15 
#  1.000000 1.000000 ! # 1 1 MOL CL1 2x 
#  1.000000 1.000000 ! # 2 1 MOL O1 2x 
#  1.000000 1.000000 ! # 3 1 MOL H1A 4x 
#  1.000000 1.000000 ! # 4 1 MOL H1C 1x 
#  0.993000 1.056000 ! # 5 1 MOL N1 1x 
#  1.000000 1.000000 ! # 6 1 MOL N2 1x 
#  0.998000 0.872000 ! # 7 1 MOL C1 1x 
#  1.004000 0.909000 ! # 8 1 MOL C2 6x 
#  1.004000 0.917000 ! # 9 1 MOL C8 1x 
#  1.004000 0.903000 ! # 10 1 MOL C9 2x 
#  1.022000 0.929000 ! # 11 1 MOL C11 2x 
#  1.026000 0.973000 ! # 12 1 MOL C13 2x 
#  1.167000 1.248000 ! # 13 1 MOL H2 1x 
#  1.110000 1.158000 ! # 14 1 MOL H2A 6x 
#  1.094000 1.156000 ! # 15 1 MOL H11A 12x 
#  
# ATOMS 44 
#  
# ATOM 1 CL1 MOL 1 0.012195 0.900889 0.668041 1.0000 1 Cl 
#  XY H1B O1 HEX K1 V0 M0 Q0 
# UANI 0.022687 0.019296 0.024107 0.000020 -.000170 0.001398 
#  8.00000 0. 0. 0. 0. 0. 0. 0. 0. 0. 
#  0. 0. 0. 0. 0. 0. 0. 
#  0. 0. 0. 0. 0. 0. 0. 0. 0. 
#  
# ATOM 2 CL2 MOL 1 0.477264 0.909053 0.846026 1.0000 1 Cl 
#  XY H2B H14C HEX K1 V0 M0 Q0 
# UANI 0.019550 0.019058 0.024362 0.001209 0.005575 0.002738 
#  8.00000 0. 0. 0. 0. 0. 0. 0. 0. 0. 
#  0. 0. 0. 0. 0. 0. 0. 
#  0. 0. 0. 0. 0. 0. 0. 0. 0. 
#  
# ATOM 3 O1 MOL 1 0.139567 0.649463 0.743308 1.0000 1 O 
#  XY D1 H1C HEX K2 V0 M0 Q0 
# UANI 0.034356 0.015980 0.021667 0.000660 0.001047 -.000909 
#  5.99564 0. 0. 0. 0. 0. 0. 0. 0. 0. 
#  0. 0. 0. 0. 0. 0. 0. 
#  0. 0. 0. 0. 0. 0. 0. 0. 0. 
#  
# ATOM 4 O2 MOL 1 0.382622 0.658579 0.752581 1.0000 1 O 
#  XY D2 H1C HEX K2 V0 M0 Q0 
# UANI 0.034270 0.018834 0.029520 -.000403 -.000808 0.002627 
#  5.99564 0. 0. 0. 0. 0. 0. 0. 0. 0. 
#  0. 0. 0. 0. 0. 0. 0. 
#  0. 0. 0. 0. 0. 0. 0. 0. 0. 
#  
# ATOM 5 H1A MOL 1 0.110939 0.587839 0.720705 1.0000 1 H 
#  ZY O1 H1B QUA K3 V0 M0 Q0 
# UISO 0.008674 
#  0.99564 0. 0. 0. 0. 0. 0. 0. 0. 0. 
#  
# ATOM 6 H1B MOL 1 0.108271 0.712375 0.725611 1.0000 1 H 
#  ZY O1 H1A QUA K3 V0 M0 Q0 
# UISO 0.008428 
#  0.99564 0. 0. 0. 0. 0. 0. 0. 0. 0. 
#  
# ATOM 7 H2B MOL 1 0.409039 0.719684 0.774691 1.0000 1 H 
#  ZY O2 H2C QUA K3 V0 M0 Q0 
# UISO 0.013378 
#  0.99564 0. 0. 0. 0. 0. 0. 0. 0. 0. 
#  
# ATOM 8 H2C MOL 1 0.412154 0.596587 0.772825 1.0000 1 H 
#  ZY O2 H2B QUA K3 V0 M0 Q0 
# UISO 0.009733 
#  0.99564 0. 0. 0. 0. 0. 0. 0. 0. 0. 
#  
# ATOM 9 H1C MOL 1 0.258222 0.654117 0.748364 1.0000 1 H 
#  ZX O1 H2B QUA K4 V0 M0 Q0 
# UISO 0.041861 
#  0.99564 0. 0. 0. 0. 0. 0. 0. 0. 0. 
#  
# ATOM 10 N1 MOL 1 0.834697 0.842209 0.882514 1.0000 1 N 
#  XY D3 C1 HEX K5 V0 M0 Q0 
# UANI 0.015734 0.016539 0.017821 0.001331 0.004486 0.001908 
#  5.00387 0. -.016 -.038 0. -.047 0. 0. -.065 0.040 
#  0. 0.112 -.018 0. 0. 0. 0.028 
#  0. 0. 0. 0.018 0.011 0. 0. 0. 0. 
#  
# ATOM 11 N2 MOL 1 0.725525 0.751839 0.992681 1.0000 1 N 
#  XY C8 H2 HEX K6 V0 M0 Q0 
# UANI 0.015968 0.014867 0.016040 -.000437 0.005229 -.001320 
#  4.99564 0. 0. 0. 0. 0. 0. 0. 0. 0. 
#  0. 0. 0. 0. 0. 0. 0. 
#  0. 0. 0. 0. 0. 0. 0. 0. 0. 
#  
# ATOM 12 C1 MOL 1 0.966251 0.796526 0.924790 1.0000 1 C 
#  XY D4 C2 HEX K7 V0 M0 Q0 
# UANI 0.016551 0.015564 0.016294 -.000067 0.005674 0.001061 
#  4.05792 0. 0.082 0. 0. -.187 0. 0. -.074 0. 
#  0. 0.041 0. 0. 0. -.338 0. 
#  0.028 0. 0. -.018 0. 0. 0. 0.028 0. 
#  
# ATOM 13 C2 MOL 1 1.081873 0.818991 0.896749 1.0000 1 C 
#  XY D4 C1 HEX K8 V0 M0 Q0 
# UANI 0.017906 0.021361 0.022054 0.000639 0.008041 0.004154 
#  3.88564 0. 0.056 0. 0. -.180 0. 0. -.029 0. 
#  0. 0.030 0. 0. 0. -.264 0. 
#  0.020 0. 0. -.019 0. 0. 0. 0. 0. 
#  
# ATOM 14 C3 MOL 1 1.209745 0.775184 0.937550 1.0000 1 C 
#  XY D4 C4 HEX K8 V0 M0 Q0 
# UANI 0.016644 0.023480 0.027257 0.000541 0.008909 0.003470 
#  3.88564 0. 0.056 0. 0. -.180 0. 0. -.029 0. 
#  0. 0.030 0. 0. 0. -.264 0. 
#  0.020 0. 0. -.019 0. 0. 0. 0. 0. 
#  
# ATOM 15 C4 MOL 1 1.219769 0.708385 1.005697 1.0000 1 C 
#  XY D4 C3 HEX K8 V0 M0 Q0 
# UANI 0.015180 0.019145 0.024265 0.000821 0.005321 0.000702 
#  3.88564 0. 0.056 0. 0. -.180 0. 0. -.029 0. 
#  0. 0.030 0. 0. 0. -.264 0. 
#  0.020 0. 0. -.019 0. 0. 0. 0. 0. 
#  
# ATOM 16 C5 MOL 1 1.113803 0.611122 1.106197 1.0000 1 C 
#  XY D5 C6 HEX K8 V0 M0 Q0 
# UANI 0.019871 0.021834 0.017478 0.002667 0.002168 0.001941 
#  3.88564 0. 0.056 0. 0. -.180 0. 0. -.029 0. 
#  0. 0.030 0. 0. 0. -.264 0. 
#  0.020 0. 0. -.019 0. 0. 0. 0. 0. 
#  
# ATOM 17 C6 MOL 1 1.001403 0.583590 1.135953 1.0000 1 C 
#  XY D5 C5 HEX K8 V0 M0 Q0 
# UANI 0.023631 0.027050 0.017110 0.003119 0.004967 0.005388 
#  3.88564 0. 0.056 0. 0. -.180 0. 0. -.029 0. 
#  0. 0.030 0. 0. 0. -.264 0. 
#  0.020 0. 0. -.019 0. 0. 0. 0. 0. 
#  
# ATOM 18 C7 MOL 1 0.872342 0.628711 1.097516 1.0000 1 C 
#  XY D5 C8 HEX K8 V0 M0 Q0 
# UANI 0.020433 0.023561 0.016234 0.000969 0.006351 0.002804 
#  3.88564 0. 0.056 0. 0. -.180 0. 0. -.029 0. 
#  0. 0.030 0. 0. 0. -.264 0. 
#  0.020 0. 0. -.019 0. 0. 0. 0. 0. 
#  
# ATOM 19 C8 MOL 1 0.858570 0.699371 1.030049 1.0000 1 C 
#  XY D5 C7 HEX K9 V0 M0 Q0 
# UANI 0.018500 0.014542 0.014311 -.001845 0.006638 -.001259 
#  3.91159 0. 0.172 0. 0. -.063 0. 0. -.173 0. 
#  0. 0.031 0. 0. 0. -.249 0. 
#  0. 0. 0. -.020 0. 0. 0. 0.013 0. 
#  
# ATOM 20 C9 MOL 1 0.972506 0.726664 0.995683 1.0000 1 C 
#  XY C10 C8 HEX K10 V0 M0 Q0 
# UANI 0.015672 0.013828 0.014981 -.000511 0.004447 -.000811 
#  3.95815 0. 0. 0. 0. -.170 0. 0. 0. 0. 
#  0. 0. 0.011 0. 0. 0.279 0. 
#  0.012 0. 0. 0. -.012 0. 0. 0.008 0. 
#  
# ATOM 21 C10 MOL 1 1.102319 0.681337 1.035808 1.0000 1 C 
#  XY C9 C5 HEX K10 V0 M0 Q0 
# UANI 0.016362 0.015348 0.017724 0.000603 0.003405 -.000677 
#  3.95815 0. 0. 0. 0. -.170 0. 0. 0. 0. 
#  0. 0. 0.011 0. 0. 0.279 0. 
#  0.012 0. 0. 0. -.012 0. 0. 0.008 0. 
#  
# ATOM 22 C11 MOL 1 0.792338 0.766258 0.810119 1.0000 1 C 
#  ZX N1 H11C HEX K11 V0 M0 Q0 
# UANI 0.022608 0.035196 0.017143 0.003248 0.003711 -.001075 
#  3.58938 0. 0. 0. -.025 -.086 0. 0. 0. 0. 
#  0.271 0. 0. 0. 0. 0.203 0. 
#  0.080 0. 0. 0. 0. -.086 0. 0. 0. 
#  
# ATOM 23 C12 MOL 1 0.831244 0.990991 0.869434 1.0000 1 C 
#  ZX N1 H12C HEX K11 V0 M0 Q0 
# UANI 0.022506 0.020069 0.046822 0.002198 0.008474 0.010141 
#  3.58938 0. 0. 0. -.025 -.086 0. 0. 0. 0. 
#  0.271 0. 0. 0. 0. 0.203 0. 
#  0.080 0. 0. 0. 0. -.086 0. 0. 0. 
#  
# ATOM 24 C13 MOL 1 0.676082 0.860046 1.038530 1.0000 1 C 
#  ZX N2 H13A HEX K12 V0 M0 Q0 
# UANI 0.025104 0.022225 0.021769 0.003180 0.007013 -.002353 
#  3.45712 0. 0. 0. -.064 -.151 0. 0. 0. 0. 
#  0.210 0. 0. 0. 0. 0.183 0. 
#  0.070 0. 0. 0. 0. -.066 0. 0. 0. 
#  
# ATOM 25 C14 MOL 1 0.622862 0.642090 0.972414 1.0000 1 C 
#  ZX N2 H14C HEX K12 V0 M0 Q0 
# UANI 0.020249 0.020232 0.023650 -.001951 0.002662 0.001675 
#  3.45712 0. 0. 0. -.064 -.151 0. 0. 0. 0. 
#  0.210 0. 0. 0. 0. 0.183 0. 
#  0.070 0. 0. 0. 0. -.066 0. 0. 0. 
#  
# ATOM 26 H2 MOL 1 0.750693 0.801061 0.937778 1.0000 1 H 
#  ZY N2 C8 QUA K13 V0 M0 Q0 
# UISO 0.023229 
#  0.79859 0. 0. 0. 0.157 0.069 0. 0. 0. 0. 
#  
# ATOM 27 H2A MOL 1 1.072480 0.870879 0.843200 1.0000 1 H 
#  ZY C2 C1 QUA K14 V0 M0 Q0 
# UISO 0.037140 
#  1.01264 0. 0. 0. 0.182 0.086 0. 0. 0. 0. 
#  
# ATOM 28 H3 MOL 1 1.295627 0.796176 0.914399 1.0000 1 H 
#  ZY C3 C4 QUA K14 V0 M0 Q0 
# UISO 0.039006 
#  1.01264 0. 0. 0. 0.182 0.086 0. 0. 0. 0. 
#  
# ATOM 29 H4 MOL 1 1.315283 0.675345 1.039732 1.0000 1 H 
#  ZY C4 C3 QUA K14 V0 M0 Q0 
# UISO 0.031488 
#  1.01264 0. 0. 0. 0.182 0.086 0. 0. 0. 0. 
#  
# ATOM 30 H5 MOL 1 1.214471 0.583077 1.135423 1.0000 1 H 
#  ZY C5 C6 QUA K14 V0 M0 Q0 
# UISO 0.032816 
#  1.01264 0. 0. 0. 0.182 0.086 0. 0. 0. 0. 
#  
# ATOM 31 H6 MOL 1 1.009370 0.532321 1.188031 1.0000 1 H 
#  ZY C6 C5 QUA K14 V0 M0 Q0 
# UISO 0.038054 
#  1.01264 0. 0. 0. 0.182 0.086 0. 0. 0. 0. 
#  
# ATOM 32 H7 MOL 1 0.784779 0.608796 1.120978 1.0000 1 H 
#  ZY C7 C8 QUA K14 V0 M0 Q0 
# UISO 0.035986 
#  1.01264 0. 0. 0. 0.182 0.086 0. 0. 0. 0. 
#  
# ATOM 33 H11A MOL 1 0.792998 0.658930 0.822145 1.0000 1 H 
#  ZY C11 N1 QUA K15 V0 M0 Q0 
# UISO 0.052831 
#  1.07200 0. 0. 0. 0.185 0.085 0. 0. 0. 0. 
#  
# ATOM 34 H11B MOL 1 0.854836 0.787817 0.770579 1.0000 1 H 
#  ZY C11 N1 QUA K15 V0 M0 Q0 
# UISO 0.057197 
#  1.07200 0. 0. 0. 0.185 0.085 0. 0. 0. 0. 
#  
# ATOM 35 H11C MOL 1 0.689544 0.797431 0.783799 1.0000 1 H 
#  ZY C11 N1 QUA K15 V0 M0 Q0 
# UISO 0.047586 
#  1.07200 0. 0. 0. 0.185 0.085 0. 0. 0. 0. 
#  
# ATOM 36 H12A MOL 1 0.862457 1.043844 0.923379 1.0000 1 H 
#  ZY C12 N1 QUA K15 V0 M0 Q0 
# UISO 0.057871 
#  1.07200 0. 0. 0. 0.185 0.085 0. 0. 0. 0. 
#  
# ATOM 37 H12B MOL 1 0.895689 1.020007 0.832371 1.0000 1 H 
#  ZY C12 N1 QUA K15 V0 M0 Q0 
# UISO 0.054304 
#  1.07200 0. 0. 0. 0.185 0.085 0. 0. 0. 0. 
#  
# ATOM 38 H12C MOL 1 0.729935 1.018490 0.845606 1.0000 1 H 
#  ZY C12 N1 QUA K15 V0 M0 Q0 
# UISO 0.049150 
#  1.07200 0. 0. 0. 0.185 0.085 0. 0. 0. 0. 
#  
# ATOM 39 H13A MOL 1 0.652229 0.818526 1.086739 1.0000 1 H 
#  ZY C13 N2 QUA K15 V0 M0 Q0 
# UISO 0.046532 
#  1.07200 0. 0. 0. 0.185 0.085 0. 0. 0. 0. 
#  
# ATOM 40 H13B MOL 1 0.750096 0.935212 1.052412 1.0000 1 H 
#  ZY C13 N2 QUA K15 V0 M0 Q0 
# UISO 0.045802 
#  1.07200 0. 0. 0. 0.185 0.085 0. 0. 0. 0. 
#  
# ATOM 41 H13C MOL 1 0.587677 0.903230 1.004241 1.0000 1 H 
#  ZY C13 N2 QUA K15 V0 M0 Q0 
# UISO 0.043095 
#  1.07200 0. 0. 0. 0.185 0.085 0. 0. 0. 0. 
#  
# ATOM 42 H14A MOL 1 0.604633 0.593043 1.020507 1.0000 1 H 
#  ZY C14 N2 QUA K15 V0 M0 Q0 
# UISO 0.043052 
#  1.07200 0. 0. 0. 0.185 0.085 0. 0. 0. 0. 
#  
# ATOM 43 H14B MOL 1 0.660862 0.569661 0.938920 1.0000 1 H 
#  ZY C14 N2 QUA K15 V0 M0 Q0 
# UISO 0.044801 
#  1.07200 0. 0. 0. 0.185 0.085 0. 0. 0. 0. 
#  
# ATOM 44 H14C MOL 1 0.532514 0.686777 0.941188 1.0000 1 H 
#  ZY C14 N2 QUA K15 V0 M0 Q0 
# UISO 0.040946 
#  1.07200 0. 0. 0. 0.185 0.085 0. 0. 0. 0. 
#  
# ANHAR 0 3 ! number_of_anharmonic_atoms max_order 
# ! 1 ! atom number 
# ! 0.00E+00 0.00E+00 0.00E+00 0.00E+00 0.00E+00 0.00E+00 0.00E+00 0.00E+00 
# ! 0.00E+00 0.00E+00 
#  
#  
# STOP 
; 
_refine_special_details              
;
 Refinement of F^2^ against reflections.
 The threshold expression of F^2^ > 2sigma(F^2^) is
 used for calculating R-factors(gt) and is not
 relevant to the choice of reflections for refinement.
 R-factors based on F^2^ are statistically about twice
 as large as those based on F, and R-factors based on
 ALL data will be even larger.
;
_refine_ls_structure_factor_coef     Fsqd 
_refine_ls_matrix_type                full
_refine_ls_weighting_scheme          sigma
_refine_ls_weighting_details         ?
_atom_sites_solution_primary      direct 
_atom_sites_solution_secondary    difmap 
_atom_sites_solution_hydrogens    geom   
_refine_ls_hydrogen_treatment    refall
_refine_ls_extinction_method        'none'              
_refine_ls_abs_structure_details     ?
_refine_ls_abs_structure_Flack       ?
_refine_ls_number_reflns              3116
_refine_ls_number_parameters           277
_refine_ls_number_restraints             0
# R-factors: R(F)  &  wR2(I) 
_refine_ls_R_factor_all              0.0162
## R_factor_all computed for  I/sigmaI >   0.00
_refine_ls_R_factor_gt               0.0149
_refine_ls_wR_factor_ref             0.0360
_refine_ls_wR_factor_gt              0.0359
_refine_ls_goodness_of_fit_ref       3.921
_refine_ls_restrained_S_all          0.000
_refine_ls_shift/su_max              0.002
_refine_ls_shift/su_mean             0.000

_diffrn_measured_fraction_theta_max     0.999
_diffrn_reflns_theta_full               25.01
_diffrn_measured_fraction_theta_full    0.999
_refine_diff_density_max                ?
_refine_diff_density_min                ?
_refine_diff_density_rms                ?
###  to get diff_density_max min & rms : 
###  run MoPro  : WRIT FOUR   to create FOURier file 
###  run VMoPro : FOUR  FastFourierTransform   
###             & GRID  STAT   to get max min rms statistics


loop_
_atom_site_type_symbol      
_atom_site_label            
_atom_site_fract_x          
_atom_site_fract_y          
_atom_site_fract_z          
_atom_site_U_iso_or_equiv   
_atom_site_adp_type         
_atom_site_occupancy        
_atom_site_calc_flag        
_atom_site_refinement_flag_posn  
_atom_site_refinement_flag_adp  
_atom_site_disorder_assembly
_atom_site_disorder_group   
Cl CL1 0.01220(2) 0.90089(2) 0.668041(1) 0.02272(2) Uani 1 d . . . .
Cl CL2 0.47726(2) 0.90905(2) 0.846026(1) 0.02083(2) Uani 1 d . . . .
O  O1 0.13957(6) 0.64946(6) 0.74331(3) 0.02465(5) Uani 1 d . . . .
O  O2 0.38262(6) 0.65858(7) 0.75258(3) 0.02856(5) Uani 1 d . . . .
H  H1A 0.111(1) 0.588(1) 0.7207(6) 0.009(3) Uiso 1 d U . . .
H  H1B 0.108(1) 0.712(1) 0.7256(6) 0.008(3) Uiso 1 d U . . .
H  H2B 0.409(1) 0.720(1) 0.7747(6) 0.013(3) Uiso 1 d U . . .
H  H2C 0.412(1) 0.597(1) 0.7728(6) 0.010(3) Uiso 1 d U . . .
H  H1C 0.258(1) 0.654(1) 0.7484(6) 0.042(4) Uiso 1 d U . . .
N  N1 0.83470(6) 0.84221(5) 0.88251(3) 0.01654(5) Uani 1 d . . . .
N  N2 0.72553(5) 0.75184(5) 0.99268(3) 0.01534(5) Uani 1 d . . . .
C  C1 0.96625(6) 0.79653(6) 0.92479(4) 0.01581(5) Uani 1 d . . . .
C  C2 1.08187(7) 0.81899(7) 0.89675(4) 0.01988(6) Uani 1 d . . . .
C  C3 1.20975(7) 0.77518(7) 0.93755(4) 0.02183(6) Uani 1 d . . . .
C  C4 1.21977(7) 0.70839(7) 1.00570(4) 0.01934(5) Uani 1 d . . . .
C  C5 1.11380(7) 0.61112(7) 1.10620(4) 0.01995(6) Uani 1 d . . . .
C  C6 1.00140(7) 0.58359(7) 1.13595(4) 0.02248(6) Uani 1 d . . . .
C  C7 0.87234(7) 0.62871(7) 1.09752(4) 0.01970(6) Uani 1 d . . . .
C  C8 0.85857(6) 0.69937(6) 1.03005(4) 0.01532(5) Uani 1 d . . . .
C  C9 0.97251(7) 0.72666(6) 0.99568(4) 0.01464(5) Uani 1 d . . . .
C  C10 1.10232(7) 0.68134(6) 1.03581(4) 0.01648(5) Uani 1 d . . . .
C  C11 0.79234(8) 0.76626(8) 0.81012(4) 0.02502(7) Uani 1 d . . . .
C  C12 0.83124(8) 0.99099(7) 0.86943(6) 0.02959(7) Uani 1 d . . . .
C  C13 0.67608(8) 0.86005(7) 1.03853(5) 0.02271(6) Uani 1 d . . . .
C  C14 0.62286(7) 0.64209(7) 0.97241(5) 0.02162(6) Uani 1 d . . . .
H  H2 0.7507(9) 0.8011(9) 0.9378(5) 0.023(2) Uiso 1 d U . . .
H  H2A 1.0725(9) 0.8709(9) 0.8432(6) 0.037(2) Uiso 1 d U . . .
H  H3 1.296(1) 0.7962(9) 0.9144(5) 0.039(2) Uiso 1 d U . . .
H  H4 1.3153(10) 0.6753(9) 1.0397(5) 0.031(2) Uiso 1 d U . . .
H  H5 1.2145(10) 0.5831(9) 1.1354(5) 0.033(2) Uiso 1 d U . . .
H  H6 1.0094(9) 0.5323(10) 1.1880(5) 0.038(2) Uiso 1 d U . . .
H  H7 0.785(1) 0.6088(9) 1.1210(5) 0.036(2) Uiso 1 d U . . .
H  H11A 0.793(1) 0.659(1) 0.8221(6) 0.053(3) Uiso 1 d U . . .
H  H11B 0.855(1) 0.788(1) 0.7706(6) 0.057(3) Uiso 1 d U . . .
H  H11C 0.690(1) 0.7974(10) 0.7838(5) 0.048(3) Uiso 1 d U . . .
H  H12A 0.862(1) 1.044(1) 0.9234(6) 0.058(3) Uiso 1 d U . . .
H  H12B 0.896(1) 1.020(1) 0.8324(6) 0.054(3) Uiso 1 d U . . .
H  H12C 0.730(1) 1.018(1) 0.8456(6) 0.049(3) Uiso 1 d U . . .
H  H13A 0.6522(10) 0.8185(10) 1.0867(6) 0.047(3) Uiso 1 d U . . .
H  H13B 0.750(1) 0.935(1) 1.0524(5) 0.046(3) Uiso 1 d U . . .
H  H13C 0.588(1) 0.9032(10) 1.0042(6) 0.043(3) Uiso 1 d U . . .
H  H14A 0.6046(10) 0.5930(10) 1.0205(6) 0.043(3) Uiso 1 d U . . .
H  H14B 0.6609(10) 0.570(1) 0.9389(6) 0.045(3) Uiso 1 d U . . .
H  H14C 0.533(1) 0.6868(9) 0.9412(5) 0.041(2) Uiso 1 d U . . .

loop_ 
_atom_site_aniso_label 
_atom_site_aniso_U_11 
_atom_site_aniso_U_22 
_atom_site_aniso_U_33 
_atom_site_aniso_U_12 
_atom_site_aniso_U_13 
_atom_site_aniso_U_23 
CL1 0.02269(9) 0.01930(9) 0.02411(10) 0.000020(6) -0.00017(7) 0.00140(6)  
CL2 0.01955(9) 0.01906(9) 0.02436(10) 0.00121(6) 0.00557(7) 0.00274(6)  
O1 0.0344(3) 0.0160(3) 0.0217(3) 0.0007(2) 0.0010(2) -0.0009(2)  
O2 0.0343(3) 0.0188(3) 0.0295(3) -0.0004(3) -0.0008(3) 0.0026(3)  
N1 0.0157(3) 0.0165(3) 0.0178(3) 0.0013(2) 0.0045(2) 0.0019(2)  
N2 0.0160(3) 0.0149(3) 0.0160(3) -0.0004(2) 0.0052(2) -0.0013(2)  
C1 0.0166(3) 0.0156(3) 0.0163(3) -0.00007(24) 0.0057(3) 0.0011(2)  
C2 0.0179(3) 0.0214(3) 0.0221(4) 0.0006(3) 0.0080(3) 0.0042(3)  
C3 0.0166(3) 0.0235(3) 0.0273(4) 0.0005(3) 0.0089(3) 0.0035(3)  
C4 0.0152(3) 0.0191(3) 0.0243(4) 0.0008(3) 0.0053(3) 0.0007(3)  
C5 0.0199(4) 0.0218(3) 0.0175(3) 0.0027(3) 0.0022(3) 0.0019(3)  
C6 0.0236(4) 0.0270(4) 0.0171(4) 0.0031(3) 0.0050(3) 0.0054(3)  
C7 0.0204(4) 0.0236(3) 0.0162(3) 0.0010(3) 0.0064(3) 0.0028(3)  
C8 0.0185(3) 0.0145(3) 0.0143(3) -0.0018(2) 0.0066(3) -0.0013(2)  
C9 0.0157(3) 0.0138(3) 0.0150(3) -0.0005(2) 0.0044(3) -0.0008(2)  
C10 0.0164(3) 0.0153(3) 0.0177(3) 0.0006(2) 0.0034(3) -0.0007(2)  
C11 0.0226(4) 0.0352(4) 0.0171(4) 0.0032(3) 0.0037(3) -0.0011(3)  
C12 0.0225(4) 0.0201(4) 0.0468(5) 0.0022(3) 0.0085(4) 0.0101(3)  
C13 0.0251(4) 0.0222(3) 0.0218(4) 0.0032(3) 0.0070(3) -0.0024(3)  
C14 0.0202(4) 0.0202(3) 0.0237(4) -0.0020(3) 0.0027(3) 0.0017(3)  

_geom_special_details                
;                                    
;                                    

loop_
_geom_bond_atom_site_label_1         
_geom_bond_atom_site_label_2         
_geom_bond_distance                  
_geom_bond_site_symmetry_2           
_geom_bond_publ_flag                 
O1 H1C 1.18(1) . ? 
O1 H1B 0.74(1) . ? 
O1 H1A 0.75(1) . ? 
O2 H1C 1.24(1) . ? 
O2 H2B 0.74(1) . ? 
O2 H2C 0.74(1) . ? 
N1 C1 1.4592(8) . ? 
N1 C12 1.4777(9) . ? 
N1 C11 1.4820(9) . ? 
N2 C8 1.4666(8) . ? 
N2 C14 1.4871(8) . ? 
N2 C13 1.4885(9) . ? 
N2 H2 1.17(1) . ? 
C1 C9 1.4334(9) . ? 
C1 C2 1.3773(10) . ? 
C2 C3 1.4148(10) . ? 
C2 H2A 1.07(1) . ? 
C3 C4 1.371(1) . ? 
C3 H3 1.05(1) . ? 
C4 C10 1.4221(10) . ? 
C4 H4 1.081(9) . ? 
C5 C10 1.4210(10) . ? 
C5 C6 1.373(1) . ? 
C5 H5 1.080(9) . ? 
C6 C7 1.4151(10) . ? 
C6 H6 1.049(10) . ? 
C7 C8 1.3759(10) . ? 
C7 H7 1.07(1) . ? 
C8 C9 1.4340(10) . ? 
C9 C10 1.4313(9) . ? 
C11 H11B 1.06(1) . ? 
C11 H11A 1.07(1) . ? 
C11 H11C 1.09(1) . ? 
C12 H12B 1.06(1) . ? 
C12 H12C 1.06(1) . ? 
C12 H12A 1.09(1) . ? 
C13 H13A 1.03(1) . ? 
C13 H13B 1.04(1) . ? 
C13 H13C 1.06(1) . ? 
C14 H14A 1.04(1) . ? 
C14 H14B 1.05(1) . ? 
C14 H14C 1.063(10) . ? 

loop_
_geom_angle_atom_site_label_1        
_geom_angle_atom_site_label_2        
_geom_angle_atom_site_label_3        
_geom_angle                          
_geom_angle_site_symmetry_1          
_geom_angle_site_symmetry_3          
_geom_angle_publ_flag                
O1 H1C O2 179(1) . . ? 
H1A O1 H1C 110(1) . . ? 
H1A O1 H1B 111(1) . . ? 
H1B O1 H1C 110(1) . . ? 
H2B O2 H1C 108(1) . . ? 
H2B O2 H2C 110(1) . . ? 
H2C O2 H1C 108(1) . . ? 
N1 C1 C9 118.66(6) . . ? 
N1 C1 C2 120.63(5) . . ? 
N1 C12 H12B 111.6(6) . . ? 
N1 C12 H12C 107.8(6) . . ? 
N1 C12 H12A 109.7(6) . . ? 
N1 C11 H11B 112.3(6) . . ? 
N1 C11 H11A 109.2(6) . . ? 
N1 C11 H11C 108.5(5) . . ? 
N2 C8 C9 118.49(5) . . ? 
N2 C8 C7 119.92(6) . . ? 
N2 C14 H14A 111.4(6) . . ? 
N2 C14 H14B 108.2(6) . . ? 
N2 C14 H14C 108.1(5) . . ? 
N2 C13 H13A 110.0(6) . . ? 
N2 C13 H13B 109.4(6) . . ? 
N2 C13 H13C 107.5(5) . . ? 
C1 N1 C12 112.06(5) . . ? 
C1 N1 C11 111.79(6) . . ? 
C1 C9 C8 125.02(7) . . ? 
C1 C9 C10 117.77(7) . . ? 
C1 C2 C3 120.89(6) . . ? 
C1 C2 H2A 118.3(6) . . ? 
C2 C1 C9 120.70(7) . . ? 
C2 C3 C4 120.06(7) . . ? 
C2 C3 H3 118.3(6) . . ? 
C3 C4 C10 120.63(7) . . ? 
C3 C4 H4 122.9(6) . . ? 
C3 C2 H2A 120.9(6) . . ? 
C4 C10 C9 119.93(8) . . ? 
C4 C10 C5 120.14(7) . . ? 
C4 C3 H3 121.7(6) . . ? 
C5 C10 C9 119.92(7) . . ? 
C5 C6 C7 119.99(9) . . ? 
C5 C6 H6 121.2(6) . . ? 
C6 C5 C10 120.93(8) . . ? 
C6 C5 H5 122.0(6) . . ? 
C6 C7 C8 120.33(8) . . ? 
C6 C7 H7 120.2(6) . . ? 
C7 C8 C9 121.57(7) . . ? 
C7 C6 H6 118.7(6) . . ? 
C8 N2 C14 112.65(6) . . ? 
C8 N2 C13 112.08(6) . . ? 
C8 N2 H2 101.3(4) . . ? 
C8 C9 C10 117.21(5) . . ? 
C8 C7 H7 119.5(6) . . ? 
C10 C5 H5 117.0(5) . . ? 
C10 C4 H4 116.5(5) . . ? 
C11 N1 C12 111.38(6) . . ? 
C13 N2 C14 110.91(6) . . ? 
C13 N2 H2 108.9(5) . . ? 
C14 N2 H2 110.6(5) . . ? 
H11A C11 H11B 110.4(8) . . ? 
H11A C11 H11C 109.1(8) . . ? 
H11B C11 H11C 107.2(8) . . ? 
H12A C12 H12B 109.0(9) . . ? 
H12A C12 H12C 108.6(8) . . ? 
H12B C12 H12C 110.1(9) . . ? 
H13A C13 H13B 111.0(8) . . ? 
H13A C13 H13C 109.4(8) . . ? 
H13B C13 H13C 109.4(8) . . ? 
H14A C14 H14B 107.9(8) . . ? 
H14A C14 H14C 110.6(8) . . ? 
H14B C14 H14C 110.5(8) . . ? 

loop_
_geom_torsion_atom_site_label_1      
_geom_torsion_atom_site_label_2      
_geom_torsion_atom_site_label_3      
_geom_torsion_atom_site_label_4      
_geom_torsion                        
_geom_torsion_site_symmetry_1        
_geom_torsion_site_symmetry_2        
_geom_torsion_site_symmetry_3        
_geom_torsion_site_symmetry_4        
_geom_torsion_publ_flag              
O1 H1C O2 H2B 135(1) . . . . ? 
O1 H1C O2 H2C -107(1) . . . . ? 
O2 H1C O1 H1B -77(1) . . . . ? 
O2 H1C O1 H1A 45(1) . . . . ? 
N1 C1 C9 C8 -1.21(6) . . . . ? 
N1 C1 C9 C10 179.30(6) . . . . ? 
N1 C1 C2 C3 179.87(7) . . . . ? 
N1 C1 C2 H2A 0.04(54) . . . . ? 
N2 C8 C9 C1 -3.18(6) . . . . ? 
N2 C8 C9 C10 176.32(5) . . . . ? 
N2 C8 C7 C6 -176.84(6) . . . . ? 
N2 C8 C7 H7 2.7(5) . . . . ? 
C1 N1 C12 H12B 66.8(6) . . . . ? 
C1 N1 C12 H12C -172.2(8) . . . . ? 
C1 N1 C12 H12A -54.1(6) . . . . ? 
C1 N1 C11 H11B -67.2(6) . . . . ? 
C1 N1 C11 H11A 55.6(6) . . . . ? 
C1 N1 C11 H11C 174.5(7) . . . . ? 
C1 C9 C8 C7 178.44(6) . . . . ? 
C1 C9 C10 C5 -179.76(6) . . . . ? 
C1 C9 C10 C4 1.15(6) . . . . ? 
C1 C2 C3 C4 0.53(6) . . . . ? 
C1 C2 C3 H3 -178.9(8) . . . . ? 
C2 C1 N1 C12 -58.83(6) . . . . ? 
C2 C1 N1 C11 67.01(6) . . . . ? 
C2 C1 C9 C8 179.39(6) . . . . ? 
C2 C1 C9 C10 -0.10(6) . . . . ? 
C2 C3 C4 C10 0.54(6) . . . . ? 
C2 C3 C4 H4 -178.3(7) . . . . ? 
C3 C4 C10 C9 -1.39(7) . . . . ? 
C3 C4 C10 C5 179.52(8) . . . . ? 
C3 C2 C1 C9 -0.74(6) . . . . ? 
C4 C10 C9 C8 -178.39(5) . . . . ? 
C4 C10 C5 C6 -179.70(8) . . . . ? 
C4 C10 C5 H5 1.8(5) . . . . ? 
C4 C3 C2 H2A -179.7(8) . . . . ? 
C5 C10 C9 C8 0.71(6) . . . . ? 
C5 C10 C4 H4 -1.6(5) . . . . ? 
C5 C6 C7 C8 0.46(6) . . . . ? 
C5 C6 C7 H7 -179.0(8) . . . . ? 
C6 C5 C10 C9 1.20(6) . . . . ? 
C6 C7 C8 C9 1.52(6) . . . . ? 
C7 C8 N2 C14 -59.96(6) . . . . ? 
C7 C8 N2 C13 65.96(6) . . . . ? 
C7 C8 N2 H2 -178.1(5) . . . . ? 
C7 C8 C9 C10 -2.06(6) . . . . ? 
C7 C6 C5 C10 -1.81(7) . . . . ? 
C7 C6 C5 H5 176.7(7) . . . . ? 
C8 N2 C14 H14A 63.5(5) . . . . ? 
C8 N2 C14 H14B -55.0(6) . . . . ? 
C8 N2 C14 H14C -174.8(7) . . . . ? 
C8 N2 C13 H13A -69.6(5) . . . . ? 
C8 N2 C13 H13B 52.6(6) . . . . ? 
C8 N2 C13 H13C 171.3(7) . . . . ? 
C8 C7 C6 H6 178.3(8) . . . . ? 
C9 C1 N1 C12 121.77(7) . . . . ? 
C9 C1 N1 C11 -112.39(6) . . . . ? 
C9 C1 C2 H2A 179.4(8) . . . . ? 
C9 C8 N2 C14 121.63(6) . . . . ? 
C9 C8 N2 C13 -112.45(6) . . . . ? 
C9 C8 N2 H2 3.4(4) . . . . ? 
C9 C8 C7 H7 -179.0(8) . . . . ? 
C9 C10 C5 H5 -177.3(7) . . . . ? 
C9 C10 C4 H4 177.5(7) . . . . ? 
C10 C5 C6 H6 -179.6(8) . . . . ? 
C10 C4 C3 H3 179.9(8) . . . . ? 
C11 N1 C12 H12B -59.2(6) . . . . ? 
C11 N1 C12 H12C 61.7(6) . . . . ? 
C11 N1 C12 H12A 179.9(9) . . . . ? 
C12 N1 C11 H11B 59.1(6) . . . . ? 
C12 N1 C11 H11A -178.1(9) . . . . ? 
C12 N1 C11 H11C -59.3(6) . . . . ? 
C13 N2 C14 H14A -63.1(6) . . . . ? 
C13 N2 C14 H14B 178.4(8) . . . . ? 
C13 N2 C14 H14C 58.7(5) . . . . ? 
C14 N2 C13 H13A 57.3(6) . . . . ? 
C14 N2 C13 H13B 179.5(8) . . . . ? 
C14 N2 C13 H13C -61.8(5) . . . . ? 
H2 N2 C14 H14A 176(1) . . . . ? 
H2 N2 C14 H14B 57.5(8) . . . . ? 
H2 N2 C14 H14C -62.3(7) . . . . ? 
H2 N2 C13 H13A 179(1) . . . . ? 
H2 N2 C13 H13B -58.6(8) . . . . ? 
H2 N2 C13 H13C 60.2(7) . . . . ? 
H2A C2 C3 H3 0.9(8) . . . . ? 
H3 C3 C4 H4 1.1(8) . . . . ? 
H5 C5 C6 H6 -1.2(8) . . . . ? 
H6 C6 C7 H7 -1.2(8) . . . . ? 

loop_
_geom_hbond_atom_site_label_D        
_geom_hbond_atom_site_label_H        
_geom_hbond_atom_site_label_A        
_geom_hbond_distance_DH              
_geom_hbond_distance_HA              
_geom_hbond_distance_DA              
_geom_hbond_angle_DHA                
_geom_hbond_site_symmetry_A          
O1 H1A CL2 0.75(1) 2.21(1) 2.9584(6) 179(1)  2_546   
O2 H2C CL1 0.74(1) 2.25(1) 2.9884(7) 176(1)  2_546   
C14 H14B CL1 1.05(1) 2.848(9) 3.5219(7) 122.2(7)  2_546   
O1 H1B CL1 0.74(1) 2.24(1) 2.9756(6) 178(1)  1_555   
O2 H2B CL2 0.74(1) 2.28(1) 3.0179(7) 176(1)  1_555   
O1 H1C O2 1.18(1) 1.24(1) 2.4248(9) 179(1)  1_555   
N2 H2 CL2 1.17(1) 3.098(9) 3.5912(5) 105.5(5)  1_555   
N2 H2 N1 1.17(1) 1.48(1) 2.6020(8) 157.6(7)  1_555   
N2 H2 C1 1.17(1) 2.233(9) 2.9592(9) 117.4(4)  1_555   
N2 H2 C11 1.17(1) 2.431(10) 3.473(1) 147.3(6)  1_555   
N2 H2 C12 1.17(1) 2.456(10) 3.531(1) 152.0(6)  1_555   
C13 H13A C7 1.03(1) 2.874(10) 3.056(1) 90.3(8)  1_555   
C14 H14A C7 1.04(1) 2.795(9) 3.0158(10) 92.1(6)  1_555   
C14 H14C CL2 1.063(10) 2.755(10) 3.5779(8) 134.2(9)  1_555   

loop_
_publ_author_name      
_publ_author_address   
,'?'  
; ? 
;  

_publ_requested_journal          '?' 
_publ_contact_author                ? 
_publ_contact_author_phone        '?' 
_publ_contact_author_fax          '?' 
_publ_contact_author_email        '?' 
_publ_section_title 
;  
 ?  
;  
_publ_section_comment  
;  
 ?  
;  
_publ_section_references 
;  
 ?  
;  
data_DMAN_TAAM_80  
_audit_creation_method             'MoPro12'     
_chemical_name_systematic            ? 
_chemical_name_common                ? 
_chemical_formula_moiety             'C14 H24 N2 O2 Cl2'
_chemical_formula_sum                'C14 H24 N2 O2 Cl2'
_chemical_formula_weight             323.246
_chemical_absolute_configuration     '-'

_symmetry_cell_setting               monoclinic   
_symmetry_space_group_name_H-M       'P ?'
_symmetry_space_group_name_Hall      'P ?'

loop_
_atom_type_symbol                      
_atom_type_description                 
_atom_type_scat_dispersion_real        
_atom_type_scat_dispersion_imag        
_atom_type_scat_source                 
 'C' 'C'    0.0033   0.0016
'Su & Coppens. Acta. Cryst. (1997) A53, 749-762. '                    
 'H' 'H'    0.0000   0.0000
'Su & Coppens. Acta. Cryst. (1997) A53, 749-762. '                    
 'N' 'N'    0.0061   0.0033
'Su & Coppens. Acta. Cryst. (1997) A53, 749-762. '                    
 'O' 'O'    0.0106   0.0060
'Su & Coppens. Acta. Cryst. (1997) A53, 749-762. '                    
 'Cl' 'Cl'    0.1484   0.1585
'Su & Coppens. Acta. Cryst. (1997) A53, 749-762. '                    

loop_
_symmetry_equiv_pos_as_xyz           
'x, y, z'
'-x+1/2, y+1/2, -z+1/2'
'-x, -y, -z'
'x-1/2, -y-1/2, z-1/2'
_cell_length_a                10.085 
_cell_length_b                9.811 
_cell_length_c                17.915 
_cell_angle_alpha             90.00 
_cell_angle_beta              101.64 
_cell_angle_gamma             90.00 
_cell_volume                   1736.1 
_cell_formula_units_Z                4
_cell_measurement_temperature        ?
_cell_measurement_reflns_used        ?
_cell_measurement_theta_min          ?
_cell_measurement_theta_max          ?
_exptl_crystal_description           ? 
_exptl_crystal_colour                ? 
_exptl_crystal_size_max              ? 
_exptl_crystal_size_mid              ? 
_exptl_crystal_size_min              ? 
_exptl_crystal_density_meas          ? 
_exptl_crystal_density_diffrn       1.237
_exptl_crystal_density_method       'not measured' 
_exptl_crystal_F_000                 688
_exptl_absorpt_process_details       ?  
_exptl_absorpt_coefficient_mu        ?  
_exptl_absorpt_correction_type       ?  
_exptl_absorpt_correction_T_min      ?  
_exptl_absorpt_correction_T_max      ?  
_exptl_special_details               
;
?
;
_diffrn_ambient_temperature          ?  
_diffrn_radiation_wavelength        0.71073
_diffrn_radiation_type              MoK\a 
_diffrn_radiation_source          'fine-focus sealed tube' 
_diffrn_radiation_monochromator      ? 
_diffrn_measurement_device_type      ? 
_diffrn_measurement_method           ? 
_diffrn_detector_area_resol_mean     ? 
_diffrn_standards_number             ? 
_diffrn_standards_interval_count     ? 
_diffrn_standards_interval_time      ? 
_diffrn_standards_decay_%            ? 
_diffrn_reflns_number                ? 
_diffrn_reflns_av_R_equivalents      ? 
_diffrn_reflns_av_sigmaI/netI        0.00961
_diffrn_reflns_limit_h_min         -18
_diffrn_reflns_limit_h_max          17
_diffrn_reflns_limit_k_min           0
_diffrn_reflns_limit_k_max          17
_diffrn_reflns_limit_l_min           0
_diffrn_reflns_limit_l_max          32
_diffrn_reflns_theta_min            2.15
_diffrn_reflns_theta_max           39.98
_reflns_number_total                 10470
_reflns_number_gt                     9632
_reflns_threshold_expression         >2.0sigma(I)
_computing_data_collection           ? 
_computing_cell_refinement           ? 
_computing_data_reduction            ? 
_computing_structure_solution        ? 
_computing_structure_refinement      'MoPro (J. Appl. Cryst. 2005, 38, 38-54)'
_computing_molecular_graphics        ? 
_computing_publication_material      ? 
_iucr_refine_instructions_details  
; 
# ! MoPro 12.6 30/09/2015 13:03:20 C:\Users\user\Desktop
# ! reflections hkl file : C:\Users\user\Desktop\Praca_z_ANIA
# ! atomic table file : C:\Users\user\Desktop\Programy_Krys
# ! wave functions file : C:\Users\user\Desktop\Programy_Krys
# ! RF factor = 2.210 % RI factor = 2.736% 
# ! wR2F factor = 1.956 % wR2I factor = 3.816% 
# ! g.o.f.(F**2) = 3.084 Nvar= 277 Nref= 10470 Nfree= 0 0.05<sinT/l< 0.90 
#  
# WSIG 1.00000 ! weighting scheme 
#  ! SPACE GROUP P ? 
#  
# CELL 10.0850 9.8110 17.9150 90.0000 101.6390 90.0000 0.71073 
# ZERR 0.0000 0.0000 0.0000 0.0000 0.0000 0.0000 
#  
# SYMM 2 P CENTRO 
#  X , Y, Z 
#  1/2-X , 1/2+Y, 1/2-Z 
#  
# SCALE 1 0.189346 
#  
# FMULT 1.00000 
#  
# UOVER 0.00000 0.00000 0.00000 0.00000 0.00000 0.00000 ANI 
#  
# SOLVT 0.00000 50.00000 
#  
# EXTIN 0.00000 GAUSSIAN ISOT TYP1 ! G*10^4 
#  
#  
# DUMMY 5 
# DUMY 0.10452 0.64858 0.72020 D1 0 ! atom # 45 
# DUMY 0.41490 0.65697 0.77681 D2 0 ! atom # 46 
# DUMY 0.81192 0.87871 0.83979 D3 0 ! atom # 47 
# DUMY 1.09203 0.75114 0.96610 D4 0 ! atom # 48 
# DUMY 0.98695 0.65519 1.06684 D5 0 ! atom # 49 
#  
# KAPPA 15 
#  1.000000 1.000000 ! # 1 1 MOL CL1 2x 
#  1.000000 1.000000 ! # 2 1 MOL O1 2x 
#  1.000000 1.000000 ! # 3 1 MOL H1A 4x 
#  1.000000 1.000000 ! # 4 1 MOL H1C 1x 
#  0.993000 1.056000 ! # 5 1 MOL N1 1x 
#  1.000000 1.000000 ! # 6 1 MOL N2 1x 
#  0.998000 0.872000 ! # 7 1 MOL C1 1x 
#  1.004000 0.909000 ! # 8 1 MOL C2 6x 
#  1.004000 0.917000 ! # 9 1 MOL C8 1x 
#  1.004000 0.903000 ! # 10 1 MOL C9 2x 
#  1.022000 0.929000 ! # 11 1 MOL C11 2x 
#  1.026000 0.973000 ! # 12 1 MOL C13 2x 
#  1.167000 1.248000 ! # 13 1 MOL H2 1x 
#  1.110000 1.158000 ! # 14 1 MOL H2A 6x 
#  1.094000 1.156000 ! # 15 1 MOL H11A 12x 
#  
# ATOMS 44 
#  
# ATOM 1 CL1 MOL 1 0.012239 0.900815 0.668021 1.0000 1 Cl 
#  XY H1B O1 HEX K1 V0 M0 Q0 
# UANI 0.021974 0.018818 0.023186 0.000098 -.000133 0.001458 
#  8.00000 0. 0. 0. 0. 0. 0. 0. 0. 0. 
#  0. 0. 0. 0. 0. 0. 0. 
#  0. 0. 0. 0. 0. 0. 0. 0. 0. 
#  
# ATOM 2 CL2 MOL 1 0.477244 0.909082 0.846047 1.0000 1 Cl 
#  XY H2B H14C HEX K1 V0 M0 Q0 
# UANI 0.018873 0.018701 0.023524 0.001206 0.005562 0.002724 
#  8.00000 0. 0. 0. 0. 0. 0. 0. 0. 0. 
#  0. 0. 0. 0. 0. 0. 0. 
#  0. 0. 0. 0. 0. 0. 0. 0. 0. 
#  
# ATOM 3 O1 MOL 1 0.139305 0.649470 0.743150 1.0000 1 O 
#  XY D1 H1C HEX K2 V0 M0 Q0 
# UANI 0.032379 0.017352 0.020684 0.000425 0.001847 -.000748 
#  5.99564 0. 0. 0. 0. 0. 0. 0. 0. 0. 
#  0. 0. 0. 0. 0. 0. 0. 
#  0. 0. 0. 0. 0. 0. 0. 0. 0. 
#  
# ATOM 4 O2 MOL 1 0.382942 0.658666 0.752715 1.0000 1 O 
#  XY D2 H1C HEX K2 V0 M0 Q0 
# UANI 0.032446 0.020088 0.028588 -.000546 0.000079 0.002759 
#  5.99564 0. 0. 0. 0. 0. 0. 0. 0. 0. 
#  0. 0. 0. 0. 0. 0. 0. 
#  0. 0. 0. 0. 0. 0. 0. 0. 0. 
#  
# ATOM 5 H1A MOL 1 0.109915 0.585103 0.719652 1.0000 1 H 
#  ZY O1 H1B QUA K3 V0 M0 Q0 
# UISO 0.017554 
#  0.99564 0. 0. 0. 0. 0. 0. 0. 0. 0. 
#  
# ATOM 6 H1B MOL 1 0.106064 0.716317 0.724684 1.0000 1 H 
#  ZY O1 H1A QUA K3 V0 M0 Q0 
# UISO 0.018664 
#  0.99564 0. 0. 0. 0. 0. 0. 0. 0. 0. 
#  
# ATOM 7 H2B MOL 1 0.410862 0.722935 0.775959 1.0000 1 H 
#  ZY O2 H2C QUA K3 V0 M0 Q0 
# UISO 0.022860 
#  0.99564 0. 0. 0. 0. 0. 0. 0. 0. 0. 
#  
# ATOM 8 H2C MOL 1 0.412983 0.593835 0.773507 1.0000 1 H 
#  ZY O2 H2B QUA K3 V0 M0 Q0 
# UISO 0.019651 
#  0.99564 0. 0. 0. 0. 0. 0. 0. 0. 0. 
#  
# ATOM 9 H1C MOL 1 0.255645 0.653898 0.748457 1.0000 1 H 
#  ZX O1 H2B QUA K4 V0 M0 Q0 
# UISO 0.044228 
#  0.99564 0. 0. 0. 0. 0. 0. 0. 0. 0. 
#  
# ATOM 10 N1 MOL 1 0.834847 0.842207 0.882465 1.0000 1 N 
#  XY D3 C1 HEX K5 V0 M0 Q0 
# UANI 0.015659 0.015664 0.016557 0.001120 0.004803 0.002263 
#  5.00387 0. -.016 -.038 0. -.047 0. 0. -.065 0.040 
#  0. 0.112 -.018 0. 0. 0. 0.028 
#  0. 0. 0. 0.018 0.011 0. 0. 0. 0. 
#  
# ATOM 11 N2 MOL 1 0.725473 0.751752 0.992738 1.0000 1 N 
#  XY C8 H2 HEX K6 V0 M0 Q0 
# UANI 0.014442 0.014021 0.015029 -.000363 0.004965 -.001276 
#  4.99564 0. 0. 0. 0. 0. 0. 0. 0. 0. 
#  0. 0. 0. 0. 0. 0. 0. 
#  0. 0. 0. 0. 0. 0. 0. 0. 0. 
#  
# ATOM 12 C1 MOL 1 0.966189 0.796443 0.924817 1.0000 1 C 
#  XY D4 C2 HEX K7 V0 M0 Q0 
# UANI 0.015046 0.015061 0.015585 0.000152 0.005454 0.001278 
#  4.05792 0. 0.082 0. 0. -.187 0. 0. -.074 0. 
#  0. 0.041 0. 0. 0. -.338 0. 
#  0.028 0. 0. -.018 0. 0. 0. 0.028 0. 
#  
# ATOM 13 C2 MOL 1 1.081819 0.818983 0.896744 1.0000 1 C 
#  XY D4 C1 HEX K8 V0 M0 Q0 
# UANI 0.016980 0.021172 0.020865 0.000740 0.008206 0.004326 
#  3.88564 0. 0.056 0. 0. -.180 0. 0. -.029 0. 
#  0. 0.030 0. 0. 0. -.264 0. 
#  0.020 0. 0. -.019 0. 0. 0. 0. 0. 
#  
# ATOM 14 C3 MOL 1 1.209778 0.775240 0.937477 1.0000 1 C 
#  XY D4 C4 HEX K8 V0 M0 Q0 
# UANI 0.015846 0.023002 0.025826 0.000687 0.008586 0.004069 
#  3.88564 0. 0.056 0. 0. -.180 0. 0. -.029 0. 
#  0. 0.030 0. 0. 0. -.264 0. 
#  0.020 0. 0. -.019 0. 0. 0. 0. 0. 
#  
# ATOM 15 C4 MOL 1 1.219786 0.708312 1.005729 1.0000 1 C 
#  XY D4 C3 HEX K8 V0 M0 Q0 
# UANI 0.014531 0.019141 0.022886 0.000816 0.005175 0.001248 
#  3.88564 0. 0.056 0. 0. -.180 0. 0. -.029 0. 
#  0. 0.030 0. 0. 0. -.264 0. 
#  0.020 0. 0. -.019 0. 0. 0. 0. 0. 
#  
# ATOM 16 C5 MOL 1 1.113855 0.611060 1.106190 1.0000 1 C 
#  XY D5 C6 HEX K8 V0 M0 Q0 
# UANI 0.018848 0.021694 0.016449 0.002567 0.002694 0.002144 
#  3.88564 0. 0.056 0. 0. -.180 0. 0. -.029 0. 
#  0. 0.030 0. 0. 0. -.264 0. 
#  0.020 0. 0. -.019 0. 0. 0. 0. 0. 
#  
# ATOM 17 C6 MOL 1 1.001350 0.583424 1.135976 1.0000 1 C 
#  XY D5 C5 HEX K8 V0 M0 Q0 
# UANI 0.022085 0.027175 0.016196 0.003129 0.004963 0.005535 
#  3.88564 0. 0.056 0. 0. -.180 0. 0. -.029 0. 
#  0. 0.030 0. 0. 0. -.264 0. 
#  0.020 0. 0. -.019 0. 0. 0. 0. 0. 
#  
# ATOM 18 C7 MOL 1 0.872290 0.628586 1.097524 1.0000 1 C 
#  XY D5 C8 HEX K8 V0 M0 Q0 
# UANI 0.019402 0.023430 0.015356 0.001009 0.006187 0.003602 
#  3.88564 0. 0.056 0. 0. -.180 0. 0. -.029 0. 
#  0. 0.030 0. 0. 0. -.264 0. 
#  0.020 0. 0. -.019 0. 0. 0. 0. 0. 
#  
# ATOM 19 C8 MOL 1 0.858800 0.699258 1.030098 1.0000 1 C 
#  XY D5 C7 HEX K9 V0 M0 Q0 
# UANI 0.015717 0.015076 0.013484 -.000571 0.005226 -.000112 
#  3.91159 0. 0.172 0. 0. -.063 0. 0. -.173 0. 
#  0. 0.031 0. 0. 0. -.249 0. 
#  0. 0. 0. -.020 0. 0. 0. 0.013 0. 
#  
# ATOM 20 C9 MOL 1 0.972402 0.726613 0.995686 1.0000 1 C 
#  XY C10 C8 HEX K10 V0 M0 Q0 
# UANI 0.014203 0.013602 0.014003 -.000256 0.004320 -.000220 
#  3.95815 0. 0. 0. 0. -.170 0. 0. 0. 0. 
#  0. 0. 0.011 0. 0. 0.279 0. 
#  0.012 0. 0. 0. -.012 0. 0. 0.008 0. 
#  
# ATOM 21 C10 MOL 1 1.102378 0.681317 1.035835 1.0000 1 C 
#  XY C9 C5 HEX K10 V0 M0 Q0 
# UANI 0.014977 0.015407 0.016291 0.000543 0.003470 -.000077 
#  3.95815 0. 0. 0. 0. -.170 0. 0. 0. 0. 
#  0. 0. 0.011 0. 0. 0.279 0. 
#  0.012 0. 0. 0. -.012 0. 0. 0.008 0. 
#  
# ATOM 22 C11 MOL 1 0.792274 0.766200 0.810118 1.0000 1 C 
#  ZX N1 H11C HEX K11 V0 M0 Q0 
# UANI 0.021986 0.034014 0.016110 0.003381 0.003352 -.001879 
#  3.58938 0. 0. 0. -.025 -.086 0. 0. 0. 0. 
#  0.271 0. 0. 0. 0. 0.203 0. 
#  0.080 0. 0. 0. 0. -.086 0. 0. 0. 
#  
# ATOM 23 C12 MOL 1 0.831226 0.990941 0.869374 1.0000 1 C 
#  ZX N1 H12C HEX K11 V0 M0 Q0 
# UANI 0.022209 0.017745 0.046660 0.002101 0.008310 0.009963 
#  3.58938 0. 0. 0. -.025 -.086 0. 0. 0. 0. 
#  0.271 0. 0. 0. 0. 0.203 0. 
#  0.080 0. 0. 0. 0. -.086 0. 0. 0. 
#  
# ATOM 24 C13 MOL 1 0.675977 0.859994 1.038638 1.0000 1 C 
#  ZX N2 H13A HEX K12 V0 M0 Q0 
# UANI 0.024813 0.020731 0.020925 0.004270 0.007213 -.003868 
#  3.45712 0. 0. 0. -.064 -.151 0. 0. 0. 0. 
#  0.210 0. 0. 0. 0. 0.183 0. 
#  0.070 0. 0. 0. 0. -.066 0. 0. 0. 
#  
# ATOM 25 C14 MOL 1 0.622881 0.641963 0.972375 1.0000 1 C 
#  ZX N2 H14C HEX K12 V0 M0 Q0 
# UANI 0.018804 0.018555 0.023305 -.003687 0.002207 0.000974 
#  3.45712 0. 0. 0. -.064 -.151 0. 0. 0. 0. 
#  0.210 0. 0. 0. 0. 0.183 0. 
#  0.070 0. 0. 0. 0. -.066 0. 0. 0. 
#  
# ATOM 26 H2 MOL 1 0.750401 0.801265 0.938001 1.0000 1 H 
#  ZY N2 C8 QUA K13 V0 M0 Q0 
# UISO 0.026827 
#  0.79859 0. 0. 0. 0.157 0.069 0. 0. 0. 0. 
#  
# ATOM 27 H2A MOL 1 1.073259 0.870309 0.843124 1.0000 1 H 
#  ZY C2 C1 QUA K14 V0 M0 Q0 
# UISO 0.035918 
#  1.01264 0. 0. 0. 0.182 0.086 0. 0. 0. 0. 
#  
# ATOM 28 H3 MOL 1 1.296080 0.796100 0.914422 1.0000 1 H 
#  ZY C3 C4 QUA K14 V0 M0 Q0 
# UISO 0.038890 
#  1.01264 0. 0. 0. 0.182 0.086 0. 0. 0. 0. 
#  
# ATOM 29 H4 MOL 1 1.315116 0.674541 1.039814 1.0000 1 H 
#  ZY C4 C3 QUA K14 V0 M0 Q0 
# UISO 0.031806 
#  1.01264 0. 0. 0. 0.182 0.086 0. 0. 0. 0. 
#  
# ATOM 30 H5 MOL 1 1.214708 0.582545 1.135355 1.0000 1 H 
#  ZY C5 C6 QUA K14 V0 M0 Q0 
# UISO 0.033202 
#  1.01264 0. 0. 0. 0.182 0.086 0. 0. 0. 0. 
#  
# ATOM 31 H6 MOL 1 1.009693 0.532901 1.188366 1.0000 1 H 
#  ZY C6 C5 QUA K14 V0 M0 Q0 
# UISO 0.038294 
#  1.01264 0. 0. 0. 0.182 0.086 0. 0. 0. 0. 
#  
# ATOM 32 H7 MOL 1 0.784717 0.608802 1.120922 1.0000 1 H 
#  ZY C7 C8 QUA K14 V0 M0 Q0 
# UISO 0.035562 
#  1.01264 0. 0. 0. 0.182 0.086 0. 0. 0. 0. 
#  
# ATOM 33 H11A MOL 1 0.793499 0.659076 0.822073 1.0000 1 H 
#  ZY C11 N1 QUA K15 V0 M0 Q0 
# UISO 0.049439 
#  1.07200 0. 0. 0. 0.185 0.085 0. 0. 0. 0. 
#  
# ATOM 34 H11B MOL 1 0.854583 0.787456 0.770290 1.0000 1 H 
#  ZY C11 N1 QUA K15 V0 M0 Q0 
# UISO 0.056213 
#  1.07200 0. 0. 0. 0.185 0.085 0. 0. 0. 0. 
#  
# ATOM 35 H11C MOL 1 0.689589 0.797863 0.783701 1.0000 1 H 
#  ZY C11 N1 QUA K15 V0 M0 Q0 
# UISO 0.046628 
#  1.07200 0. 0. 0. 0.185 0.085 0. 0. 0. 0. 
#  
# ATOM 36 H12A MOL 1 0.862000 1.045019 0.923203 1.0000 1 H 
#  ZY C12 N1 QUA K15 V0 M0 Q0 
# UISO 0.058939 
#  1.07200 0. 0. 0. 0.185 0.085 0. 0. 0. 0. 
#  
# ATOM 37 H12B MOL 1 0.895163 1.020327 0.831995 1.0000 1 H 
#  ZY C12 N1 QUA K15 V0 M0 Q0 
# UISO 0.056172 
#  1.07200 0. 0. 0. 0.185 0.085 0. 0. 0. 0. 
#  
# ATOM 38 H12C MOL 1 0.730139 1.017667 0.845456 1.0000 1 H 
#  ZY C12 N1 QUA K15 V0 M0 Q0 
# UISO 0.047111 
#  1.07200 0. 0. 0. 0.185 0.085 0. 0. 0. 0. 
#  
# ATOM 39 H13A MOL 1 0.651995 0.818581 1.087667 1.0000 1 H 
#  ZY C13 N2 QUA K15 V0 M0 Q0 
# UISO 0.047448 
#  1.07200 0. 0. 0. 0.185 0.085 0. 0. 0. 0. 
#  
# ATOM 40 H13B MOL 1 0.749158 0.935725 1.052330 1.0000 1 H 
#  ZY C13 N2 QUA K15 V0 M0 Q0 
# UISO 0.046220 
#  1.07200 0. 0. 0. 0.185 0.085 0. 0. 0. 0. 
#  
# ATOM 41 H13C MOL 1 0.587638 0.903033 1.004472 1.0000 1 H 
#  ZY C13 N2 QUA K15 V0 M0 Q0 
# UISO 0.042122 
#  1.07200 0. 0. 0. 0.185 0.085 0. 0. 0. 0. 
#  
# ATOM 42 H14A MOL 1 0.603513 0.592862 1.020630 1.0000 1 H 
#  ZY C14 N2 QUA K15 V0 M0 Q0 
# UISO 0.041956 
#  1.07200 0. 0. 0. 0.185 0.085 0. 0. 0. 0. 
#  
# ATOM 43 H14B MOL 1 0.660628 0.569250 0.938910 1.0000 1 H 
#  ZY C14 N2 QUA K15 V0 M0 Q0 
# UISO 0.044849 
#  1.07200 0. 0. 0. 0.185 0.085 0. 0. 0. 0. 
#  
# ATOM 44 H14C MOL 1 0.531721 0.686808 0.941306 1.0000 1 H 
#  ZY C14 N2 QUA K15 V0 M0 Q0 
# UISO 0.040944 
#  1.07200 0. 0. 0. 0.185 0.085 0. 0. 0. 0. 
#  
# ANHAR 0 3 ! number_of_anharmonic_atoms max_order 
# ! 1 ! atom number 
# ! 0.00E+00 0.00E+00 0.00E+00 0.00E+00 0.00E+00 0.00E+00 0.00E+00 0.00E+00 
# ! 0.00E+00 0.00E+00 
#  
#  
# STOP 
; 
_refine_special_details              
;
 Refinement of F^2^ against reflections.
 The threshold expression of F^2^ > 2sigma(F^2^) is
 used for calculating R-factors(gt) and is not
 relevant to the choice of reflections for refinement.
 R-factors based on F^2^ are statistically about twice
 as large as those based on F, and R-factors based on
 ALL data will be even larger.
;
_refine_ls_structure_factor_coef     Fsqd 
_refine_ls_matrix_type                full
_refine_ls_weighting_scheme          sigma
_refine_ls_weighting_details         ?
_atom_sites_solution_primary      direct 
_atom_sites_solution_secondary    difmap 
_atom_sites_solution_hydrogens    geom   
_refine_ls_hydrogen_treatment    refall
_refine_ls_extinction_method        'none'              
_refine_ls_abs_structure_details     ?
_refine_ls_abs_structure_Flack       ?
_refine_ls_number_reflns             10470
_refine_ls_number_parameters           277
_refine_ls_number_restraints             0
# R-factors: R(F)  &  wR2(I) 
_refine_ls_R_factor_all              0.0221
## R_factor_all computed for  I/sigmaI >   0.00
_refine_ls_R_factor_gt               0.0189
_refine_ls_wR_factor_ref             0.0382
_refine_ls_wR_factor_gt              0.0380
_refine_ls_goodness_of_fit_ref       3.009
_refine_ls_restrained_S_all          0.000
_refine_ls_shift/su_max              0.004
_refine_ls_shift/su_mean             0.000

_diffrn_measured_fraction_theta_max     0.999
_diffrn_reflns_theta_full               39.98
_diffrn_measured_fraction_theta_full    0.999
_refine_diff_density_max                ?
_refine_diff_density_min                ?
_refine_diff_density_rms                ?
###  to get diff_density_max min & rms : 
###  run MoPro  : WRIT FOUR   to create FOURier file 
###  run VMoPro : FOUR  FastFourierTransform 
###             & GRID  STAT   to get max min rms statistics


loop_
_atom_site_type_symbol      
_atom_site_label            
_atom_site_fract_x          
_atom_site_fract_y          
_atom_site_fract_z          
_atom_site_U_iso_or_equiv   
_atom_site_adp_type         
_atom_site_occupancy        
_atom_site_calc_flag        
_atom_site_refinement_flag_posn  
_atom_site_refinement_flag_adp  
_atom_site_disorder_assembly
_atom_site_disorder_group   
Cl CL1 0.012239(1) 0.900815(1) 0.668021(1) 0.021983(1) Uani 1 d . . . .
Cl CL2 0.477244(1) 0.909082(1) 0.846047(0) 0.020186(1) Uani 1 d . . . .
O  O1 0.13931(3) 0.64947(3) 0.74315(2) 0.02396(2) Uani 1 d . . . .
O  O2 0.38294(4) 0.65867(3) 0.75271(2) 0.02789(2) Uani 1 d . . . .
H  H1A 0.1099(8) 0.5851(8) 0.7197(4) 0.018(2) Uiso 1 d U . . .
H  H1B 0.1061(8) 0.7163(8) 0.7247(4) 0.019(2) Uiso 1 d U . . .
H  H2B 0.4109(8) 0.7229(9) 0.7760(4) 0.023(2) Uiso 1 d U . . .
H  H2C 0.4130(8) 0.5938(8) 0.7735(4) 0.020(2) Uiso 1 d U . . .
H  H1C 0.2556(9) 0.654(1) 0.7485(5) 0.044(3) Uiso 1 d U . . .
N  N1 0.83485(3) 0.84221(3) 0.88247(2) 0.01574(2) Uani 1 d . . . .
N  N2 0.72547(3) 0.75175(3) 0.99274(2) 0.01422(2) Uani 1 d . . . .
C  C1 0.96619(3) 0.79644(3) 0.92482(2) 0.01490(2) Uani 1 d . . . .
C  C2 1.08182(4) 0.81898(3) 0.89674(2) 0.01906(2) Uani 1 d . . . .
C  C3 1.20978(4) 0.77524(4) 0.93748(2) 0.02094(2) Uani 1 d . . . .
C  C4 1.21979(3) 0.70831(3) 1.00573(2) 0.01866(2) Uani 1 d . . . .
C  C5 1.11385(4) 0.61106(3) 1.10619(2) 0.01912(2) Uani 1 d . . . .
C  C6 1.00135(4) 0.58342(4) 1.13598(2) 0.02166(2) Uani 1 d . . . .
C  C7 0.87229(4) 0.62859(4) 1.09752(2) 0.01902(2) Uani 1 d . . . .
C  C8 0.85880(3) 0.69926(3) 1.03010(2) 0.01444(2) Uani 1 d . . . .
C  C9 0.97240(3) 0.72661(3) 0.99569(2) 0.01373(2) Uani 1 d . . . .
C  C10 1.10238(3) 0.68132(3) 1.03584(2) 0.01551(2) Uani 1 d . . . .
C  C11 0.79227(4) 0.76620(4) 0.81012(2) 0.02411(3) Uani 1 d . . . .
C  C12 0.83123(4) 0.99094(4) 0.86937(3) 0.02868(3) Uani 1 d . . . .
C  C13 0.67598(4) 0.85999(4) 1.03864(2) 0.02179(2) Uani 1 d . . . .
C  C14 0.62288(4) 0.64196(4) 0.97237(2) 0.02051(2) Uani 1 d . . . .
H  H2 0.7504(7) 0.8013(7) 0.9380(4) 0.027(2) Uiso 1 d U . . .
H  H2A 1.0733(7) 0.8703(7) 0.8431(4) 0.036(2) Uiso 1 d U . . .
H  H3 1.2961(7) 0.7961(7) 0.9144(4) 0.039(2) Uiso 1 d U . . .
H  H4 1.3151(7) 0.6745(6) 1.0398(4) 0.032(2) Uiso 1 d U . . .
H  H5 1.2147(7) 0.5825(6) 1.1354(4) 0.033(2) Uiso 1 d U . . .
H  H6 1.0097(7) 0.5329(7) 1.1884(4) 0.038(2) Uiso 1 d U . . .
H  H7 0.7847(7) 0.6088(7) 1.1209(4) 0.036(2) Uiso 1 d U . . .
H  H11A 0.7935(8) 0.6591(8) 0.8221(4) 0.049(2) Uiso 1 d U . . .
H  H11B 0.8546(8) 0.7875(8) 0.7703(5) 0.056(2) Uiso 1 d U . . .
H  H11C 0.6896(8) 0.7979(7) 0.7837(4) 0.047(2) Uiso 1 d U . . .
H  H12A 0.8620(8) 1.0450(9) 0.9232(5) 0.059(2) Uiso 1 d U . . .
H  H12B 0.8952(8) 1.0203(8) 0.8320(5) 0.056(2) Uiso 1 d U . . .
H  H12C 0.7301(8) 1.0177(7) 0.8455(4) 0.047(2) Uiso 1 d U . . .
H  H13A 0.6520(7) 0.8186(7) 1.0877(4) 0.047(2) Uiso 1 d U . . .
H  H13B 0.7492(8) 0.9357(8) 1.0523(4) 0.046(2) Uiso 1 d U . . .
H  H13C 0.5876(8) 0.9030(7) 1.0045(4) 0.042(2) Uiso 1 d U . . .
H  H14A 0.6035(7) 0.5929(7) 1.0206(4) 0.042(2) Uiso 1 d U . . .
H  H14B 0.6606(7) 0.5693(7) 0.9389(4) 0.045(2) Uiso 1 d U . . .
H  H14C 0.5317(7) 0.6868(7) 0.9413(4) 0.041(2) Uiso 1 d U . . .

loop_ 
_atom_site_aniso_label 
_atom_site_aniso_U_11 
_atom_site_aniso_U_22 
_atom_site_aniso_U_33 
_atom_site_aniso_U_12 
_atom_site_aniso_U_13 
_atom_site_aniso_U_23 
CL1 0.02197(4) 0.01882(3) 0.02319(3) 0.00010(2) -0.00013(3) 0.00146(2)  
CL2 0.01887(3) 0.01870(3) 0.02352(3) 0.00121(2) 0.00556(3) 0.00272(2)  
O1 0.0324(1) 0.01735(10) 0.0207(1) 0.00042(9) 0.0018(1) -0.00075(8)  
O2 0.0324(2) 0.0201(1) 0.0286(1) -0.0005(1) 0.00008(12) 0.00276(9)  
N1 0.0157(1) 0.01566(9) 0.01656(10) 0.00112(8) 0.00480(8) 0.00226(7)  
N2 0.0144(1) 0.01402(9) 0.01503(9) -0.00036(7) 0.00497(8) -0.00128(7)  
C1 0.0150(1) 0.0151(1) 0.0156(1) 0.00015(8) 0.00545(9) 0.00128(8)  
C2 0.0170(1) 0.0212(1) 0.0209(1) 0.00074(9) 0.0082(1) 0.00433(10)  
C3 0.0158(1) 0.0230(1) 0.0258(1) 0.00069(10) 0.0086(1) 0.0041(1)  
C4 0.0145(1) 0.0191(1) 0.0229(1) 0.00082(9) 0.0052(1) 0.00125(10)  
C5 0.0188(1) 0.0217(1) 0.0164(1) 0.00257(10) 0.00269(10) 0.00214(9)  
C6 0.0221(1) 0.0272(1) 0.0162(1) 0.0031(1) 0.0050(1) 0.0055(1)  
C7 0.0194(1) 0.0234(1) 0.0154(1) 0.00101(10) 0.0062(1) 0.00360(9)  
C8 0.0157(1) 0.0151(1) 0.01348(10) -0.00057(8) 0.00523(9) -0.00011(8)  
C9 0.0142(1) 0.01360(9) 0.01400(10) -0.00026(8) 0.00432(8) -0.00022(7)  
C10 0.0150(1) 0.0154(1) 0.0163(1) 0.00054(8) 0.00347(9) -0.000077(8)  
C11 0.0220(2) 0.0340(2) 0.0161(1) 0.0034(1) 0.0034(1) -0.0019(1)  
C12 0.0222(2) 0.0177(1) 0.0467(2) 0.0021(1) 0.0083(2) 0.0100(1)  
C13 0.0248(2) 0.0207(1) 0.0209(1) 0.0043(1) 0.0072(1) -0.0039(1)  
C14 0.0188(1) 0.0186(1) 0.0233(1) -0.00369(10) 0.0022(1) 0.00097(10)  

_geom_special_details                
;                                    
;                                    

loop_
_geom_bond_atom_site_label_1         
_geom_bond_atom_site_label_2         
_geom_bond_distance                  
_geom_bond_site_symmetry_2           
_geom_bond_publ_flag                 
O1 H1C 1.159(9) . ? 
O1 H1B 0.779(8) . ? 
O1 H1A 0.783(8) . ? 
O2 H1C 1.271(9) . ? 
O2 H2C 0.768(8) . ? 
O2 H2B 0.777(8) . ? 
N1 C1 1.4582(4) . ? 
N1 C12 1.4772(5) . ? 
N1 C11 1.4818(5) . ? 
N2 C8 1.4690(4) . ? 
N2 C14 1.4871(4) . ? 
N2 C13 1.4895(4) . ? 
N2 H2 1.166(7) . ? 
C1 C9 1.4329(4) . ? 
C1 C2 1.3778(5) . ? 
C2 C3 1.4149(5) . ? 
C2 H2A 1.073(7) . ? 
C3 C4 1.3735(5) . ? 
C3 H3 1.056(8) . ? 
C4 C10 1.4215(5) . ? 
C4 H4 1.082(7) . ? 
C5 C10 1.4207(5) . ? 
C5 C6 1.3747(5) . ? 
C5 H5 1.082(7) . ? 
C6 C7 1.4153(5) . ? 
C6 H6 1.050(7) . ? 
C7 C8 1.3755(4) . ? 
C7 H7 1.069(8) . ? 
C8 C9 1.4317(4) . ? 
C9 C10 1.4327(4) . ? 
C11 H11B 1.062(9) . ? 
C11 H11A 1.072(8) . ? 
C11 H11C 1.093(8) . ? 
C12 H12C 1.056(8) . ? 
C12 H12B 1.059(9) . ? 
C12 H12A 1.089(8) . ? 
C13 H13A 1.040(8) . ? 
C13 H13B 1.041(8) . ? 
C13 H13C 1.061(7) . ? 
C14 H14A 1.042(8) . ? 
C14 H14B 1.051(8) . ? 
C14 H14C 1.069(7) . ? 

loop_
_geom_angle_atom_site_label_1        
_geom_angle_atom_site_label_2        
_geom_angle_atom_site_label_3        
_geom_angle                          
_geom_angle_site_symmetry_1          
_geom_angle_site_symmetry_3          
_geom_angle_publ_flag                
O1 H1C O2 178.8(9) . . ? 
H1A O1 H1C 110.0(8) . . ? 
H1A O1 H1B 111.5(8) . . ? 
H1B O1 H1C 110.2(8) . . ? 
H2B O2 H1C 108.3(8) . . ? 
H2B O2 H2C 110.3(9) . . ? 
H2C O2 H1C 107.1(8) . . ? 
N1 C1 C9 118.75(3) . . ? 
N1 C1 C2 120.50(2) . . ? 
N1 C12 H12C 107.5(4) . . ? 
N1 C12 H12B 111.8(5) . . ? 
N1 C12 H12A 110.3(5) . . ? 
N1 C11 H11B 112.5(5) . . ? 
N1 C11 H11A 109.2(4) . . ? 
N1 C11 H11C 108.5(4) . . ? 
N2 C8 C9 118.46(2) . . ? 
N2 C8 C7 119.74(3) . . ? 
N2 C14 H14A 111.7(4) . . ? 
N2 C14 H14B 108.5(4) . . ? 
N2 C14 H14C 108.2(4) . . ? 
N2 C13 H13A 110.4(4) . . ? 
N2 C13 H13B 109.8(4) . . ? 
N2 C13 H13C 107.5(4) . . ? 
C1 N1 C12 112.18(3) . . ? 
C1 N1 C11 111.88(3) . . ? 
C1 C9 C8 125.13(3) . . ? 
C1 C9 C10 117.72(3) . . ? 
C1 C2 C3 120.94(3) . . ? 
C1 C2 H2A 118.8(4) . . ? 
C2 C1 C9 120.75(3) . . ? 
C2 C3 C4 119.98(3) . . ? 
C2 C3 H3 118.5(4) . . ? 
C3 C4 C10 120.64(4) . . ? 
C3 C4 H4 123.1(4) . . ? 
C3 C2 H2A 120.3(4) . . ? 
C4 C10 C9 119.97(4) . . ? 
C4 C10 C5 120.13(3) . . ? 
C4 C3 H3 121.5(4) . . ? 
C5 C10 C9 119.90(3) . . ? 
C5 C6 C7 119.95(4) . . ? 
C5 C6 H6 121.1(4) . . ? 
C6 C5 C10 120.94(4) . . ? 
C6 C5 H5 122.0(4) . . ? 
C6 C7 C8 120.23(4) . . ? 
C6 C7 H7 120.2(4) . . ? 
C7 C8 C9 121.78(3) . . ? 
C7 C6 H6 118.9(4) . . ? 
C8 N2 C14 112.67(3) . . ? 
C8 N2 C13 112.10(3) . . ? 
C8 N2 H2 101.3(3) . . ? 
C8 C9 C10 117.15(3) . . ? 
C8 C7 H7 119.5(4) . . ? 
C10 C5 H5 117.0(4) . . ? 
C10 C4 H4 116.2(4) . . ? 
C11 N1 C12 111.39(3) . . ? 
C13 N2 C14 110.96(3) . . ? 
C13 N2 H2 108.7(4) . . ? 
C14 N2 H2 110.7(4) . . ? 
H11A C11 H11B 110.0(6) . . ? 
H11A C11 H11C 109.7(6) . . ? 
H11B C11 H11C 106.9(6) . . ? 
H12A C12 H12C 108.5(6) . . ? 
H12A C12 H12B 109.0(7) . . ? 
H12B C12 H12C 109.7(6) . . ? 
H13A C13 H13B 110.8(6) . . ? 
H13A C13 H13C 109.4(6) . . ? 
H13B C13 H13C 108.9(6) . . ? 
H14A C14 H14B 108.0(6) . . ? 
H14A C14 H14C 109.7(6) . . ? 
H14B C14 H14C 110.8(6) . . ? 

loop_
_geom_torsion_atom_site_label_1      
_geom_torsion_atom_site_label_2      
_geom_torsion_atom_site_label_3      
_geom_torsion_atom_site_label_4      
_geom_torsion                        
_geom_torsion_site_symmetry_1        
_geom_torsion_site_symmetry_2        
_geom_torsion_site_symmetry_3        
_geom_torsion_site_symmetry_4        
_geom_torsion_publ_flag              
O1 H1C O2 H2C -116.7(8) . . . . ? 
O1 H1C O2 H2B 124.3(8) . . . . ? 
O2 H1C O1 H1B -67.5(8) . . . . ? 
O2 H1C O1 H1A 55.8(8) . . . . ? 
N1 C1 C9 C8 -1.20(3) . . . . ? 
N1 C1 C9 C10 179.33(3) . . . . ? 
N1 C1 C2 C3 179.86(4) . . . . ? 
N1 C1 C2 H2A -0.29(39) . . . . ? 
N2 C8 C9 C1 -3.18(3) . . . . ? 
N2 C8 C9 C10 176.29(2) . . . . ? 
N2 C8 C7 C6 -176.85(3) . . . . ? 
N2 C8 C7 H7 2.6(4) . . . . ? 
C1 N1 C12 H12C -172.3(5) . . . . ? 
C1 N1 C12 H12B 67.3(4) . . . . ? 
C1 N1 C12 H12A -54.2(5) . . . . ? 
C1 N1 C11 H11B -67.3(4) . . . . ? 
C1 N1 C11 H11A 55.1(4) . . . . ? 
C1 N1 C11 H11C 174.7(5) . . . . ? 
C1 C9 C8 C7 178.40(3) . . . . ? 
C1 C9 C10 C5 -179.72(3) . . . . ? 
C1 C9 C10 C4 1.11(3) . . . . ? 
C1 C2 C3 C4 0.52(3) . . . . ? 
C1 C2 C3 H3 -178.9(6) . . . . ? 
C2 C1 N1 C12 -58.87(3) . . . . ? 
C2 C1 N1 C11 67.16(3) . . . . ? 
C2 C1 C9 C8 179.37(3) . . . . ? 
C2 C1 C9 C10 -0.10(3) . . . . ? 
C2 C3 C4 C10 0.51(3) . . . . ? 
C2 C3 C4 H4 -178.7(5) . . . . ? 
C3 C4 C10 C9 -1.33(3) . . . . ? 
C3 C4 C10 C5 179.50(4) . . . . ? 
C3 C2 C1 C9 -0.72(3) . . . . ? 
C4 C10 C9 C8 -178.41(3) . . . . ? 
C4 C10 C5 C6 -179.65(4) . . . . ? 
C4 C10 C5 H5 1.5(4) . . . . ? 
C4 C3 C2 H2A -179.3(6) . . . . ? 
C5 C10 C9 C8 0.76(3) . . . . ? 
C5 C10 C4 H4 -1.3(4) . . . . ? 
C5 C6 C7 C8 0.47(3) . . . . ? 
C5 C6 C7 H7 -179.0(6) . . . . ? 
C6 C5 C10 C9 1.18(3) . . . . ? 
C6 C7 C8 C9 1.55(3) . . . . ? 
C7 C8 N2 C14 -60.03(3) . . . . ? 
C7 C8 N2 C13 65.99(3) . . . . ? 
C7 C8 N2 H2 -178.3(3) . . . . ? 
C7 C8 C9 C10 -2.12(3) . . . . ? 
C7 C6 C5 C10 -1.82(3) . . . . ? 
C7 C6 C5 H5 176.9(5) . . . . ? 
C8 N2 C14 H14A 64.1(4) . . . . ? 
C8 N2 C14 H14B -54.8(4) . . . . ? 
C8 N2 C14 H14C -175.1(5) . . . . ? 
C8 N2 C13 H13A -69.4(4) . . . . ? 
C8 N2 C13 H13B 53.0(4) . . . . ? 
C8 N2 C13 H13C 171.4(5) . . . . ? 
C8 C7 C6 H6 177.7(5) . . . . ? 
C9 C8 N2 C14 121.52(3) . . . . ? 
C9 C8 N2 C13 -112.46(3) . . . . ? 
C9 C8 N2 H2 3.3(3) . . . . ? 
C9 C8 C7 H7 -179.0(6) . . . . ? 
C9 C1 N1 C12 121.70(3) . . . . ? 
C9 C1 N1 C11 -112.27(3) . . . . ? 
C9 C1 C2 H2A 179.1(6) . . . . ? 
C9 C10 C5 H5 -177.6(5) . . . . ? 
C9 C10 C4 H4 177.9(5) . . . . ? 
C10 C5 C6 H6 -179.0(6) . . . . ? 
C10 C4 C3 H3 179.9(6) . . . . ? 
C11 N1 C12 H12C 61.4(4) . . . . ? 
C11 N1 C12 H12B -59.0(4) . . . . ? 
C11 N1 C12 H12A 179.5(6) . . . . ? 
C12 N1 C11 H11B 59.2(5) . . . . ? 
C12 N1 C11 H11A -178.4(6) . . . . ? 
C12 N1 C11 H11C -58.9(4) . . . . ? 
C13 N2 C14 H14A -62.5(4) . . . . ? 
C13 N2 C14 H14B 178.5(6) . . . . ? 
C13 N2 C14 H14C 58.3(4) . . . . ? 
C14 N2 C13 H13A 57.6(4) . . . . ? 
C14 N2 C13 H13B 180.0(6) . . . . ? 
C14 N2 C13 H13C -61.7(4) . . . . ? 
H2 N2 C14 H14A 176.7(8) . . . . ? 
H2 N2 C14 H14B 57.8(6) . . . . ? 
H2 N2 C14 H14C -62.5(5) . . . . ? 
H2 N2 C13 H13A 179.4(8) . . . . ? 
H2 N2 C13 H13B -58.2(6) . . . . ? 
H2 N2 C13 H13C 60.2(5) . . . . ? 
H2A C2 C3 H3 1.2(6) . . . . ? 
H3 C3 C4 H4 0.8(6) . . . . ? 
H5 C5 C6 H6 -0.27(60) . . . . ? 
H6 C6 C7 H7 -1.7(6) . . . . ? 

loop_
_geom_hbond_atom_site_label_D        
_geom_hbond_atom_site_label_H        
_geom_hbond_atom_site_label_A        
_geom_hbond_distance_DH              
_geom_hbond_distance_HA              
_geom_hbond_distance_DA              
_geom_hbond_angle_DHA                
_geom_hbond_site_symmetry_A          
O1 H1A CL2 0.783(8) 2.173(8) 2.9563(3) 178.4(8)  2_546   
O2 H2C CL1 0.768(8) 2.221(8) 2.9880(3) 176.6(9)  2_546   
C14 H14B CL1 1.051(8) 2.845(7) 3.5210(4) 122.3(5)  2_546   
O1 H1B CL1 0.779(8) 2.194(8) 2.9730(3) 177.6(9)  1_555   
O2 H2B CL2 0.777(8) 2.241(8) 3.0157(3) 175.8(9)  1_555   
O1 H1C O2 1.159(9) 1.271(9) 2.4300(5) 178.8(9)  1_555   
N2 H2 CL2 1.166(7) 3.097(7) 3.5918(3) 105.7(4)  1_555   
N2 H2 N1 1.166(7) 1.489(8) 2.6050(4) 157.4(5)  1_555   
N2 H2 C1 1.166(7) 2.236(7) 2.9594(4) 117.3(3)  1_555   
N2 H2 C11 1.166(7) 2.436(7) 3.4738(5) 147.1(5)  1_555   
N2 H2 C12 1.166(7) 2.458(7) 3.5327(5) 152.3(5)  1_555   
C14 H14A C7 1.042(8) 2.804(7) 3.0158(5) 91.5(4)  1_555   
C14 H14C CL2 1.069(7) 2.755(7) 3.5785(4) 133.8(6)  1_555   

loop_
_publ_author_name      
_publ_author_address   
,'?'  
; ? 
;  

_publ_requested_journal          '?' 
_publ_contact_author                ? 
_publ_contact_author_phone        '?' 
_publ_contact_author_fax          '?' 
_publ_contact_author_email        '?' 
_publ_section_title 
;  
 ?  
;  
_publ_section_comment  
;  
 ?  
;  
_publ_section_references 
;  
 ?  
;  
 
data_FC_IAM_50 
 
_audit_creation_method            SHELXL-97 
_chemical_name_systematic 
; 
 ? 
; 
_chemical_name_common             ? 
_chemical_melting_point           ? 
_chemical_formula_moiety          ? 
_chemical_formula_sum 
 'C20 H30 Fe' 
_chemical_formula_weight          326.29 
 
loop_ 
 _atom_type_symbol 
 _atom_type_description 
 _atom_type_scat_dispersion_real 
 _atom_type_scat_dispersion_imag 
 _atom_type_scat_source 
 'C'  'C'   0.0033   0.0016 
 
 'International Tables Vol C Tables 4.2.6.8 and 6.1.1.4' 
 'H'  'H'   0.0000   0.0000 
 
 'International Tables Vol C Tables 4.2.6.8 and 6.1.1.4' 
 'Fe'  'Fe'   0.3463   0.8444 
 
 'International Tables Vol C Tables 4.2.6.8 and 6.1.1.4' 
 
_symmetry_cell_setting            ? 
_symmetry_space_group_name_H-M    ? 
 
loop_ 
 _symmetry_equiv_pos_as_xyz 
 'x, y, z' 
 '-x, -y+1/2, z+1/2' 
 '-x, y+1/2, -z+1/2' 
 'x, -y, -z' 
 'x+1/2, y+1/2, z' 
 '-x+1/2, -y+1, z+1/2' 
 '-x+1/2, y+1, -z+1/2' 
 'x+1/2, -y+1/2, -z' 
 '-x, -y, -z' 
 'x, y-1/2, -z-1/2' 
 'x, -y-1/2, z-1/2' 
 '-x, y, z' 
 '-x+1/2, -y+1/2, -z' 
 'x+1/2, y, -z-1/2' 
 'x+1/2, -y, z-1/2' 
 '-x+1/2, y+1/2, z' 
 
_cell_length_a                    15.0905(10) 
_cell_length_b                    11.4741(8) 
_cell_length_c                    9.9484(6) 
_cell_angle_alpha                 90.00 
_cell_angle_beta                  90.00 
_cell_angle_gamma                 90.00 
_cell_volume                      1722.6(2) 
_cell_formula_units_Z             4 
_cell_measurement_temperature     90(2) 
_cell_measurement_reflns_used     ? 
_cell_measurement_theta_min       ? 
_cell_measurement_theta_max       ? 
 
_exptl_crystal_description        ? 
_exptl_crystal_colour             ? 
_exptl_crystal_size_max           ? 
_exptl_crystal_size_mid           ? 
_exptl_crystal_size_min           ? 
_exptl_crystal_density_meas       ? 
_exptl_crystal_density_diffrn     1.258 
_exptl_crystal_density_method     'not measured' 
_exptl_crystal_F_000              704 
_exptl_absorpt_coefficient_mu     0.868 
_exptl_absorpt_correction_type    ? 
_exptl_absorpt_correction_T_min   ? 
_exptl_absorpt_correction_T_max   ? 
_exptl_absorpt_process_details    ? 
 
_exptl_special_details 
; 
 ? 
; 
 
_diffrn_ambient_temperature       90(2) 
_diffrn_radiation_wavelength      0.71073 
_diffrn_radiation_type            MoK\a 
_diffrn_radiation_source          'fine-focus sealed tube' 
_diffrn_radiation_monochromator   graphite 
_diffrn_measurement_device_type   ? 
_diffrn_measurement_method        ? 
_diffrn_detector_area_resol_mean  ? 
_diffrn_standards_number          ? 
_diffrn_standards_interval_count  ? 
_diffrn_standards_interval_time   ? 
_diffrn_standards_decay_%         ? 
_diffrn_reflns_number             763 
_diffrn_reflns_av_R_equivalents   0.0000 
_diffrn_reflns_av_sigmaI/netI     0.0090 
_diffrn_reflns_limit_h_min        0 
_diffrn_reflns_limit_h_max        17 
_diffrn_reflns_limit_k_min        0 
_diffrn_reflns_limit_k_max        13 
_diffrn_reflns_limit_l_min        0 
_diffrn_reflns_limit_l_max        11 
_diffrn_reflns_theta_min          3.03 
_diffrn_reflns_theta_max          25.00 
_reflns_number_total              763 
_reflns_number_gt                 736 
_reflns_threshold_expression      >2sigma(I) 
 
_computing_data_collection        ? 
_computing_cell_refinement        ? 
_computing_data_reduction         ? 
_computing_structure_solution     'SHELXS-97 (Sheldrick, 1990)' 
_computing_structure_refinement   'SHELXL-97 (Sheldrick, 1997)' 
_computing_molecular_graphics     ? 
_computing_publication_material   ? 
 
_refine_special_details 
; 
 Refinement of F^2^ against ALL reflections.  The weighted R-factor wR and 
 goodness of fit S are based on F^2^, conventional R-factors R are based 
 on F, with F set to zero for negative F^2^. The threshold expression of 
 F^2^ > 2sigma(F^2^) is used only for calculating R-factors(gt) etc. and is 
 not relevant to the choice of reflections for refinement.  R-factors based 
 on F^2^ are statistically about twice as large as those based on F, and R- 
 factors based on ALL data will be even larger. 
; 
 
_refine_ls_structure_factor_coef  Fsqd  
_refine_ls_matrix_type            full 
_refine_ls_weighting_scheme       calc  
_refine_ls_weighting_details 
 'calc w=1/[\s^2^(Fo^2^)+(0.0332P)^2^+0.5477P] where P=(Fo^2^+2Fc^2^)/3' 
_atom_sites_solution_primary      direct 
_atom_sites_solution_secondary    difmap 
_atom_sites_solution_hydrogens    geom 
_refine_ls_hydrogen_treatment     mixed 
_refine_ls_extinction_method      none 
_refine_ls_extinction_coef        ? 
_refine_ls_number_reflns          763 
_refine_ls_number_parameters      84 
_refine_ls_number_restraints      0 
_refine_ls_R_factor_all           0.0214 
_refine_ls_R_factor_gt            0.0210 
_refine_ls_wR_factor_ref          0.0656 
_refine_ls_wR_factor_gt           0.0652 
_refine_ls_goodness_of_fit_ref    1.505 
_refine_ls_restrained_S_all       1.505 
_refine_ls_shift/su_max           0.042 
_refine_ls_shift/su_mean          0.009 
 
loop_ 
 _atom_site_label 
 _atom_site_type_symbol 
 _atom_site_fract_x 
 _atom_site_fract_y 
 _atom_site_fract_z 
 _atom_site_U_iso_or_equiv 
 _atom_site_adp_type 
 _atom_site_occupancy 
 _atom_site_symmetry_multiplicity 
 _atom_site_calc_flag 
 _atom_site_refinement_flags 
 _atom_site_disorder_assembly 
 _atom_site_disorder_group 
Fe1 Fe 0.0000 0.0000 0.0000 0.01027(18) Uani 1 4 d S . . 
C1 C 0.0000 -0.17490(15) 0.04245(19) 0.0178(4) Uani 1 2 d S . . 
C2 C -0.07658(8) -0.12036(11) 0.09889(12) 0.0164(3) Uani 1 1 d . . . 
C3 C -0.04738(8) -0.03187(12) 0.18988(13) 0.0137(3) Uani 1 1 d . . . 
C4 C 0.0000 -0.27283(17) -0.0577(2) 0.0295(5) Uani 1 2 d S . . 
C5 C -0.17105(9) -0.15349(15) 0.07229(16) 0.0278(4) Uani 1 1 d . . . 
C6 C -0.10580(9) 0.04373(13) 0.27454(14) 0.0215(3) Uani 1 1 d . . . 
H1 H 0.0000 -0.347(3) -0.012(2) 0.030(8) Uiso 1 2 d S . . 
H2 H -0.0483(12) -0.270(2) -0.116(2) 0.053(6) Uiso 1 1 d . . . 
H4 H -0.1783(14) -0.1796(18) -0.017(2) 0.034(5) Uiso 1 1 d . . . 
H3 H -0.1898(11) -0.2136(16) 0.1353(19) 0.036(5) Uiso 1 1 d . . . 
H5 H -0.2103(12) -0.0870(18) 0.0805(19) 0.038(5) Uiso 1 1 d . . . 
H7 H -0.1628(12) 0.0588(16) 0.2280(17) 0.028(4) Uiso 1 1 d . . . 
H6 H -0.1158(14) 0.0072(16) 0.360(3) 0.032(5) Uiso 1 1 d . . . 
H8 H -0.0772(13) 0.1185(19) 0.293(2) 0.038(5) Uiso 1 1 d . . . 
 
loop_ 
 _atom_site_aniso_label 
 _atom_site_aniso_U_11 
 _atom_site_aniso_U_22 
 _atom_site_aniso_U_33 
 _atom_site_aniso_U_23 
 _atom_site_aniso_U_13 
 _atom_site_aniso_U_12 
Fe1 0.0127(2) 0.0096(3) 0.0085(3) -0.00015(10) 0.000 0.000 
C1 0.0325(10) 0.0102(9) 0.0106(8) 0.0016(7) 0.000 0.000 
C2 0.0208(6) 0.0154(6) 0.0130(6) 0.0040(5) -0.0021(5) -0.0049(5) 
C3 0.0161(7) 0.0145(6) 0.0104(6) 0.0033(5) 0.0017(5) -0.0010(5) 
C4 0.0609(15) 0.0125(10) 0.0151(10) -0.0021(8) 0.000 0.000 
C5 0.0251(8) 0.0301(8) 0.0282(8) 0.0090(6) -0.0081(6) -0.0141(6) 
C6 0.0237(7) 0.0243(8) 0.0164(7) 0.0011(6) 0.0067(5) 0.0054(6) 
 
_geom_special_details 
; 
 All esds (except the esd in the dihedral angle between two l.s. planes) 
 are estimated using the full covariance matrix.  The cell esds are taken 
 into account individually in the estimation of esds in distances, angles 
 and torsion angles; correlations between esds in cell parameters are only 
 used when they are defined by crystal symmetry.  An approximate (isotropic) 
 treatment of cell esds is used for estimating esds involving l.s. planes. 
; 
 
loop_ 
 _geom_bond_atom_site_label_1 
 _geom_bond_atom_site_label_2 
 _geom_bond_distance 
 _geom_bond_site_symmetry_2 
 _geom_bond_publ_flag 
Fe1 C1 2.0507(17) . ? 
Fe1 C1 2.0507(17) 9 ? 
Fe1 C3 2.0526(12) . ? 
Fe1 C3 2.0526(12) 4 ? 
Fe1 C3 2.0526(12) 9 ? 
Fe1 C3 2.0526(12) 12 ? 
Fe1 C2 2.0519(12) 12 ? 
Fe1 C2 2.0519(12) . ? 
Fe1 C2 2.0519(12) 9 ? 
Fe1 C2 2.0519(12) 4 ? 
C1 C2 1.4291(17) . ? 
C1 C2 1.4291(17) 12 ? 
C1 C4 1.502(3) . ? 
C2 C3 1.4298(19) . ? 
C2 C5 1.4991(18) . ? 
C3 C3 1.430(2) 12 ? 
C3 C6 1.4963(18) . ? 
C4 H1 0.96(3) . ? 
C4 H2 0.930(19) . ? 
C5 H4 0.95(2) . ? 
C5 H3 0.974(19) . ? 
C5 H5 0.97(2) . ? 
C6 H7 0.992(18) . ? 
C6 H6 0.96(2) . ? 
C6 H8 0.98(2) . ? 
 
loop_ 
 _geom_angle_atom_site_label_1 
 _geom_angle_atom_site_label_2 
 _geom_angle_atom_site_label_3 
 _geom_angle 
 _geom_angle_site_symmetry_1 
 _geom_angle_site_symmetry_3 
 _geom_angle_publ_flag 
C1 Fe1 C1 180.0 . 9 ? 
C1 Fe1 C3 68.67(6) . . ? 
C1 Fe1 C3 111.33(6) 9 . ? 
C1 Fe1 C3 111.33(6) . 4 ? 
C1 Fe1 C3 68.67(6) 9 4 ? 
C3 Fe1 C3 139.23(7) . 4 ? 
C1 Fe1 C3 111.33(6) . 9 ? 
C1 Fe1 C3 68.67(6) 9 9 ? 
C3 Fe1 C3 180.00(7) . 9 ? 
C3 Fe1 C3 40.77(7) 4 9 ? 
C1 Fe1 C3 68.66(6) . 12 ? 
C1 Fe1 C3 111.33(6) 9 12 ? 
C3 Fe1 C3 40.77(7) . 12 ? 
C3 Fe1 C3 180.0 4 12 ? 
C3 Fe1 C3 139.23(7) 9 12 ? 
C1 Fe1 C2 40.77(5) . 12 ? 
C1 Fe1 C2 139.23(5) 9 12 ? 
C3 Fe1 C2 68.60(5) . 12 ? 
C3 Fe1 C2 139.23(5) 4 12 ? 
C3 Fe1 C2 111.40(5) 9 12 ? 
C3 Fe1 C2 40.77(5) 12 12 ? 
C1 Fe1 C2 40.77(5) . . ? 
C1 Fe1 C2 139.23(5) 9 . ? 
C3 Fe1 C2 40.77(5) . . ? 
C3 Fe1 C2 111.40(5) 4 . ? 
C3 Fe1 C2 139.23(5) 9 . ? 
C3 Fe1 C2 68.60(5) 12 . ? 
C2 Fe1 C2 68.55(7) 12 . ? 
C1 Fe1 C2 139.23(5) . 9 ? 
C1 Fe1 C2 40.77(5) 9 9 ? 
C3 Fe1 C2 139.23(5) . 9 ? 
C3 Fe1 C2 68.60(5) 4 9 ? 
C3 Fe1 C2 40.77(5) 9 9 ? 
C3 Fe1 C2 111.41(5) 12 9 ? 
C2 Fe1 C2 111.45(7) 12 9 ? 
C2 Fe1 C2 180.0 . 9 ? 
C1 Fe1 C2 139.23(5) . 4 ? 
C1 Fe1 C2 40.77(5) 9 4 ? 
C3 Fe1 C2 111.41(5) . 4 ? 
C3 Fe1 C2 40.77(5) 4 4 ? 
C3 Fe1 C2 68.60(5) 9 4 ? 
C3 Fe1 C2 139.23(5) 12 4 ? 
C2 Fe1 C2 180.0 12 4 ? 
C2 Fe1 C2 111.45(7) . 4 ? 
C2 Fe1 C2 68.55(7) 9 4 ? 
C2 C1 C2 107.92(16) . 12 ? 
C2 C1 C4 126.04(8) . . ? 
C2 C1 C4 126.04(8) 12 . ? 
C2 C1 Fe1 69.66(8) . . ? 
C2 C1 Fe1 69.66(8) 12 . ? 
C4 C1 Fe1 126.55(13) . . ? 
C3 C2 C1 108.09(11) . . ? 
C3 C2 C5 125.79(13) . . ? 
C1 C2 C5 126.06(13) . . ? 
C3 C2 Fe1 69.64(7) . . ? 
C1 C2 Fe1 69.57(8) . . ? 
C5 C2 Fe1 128.43(9) . . ? 
C3 C3 C2 107.95(7) 12 . ? 
C3 C3 C6 126.10(7) 12 . ? 
C2 C3 C6 125.91(11) . . ? 
C3 C3 Fe1 69.62(3) 12 . ? 
C2 C3 Fe1 69.59(7) . . ? 
C6 C3 Fe1 128.31(10) . . ? 
C1 C4 H1 110.5(15) . . ? 
C1 C4 H2 113.0(14) . . ? 
H1 C4 H2 108.5(16) . . ? 
C2 C5 H4 110.9(13) . . ? 
C2 C5 H3 110.0(10) . . ? 
H4 C5 H3 110.3(17) . . ? 
C2 C5 H5 111.5(11) . . ? 
H4 C5 H5 105.0(17) . . ? 
H3 C5 H5 109.0(15) . . ? 
C3 C6 H7 110.4(10) . . ? 
C3 C6 H6 109.7(12) . . ? 
H7 C6 H6 110.7(16) . . ? 
C3 C6 H8 110.9(12) . . ? 
H7 C6 H8 108.6(16) . . ? 
H6 C6 H8 106.5(18) . . ? 
 
loop_ 
 _geom_torsion_atom_site_label_1 
 _geom_torsion_atom_site_label_2 
 _geom_torsion_atom_site_label_3 
 _geom_torsion_atom_site_label_4 
 _geom_torsion 
 _geom_torsion_site_symmetry_1 
 _geom_torsion_site_symmetry_2 
 _geom_torsion_site_symmetry_3 
 _geom_torsion_site_symmetry_4 
 _geom_torsion_publ_flag 
C1 Fe1 C1 C2 130.8(16) 9 . . . ? 
C3 Fe1 C1 C2 37.62(8) . . . . ? 
C3 Fe1 C1 C2 -98.45(9) 4 . . . ? 
C3 Fe1 C1 C2 -142.38(8) 9 . . . ? 
C3 Fe1 C1 C2 81.55(9) 12 . . . ? 
C2 Fe1 C1 C2 119.17(15) 12 . . . ? 
C2 Fe1 C1 C2 180.0 9 . . . ? 
C2 Fe1 C1 C2 -60.83(15) 4 . . . ? 
C1 Fe1 C1 C2 11.6(16) 9 . . 12 ? 
C3 Fe1 C1 C2 -81.55(9) . . . 12 ? 
C3 Fe1 C1 C2 142.38(8) 4 . . 12 ? 
C3 Fe1 C1 C2 98.45(9) 9 . . 12 ? 
C3 Fe1 C1 C2 -37.62(8) 12 . . 12 ? 
C2 Fe1 C1 C2 -119.17(15) . . . 12 ? 
C2 Fe1 C1 C2 60.83(15) 9 . . 12 ? 
C2 Fe1 C1 C2 180.0 4 . . 12 ? 
C1 Fe1 C1 C4 -108.8(16) 9 . . . ? 
C3 Fe1 C1 C4 158.04(4) . . . . ? 
C3 Fe1 C1 C4 21.96(4) 4 . . . ? 
C3 Fe1 C1 C4 -21.96(4) 9 . . . ? 
C3 Fe1 C1 C4 -158.04(4) 12 . . . ? 
C2 Fe1 C1 C4 -120.41(8) 12 . . . ? 
C2 Fe1 C1 C4 120.41(8) . . . . ? 
C2 Fe1 C1 C4 -59.58(8) 9 . . . ? 
C2 Fe1 C1 C4 59.58(8) 4 . . . ? 
C2 C1 C2 C3 0.19(19) 12 . . . ? 
C4 C1 C2 C3 179.77(16) . . . . ? 
Fe1 C1 C2 C3 -59.18(9) . . . . ? 
C2 C1 C2 C5 -177.31(9) 12 . . . ? 
C4 C1 C2 C5 2.3(3) . . . . ? 
Fe1 C1 C2 C5 123.32(13) . . . . ? 
C2 C1 C2 Fe1 59.37(11) 12 . . . ? 
C4 C1 C2 Fe1 -121.05(18) . . . . ? 
C1 Fe1 C2 C3 119.46(11) . . . . ? 
C1 Fe1 C2 C3 -60.54(11) 9 . . . ? 
C3 Fe1 C2 C3 -142.28(8) 4 . . . ? 
C3 Fe1 C2 C3 180.0 9 . . . ? 
C3 Fe1 C2 C3 37.72(8) 12 . . . ? 
C2 Fe1 C2 C3 81.67(8) 12 . . . ? 
C2 Fe1 C2 C3 -147.91(7) 9 . . . ? 
C2 Fe1 C2 C3 -98.33(8) 4 . . . ? 
C1 Fe1 C2 C1 180.0 9 . . . ? 
C3 Fe1 C2 C1 -119.46(11) . . . . ? 
C3 Fe1 C2 C1 98.27(9) 4 . . . ? 
C3 Fe1 C2 C1 60.54(11) 9 . . . ? 
C3 Fe1 C2 C1 -81.73(9) 12 . . . ? 
C2 Fe1 C2 C1 -37.78(9) 12 . . . ? 
C2 Fe1 C2 C1 92.63(9) 9 . . . ? 
C2 Fe1 C2 C1 142.22(9) 4 . . . ? 
C1 Fe1 C2 C5 -120.42(17) . . . . ? 
C1 Fe1 C2 C5 59.58(17) 9 . . . ? 
C3 Fe1 C2 C5 120.13(16) . . . . ? 
C3 Fe1 C2 C5 -22.15(15) 4 . . . ? 
C3 Fe1 C2 C5 -59.87(16) 9 . . . ? 
C3 Fe1 C2 C5 157.85(15) 12 . . . ? 
C2 Fe1 C2 C5 -158.20(12) 12 . . . ? 
C2 Fe1 C2 C5 -27.78(13) 9 . . . ? 
C2 Fe1 C2 C5 21.80(12) 4 . . . ? 
C1 C2 C3 C3 -0.12(12) . . . 12 ? 
C5 C2 C3 C3 177.39(11) . . . 12 ? 
Fe1 C2 C3 C3 -59.26(3) . . . 12 ? 
C1 C2 C3 C6 -177.68(13) . . . . ? 
C5 C2 C3 C6 -0.2(2) . . . . ? 
Fe1 C2 C3 C6 123.18(13) . . . . ? 
C1 C2 C3 Fe1 59.14(10) . . . . ? 
C5 C2 C3 Fe1 -123.36(13) . . . . ? 
C1 Fe1 C3 C3 81.65(3) . . . 12 ? 
C1 Fe1 C3 C3 -98.35(3) 9 . . 12 ? 
C3 Fe1 C3 C3 180.0 4 . . 12 ? 
C3 Fe1 C3 C3 -3.43(4) 9 . . 12 ? 
C2 Fe1 C3 C3 37.72(5) 12 . . 12 ? 
C2 Fe1 C3 C3 119.27(7) . . . 12 ? 
C2 Fe1 C3 C3 -60.73(7) 9 . . 12 ? 
C2 Fe1 C3 C3 -142.28(5) 4 . . 12 ? 
C1 Fe1 C3 C2 -37.62(7) . . . . ? 
C1 Fe1 C3 C2 142.38(7) 9 . . . ? 
C3 Fe1 C3 C2 60.72(7) 4 . . . ? 
C3 Fe1 C3 C2 -122.71(9) 9 . . . ? 
C3 Fe1 C3 C2 -119.27(7) 12 . . . ? 
C2 Fe1 C3 C2 -81.55(10) 12 . . . ? 
C2 Fe1 C3 C2 180.0 9 . . . ? 
C2 Fe1 C3 C2 98.45(10) 4 . . . ? 
C1 Fe1 C3 C6 -157.85(13) . . . . ? 
C1 Fe1 C3 C6 22.15(13) 9 . . . ? 
C3 Fe1 C3 C6 -59.51(11) 4 . . . ? 
C3 Fe1 C3 C6 117.06(11) 9 . . . ? 
C3 Fe1 C3 C6 120.49(11) 12 . . . ? 
C2 Fe1 C3 C6 158.21(13) 12 . . . ? 
C2 Fe1 C3 C6 -120.23(14) . . . . ? 
C2 Fe1 C3 C6 59.77(14) 9 . . . ? 
C2 Fe1 C3 C6 -21.79(13) 4 . . . ? 
 
_diffrn_measured_fraction_theta_max    0.961 
_diffrn_reflns_theta_full              25.00 
_diffrn_measured_fraction_theta_full   0.961 
_refine_diff_density_max    0.345 
_refine_diff_density_min   -0.210 
_refine_diff_density_rms    0.043 
 
data_FC_IAM_80 
 
_audit_creation_method            SHELXL-97 
_chemical_name_systematic 
; 
 ? 
; 
_chemical_name_common             ? 
_chemical_melting_point           ? 
_chemical_formula_moiety          ? 
_chemical_formula_sum 
 'C20 H30 Fe' 
_chemical_formula_weight          326.29 
 
loop_ 
 _atom_type_symbol 
 _atom_type_description 
 _atom_type_scat_dispersion_real 
 _atom_type_scat_dispersion_imag 
 _atom_type_scat_source 
 'C'  'C'   0.0033   0.0016 
 
 'International Tables Vol C Tables 4.2.6.8 and 6.1.1.4' 
 'H'  'H'   0.0000   0.0000 
 
 'International Tables Vol C Tables 4.2.6.8 and 6.1.1.4' 
 'Fe'  'Fe'   0.3463   0.8444 
 
 'International Tables Vol C Tables 4.2.6.8 and 6.1.1.4' 
 
_symmetry_cell_setting            ? 
_symmetry_space_group_name_H-M    ? 
 
loop_ 
 _symmetry_equiv_pos_as_xyz 
 'x, y, z' 
 '-x, -y+1/2, z+1/2' 
 '-x, y+1/2, -z+1/2' 
 'x, -y, -z' 
 'x+1/2, y+1/2, z' 
 '-x+1/2, -y+1, z+1/2' 
 '-x+1/2, y+1, -z+1/2' 
 'x+1/2, -y+1/2, -z' 
 '-x, -y, -z' 
 'x, y-1/2, -z-1/2' 
 'x, -y-1/2, z-1/2' 
 '-x, y, z' 
 '-x+1/2, -y+1/2, -z' 
 'x+1/2, y, -z-1/2' 
 'x+1/2, -y, z-1/2' 
 '-x+1/2, y+1/2, z' 
 
_cell_length_a                    15.0905(10) 
_cell_length_b                    11.4741(8) 
_cell_length_c                    9.9484(6) 
_cell_angle_alpha                 90.00 
_cell_angle_beta                  90.00 
_cell_angle_gamma                 90.00 
_cell_volume                      1722.6(2) 
_cell_formula_units_Z             4 
_cell_measurement_temperature     90(2) 
_cell_measurement_reflns_used     ? 
_cell_measurement_theta_min       ? 
_cell_measurement_theta_max       ? 
 
_exptl_crystal_description        ? 
_exptl_crystal_colour             ? 
_exptl_crystal_size_max           ? 
_exptl_crystal_size_mid           ? 
_exptl_crystal_size_min           ? 
_exptl_crystal_density_meas       ? 
_exptl_crystal_density_diffrn     1.258 
_exptl_crystal_density_method     'not measured' 
_exptl_crystal_F_000              704 
_exptl_absorpt_coefficient_mu     0.868 
_exptl_absorpt_correction_type    ? 
_exptl_absorpt_correction_T_min   ? 
_exptl_absorpt_correction_T_max   ? 
_exptl_absorpt_process_details    ? 
 
_exptl_special_details 
; 
 ? 
; 
 
_diffrn_ambient_temperature       90(2) 
_diffrn_radiation_wavelength      0.71073 
_diffrn_radiation_type            MoK\a 
_diffrn_radiation_source          'fine-focus sealed tube' 
_diffrn_radiation_monochromator   graphite 
_diffrn_measurement_device_type   ? 
_diffrn_measurement_method        ? 
_diffrn_detector_area_resol_mean  ? 
_diffrn_standards_number          ? 
_diffrn_standards_interval_count  ? 
_diffrn_standards_interval_time   ? 
_diffrn_standards_decay_%         ? 
_diffrn_reflns_number             2676 
_diffrn_reflns_av_R_equivalents   0.0000 
_diffrn_reflns_av_sigmaI/netI     0.0100 
_diffrn_reflns_limit_h_min        0 
_diffrn_reflns_limit_h_max        27 
_diffrn_reflns_limit_k_min        0 
_diffrn_reflns_limit_k_max        20 
_diffrn_reflns_limit_l_min        0 
_diffrn_reflns_limit_l_max        17 
_diffrn_reflns_theta_min          3.03 
_diffrn_reflns_theta_max          39.99 
_reflns_number_total              2676 
_reflns_number_gt                 2430 
_reflns_threshold_expression      >2sigma(I) 
 
_computing_data_collection        ? 
_computing_cell_refinement        ? 
_computing_data_reduction         ? 
_computing_structure_solution     'SHELXS-97 (Sheldrick, 1990)' 
_computing_structure_refinement   'SHELXL-97 (Sheldrick, 1997)' 
_computing_molecular_graphics     ? 
_computing_publication_material   ? 
 
_refine_special_details 
; 
 Refinement of F^2^ against ALL reflections.  The weighted R-factor wR and 
 goodness of fit S are based on F^2^, conventional R-factors R are based 
 on F, with F set to zero for negative F^2^. The threshold expression of 
 F^2^ > 2sigma(F^2^) is used only for calculating R-factors(gt) etc. and is 
 not relevant to the choice of reflections for refinement.  R-factors based 
 on F^2^ are statistically about twice as large as those based on F, and R- 
 factors based on ALL data will be even larger. 
; 
 
_refine_ls_structure_factor_coef  Fsqd  
_refine_ls_matrix_type            full 
_refine_ls_weighting_scheme       calc  
_refine_ls_weighting_details 
 'calc w=1/[\s^2^(Fo^2^)+(0.0332P)^2^+0.5477P] where P=(Fo^2^+2Fc^2^)/3' 
_atom_sites_solution_primary      direct 
_atom_sites_solution_secondary    difmap 
_atom_sites_solution_hydrogens    geom 
_refine_ls_hydrogen_treatment     mixed 
_refine_ls_extinction_method      none 
_refine_ls_extinction_coef        ? 
_refine_ls_number_reflns          2676 
_refine_ls_number_parameters      84 
_refine_ls_number_restraints      0 
_refine_ls_R_factor_all           0.0253 
_refine_ls_R_factor_gt            0.0226 
_refine_ls_wR_factor_ref          0.0657 
_refine_ls_wR_factor_gt           0.0632 
_refine_ls_goodness_of_fit_ref    1.187 
_refine_ls_restrained_S_all       1.187 
_refine_ls_shift/su_max           0.005 
_refine_ls_shift/su_mean          0.001 
 
loop_ 
 _atom_site_label 
 _atom_site_type_symbol 
 _atom_site_fract_x 
 _atom_site_fract_y 
 _atom_site_fract_z 
 _atom_site_U_iso_or_equiv 
 _atom_site_adp_type 
 _atom_site_occupancy 
 _atom_site_symmetry_multiplicity 
 _atom_site_calc_flag 
 _atom_site_refinement_flags 
 _atom_site_disorder_assembly 
 _atom_site_disorder_group 
Fe1 Fe 0.0000 0.0000 0.0000 0.00914(4) Uani 1 4 d S . . 
C1 C 0.0000 -0.17512(6) 0.04196(7) 0.01630(11) Uani 1 2 d S . . 
C2 C -0.07678(3) -0.12035(5) 0.09886(5) 0.01488(8) Uani 1 1 d . . . 
C3 C -0.04743(3) -0.03166(4) 0.18982(5) 0.01210(7) Uani 1 1 d . . . 
C4 C 0.0000 -0.27285(7) -0.05779(9) 0.0293(2) Uani 1 2 d S . . 
C5 C -0.17110(5) -0.15343(7) 0.07266(8) 0.02706(13) Uani 1 1 d . . . 
C6 C -0.10577(4) 0.04401(6) 0.27489(6) 0.02036(10) Uani 1 1 d . . . 
H1 H 0.0000 -0.347(2) -0.0130(18) 0.031(5) Uiso 1 2 d S . . 
H2 H -0.0476(9) -0.2701(15) -0.1170(16) 0.056(5) Uiso 1 1 d . . . 
H4 H -0.1786(11) -0.1791(15) -0.0153(15) 0.039(4) Uiso 1 1 d . . . 
H3 H -0.1898(9) -0.2141(12) 0.1364(14) 0.037(3) Uiso 1 1 d . . . 
H5 H -0.2103(9) -0.0869(13) 0.0795(15) 0.039(4) Uiso 1 1 d . . . 
H7 H -0.1628(9) 0.0578(12) 0.2263(13) 0.031(3) Uiso 1 1 d . . . 
H6 H -0.1156(11) 0.0068(12) 0.3598(19) 0.035(4) Uiso 1 1 d . . . 
H8 H -0.0777(10) 0.1196(14) 0.2929(16) 0.040(4) Uiso 1 1 d . . . 
 
loop_ 
 _atom_site_aniso_label 
 _atom_site_aniso_U_11 
 _atom_site_aniso_U_22 
 _atom_site_aniso_U_33 
 _atom_site_aniso_U_23 
 _atom_site_aniso_U_13 
 _atom_site_aniso_U_12 
Fe1 0.01118(6) 0.00841(6) 0.00783(6) -0.00029(3) 0.000 0.000 
C1 0.0279(3) 0.0097(2) 0.0113(2) -0.00054(18) 0.000 0.000 
C2 0.01716(18) 0.01427(17) 0.01322(16) 0.00193(13) -0.00201(13) -0.00491(14) 
C3 0.01273(15) 0.01317(16) 0.01038(15) 0.00037(12) 0.00147(12) -0.00007(12) 
C4 0.0625(7) 0.0113(3) 0.0140(3) -0.0024(2) 0.000 0.000 
C5 0.0228(2) 0.0306(3) 0.0278(3) 0.0094(2) -0.0083(2) -0.0149(2) 
C6 0.0217(2) 0.0229(2) 0.0165(2) 0.00084(17) 0.00751(16) 0.00609(18) 
 
_geom_special_details 
; 
 All esds (except the esd in the dihedral angle between two l.s. planes) 
 are estimated using the full covariance matrix.  The cell esds are taken 
 into account individually in the estimation of esds in distances, angles 
 and torsion angles; correlations between esds in cell parameters are only 
 used when they are defined by crystal symmetry.  An approximate (isotropic) 
 treatment of cell esds is used for estimating esds involving l.s. planes. 
; 
 
loop_ 
 _geom_bond_atom_site_label_1 
 _geom_bond_atom_site_label_2 
 _geom_bond_distance 
 _geom_bond_site_symmetry_2 
 _geom_bond_publ_flag 
Fe1 C1 2.0522(7) . ? 
Fe1 C1 2.0522(7) 9 ? 
Fe1 C3 2.0519(5) . ? 
Fe1 C3 2.0519(5) 4 ? 
Fe1 C3 2.0519(5) 9 ? 
Fe1 C3 2.0520(5) 12 ? 
Fe1 C2 2.0534(5) 12 ? 
Fe1 C2 2.0535(5) . ? 
Fe1 C2 2.0535(5) 9 ? 
Fe1 C2 2.0535(5) 4 ? 
C1 C2 1.4344(7) . ? 
C1 C2 1.4345(7) 12 ? 
C1 C4 1.4974(11) . ? 
C2 C3 1.4321(7) . ? 
C2 C5 1.4960(8) . ? 
C3 C3 1.4315(9) 12 ? 
C3 C6 1.4984(7) . ? 
C4 H1 0.96(2) . ? 
C4 H2 0.929(15) . ? 
C5 H4 0.931(15) . ? 
C5 H3 0.983(14) . ? 
C5 H5 0.968(15) . ? 
C6 H7 0.999(13) . ? 
C6 H6 0.958(18) . ? 
C6 H8 0.982(16) . ? 
 
loop_ 
 _geom_angle_atom_site_label_1 
 _geom_angle_atom_site_label_2 
 _geom_angle_atom_site_label_3 
 _geom_angle 
 _geom_angle_site_symmetry_1 
 _geom_angle_site_symmetry_3 
 _geom_angle_publ_flag 
C1 Fe1 C1 180.0 . 9 ? 
C1 Fe1 C3 68.87(2) . . ? 
C1 Fe1 C3 111.13(2) 9 . ? 
C1 Fe1 C3 111.13(2) . 4 ? 
C1 Fe1 C3 68.87(2) 9 4 ? 
C3 Fe1 C3 139.17(3) . 4 ? 
C1 Fe1 C3 111.13(2) . 9 ? 
C1 Fe1 C3 68.87(2) 9 9 ? 
C3 Fe1 C3 180.00(3) . 9 ? 
C3 Fe1 C3 40.83(3) 4 9 ? 
C1 Fe1 C3 68.87(2) . 12 ? 
C1 Fe1 C3 111.13(2) 9 12 ? 
C3 Fe1 C3 40.83(3) . 12 ? 
C3 Fe1 C3 180.0 4 12 ? 
C3 Fe1 C3 139.17(3) 9 12 ? 
C1 Fe1 C2 40.900(19) . 12 ? 
C1 Fe1 C2 139.099(19) 9 12 ? 
C3 Fe1 C2 68.71(2) . 12 ? 
C3 Fe1 C2 139.17(2) 4 12 ? 
C3 Fe1 C2 111.284(19) 9 12 ? 
C3 Fe1 C2 40.83(2) 12 12 ? 
C1 Fe1 C2 40.899(19) . . ? 
C1 Fe1 C2 139.102(19) 9 . ? 
C3 Fe1 C2 40.83(2) . . ? 
C3 Fe1 C2 111.284(19) 4 . ? 
C3 Fe1 C2 139.17(2) 9 . ? 
C3 Fe1 C2 68.715(19) 12 . ? 
C2 Fe1 C2 68.70(3) 12 . ? 
C1 Fe1 C2 139.101(19) . 9 ? 
C1 Fe1 C2 40.898(19) 9 9 ? 
C3 Fe1 C2 139.17(2) . 9 ? 
C3 Fe1 C2 68.715(19) 4 9 ? 
C3 Fe1 C2 40.83(2) 9 9 ? 
C3 Fe1 C2 111.286(19) 12 9 ? 
C2 Fe1 C2 111.30(3) 12 9 ? 
C2 Fe1 C2 180.0 . 9 ? 
C1 Fe1 C2 139.101(19) . 4 ? 
C1 Fe1 C2 40.901(19) 9 4 ? 
C3 Fe1 C2 111.286(19) . 4 ? 
C3 Fe1 C2 40.83(2) 4 4 ? 
C3 Fe1 C2 68.715(19) 9 4 ? 
C3 Fe1 C2 139.17(2) 12 4 ? 
C2 Fe1 C2 180.0 12 4 ? 
C2 Fe1 C2 111.30(3) . 4 ? 
C2 Fe1 C2 68.70(3) 9 4 ? 
C2 C1 C2 107.75(6) . 12 ? 
C2 C1 C4 126.12(3) . . ? 
C2 C1 C4 126.13(3) 12 . ? 
C2 C1 Fe1 69.60(3) . . ? 
C2 C1 Fe1 69.60(3) 12 . ? 
C4 C1 Fe1 126.76(5) . . ? 
C3 C2 C1 108.11(4) . . ? 
C3 C2 C5 125.78(6) . . ? 
C1 C2 C5 126.06(6) . . ? 
C3 C2 Fe1 69.53(3) . . ? 
C1 C2 Fe1 69.50(3) . . ? 
C5 C2 Fe1 128.61(4) . . ? 
C3 C3 C2 108.01(3) 12 . ? 
C3 C3 C6 125.98(3) 12 . ? 
C2 C3 C6 125.95(5) . . ? 
C3 C3 Fe1 69.586(13) 12 . ? 
C2 C3 Fe1 69.64(3) . . ? 
C6 C3 Fe1 128.48(4) . . ? 
C1 C4 H1 110.9(11) . . ? 
C1 C4 H2 113.3(11) . . ? 
H1 C4 H2 108.8(12) . . ? 
C2 C5 H4 111.1(11) . . ? 
C2 C5 H3 109.9(8) . . ? 
H4 C5 H3 110.3(13) . . ? 
C2 C5 H5 111.7(8) . . ? 
H4 C5 H5 104.0(14) . . ? 
H3 C5 H5 109.7(12) . . ? 
C3 C6 H7 108.9(8) . . ? 
C3 C6 H6 109.3(9) . . ? 
H7 C6 H6 111.3(12) . . ? 
C3 C6 H8 111.2(9) . . ? 
H7 C6 H8 108.7(12) . . ? 
H6 C6 H8 107.4(13) . . ? 
 
loop_ 
 _geom_torsion_atom_site_label_1 
 _geom_torsion_atom_site_label_2 
 _geom_torsion_atom_site_label_3 
 _geom_torsion_atom_site_label_4 
 _geom_torsion 
 _geom_torsion_site_symmetry_1 
 _geom_torsion_site_symmetry_2 
 _geom_torsion_site_symmetry_3 
 _geom_torsion_site_symmetry_4 
 _geom_torsion_publ_flag 
C1 Fe1 C1 C2 130.8(8) 9 . . . ? 
C3 Fe1 C1 C2 37.56(3) . . . . ? 
C3 Fe1 C1 C2 -98.52(3) 4 . . . ? 
C3 Fe1 C1 C2 -142.44(3) 9 . . . ? 
C3 Fe1 C1 C2 81.48(3) 12 . . . ? 
C2 Fe1 C1 C2 119.03(6) 12 . . . ? 
C2 Fe1 C1 C2 180.0 9 . . . ? 
C2 Fe1 C1 C2 -60.97(6) 4 . . . ? 
C1 Fe1 C1 C2 11.8(8) 9 . . 12 ? 
C3 Fe1 C1 C2 -81.48(3) . . . 12 ? 
C3 Fe1 C1 C2 142.44(3) 4 . . 12 ? 
C3 Fe1 C1 C2 98.52(3) 9 . . 12 ? 
C3 Fe1 C1 C2 -37.56(3) 12 . . 12 ? 
C2 Fe1 C1 C2 -119.03(6) . . . 12 ? 
C2 Fe1 C1 C2 60.97(6) 9 . . 12 ? 
C2 Fe1 C1 C2 180.0 4 . . 12 ? 
C1 Fe1 C1 C4 -108.7(8) 9 . . . ? 
C3 Fe1 C1 C4 158.039(14) . . . . ? 
C3 Fe1 C1 C4 21.962(15) 4 . . . ? 
C3 Fe1 C1 C4 -21.962(15) 9 . . . ? 
C3 Fe1 C1 C4 -158.038(14) 12 . . . ? 
C2 Fe1 C1 C4 -120.48(3) 12 . . . ? 
C2 Fe1 C1 C4 120.48(3) . . . . ? 
C2 Fe1 C1 C4 -59.52(3) 9 . . . ? 
C2 Fe1 C1 C4 59.52(3) 4 . . . ? 
C2 C1 C2 C3 0.37(8) 12 . . . ? 
C4 C1 C2 C3 179.74(7) . . . . ? 
Fe1 C1 C2 C3 -58.99(4) . . . . ? 
C2 C1 C2 C5 -177.14(4) 12 . . . ? 
C4 C1 C2 C5 2.23(11) . . . . ? 
Fe1 C1 C2 C5 123.50(6) . . . . ? 
C2 C1 C2 Fe1 59.36(5) 12 . . . ? 
C4 C1 C2 Fe1 -121.26(7) . . . . ? 
C1 Fe1 C2 C3 119.59(4) . . . . ? 
C1 Fe1 C2 C3 -60.41(4) 9 . . . ? 
C3 Fe1 C2 C3 -142.29(3) 4 . . . ? 
C3 Fe1 C2 C3 180.0 9 . . . ? 
C3 Fe1 C2 C3 37.71(3) 12 . . . ? 
C2 Fe1 C2 C3 81.68(3) 12 . . . ? 
C2 Fe1 C2 C3 -147.86(3) 9 . . . ? 
C2 Fe1 C2 C3 -98.32(3) 4 . . . ? 
C1 Fe1 C2 C1 180.0 9 . . . ? 
C3 Fe1 C2 C1 -119.59(4) . . . . ? 
C3 Fe1 C2 C1 98.12(3) 4 . . . ? 
C3 Fe1 C2 C1 60.41(4) 9 . . . ? 
C3 Fe1 C2 C1 -81.88(3) 12 . . . ? 
C2 Fe1 C2 C1 -37.91(4) 12 . . . ? 
C2 Fe1 C2 C1 92.55(3) 9 . . . ? 
C2 Fe1 C2 C1 142.09(4) 4 . . . ? 
C1 Fe1 C2 C5 -120.38(7) . . . . ? 
C1 Fe1 C2 C5 59.62(7) 9 . . . ? 
C3 Fe1 C2 C5 120.03(7) . . . . ? 
C3 Fe1 C2 C5 -22.26(7) 4 . . . ? 
C3 Fe1 C2 C5 -59.97(7) 9 . . . ? 
C3 Fe1 C2 C5 157.74(7) 12 . . . ? 
C2 Fe1 C2 C5 -158.29(6) 12 . . . ? 
C2 Fe1 C2 C5 -27.83(6) 9 . . . ? 
C2 Fe1 C2 C5 21.71(6) 4 . . . ? 
C1 C2 C3 C3 -0.23(5) . . . 12 ? 
C5 C2 C3 C3 177.29(5) . . . 12 ? 
Fe1 C2 C3 C3 -59.211(14) . . . 12 ? 
C1 C2 C3 C6 -177.61(5) . . . . ? 
C5 C2 C3 C6 -0.09(9) . . . . ? 
Fe1 C2 C3 C6 123.42(5) . . . . ? 
C1 C2 C3 Fe1 58.98(4) . . . . ? 
C5 C2 C3 Fe1 -123.50(6) . . . . ? 
C1 Fe1 C3 C3 81.727(11) . . . 12 ? 
C1 Fe1 C3 C3 -98.271(11) 9 . . 12 ? 
C3 Fe1 C3 C3 180.0 4 . . 12 ? 
C3 Fe1 C3 C3 -3.412(13) 9 . . 12 ? 
C2 Fe1 C3 C3 37.71(2) 12 . . 12 ? 
C2 Fe1 C3 C3 119.34(3) . . . 12 ? 
C2 Fe1 C3 C3 -60.66(3) 9 . . 12 ? 
C2 Fe1 C3 C3 -142.29(2) 4 . . 12 ? 
C1 Fe1 C3 C2 -37.62(3) . . . . ? 
C1 Fe1 C3 C2 142.38(3) 9 . . . ? 
C3 Fe1 C3 C2 60.65(3) 4 . . . ? 
C3 Fe1 C3 C2 -122.76(3) 9 . . . ? 
C3 Fe1 C3 C2 -119.34(3) 12 . . . ? 
C2 Fe1 C3 C2 -81.64(4) 12 . . . ? 
C2 Fe1 C3 C2 180.0 9 . . . ? 
C2 Fe1 C3 C2 98.36(4) 4 . . . ? 
C1 Fe1 C3 C6 -157.94(5) . . . . ? 
C1 Fe1 C3 C6 22.06(5) 9 . . . ? 
C3 Fe1 C3 C6 -59.67(5) 4 . . . ? 
C3 Fe1 C3 C6 116.92(5) 9 . . . ? 
C3 Fe1 C3 C6 120.33(5) 12 . . . ? 
C2 Fe1 C3 C6 158.04(5) 12 . . . ? 
C2 Fe1 C3 C6 -120.32(6) . . . . ? 
C2 Fe1 C3 C6 59.68(6) 9 . . . ? 
C2 Fe1 C3 C6 -21.96(5) 4 . . . ? 
 
_diffrn_measured_fraction_theta_max    0.974 
_diffrn_reflns_theta_full              39.99 
_diffrn_measured_fraction_theta_full   0.974 
_refine_diff_density_max    0.564 
_refine_diff_density_min   -0.521 
_refine_diff_density_rms    0.061 
 
data_FC_N_100 
 
_audit_creation_method            SHELXL-97 
_chemical_name_systematic 
; 
 ? 
; 
_chemical_name_common             ? 
_chemical_melting_point           ? 
_chemical_formula_moiety          ? 
_chemical_formula_sum 
 'C20 H30 Fe' 
_chemical_formula_weight          326.31 
 
loop_ 
 _atom_type_symbol 
 _atom_type_description 
 _atom_type_scat_dispersion_real 
 _atom_type_scat_dispersion_imag 
 _atom_type_scat_source 
 'C'  'C'   0.0000   0.0000 
 
 'International Tables Vol C Tables 4.2.6.8 and 6.1.1.4' 
 'H'  'H'   0.0000   0.0000 
 
 'International Tables Vol C Tables 4.2.6.8 and 6.1.1.4' 
 'Fe'  'Fe'   0.0000   0.0000 
 
 'International Tables Vol C Tables 4.2.6.8 and 6.1.1.4' 
 
_symmetry_cell_setting            ? 
_symmetry_space_group_name_H-M    ? 
 
loop_ 
 _symmetry_equiv_pos_as_xyz 
 'x, y, z' 
 '-x+1/2, -y, z+1/2' 
 'x, -y, -z' 
 '-x+1/2, y, -z+1/2' 
 'x+1/2, y+1/2, z' 
 '-x+1, -y+1/2, z+1/2' 
 'x+1/2, -y+1/2, -z' 
 '-x+1, y+1/2, -z+1/2' 
 '-x, -y, -z' 
 'x-1/2, y, -z-1/2' 
 '-x, y, z' 
 'x-1/2, -y, z-1/2' 
 '-x+1/2, -y+1/2, -z' 
 'x, y+1/2, -z-1/2' 
 '-x+1/2, y+1/2, z' 
 'x, -y+1/2, z-1/2' 
 
_cell_length_a                    15.119(4) 
_cell_length_b                    11.492(3) 
_cell_length_c                    9.967(3) 
_cell_angle_alpha                 90.00 
_cell_angle_beta                  90.00 
_cell_angle_gamma                 90.00 
_cell_volume                      1731.7(8) 
_cell_formula_units_Z             4 
_cell_measurement_temperature     293(2) 
_cell_measurement_reflns_used     ? 
_cell_measurement_theta_min       ? 
_cell_measurement_theta_max       ? 
 
_exptl_crystal_description        ? 
_exptl_crystal_colour             ? 
_exptl_crystal_size_max           1.00 
_exptl_crystal_size_mid           1.00 
_exptl_crystal_size_min           1.00 
_exptl_crystal_density_meas       ? 
_exptl_crystal_density_diffrn     1.252 
_exptl_crystal_density_method     'not measured' 
_exptl_crystal_F_000              121 
_exptl_absorpt_coefficient_mu     0.238 
_exptl_absorpt_correction_type    ? 
_exptl_absorpt_correction_T_min   0.7971 
_exptl_absorpt_correction_T_max   0.7971 
_exptl_absorpt_process_details    ? 
 
_exptl_special_details 
; 
 ? 
; 
 
_diffrn_ambient_temperature       293(2) 
_diffrn_radiation_wavelength      0.71073 
_diffrn_radiation_type            MoK\a 
_diffrn_radiation_source          'fine-focus sealed tube' 
_diffrn_radiation_monochromator   graphite 
_diffrn_measurement_device_type   ? 
_diffrn_measurement_method        ? 
_diffrn_detector_area_resol_mean  ? 
_diffrn_standards_number          ? 
_diffrn_standards_interval_count  ? 
_diffrn_standards_interval_time   ? 
_diffrn_standards_decay_%         ? 
_diffrn_reflns_number             3378 
_diffrn_reflns_av_R_equivalents   0.0000 
_diffrn_reflns_av_sigmaI/netI     0.0732 
_diffrn_reflns_limit_h_min        -33 
_diffrn_reflns_limit_h_max        49 
_diffrn_reflns_limit_k_min        -26 
_diffrn_reflns_limit_k_max        17 
_diffrn_reflns_limit_l_min        -22 
_diffrn_reflns_limit_l_max        20 
_diffrn_reflns_theta_min          8.72 
_diffrn_reflns_theta_max          82.92 
_reflns_number_total              3378 
_reflns_number_gt                 3378 
_reflns_threshold_expression      >2sigma(I) 
 
_computing_data_collection        ? 
_computing_cell_refinement        ? 
_computing_data_reduction         ? 
_computing_structure_solution     'SHELXS-97 (Sheldrick, 1990)' 
_computing_structure_refinement   'SHELXL-97 (Sheldrick, 1997)' 
_computing_molecular_graphics     ? 
_computing_publication_material   ? 
 
_refine_special_details 
; 
 Refinement of F^2^ against ALL reflections.  The weighted R-factor wR and 
 goodness of fit S are based on F^2^, conventional R-factors R are based 
 on F, with F set to zero for negative F^2^. The threshold expression of 
 F^2^ > 2sigma(F^2^) is used only for calculating R-factors(gt) etc. and is 
 not relevant to the choice of reflections for refinement.  R-factors based 
 on F^2^ are statistically about twice as large as those based on F, and R- 
 factors based on ALL data will be even larger. 
; 
 
_refine_ls_structure_factor_coef  Fsqd  
_refine_ls_matrix_type            full 
_refine_ls_weighting_scheme       calc  
_refine_ls_weighting_details 
 'calc w=1/[\s^2^(Fo^2^)+(0.1000P)^2^+0.0000P] where P=(Fo^2^+2Fc^2^)/3' 
_atom_sites_solution_primary      direct 
_atom_sites_solution_secondary    difmap 
_atom_sites_solution_hydrogens    geom 
_refine_ls_hydrogen_treatment     mixed 
_refine_ls_extinction_method      SHELXL 
_refine_ls_extinction_coef        0.000097(18) 
_refine_ls_extinction_expression 
 'Fc^*^=kFc[1+0.001xFc^2^\l^3^/sin(2\q)]^-1/4^' 
_refine_ls_number_reflns          3378 
_refine_ls_number_parameters      125 
_refine_ls_number_restraints      0 
_refine_ls_R_factor_all           0.0886 
_refine_ls_R_factor_gt            0.0886 
_refine_ls_wR_factor_ref          0.2442 
_refine_ls_wR_factor_gt           0.2442 
_refine_ls_goodness_of_fit_ref    1.880 
_refine_ls_restrained_S_all       1.880 
_refine_ls_shift/su_max           0.000 
_refine_ls_shift/su_mean          0.000 
 
loop_ 
 _atom_site_label 
 _atom_site_type_symbol 
 _atom_site_fract_x 
 _atom_site_fract_y 
 _atom_site_fract_z 
 _atom_site_U_iso_or_equiv 
 _atom_site_adp_type 
 _atom_site_occupancy 
 _atom_site_symmetry_multiplicity 
 _atom_site_calc_flag 
 _atom_site_refinement_flags 
 _atom_site_disorder_assembly 
 _atom_site_disorder_group 
Fe1 Fe 0.0000 0.0000 0.0000 0.0079(6) Uani 1 4 d S . . 
C1 C 0.0000 -0.1752(3) 0.0418(3) 0.0131(7) Uani 1 2 d S . . 
C2 C 0.07671(13) -0.1202(2) 0.0984(2) 0.0120(5) Uani 1 1 d . . . 
C3 C 0.04739(13) -0.0314(2) 0.1897(2) 0.0101(5) Uani 1 1 d . . . 
C4 C 0.0000 -0.2735(4) -0.0576(4) 0.0260(10) Uani 1 2 d S . . 
H1 H 0.0000 -0.3592(9) -0.0092(10) 0.052(3) Uani 1 2 d S . . 
H2 H 0.0590(6) -0.2710(8) -0.1206(7) 0.071(3) Uani 1 1 d . . . 
C5 C 0.17123(16) -0.1533(3) 0.0730(3) 0.0258(7) Uani 1 1 d . . . 
H3 H 0.1944(4) -0.2172(7) 0.1431(7) 0.053(2) Uani 1 1 d . . . 
H4 H 0.1797(5) -0.1880(9) -0.0267(7) 0.066(3) Uani 1 1 d . . . 
H5 H 0.2152(4) -0.0804(8) 0.0777(9) 0.063(2) Uani 1 1 d . . . 
C6 C 0.10574(16) 0.0432(3) 0.2751(2) 0.0181(6) Uani 1 1 d . . . 
H6 H 0.1192(4) 0.0023(7) 0.3715(6) 0.0455(17) Uani 1 1 d . . . 
H7 H 0.1693(4) 0.0601(7) 0.2285(7) 0.0494(19) Uani 1 1 d . . . 
H8 H 0.0755(4) 0.1276(6) 0.2946(7) 0.0420(15) Uani 1 1 d . . . 
 
loop_ 
 _atom_site_aniso_label 
 _atom_site_aniso_U_11 
 _atom_site_aniso_U_22 
 _atom_site_aniso_U_33 
 _atom_site_aniso_U_23 
 _atom_site_aniso_U_13 
 _atom_site_aniso_U_12 
Fe1 0.0075(10) 0.009(2) 0.0075(14) 0.0013(12) 0.000 0.000 
C1 0.0245(14) 0.002(2) 0.0131(15) -0.0012(12) 0.000 0.000 
C2 0.0145(8) 0.0099(14) 0.0117(11) 0.0024(9) 0.0016(8) 0.0059(9) 
C3 0.0086(7) 0.0112(14) 0.0106(10) 0.0008(8) -0.0020(8) -0.0002(8) 
C4 0.058(2) 0.007(3) 0.0131(18) -0.0034(17) 0.000 0.000 
H1 0.110(8) 0.010(6) 0.037(5) -0.001(4) 0.000 0.000 
H2 0.120(7) 0.042(6) 0.052(4) -0.023(4) 0.047(5) -0.006(4) 
C5 0.0187(10) 0.032(2) 0.0267(15) 0.0093(14) 0.0085(10) 0.0138(12) 
H3 0.034(3) 0.062(6) 0.063(4) 0.027(4) 0.008(3) 0.023(3) 
H4 0.061(4) 0.097(8) 0.040(4) -0.009(4) 0.019(3) 0.047(4) 
H5 0.025(3) 0.052(6) 0.111(7) 0.018(5) 0.019(3) 0.000(3) 
C6 0.0179(9) 0.0228(19) 0.0136(12) 0.0016(11) -0.0079(9) -0.0064(12) 
H6 0.060(4) 0.047(5) 0.030(3) 0.007(3) -0.026(3) -0.013(3) 
H7 0.029(2) 0.074(6) 0.045(4) -0.002(3) 0.001(3) -0.022(3) 
H8 0.046(3) 0.029(4) 0.051(4) -0.012(3) -0.011(3) 0.002(3) 
 
_geom_special_details 
; 
 All esds (except the esd in the dihedral angle between two l.s. planes) 
 are estimated using the full covariance matrix.  The cell esds are taken 
 into account individually in the estimation of esds in distances, angles 
 and torsion angles; correlations between esds in cell parameters are only 
 used when they are defined by crystal symmetry.  An approximate (isotropic) 
 treatment of cell esds is used for estimating esds involving l.s. planes. 
; 
 
loop_ 
 _geom_bond_atom_site_label_1 
 _geom_bond_atom_site_label_2 
 _geom_bond_distance 
 _geom_bond_site_symmetry_2 
 _geom_bond_publ_flag 
Fe1	C2	2.053(2)	11	?
Fe1	C2	2.053(2)	.	?
Fe1	C2	2.053(2)	3	?
Fe1	C2	2.053(2)	9	?
Fe1	C3	2.054(2)	11	?
Fe1	C3	2.054(2)	.	?
Fe1	C3	2.054(2)	9	?
Fe1	C3	2.054(2)	3	?
Fe1	C1	2.056(4)	.	?
Fe1	C1	2.056(4)	9	?
C1	C2	1.436(3)	.	?
C1	C2	1.436(3)	11	?
C1	C4	1.502(5)	.	?
C2	C3	1.437(3)	.	?
C2	C5	1.500(3)	.	?
C3	C3	1.433(4)	11	?
C3	C6	1.496(3)	.	?
C4	H4A	1.096(12)	.	?
C4	H4B	1.092(8)	.	?
C5	H5B	1.073(8)	.	?
C5	H5A	1.078(8)	.	?
C5	H5C	1.070(9)	.	?
C6	H6B	1.089(7)	.	?
C6	H6A	1.085(6)	.	?
C6	H6C	1.089(8)	.	?
 
loop_ 
 _geom_angle_atom_site_label_1 
 _geom_angle_atom_site_label_2 
 _geom_angle_atom_site_label_3 
 _geom_angle 
 _geom_angle_site_symmetry_1 
 _geom_angle_site_symmetry_3 
 _geom_angle_publ_flag 
C2 Fe1 C2 68.77(13) 11 . ? 
C2 Fe1 C2 180.00(11) 11 3 ? 
C2 Fe1 C2 111.23(13) . 3 ? 
C2 Fe1 C2 111.23(13) 11 9 ? 
C2 Fe1 C2 180.00(17) . 9 ? 
C2 Fe1 C2 68.77(13) 3 9 ? 
C2 Fe1 C3 40.97(10) 11 11 ? 
C2 Fe1 C3 68.84(9) . 11 ? 
C2 Fe1 C3 139.03(10) 3 11 ? 
C2 Fe1 C3 111.16(9) 9 11 ? 
C2 Fe1 C3 68.84(9) 11 . ? 
C2 Fe1 C3 40.97(10) . . ? 
C2 Fe1 C3 111.16(9) 3 . ? 
C2 Fe1 C3 139.03(10) 9 . ? 
C3 Fe1 C3 40.84(11) 11 . ? 
C2 Fe1 C3 111.16(9) 11 9 ? 
C2 Fe1 C3 139.03(10) . 9 ? 
C2 Fe1 C3 68.84(9) 3 9 ? 
C2 Fe1 C3 40.97(10) 9 9 ? 
C3 Fe1 C3 139.16(11) 11 9 ? 
C3 Fe1 C3 180.0 . 9 ? 
C2 Fe1 C3 139.03(10) 11 3 ? 
C2 Fe1 C3 111.16(9) . 3 ? 
C2 Fe1 C3 40.97(10) 3 3 ? 
C2 Fe1 C3 68.84(9) 9 3 ? 
C3 Fe1 C3 180.00(10) 11 3 ? 
C3 Fe1 C3 139.16(11) . 3 ? 
C3 Fe1 C3 40.84(11) 9 3 ? 
C2 Fe1 C1 40.91(8) 11 . ? 
C2 Fe1 C1 40.91(8) . . ? 
C2 Fe1 C1 139.09(8) 3 . ? 
C2 Fe1 C1 139.09(8) 9 . ? 
C3 Fe1 C1 68.98(11) 11 . ? 
C3 Fe1 C1 68.98(11) . . ? 
C3 Fe1 C1 111.02(11) 9 . ? 
C3 Fe1 C1 111.02(11) 3 . ? 
C2 Fe1 C1 139.09(8) 11 9 ? 
C2 Fe1 C1 139.09(8) . 9 ? 
C2 Fe1 C1 40.91(8) 3 9 ? 
C2 Fe1 C1 40.91(8) 9 9 ? 
C3 Fe1 C1 111.02(11) 11 9 ? 
C3 Fe1 C1 111.02(11) . 9 ? 
C3 Fe1 C1 68.98(11) 9 9 ? 
C3 Fe1 C1 68.98(11) 3 9 ? 
C1 Fe1 C1 180.0 . 9 ? 
C2 C1 C2 107.7(3) . 11 ? 
C2 C1 C4 126.14(15) . . ? 
C2 C1 C4 126.14(15) 11 . ? 
C2 C1 Fe1 69.44(18) . . ? 
C2 C1 Fe1 69.44(18) 11 . ? 
C4 C1 Fe1 127.0(3) . . ? 
C1 C2 C3 108.18(19) . . ? 
C1 C2 C5 126.3(2) . . ? 
C3 C2 C5 125.5(2) . . ? 
C1 C2 Fe1 69.65(16) . . ? 
C3 C2 Fe1 69.52(13) . . ? 
C5 C2 Fe1 128.85(17) . . ? 
C3 C3 C2 107.96(12) 11 . ? 
C3 C3 C6 126.13(13) 11 . ? 
C2 C3 C6 125.83(19) . . ? 
C3 C3 Fe1 69.58(6) 11 . ? 
C2 C3 Fe1 69.51(12) . . ? 
C6 C3 Fe1 128.99(19) . . ? 
C1	C4	H1	112.6(6)	.	.	?
C1	C4	H2	111.1(5)	.	.	?
H1	C4	H2	106.1(6)	.	.	?
C2	C5	H4	111.9(4)	.	.	?
C2	C5	H3	111.2(4)	.	.	?
H3	C5	H3	108.0(7)	.	.	?
C2	C5	H5	112.7(5)	.	.	?
H3	C5	H5	107.7(6)	.	.	?
H4	C5	H5	104.9(7)	.	.	?
C3	C6	H7	111.4(5)	.	.	?
C3	C6	H6	112.4(4)	.	.	?
H6	C6	H6	106.9(6)	.	.	?
C3	C6	H8	111.3(4)	.	.	?
H6	C6	H8	107.8(6)	.	.	?
H7	C6	H8	106.7(6)	.	.	?

 
_diffrn_measured_fraction_theta_max    0.082 
_diffrn_reflns_theta_full              82.92 
_diffrn_measured_fraction_theta_full   0.082 
_refine_diff_density_max    3.157 
_refine_diff_density_min   -1.500 
_refine_diff_density_rms    0.359 
data_T_IAM_50
_audit_creation_date              2015-10-08
_audit_creation_method
;
Olex2 1.2
(compiled 2015.09.30 svn.r3233 for OlexSys, GUI svn.r5103)
;
_publ_contact_author_address      ?
_publ_contact_author_email        ?
_publ_contact_author_name         ''
_publ_contact_author_phone        ?
_publ_section_references
;
Dolomanov, O.V., Bourhis, L.J., Gildea, R.J, Howard, J.A.K. & Puschmann, H.
 (2009), J. Appl. Cryst. 42, 339-341.

Sheldrick, G.M. (2008). Acta Cryst. A64, 112-122.
;
_chemical_name_common             ?
_chemical_name_systematic
;
 ? 
;
_chemical_formula_moiety          'C20 H14'
_chemical_formula_sum             'C20 H14'
_chemical_formula_weight          254.31
_chemical_absolute_configuration  unk
_chemical_melting_point           ?
loop_
  _atom_type_symbol
  _atom_type_description
  _atom_type_scat_dispersion_real
  _atom_type_scat_dispersion_imag
  _atom_type_scat_source
 'C' 'C' 0.0033 0.0016 
 'International Tables Vol C Tables 4.2.6.8 and 6.1.1.4'
 'H' 'H' 0.0000 0.0000 
 'International Tables Vol C Tables 4.2.6.8 and 6.1.1.4'

_space_group_crystal_system       'orthorhombic'
_space_group_IT_number            19
_space_group_name_H-M_alt         'P 21 21 21'
_space_group_name_Hall            'P 2ac 2ab'
loop_
  _space_group_symop_id
  _space_group_symop_operation_xyz
 1 'x, y, z'
 2 '-x+1/2, -y, z+1/2'
 3 '-x, y+1/2, -z+1/2'
 4 'x+1/2, -y+1/2, -z'

_cell_length_a                    8.0798(3)
_cell_length_b                    8.1645(3)
_cell_length_c                    20.3778(8)
_cell_angle_alpha                 90.00
_cell_angle_beta                  90.00
_cell_angle_gamma                 90.00
_cell_volume                      1344.27(9)
_cell_formula_units_Z             4
_cell_measurement_reflns_used     ?
_cell_measurement_temperature     100(2)
_cell_measurement_theta_max       ?
_cell_measurement_theta_min       ?
_exptl_absorpt_coefficient_mu     0.071
_exptl_absorpt_correction_T_max   0.9901
_exptl_absorpt_correction_T_min   0.9769
_exptl_absorpt_correction_type    ?
_exptl_absorpt_process_details    ?
_exptl_crystal_colour             ?
_exptl_crystal_density_diffrn     1.257
_exptl_crystal_density_meas       ?
_exptl_crystal_density_method     'not measured'
_exptl_crystal_description        ?
_exptl_crystal_F_000              536
_exptl_crystal_size_max           0.33
_exptl_crystal_size_mid           0.18
_exptl_crystal_size_min           0.14
_exptl_special_details
;
 ? 
;
_diffrn_reflns_av_R_equivalents   0.0000
_diffrn_reflns_av_unetI/netI      0.0240
_diffrn_reflns_limit_h_max        9
_diffrn_reflns_limit_h_min        0
_diffrn_reflns_limit_k_max        9
_diffrn_reflns_limit_k_min        0
_diffrn_reflns_limit_l_max        24
_diffrn_reflns_limit_l_min        -23
_diffrn_reflns_number             2367
_diffrn_reflns_theta_full         25.00
_diffrn_reflns_theta_max          25.00
_diffrn_reflns_theta_min          2.69
_diffrn_ambient_temperature       99.97
_diffrn_detector_area_resol_mean  ?
_diffrn_measured_fraction_theta_full 0.994
_diffrn_measured_fraction_theta_max 0.994
_diffrn_measurement_device_type   ?
_diffrn_measurement_method        ?
_diffrn_radiation_monochromator   graphite
_diffrn_radiation_type            MoK\a
_diffrn_radiation_wavelength      0.71073
_diffrn_source                    'fine-focus sealed tube'
_reflns_number_gt                 2335
_reflns_number_total              2367
_reflns_threshold_expression      >2sigma(I)
_computing_cell_refinement        ?
_computing_data_collection        ?
_computing_data_reduction         ?
_computing_molecular_graphics     'Olex2 (Dolomanov et al., 2009)'
_computing_publication_material   'Olex2 (Dolomanov et al., 2009)'
_computing_structure_refinement   'XL (Sheldrick, 2008)'
_computing_structure_solution     'SHELXS-97 (Sheldrick, 2008)'
_refine_diff_density_max          0.129
_refine_diff_density_min          -0.157
_refine_diff_density_rms          0.030
_refine_ls_abs_structure_details  'Flack H D (1983), Acta Cryst. A39, 876-881'
_refine_ls_abs_structure_Flack    1(8)
_refine_ls_extinction_coef        ?
_refine_ls_extinction_method      none
_refine_ls_goodness_of_fit_ref    1.091
_refine_ls_hydrogen_treatment     refall
_refine_ls_matrix_type            full
_refine_ls_number_parameters      237
_refine_ls_number_reflns          2367
_refine_ls_number_restraints      0
_refine_ls_R_factor_all           0.0252
_refine_ls_R_factor_gt            0.0250
_refine_ls_restrained_S_all       1.091
_refine_ls_shift/su_max           0.000
_refine_ls_shift/su_mean          0.000
_refine_ls_structure_factor_coef  Fsqd
_refine_ls_weighting_details
'calc w=1/[\s^2^(Fo^2^)+(0.0216P)^2^+0.2940P] where P=(Fo^2^+2Fc^2^)/3'
_refine_ls_weighting_scheme       calc
_refine_ls_wR_factor_gt           0.0627
_refine_ls_wR_factor_ref          0.0629
_refine_special_details
;
 Refinement of F^2^ against ALL reflections.  The weighted R-factor wR and 
 goodness of fit S are based on F^2^, conventional R-factors R are based 
 on F, with F set to zero for negative F^2^. The threshold expression of 
 F^2^ > 2sigma(F^2^) is used only for calculating R-factors(gt) etc. and is 
 not relevant to the choice of reflections for refinement.  R-factors based 
 on F^2^ are statistically about twice as large as those based on F, and R- 
 factors based on ALL data will be even larger. 
;
_olex2_refinement_description
;
;
_atom_sites_solution_hydrogens    geom
_atom_sites_solution_primary      direct
_atom_sites_solution_secondary    difmap
loop_
  _atom_site_label
  _atom_site_type_symbol
  _atom_site_fract_x
  _atom_site_fract_y
  _atom_site_fract_z
  _atom_site_U_iso_or_equiv
  _atom_site_adp_type
  _atom_site_occupancy
  _atom_site_calc_flag
  _atom_site_disorder_assembly
  _atom_site_disorder_group
  _atom_site_refinement_flags_posn
 C1 C 0.43191(15) 0.88604(15) 0.17452(6) 0.0176(3) Uani 1 d . . .
 C2 C 0.24538(14) 1.09410(14) 0.11293(6) 0.0165(3) Uani 1 d . . .
 C3 C 0.31839(14) 0.98300(14) 0.22008(6) 0.0176(2) Uani 1 d . . .
 C4 C 0.30689(16) 0.96574(15) 0.28750(6) 0.0204(3) Uani 1 d . . .
 C5 C 0.19332(17) 1.06136(16) 0.32167(6) 0.0232(3) Uani 1 d . . .
 C6 C 0.09330(16) 1.17249(15) 0.28909(6) 0.0230(3) Uani 1 d . . .
 C7 C 0.10602(15) 1.19170(14) 0.22116(6) 0.0197(3) Uani 1 d . . .
 C8 C 0.21805(14) 1.09592(14) 0.18710(6) 0.0170(2) Uani 1 d . . .
 C9 C 0.31595(15) 0.80530(15) 0.12502(5) 0.0173(3) Uani 1 d . . .
 C10 C 0.30107(16) 0.63904(15) 0.11255(6) 0.0204(3) Uani 1 d . . .
 C11 C 0.18553(17) 0.58556(15) 0.06650(6) 0.0230(3) Uani 1 d . . .
 C12 C 0.08639(17) 0.69644(16) 0.03330(6) 0.0231(3) Uani 1 d . . .
 C13 C 0.10071(16) 0.86341(15) 0.04587(6) 0.0199(3) Uani 1 d . . .
 C14 C 0.21464(15) 0.91724(14) 0.09171(6) 0.0169(3) Uani 1 d . . .
 C15 C 0.53069(15) 1.01307(14) 0.13612(5) 0.0175(2) Uani 1 d . . .
 C16 C 0.70074(15) 1.02610(15) 0.13256(6) 0.0194(3) Uani 1 d . . .
 C17 C 0.77070(15) 1.15081(16) 0.09482(6) 0.0204(3) Uani 1 d . . .
 C18 C 0.67154(15) 1.26024(15) 0.06092(6) 0.0187(3) Uani 1 d . . .
 C19 C 0.49950(15) 1.24751(14) 0.06456(6) 0.0168(3) Uani 1 d . . .
 C20 C 0.42998(14) 1.12479(14) 0.10236(5) 0.0166(2) Uani 1 d . . .
 H7 H 0.0355(17) 1.2704(17) 0.1985(6) 0.017(3) Uiso 1 d . . .
 H1 H 0.5027(17) 0.8051(17) 0.1975(7) 0.019(3) Uiso 1 d . . .
 H19 H 0.4288(17) 1.3262(17) 0.0409(7) 0.018(3) Uiso 1 d . . .
 H10 H 0.3720(18) 0.5603(17) 0.1368(7) 0.021(3) Uiso 1 d . . .
 H2 H 0.1735(18) 1.1769(17) 0.0891(7) 0.021(3) Uiso 1 d . . .
 H16 H 0.7724(19) 0.9504(18) 0.1565(7) 0.025(4) Uiso 1 d . . .
 H13 H 0.0279(18) 0.9435(17) 0.0212(7) 0.020(3) Uiso 1 d . . .
 H6 H 0.0126(19) 1.2367(19) 0.3135(8) 0.030(4) Uiso 1 d . . .
 H5 H 0.1854(18) 1.0501(18) 0.3688(7) 0.024(4) Uiso 1 d . . .
 H4 H 0.3796(17) 0.8849(18) 0.3105(7) 0.020(3) Uiso 1 d . . .
 H17 H 0.8929(18) 1.1594(16) 0.0934(6) 0.017(3) Uiso 1 d . . .
 H11 H 0.1756(19) 0.4682(19) 0.0574(7) 0.029(4) Uiso 1 d . . .
 H18 H 0.7234(17) 1.3504(17) 0.0338(7) 0.016(3) Uiso 1 d . . .
 H12 H 0.0052(19) 0.6581(19) 0.0012(7) 0.026(4) Uiso 1 d . . .

loop_
  _atom_site_aniso_label
  _atom_site_aniso_U_11
  _atom_site_aniso_U_22
  _atom_site_aniso_U_33
  _atom_site_aniso_U_23
  _atom_site_aniso_U_13
  _atom_site_aniso_U_12
 C1 0.0179(6) 0.0172(6) 0.0178(5) 0.0019(5) -0.0007(5) 0.0028(5)
 C2 0.0158(6) 0.0159(6) 0.0179(6) 0.0009(4) -0.0004(5) 0.0010(5)
 C3 0.0171(5) 0.0164(5) 0.0194(5) -0.0002(5) 0.0005(5) -0.0027(5)
 C4 0.0222(6) 0.0194(6) 0.0194(6) 0.0006(5) -0.0012(5) -0.0044(5)
 C5 0.0272(7) 0.0259(6) 0.0166(6) -0.0018(5) 0.0033(5) -0.0082(6)
 C6 0.0205(6) 0.0228(6) 0.0256(6) -0.0078(5) 0.0053(5) -0.0052(5)
 C7 0.0175(6) 0.0168(5) 0.0249(6) -0.0024(5) 0.0007(5) -0.0015(5)
 C8 0.0164(6) 0.0162(5) 0.0185(6) -0.0005(4) 0.0000(5) -0.0039(5)
 C9 0.0155(6) 0.0200(6) 0.0165(5) 0.0003(4) 0.0029(5) 0.0009(5)
 C10 0.0209(6) 0.0182(6) 0.0220(6) 0.0012(5) 0.0046(5) 0.0031(5)
 C11 0.0259(6) 0.0170(6) 0.0260(6) -0.0053(5) 0.0050(6) -0.0001(5)
 C12 0.0225(7) 0.0261(7) 0.0209(6) -0.0041(5) 0.0002(5) -0.0021(6)
 C13 0.0197(6) 0.0229(6) 0.0172(5) 0.0014(5) 0.0008(5) 0.0013(5)
 C14 0.0163(6) 0.0174(6) 0.0170(5) 0.0000(4) 0.0055(5) 0.0007(5)
 C15 0.0206(6) 0.0173(6) 0.0146(5) -0.0030(5) -0.0001(4) 0.0017(5)
 C16 0.0181(6) 0.0214(6) 0.0186(5) -0.0023(5) -0.0019(5) 0.0039(5)
 C17 0.0151(6) 0.0261(6) 0.0201(6) -0.0059(5) 0.0017(5) -0.0012(5)
 C18 0.0215(6) 0.0200(6) 0.0145(6) -0.0029(5) 0.0029(5) -0.0019(5)
 C19 0.0204(6) 0.0160(6) 0.0141(5) -0.0016(5) -0.0006(5) 0.0007(5)
 C20 0.0173(6) 0.0176(6) 0.0148(5) -0.0037(5) -0.0003(4) 0.0014(5)

_geom_special_details
;
 All esds (except the esd in the dihedral angle between two l.s. planes) 
 are estimated using the full covariance matrix.  The cell esds are taken 
 into account individually in the estimation of esds in distances, angles 
 and torsion angles; correlations between esds in cell parameters are only 
 used when they are defined by crystal symmetry.  An approximate (isotropic) 
 treatment of cell esds is used for estimating esds involving l.s. planes. 
;
loop_
  _geom_bond_atom_site_label_1
  _geom_bond_atom_site_label_2
  _geom_bond_distance
  _geom_bond_site_symmetry_2
  _geom_bond_publ_flag
 C1 C3 1.5264(16) . ?
 C1 C9 1.5264(17) . ?
 C1 C15 1.5248(17) . ?
 C1 H1 0.992(14) . ?
 C2 C8 1.5276(16) . ?
 C2 C14 1.5276(16) . ?
 C2 C20 1.5276(16) . ?
 C2 H2 1.015(15) . ?
 C3 C4 1.3842(17) . ?
 C3 C8 1.3996(17) . ?
 C4 C5 1.3915(18) . ?
 C4 H4 1.000(15) . ?
 C5 C6 1.3846(19) . ?
 C5 H5 0.968(15) . ?
 C6 C7 1.3968(18) . ?
 C6 H6 0.974(16) . ?
 C7 C8 1.3829(17) . ?
 C7 H7 0.975(14) . ?
 C9 C10 1.3862(17) . ?
 C9 C14 1.4022(17) . ?
 C10 C11 1.3938(19) . ?
 C10 H10 0.992(15) . ?
 C11 C12 1.3852(19) . ?
 C11 H11 0.979(16) . ?
 C12 C13 1.3919(18) . ?
 C12 H12 0.977(16) . ?
 C13 C14 1.3832(18) . ?
 C13 H13 1.013(15) . ?
 C15 C16 1.3800(17) . ?
 C15 C20 1.4027(17) . ?
 C16 C17 1.3957(18) . ?
 C16 H16 0.977(16) . ?
 C17 C18 1.3847(18) . ?
 C17 H17 0.990(15) . ?
 C18 C19 1.3959(17) . ?
 C18 H18 1.011(14) . ?
 C19 C20 1.3830(17) . ?
 C19 H19 0.986(14) . ?

loop_
  _geom_angle_atom_site_label_1
  _geom_angle_atom_site_label_2
  _geom_angle_atom_site_label_3
  _geom_angle
  _geom_angle_site_symmetry_1
  _geom_angle_site_symmetry_3
  _geom_angle_publ_flag
 C3 C1 C9 104.90(9) . . ?
 C3 C1 H1 113.9(8) . . ?
 C9 C1 H1 112.2(8) . . ?
 C15 C1 C3 105.90(10) . . ?
 C15 C1 C9 106.02(9) . . ?
 C15 C1 H1 113.2(8) . . ?
 C8 C2 C14 105.41(9) . . ?
 C8 C2 C20 106.20(9) . . ?
 C8 C2 H2 112.5(8) . . ?
 C14 C2 C20 105.90(9) . . ?
 C14 C2 H2 113.7(8) . . ?
 C20 C2 H2 112.5(8) . . ?
 C4 C3 C1 126.24(11) . . ?
 C4 C3 C8 120.32(11) . . ?
 C8 C3 C1 113.43(10) . . ?
 C3 C4 C5 118.93(11) . . ?
 C3 C4 H4 119.5(8) . . ?
 C5 C4 H4 121.6(8) . . ?
 C4 C5 H5 119.2(9) . . ?
 C6 C5 C4 120.83(11) . . ?
 C6 C5 H5 120.0(9) . . ?
 C5 C6 C7 120.39(12) . . ?
 C5 C6 H6 119.9(9) . . ?
 C7 C6 H6 119.7(9) . . ?
 C6 C7 H7 120.0(8) . . ?
 C8 C7 C6 118.82(12) . . ?
 C8 C7 H7 121.1(8) . . ?
 C3 C8 C2 112.64(10) . . ?
 C7 C8 C2 126.64(11) . . ?
 C7 C8 C3 120.70(11) . . ?
 C10 C9 C1 126.68(12) . . ?
 C10 C9 C14 119.92(11) . . ?
 C14 C9 C1 113.37(11) . . ?
 C9 C10 C11 119.23(12) . . ?
 C9 C10 H10 119.5(8) . . ?
 C11 C10 H10 121.3(8) . . ?
 C10 C11 H11 119.3(9) . . ?
 C12 C11 C10 120.76(12) . . ?
 C12 C11 H11 120.0(9) . . ?
 C11 C12 C13 120.14(12) . . ?
 C11 C12 H12 120.4(9) . . ?
 C13 C12 H12 119.5(9) . . ?
 C12 C13 H13 119.5(8) . . ?
 C14 C13 C12 119.39(12) . . ?
 C14 C13 H13 121.1(8) . . ?
 C9 C14 C2 112.59(10) . . ?
 C13 C14 C2 126.85(11) . . ?
 C13 C14 C9 120.56(11) . . ?
 C16 C15 C1 126.91(11) . . ?
 C16 C15 C20 120.11(11) . . ?
 C20 C15 C1 112.98(10) . . ?
 C15 C16 C17 119.24(11) . . ?
 C15 C16 H16 121.0(9) . . ?
 C17 C16 H16 119.8(9) . . ?
 C16 C17 H17 118.1(8) . . ?
 C18 C17 C16 120.75(11) . . ?
 C18 C17 H17 121.1(8) . . ?
 C17 C18 C19 120.11(11) . . ?
 C17 C18 H18 120.2(8) . . ?
 C19 C18 H18 119.7(8) . . ?
 C18 C19 H19 120.2(8) . . ?
 C20 C19 C18 119.21(11) . . ?
 C20 C19 H19 120.6(8) . . ?
 C15 C20 C2 112.99(10) . . ?
 C19 C20 C2 126.44(11) . . ?
 C19 C20 C15 120.57(11) . . ?

loop_
  _geom_torsion_atom_site_label_1
  _geom_torsion_atom_site_label_2
  _geom_torsion_atom_site_label_3
  _geom_torsion_atom_site_label_4
  _geom_torsion
  _geom_torsion_site_symmetry_1
  _geom_torsion_site_symmetry_2
  _geom_torsion_site_symmetry_3
  _geom_torsion_site_symmetry_4
  _geom_torsion_publ_flag
 C1 C3 C4 C5 -178.33(11) . . . . ?
 C1 C3 C8 C2 0.45(14) . . . . ?
 C1 C3 C8 C7 178.91(10) . . . . ?
 C1 C9 C10 C11 178.51(11) . . . . ?
 C1 C9 C14 C2 0.22(14) . . . . ?
 C1 C9 C14 C13 -179.03(10) . . . . ?
 C1 C15 C16 C17 -179.99(11) . . . . ?
 C1 C15 C20 C2 0.85(14) . . . . ?
 C1 C15 C20 C19 -179.45(11) . . . . ?
 C3 C1 C9 C10 -122.26(13) . . . . ?
 C3 C1 C9 C14 55.97(12) . . . . ?
 C3 C1 C15 C16 123.62(13) . . . . ?
 C3 C1 C15 C20 -56.05(12) . . . . ?
 C3 C4 C5 C6 -0.14(18) . . . . ?
 C4 C3 C8 C2 -178.52(11) . . . . ?
 C4 C3 C8 C7 -0.06(17) . . . . ?
 C4 C5 C6 C7 -0.66(18) . . . . ?
 C5 C6 C7 C8 1.08(17) . . . . ?
 C6 C7 C8 C2 177.50(11) . . . . ?
 C6 C7 C8 C3 -0.73(17) . . . . ?
 C8 C2 C14 C9 -56.58(12) . . . . ?
 C8 C2 C14 C13 122.62(12) . . . . ?
 C8 C2 C20 C15 55.23(13) . . . . ?
 C8 C2 C20 C19 -124.44(12) . . . . ?
 C8 C3 C4 C5 0.50(17) . . . . ?
 C9 C1 C3 C4 122.50(12) . . . . ?
 C9 C1 C3 C8 -56.40(13) . . . . ?
 C9 C1 C15 C16 -125.29(12) . . . . ?
 C9 C1 C15 C20 55.04(13) . . . . ?
 C9 C10 C11 C12 0.09(18) . . . . ?
 C10 C9 C14 C2 178.59(10) . . . . ?
 C10 C9 C14 C13 -0.66(17) . . . . ?
 C10 C11 C12 C13 -0.28(19) . . . . ?
 C11 C12 C13 C14 0.00(19) . . . . ?
 C12 C13 C14 C2 -178.66(12) . . . . ?
 C12 C13 C14 C9 0.47(18) . . . . ?
 C14 C2 C8 C3 56.21(12) . . . . ?
 C14 C2 C8 C7 -122.14(12) . . . . ?
 C14 C2 C20 C15 -56.51(12) . . . . ?
 C14 C2 C20 C19 123.81(12) . . . . ?
 C14 C9 C10 C11 0.38(18) . . . . ?
 C15 C1 C3 C4 -125.63(12) . . . . ?
 C15 C1 C3 C8 55.47(12) . . . . ?
 C15 C1 C9 C10 125.95(12) . . . . ?
 C15 C1 C9 C14 -55.82(13) . . . . ?
 C15 C16 C17 C18 -0.31(17) . . . . ?
 C16 C15 C20 C2 -178.85(10) . . . . ?
 C16 C15 C20 C19 0.85(17) . . . . ?
 C16 C17 C18 C19 0.46(17) . . . . ?
 C17 C18 C19 C20 0.05(18) . . . . ?
 C18 C19 C20 C2 178.95(11) . . . . ?
 C18 C19 C20 C15 -0.70(17) . . . . ?
 C20 C2 C8 C3 -55.87(12) . . . . ?
 C20 C2 C8 C7 125.77(12) . . . . ?
 C20 C2 C14 C9 55.73(12) . . . . ?
 C20 C2 C14 C13 -125.08(12) . . . . ?
 C20 C15 C16 C17 -0.34(17) . . . . ?

_olex2_submission_special_instructions 'No special instructions were received'
data_T_IAM_80
_audit_creation_date              2015-10-08
_audit_creation_method
;
Olex2 1.2
(compiled 2015.09.30 svn.r3233 for OlexSys, GUI svn.r5103)
;
_publ_contact_author_address      ?
_publ_contact_author_email        ?
_publ_contact_author_name         ''
_publ_contact_author_phone        ?
_publ_section_references
;
Dolomanov, O.V., Bourhis, L.J., Gildea, R.J, Howard, J.A.K. & Puschmann, H.
 (2009), J. Appl. Cryst. 42, 339-341.

Sheldrick, G.M. (2008). Acta Cryst. A64, 112-122.
;
_chemical_name_common             ?
_chemical_name_systematic
;
 ? 
;
_chemical_formula_moiety          'C20 H14'
_chemical_formula_sum             'C20 H14'
_chemical_formula_weight          254.31
_chemical_absolute_configuration  unk
_chemical_melting_point           ?
loop_
  _atom_type_symbol
  _atom_type_description
  _atom_type_scat_dispersion_real
  _atom_type_scat_dispersion_imag
  _atom_type_scat_source
 'C' 'C' 0.0033 0.0016 
 'International Tables Vol C Tables 4.2.6.8 and 6.1.1.4'
 'H' 'H' 0.0000 0.0000 
 'International Tables Vol C Tables 4.2.6.8 and 6.1.1.4'

_space_group_crystal_system       'orthorhombic'
_space_group_IT_number            19
_space_group_name_H-M_alt         'P 21 21 21'
_space_group_name_Hall            'P 2ac 2ab'
loop_
  _space_group_symop_id
  _space_group_symop_operation_xyz
 1 'x, y, z'
 2 '-x+1/2, -y, z+1/2'
 3 '-x, y+1/2, -z+1/2'
 4 'x+1/2, -y+1/2, -z'

_cell_length_a                    8.0798(3)
_cell_length_b                    8.1645(3)
_cell_length_c                    20.3778(8)
_cell_angle_alpha                 90.00
_cell_angle_beta                  90.00
_cell_angle_gamma                 90.00
_cell_volume                      1344.27(9)
_cell_formula_units_Z             4
_cell_measurement_reflns_used     ?
_cell_measurement_temperature     100(2)
_cell_measurement_theta_max       ?
_cell_measurement_theta_min       ?
_exptl_absorpt_coefficient_mu     0.071
_exptl_absorpt_correction_T_max   0.9901
_exptl_absorpt_correction_T_min   0.9769
_exptl_absorpt_correction_type    ?
_exptl_absorpt_process_details    ?
_exptl_crystal_colour             ?
_exptl_crystal_density_diffrn     1.257
_exptl_crystal_density_meas       ?
_exptl_crystal_density_method     'not measured'
_exptl_crystal_description        ?
_exptl_crystal_F_000              536
_exptl_crystal_size_max           0.33
_exptl_crystal_size_mid           0.18
_exptl_crystal_size_min           0.14
_exptl_special_details
;
 ? 
;
_diffrn_reflns_av_R_equivalents   0.0000
_diffrn_reflns_av_unetI/netI      0.0277
_diffrn_reflns_limit_h_max        14
_diffrn_reflns_limit_h_min        0
_diffrn_reflns_limit_k_max        14
_diffrn_reflns_limit_k_min        0
_diffrn_reflns_limit_l_max        36
_diffrn_reflns_limit_l_min        -36
_diffrn_reflns_number             8328
_diffrn_reflns_theta_full         25.00
_diffrn_reflns_theta_max          40.00
_diffrn_reflns_theta_min          2.69
_diffrn_ambient_temperature       99.97
_diffrn_detector_area_resol_mean  ?
_diffrn_measured_fraction_theta_full 0.994
_diffrn_measured_fraction_theta_max 0.998
_diffrn_measurement_device_type   ?
_diffrn_measurement_method        ?
_diffrn_radiation_monochromator   graphite
_diffrn_radiation_type            MoK\a
_diffrn_radiation_wavelength      0.71073
_diffrn_source                    'fine-focus sealed tube'
_reflns_number_gt                 8089
_reflns_number_total              8328
_reflns_threshold_expression      >2sigma(I)
_computing_cell_refinement        ?
_computing_data_collection        ?
_computing_data_reduction         ?
_computing_molecular_graphics     'Olex2 (Dolomanov et al., 2009)'
_computing_publication_material   'Olex2 (Dolomanov et al., 2009)'
_computing_structure_refinement   'XL (Sheldrick, 2008)'
_computing_structure_solution     'SHELXS-97 (Sheldrick, 2008)'
_refine_diff_density_max          0.571
_refine_diff_density_min          -0.197
_refine_diff_density_rms          0.068
_refine_ls_abs_structure_details  'Flack H D (1983), Acta Cryst. A39, 876-881'
_refine_ls_abs_structure_Flack    2(8)
_refine_ls_extinction_coef        ?
_refine_ls_extinction_method      none
_refine_ls_goodness_of_fit_ref    1.122
_refine_ls_hydrogen_treatment     refall
_refine_ls_matrix_type            full
_refine_ls_number_parameters      237
_refine_ls_number_reflns          8328
_refine_ls_number_restraints      0
_refine_ls_R_factor_all           0.0337
_refine_ls_R_factor_gt            0.0328
_refine_ls_restrained_S_all       1.122
_refine_ls_shift/su_max           0.001
_refine_ls_shift/su_mean          0.000
_refine_ls_structure_factor_coef  Fsqd
_refine_ls_weighting_details
'calc w=1/[\s^2^(Fo^2^)+(0.0629P)^2^+0.0373P] where P=(Fo^2^+2Fc^2^)/3'
_refine_ls_weighting_scheme       calc
_refine_ls_wR_factor_gt           0.0935
_refine_ls_wR_factor_ref          0.0943
_refine_special_details
;
 Refinement of F^2^ against ALL reflections.  The weighted R-factor wR and 
 goodness of fit S are based on F^2^, conventional R-factors R are based 
 on F, with F set to zero for negative F^2^. The threshold expression of 
 F^2^ > 2sigma(F^2^) is used only for calculating R-factors(gt) etc. and is 
 not relevant to the choice of reflections for refinement.  R-factors based 
 on F^2^ are statistically about twice as large as those based on F, and R- 
 factors based on ALL data will be even larger. 
;
_olex2_refinement_description
;
;
_atom_sites_solution_hydrogens    geom
_atom_sites_solution_primary      direct
_atom_sites_solution_secondary    difmap
loop_
  _atom_site_label
  _atom_site_type_symbol
  _atom_site_fract_x
  _atom_site_fract_y
  _atom_site_fract_z
  _atom_site_U_iso_or_equiv
  _atom_site_adp_type
  _atom_site_occupancy
  _atom_site_calc_flag
  _atom_site_disorder_assembly
  _atom_site_disorder_group
  _atom_site_refinement_flags_posn
 C1 C 0.43212(6) 0.88578(6) 0.17454(2) 0.01215(7) Uani 1 d . . .
 C2 C 0.24549(6) 1.09418(6) 0.11289(2) 0.01090(7) Uani 1 d . . .
 C3 C 0.31903(6) 0.98269(6) 0.22001(2) 0.01207(7) Uani 1 d . . .
 C4 C 0.30760(7) 0.96512(7) 0.28753(2) 0.01532(8) Uani 1 d . . .
 C5 C 0.19354(8) 1.06108(7) 0.32207(3) 0.01811(9) Uani 1 d . . .
 C6 C 0.09335(7) 1.17276(7) 0.28929(3) 0.01753(9) Uani 1 d . . .
 C7 C 0.10577(6) 1.19185(6) 0.22109(3) 0.01463(8) Uani 1 d . . .
 C8 C 0.21827(6) 1.09578(6) 0.18695(2) 0.01166(7) Uani 1 d . . .
 C9 C 0.31626(6) 0.80521(6) 0.12507(2) 0.01196(7) Uani 1 d . . .
 C10 C 0.30166(7) 0.63879(6) 0.11265(3) 0.01580(8) Uani 1 d . . .
 C11 C 0.18541(8) 0.58505(7) 0.06644(3) 0.01835(9) Uani 1 d . . .
 C12 C 0.08585(8) 0.69631(7) 0.03315(3) 0.01772(9) Uani 1 d . . .
 C13 C 0.10039(7) 0.86407(6) 0.04583(2) 0.01437(7) Uani 1 d . . .
 C14 C 0.21510(6) 0.91768(6) 0.09182(2) 0.01140(7) Uani 1 d . . .
 C15 C 0.53031(6) 1.01293(6) 0.13618(2) 0.01180(7) Uani 1 d . . .
 C16 C 0.70112(6) 1.02597(7) 0.13266(3) 0.01464(7) Uani 1 d . . .
 C17 C 0.77113(6) 1.15087(7) 0.09473(3) 0.01535(8) Uani 1 d . . .
 C18 C 0.67169(6) 1.26062(6) 0.06081(2) 0.01392(7) Uani 1 d . . .
 C19 C 0.49914(6) 1.24792(6) 0.06450(2) 0.01211(7) Uani 1 d . . .
 C20 C 0.42948(6) 1.12481(5) 0.10242(2) 0.01095(7) Uani 1 d . . .
 H7 H 0.0418(17) 1.2687(16) 0.1981(6) 0.025(3) Uiso 1 d . . .
 H1 H 0.5057(16) 0.8019(17) 0.1963(7) 0.028(3) Uiso 1 d . . .
 H19 H 0.4284(14) 1.3264(15) 0.0406(6) 0.016(2) Uiso 1 d . . .
 H10 H 0.3705(16) 0.5590(16) 0.1358(6) 0.023(3) Uiso 1 d . . .
 H2 H 0.1750(14) 1.1802(14) 0.0898(6) 0.017(2) Uiso 1 d . . .
 H16 H 0.7698(17) 0.9522(18) 0.1556(7) 0.033(3) Uiso 1 d . . .
 H13 H 0.0248(15) 0.9425(15) 0.0205(6) 0.021(3) Uiso 1 d . . .
 H6 H 0.0125(17) 1.2328(17) 0.3148(7) 0.029(3) Uiso 1 d . . .
 H5 H 0.1864(16) 1.0449(17) 0.3689(7) 0.027(3) Uiso 1 d . . .
 H4 H 0.3791(17) 0.8847(17) 0.3094(7) 0.031(3) Uiso 1 d . . .
 H17 H 0.8913(16) 1.1643(15) 0.0932(6) 0.022(3) Uiso 1 d . . .
 H11 H 0.1736(17) 0.4682(16) 0.0569(7) 0.028(3) Uiso 1 d . . .
 H18 H 0.7307(17) 1.3508(17) 0.0362(6) 0.026(3) Uiso 1 d . . .
 H12 H 0.0091(17) 0.6586(17) 0.0014(7) 0.026(3) Uiso 1 d . . .

loop_
  _atom_site_aniso_label
  _atom_site_aniso_U_11
  _atom_site_aniso_U_22
  _atom_site_aniso_U_33
  _atom_site_aniso_U_23
  _atom_site_aniso_U_13
  _atom_site_aniso_U_12
 C1 0.01216(16) 0.01219(15) 0.01210(15) 0.00120(12) -0.00070(12) 0.00245(12)
 C2 0.00963(15) 0.01135(14) 0.01170(15) 0.00072(11) -0.00035(12) 0.00136(11)
 C3 0.01284(17) 0.01250(15) 0.01086(14) 0.00055(11) 0.00025(12) 0.00046(13)
 C4 0.01794(19) 0.01692(17) 0.01110(15) 0.00116(13) 0.00039(14) -0.00197(16)
 C5 0.0212(2) 0.0208(2) 0.01228(17) -0.00208(14) 0.00346(16) -0.00293(17)
 C6 0.0171(2) 0.01888(19) 0.01662(19) -0.00503(15) 0.00505(16) -0.00158(16)
 C7 0.01300(17) 0.01447(17) 0.01644(18) -0.00279(14) 0.00227(14) 0.00129(14)
 C8 0.01122(16) 0.01164(15) 0.01211(15) -0.00056(12) 0.00085(12) 0.00068(12)
 C9 0.01231(16) 0.01128(14) 0.01231(15) -0.00034(12) 0.00038(12) 0.00179(13)
 C10 0.01739(19) 0.01159(15) 0.01841(18) -0.00122(13) 0.00051(16) 0.00220(14)
 C11 0.0207(2) 0.01347(17) 0.0209(2) -0.00449(15) 0.00009(17) 0.00012(16)
 C12 0.0193(2) 0.01648(18) 0.01737(19) -0.00407(15) -0.00193(16) -0.00146(16)
 C13 0.01453(18) 0.01501(17) 0.01359(16) -0.00082(13) -0.00198(14)
 -0.00046(14)
 C14 0.01123(15) 0.01161(15) 0.01137(15) -0.00017(11) -0.00007(12) 0.00074(12)
 C15 0.01026(15) 0.01316(15) 0.01199(15) 0.00022(12) -0.00043(12) 0.00199(12)
 C16 0.00992(16) 0.01777(17) 0.01624(17) 0.00019(14) -0.00082(13) 0.00273(14)
 C17 0.01004(16) 0.02005(19) 0.01595(18) -0.00179(15) 0.00083(14) 0.00017(14)
 C18 0.01225(16) 0.01740(18) 0.01210(15) -0.00059(13) 0.00150(13) -0.00183(13)
 C19 0.01181(16) 0.01315(15) 0.01135(15) 0.00078(12) -0.00007(12) -0.00040(12)
 C20 0.00968(14) 0.01225(15) 0.01094(14) 0.00043(11) -0.00019(12) 0.00071(12)

_geom_special_details
;
 All esds (except the esd in the dihedral angle between two l.s. planes) 
 are estimated using the full covariance matrix.  The cell esds are taken 
 into account individually in the estimation of esds in distances, angles 
 and torsion angles; correlations between esds in cell parameters are only 
 used when they are defined by crystal symmetry.  An approximate (isotropic) 
 treatment of cell esds is used for estimating esds involving l.s. planes. 
;
loop_
  _geom_bond_atom_site_label_1
  _geom_bond_atom_site_label_2
  _geom_bond_distance
  _geom_bond_site_symmetry_2
  _geom_bond_publ_flag
 C1 C3 1.5231(7) . ?
 C1 C9 1.5248(7) . ?
 C1 C15 1.5225(7) . ?
 C1 H1 1.009(13) . ?
 C2 C8 1.5252(6) . ?
 C2 C14 1.5236(6) . ?
 C2 C20 1.5225(6) . ?
 C2 H2 1.019(11) . ?
 C3 C4 1.3864(7) . ?
 C3 C8 1.4032(7) . ?
 C4 C5 1.3995(8) . ?
 C4 H4 0.982(14) . ?
 C5 C6 1.3903(9) . ?
 C5 H5 0.966(13) . ?
 C6 C7 1.4021(8) . ?
 C6 H6 0.968(14) . ?
 C7 C8 1.3876(7) . ?
 C7 H7 0.938(13) . ?
 C9 C10 1.3871(7) . ?
 C9 C14 1.4037(6) . ?
 C10 C11 1.4006(8) . ?
 C10 H10 0.978(13) . ?
 C11 C12 1.3901(9) . ?
 C11 H11 0.979(13) . ?
 C12 C13 1.3988(8) . ?
 C12 H12 0.948(13) . ?
 C13 C14 1.3888(7) . ?
 C13 H13 1.024(12) . ?
 C15 C16 1.3860(7) . ?
 C15 C20 1.4041(6) . ?
 C16 C17 1.3991(8) . ?
 C16 H16 0.944(14) . ?
 C17 C18 1.3878(7) . ?
 C17 H17 0.978(13) . ?
 C18 C19 1.4001(7) . ?
 C18 H18 1.010(13) . ?
 C19 C20 1.3871(6) . ?
 C19 H19 0.987(12) . ?

loop_
  _geom_angle_atom_site_label_1
  _geom_angle_atom_site_label_2
  _geom_angle_atom_site_label_3
  _geom_angle
  _geom_angle_site_symmetry_1
  _geom_angle_site_symmetry_3
  _geom_angle_publ_flag
 C3 C1 C9 104.95(4) . . ?
 C3 C1 H1 116.0(8) . . ?
 C9 C1 H1 111.1(8) . . ?
 C15 C1 C3 105.71(4) . . ?
 C15 C1 C9 105.94(4) . . ?
 C15 C1 H1 112.4(8) . . ?
 C8 C2 H2 111.7(7) . . ?
 C14 C2 C8 105.29(4) . . ?
 C14 C2 H2 115.6(6) . . ?
 C20 C2 C8 106.15(4) . . ?
 C20 C2 C14 105.85(4) . . ?
 C20 C2 H2 111.6(7) . . ?
 C4 C3 C1 126.16(4) . . ?
 C4 C3 C8 120.39(5) . . ?
 C8 C3 C1 113.44(4) . . ?
 C3 C4 C5 119.02(5) . . ?
 C3 C4 H4 118.7(9) . . ?
 C5 C4 H4 122.2(9) . . ?
 C4 C5 H5 117.4(8) . . ?
 C6 C5 C4 120.59(5) . . ?
 C6 C5 H5 122.0(8) . . ?
 C5 C6 C7 120.50(5) . . ?
 C5 C6 H6 117.9(8) . . ?
 C7 C6 H6 121.6(8) . . ?
 C6 C7 H7 122.0(8) . . ?
 C8 C7 C6 118.75(5) . . ?
 C8 C7 H7 119.2(8) . . ?
 C3 C8 C2 112.69(4) . . ?
 C7 C8 C2 126.54(4) . . ?
 C7 C8 C3 120.75(4) . . ?
 C10 C9 C1 126.54(4) . . ?
 C10 C9 C14 120.21(4) . . ?
 C14 C9 C1 113.23(4) . . ?
 C9 C10 C11 119.12(5) . . ?
 C9 C10 H10 121.1(8) . . ?
 C11 C10 H10 119.8(8) . . ?
 C10 C11 H11 120.3(8) . . ?
 C12 C11 C10 120.76(5) . . ?
 C12 C11 H11 118.9(8) . . ?
 C11 C12 C13 120.07(5) . . ?
 C11 C12 H12 120.0(8) . . ?
 C13 C12 H12 120.0(8) . . ?
 C12 C13 H13 118.0(7) . . ?
 C14 C13 C12 119.30(5) . . ?
 C14 C13 H13 122.7(7) . . ?
 C9 C14 C2 112.88(4) . . ?
 C13 C14 C2 126.57(4) . . ?
 C13 C14 C9 120.54(4) . . ?
 C16 C15 C1 126.71(4) . . ?
 C16 C15 C20 120.16(4) . . ?
 C20 C15 C1 113.13(4) . . ?
 C15 C16 C17 119.15(5) . . ?
 C15 C16 H16 120.8(9) . . ?
 C17 C16 H16 120.1(9) . . ?
 C16 C17 H17 120.0(7) . . ?
 C18 C17 C16 120.77(4) . . ?
 C18 C17 H17 119.1(7) . . ?
 C17 C18 C19 120.13(5) . . ?
 C17 C18 H18 116.4(8) . . ?
 C19 C18 H18 123.4(8) . . ?
 C18 C19 H19 120.1(7) . . ?
 C20 C19 C18 119.18(4) . . ?
 C20 C19 H19 120.7(7) . . ?
 C15 C20 C2 113.02(4) . . ?
 C19 C20 C2 126.39(4) . . ?
 C19 C20 C15 120.59(4) . . ?

loop_
  _geom_torsion_atom_site_label_1
  _geom_torsion_atom_site_label_2
  _geom_torsion_atom_site_label_3
  _geom_torsion_atom_site_label_4
  _geom_torsion
  _geom_torsion_site_symmetry_1
  _geom_torsion_site_symmetry_2
  _geom_torsion_site_symmetry_3
  _geom_torsion_site_symmetry_4
  _geom_torsion_publ_flag
 C1 C3 C4 C5 -178.24(5) . . . . ?
 C1 C3 C8 C2 0.29(6) . . . . ?
 C1 C3 C8 C7 178.80(4) . . . . ?
 C1 C9 C10 C11 178.43(5) . . . . ?
 C1 C9 C14 C2 0.21(6) . . . . ?
 C1 C9 C14 C13 -178.92(4) . . . . ?
 C1 C15 C16 C17 179.86(5) . . . . ?
 C1 C15 C20 C2 0.83(5) . . . . ?
 C1 C15 C20 C19 -179.40(4) . . . . ?
 C3 C1 C9 C10 -122.34(5) . . . . ?
 C3 C1 C9 C14 55.94(5) . . . . ?
 C3 C1 C15 C16 123.59(5) . . . . ?
 C3 C1 C15 C20 -56.06(5) . . . . ?
 C3 C4 C5 C6 -0.17(8) . . . . ?
 C4 C3 C8 C2 -178.49(5) . . . . ?
 C4 C3 C8 C7 0.03(7) . . . . ?
 C4 C5 C6 C7 -0.43(8) . . . . ?
 C5 C6 C7 C8 0.82(8) . . . . ?
 C6 C7 C8 C2 177.68(5) . . . . ?
 C6 C7 C8 C3 -0.62(7) . . . . ?
 C8 C2 C14 C9 -56.49(5) . . . . ?
 C8 C2 C14 C13 122.57(5) . . . . ?
 C8 C2 C20 C15 55.21(5) . . . . ?
 C8 C2 C20 C19 -124.55(5) . . . . ?
 C8 C3 C4 C5 0.37(8) . . . . ?
 C9 C1 C3 C4 122.42(5) . . . . ?
 C9 C1 C3 C8 -56.26(5) . . . . ?
 C9 C1 C15 C16 -125.36(5) . . . . ?
 C9 C1 C15 C20 54.99(5) . . . . ?
 C9 C10 C11 C12 0.17(9) . . . . ?
 C10 C9 C14 C2 178.61(5) . . . . ?
 C10 C9 C14 C13 -0.51(7) . . . . ?
 C10 C11 C12 C13 -0.32(9) . . . . ?
 C11 C12 C13 C14 0.06(9) . . . . ?
 C12 C13 C14 C2 -178.64(5) . . . . ?
 C12 C13 C14 C9 0.35(8) . . . . ?
 C14 C2 C8 C3 56.18(5) . . . . ?
 C14 C2 C8 C7 -122.23(5) . . . . ?
 C14 C2 C20 C15 -56.36(5) . . . . ?
 C14 C2 C20 C19 123.88(5) . . . . ?
 C14 C9 C10 C11 0.25(8) . . . . ?
 C15 C1 C3 C4 -125.83(5) . . . . ?
 C15 C1 C3 C8 55.48(5) . . . . ?
 C15 C1 C9 C10 126.08(5) . . . . ?
 C15 C1 C9 C14 -55.64(5) . . . . ?
 C15 C16 C17 C18 -0.10(8) . . . . ?
 C16 C15 C20 C2 -178.85(4) . . . . ?
 C16 C15 C20 C19 0.93(7) . . . . ?
 C16 C17 C18 C19 0.31(8) . . . . ?
 C17 C18 C19 C20 0.09(7) . . . . ?
 C18 C19 C20 C2 179.04(4) . . . . ?
 C18 C19 C20 C15 -0.71(7) . . . . ?
 C20 C2 C8 C3 -55.78(5) . . . . ?
 C20 C2 C8 C7 125.80(5) . . . . ?
 C20 C2 C14 C9 55.68(5) . . . . ?
 C20 C2 C14 C13 -125.26(5) . . . . ?
 C20 C15 C16 C17 -0.52(7) . . . . ?

_olex2_submission_special_instructions 'No special instructions were received'
 
data_T_N_100 
 
_audit_creation_method            SHELXL-97 
_chemical_name_systematic 
; 
 triptycene 
; 
_chemical_name_common             ? 
_chemical_melting_point           ? 
_chemical_formula_moiety          ? 
_chemical_formula_sum 
 'C20 H14' 
_chemical_formula_weight          254.33 
 
loop_ 
 _atom_type_symbol 
 _atom_type_description 
 _atom_type_scat_dispersion_real 
 _atom_type_scat_dispersion_imag 
 _atom_type_scat_source 
 'C'  'C'   0.0000   0.0000 
 
 'International Tables Vol C Tables 4.2.6.8 and 6.1.1.4' 
 'H'  'H'   0.0000   0.0000 
 
 'International Tables Vol C Tables 4.2.6.8 and 6.1.1.4' 
 
_symmetry_cell_setting            orthorhombic 
_symmetry_space_group_name_H-M    P212121
 
loop_ 
 _symmetry_equiv_pos_as_xyz 
 'x, y, z' 
 '-x+1/2, -y, z+1/2' 
 'x+1/2, -y+1/2, -z' 
 '-x, y+1/2, -z+1/2' 
 
_cell_length_a                    8.1019(13) 
_cell_length_b                    8.1922(13) 
_cell_length_c                    20.442(3) 
_cell_angle_alpha                 90.00 
_cell_angle_beta                  90.00 
_cell_angle_gamma                 90.00 
_cell_volume                      1356.8(4) 
_cell_formula_units_Z             4 
_cell_measurement_temperature     100(2) 
_cell_measurement_reflns_used     ? 
_cell_measurement_theta_min       ? 
_cell_measurement_theta_max       ? 
 
_exptl_crystal_description        ? 
_exptl_crystal_colour             ? 
_exptl_crystal_size_max           8.00 
_exptl_crystal_size_mid           2.00 
_exptl_crystal_size_min           2.00 
_exptl_crystal_density_meas       ? 
_exptl_crystal_density_diffrn     1.245 
_exptl_crystal_density_method     'not measured' 
_exptl_crystal_F_000              322 
_exptl_absorpt_coefficient_mu     0.141 
_exptl_absorpt_correction_type    ? 
_exptl_absorpt_correction_T_min   0.3977 
_exptl_absorpt_correction_T_max   0.7653 
_exptl_absorpt_process_details    ? 
 
_exptl_special_details 
; 
 ? 
; 
 
_diffrn_ambient_temperature       100(2)
_diffrn_radiation_type            'Mo-K\a'
_diffrn_radiation_source          'ISIS neutro spallation source'
_diffrn_measurement_device        '1-cirle goniometer'
_diffrn_measurement_device_type   '11 neutro detectors'
_diffrn_measurement_method        '\p-scans'
_diffrn_radiation_probe           neutron
_diffrn_reflns_number             27163 
_diffrn_reflns_av_R_equivalents   0.0000 
_diffrn_reflns_av_sigmaI/netI     0.1093 
_diffrn_reflns_limit_h_min        -16 
_diffrn_reflns_limit_h_max        6 
_diffrn_reflns_limit_k_min        -20 
_diffrn_reflns_limit_k_max        21 
_diffrn_reflns_limit_l_min        -56 
_diffrn_reflns_limit_l_max        49 
_diffrn_reflns_theta_min          8.92 
_diffrn_reflns_theta_max          84.39 
_reflns_number_total              27163 
_reflns_number_gt                 24898 
_reflns_threshold_expression      >2sigma(I) 
 
_computing_data_collection        ? 
_computing_cell_refinement        ? 
_computing_data_reduction         ? 
_computing_structure_solution     'SHELXS-97 (Sheldrick, 1990)' 
_computing_structure_refinement   'SHELXL-97 (Sheldrick, 1997)' 
_computing_molecular_graphics     ? 
_computing_publication_material   ? 
 
_refine_special_details 
; 
 Refinement of F^2^ against ALL reflections.  The weighted R-factor wR and 
 goodness of fit S are based on F^2^, conventional R-factors R are based 
 on F, with F set to zero for negative F^2^. The threshold expression of 
 F^2^ > 2sigma(F^2^) is used only for calculating R-factors(gt) etc. and is 
 not relevant to the choice of reflections for refinement.  R-factors based 
 on F^2^ are statistically about twice as large as those based on F, and R- 
 factors based on ALL data will be even larger. 
; 
 
_refine_ls_structure_factor_coef  Fsqd  
_refine_ls_matrix_type            full 
_refine_ls_weighting_scheme       calc  
_refine_ls_weighting_details 
 'calc w=1/[\s^2^(Fo^2^)+(0.1000P)^2^+0.0000P] where P=(Fo^2^+2Fc^2^)/3' 
_atom_sites_solution_primary      direct 
_atom_sites_solution_secondary    difmap 
_atom_sites_solution_hydrogens    geom 
_refine_ls_hydrogen_treatment     'refall'
_refine_ls_extinction_method      SHELXL 
_refine_ls_extinction_coef        0.00927(12) 
_refine_ls_extinction_expression 
 'Fc^*^=kFc[1+0.001xFc^2^\l^3^/sin(2\q)]^-1/4^' 
_refine_ls_abs_structure_details 
 'Flack H D (1983), Acta Cryst. A39, 876-881' 
_refine_ls_abs_structure_Flack    0(10) 
_refine_ls_number_reflns          27163 
_refine_ls_number_parameters      308 
_refine_ls_number_restraints      0 
_refine_ls_R_factor_all           0.0726 
_refine_ls_R_factor_gt            0.0672 
_refine_ls_wR_factor_ref          0.1616 
_refine_ls_wR_factor_gt           0.1557 
_refine_ls_goodness_of_fit_ref    1.075 
_refine_ls_restrained_S_all       1.075 
_refine_ls_shift/su_max           0.001 
_refine_ls_shift/su_mean          0.000 
 
loop_ 
 _atom_site_label 
 _atom_site_type_symbol 
 _atom_site_fract_x 
 _atom_site_fract_y 
 _atom_site_fract_z 
 _atom_site_U_iso_or_equiv 
 _atom_site_adp_type 
 _atom_site_occupancy 
 _atom_site_symmetry_multiplicity 
 _atom_site_calc_flag 
 _atom_site_refinement_flags 
 _atom_site_disorder_assembly 
 _atom_site_disorder_group 
C1 C 0.43240(12) 0.88555(8) 0.17454(4) 0.00886(14) Uani 1 1 d . . . 
H1 H 0.5107(3) 0.7977(2) 0.20048(9) 0.0234(4) Uani 1 1 d . . . 
C3 C 0.31863(13) 0.98252(8) 0.22006(4) 0.00931(14) Uani 1 1 d . . . 
C8 C 0.21833(12) 1.09603(8) 0.18683(4) 0.00840(14) Uani 1 1 d . . . 
C2 C 0.24566(12) 1.09443(8) 0.11282(4) 0.00762(13) Uani 1 1 d . . . 
H2 H 0.1673(3) 1.1827(2) 0.08715(9) 0.0202(4) Uani 1 1 d . . . 
C7 C 0.10575(13) 1.19162(9) 0.22120(4) 0.01146(15) Uani 1 1 d . . . 
H7 H 0.0275(3) 1.2797(3) 0.19593(11) 0.0268(5) Uani 1 1 d . . . 
C20 C 0.42955(12) 1.12480(8) 0.10243(4) 0.00775(13) Uani 1 1 d . . . 
C4 C 0.30734(14) 0.96513(9) 0.28756(4) 0.01199(16) Uani 1 1 d . . . 
H4 H 0.3829(3) 0.8759(3) 0.31301(10) 0.0284(5) Uani 1 1 d . . . 
C14 C 0.21539(12) 0.91785(8) 0.09177(4) 0.00802(14) Uani 1 1 d . . . 
C9 C 0.31613(13) 0.80511(8) 0.12512(4) 0.00900(14) Uani 1 1 d . . . 
C16 C 0.70120(13) 1.02599(10) 0.13267(4) 0.01153(15) Uani 1 1 d . . . 
H16 H 0.7797(3) 0.9406(3) 0.15882(12) 0.0293(5) Uani 1 1 d . . . 
C18 C 0.67119(13) 1.26069(9) 0.06081(4) 0.01070(15) Uani 1 1 d . . . 
H18 H 0.7279(3) 1.3580(3) 0.03180(10) 0.0273(5) Uani 1 1 d . . . 
C13 C 0.10056(14) 0.86427(9) 0.04588(4) 0.01106(15) Uani 1 1 d . . . 
H13 H 0.0215(3) 0.9495(2) 0.02008(11) 0.0280(5) Uani 1 1 d . . . 
C12 C 0.08581(14) 0.69637(10) 0.03307(4) 0.01395(17) Uani 1 1 d . . . 
H12 H -0.0035(4) 0.6534(3) -0.00277(12) 0.0346(6) Uani 1 1 d . . . 
C15 C 0.53030(12) 1.01306(9) 0.13615(4) 0.00894(14) Uani 1 1 d . . . 
C19 C 0.49916(12) 1.24801(9) 0.06449(4) 0.00862(14) Uani 1 1 d . . . 
H19 H 0.4199(3) 1.3344(2) 0.03841(10) 0.0234(4) Uani 1 1 d . . . 
C17 C 0.77106(13) 1.15071(10) 0.09470(4) 0.01191(16) Uani 1 1 d . . . 
H17 H 0.9055(3) 1.1629(3) 0.09220(12) 0.0308(5) Uani 1 1 d . . . 
C10 C 0.30156(14) 0.63873(9) 0.11269(4) 0.01276(16) Uani 1 1 d . . . 
H10 H 0.3799(4) 0.5516(2) 0.13872(12) 0.0308(5) Uani 1 1 d . . . 
C6 C 0.09321(14) 1.17292(10) 0.28929(4) 0.01407(17) Uani 1 1 d . . . 
H6 H 0.0041(4) 1.2452(3) 0.31635(12) 0.0335(6) Uani 1 1 d . . . 
C11 C 0.18545(14) 0.58488(9) 0.06637(4) 0.01490(17) Uani 1 1 d . . . 
H11 H 0.1728(4) 0.4552(2) 0.05604(13) 0.0355(6) Uani 1 1 d . . . 
C5 C 0.19352(15) 1.06113(10) 0.32217(4) 0.01485(18) Uani 1 1 d . . . 
H5 H 0.1838(4) 1.0486(3) 0.37516(10) 0.0343(6) Uani 1 1 d . . . 
 
loop_ 
 _atom_site_aniso_label 
 _atom_site_aniso_U_11 
 _atom_site_aniso_U_22 
 _atom_site_aniso_U_33 
 _atom_site_aniso_U_23 
 _atom_site_aniso_U_13 
 _atom_site_aniso_U_12 
C1 0.0064(4) 0.0095(2) 0.0107(3) 0.0015(2) -0.0009(3) 0.0025(2) 
H1 0.0234(12) 0.0209(7) 0.0258(8) 0.0056(6) -0.0060(8) 0.0064(7) 
C3 0.0095(5) 0.0100(2) 0.0084(2) 0.00053(19) 0.0001(3) 0.0008(3) 
C8 0.0058(4) 0.0088(2) 0.0106(3) -0.00059(19) 0.0004(3) 0.0018(2) 
C2 0.0045(4) 0.0082(2) 0.0102(2) 0.00062(19) -0.0003(2) 0.0011(2) 
H2 0.0151(10) 0.0195(6) 0.0259(8) 0.0041(5) -0.0045(7) 0.0053(6) 
C7 0.0080(5) 0.0119(3) 0.0145(3) -0.0033(2) 0.0021(3) 0.0016(3) 
H7 0.0204(13) 0.0289(8) 0.0310(9) 0.0000(7) -0.0018(9) 0.0107(8) 
C20 0.0043(4) 0.0090(2) 0.0099(3) 0.00104(19) -0.0006(3) 0.0009(2) 
C4 0.0123(5) 0.0140(3) 0.0097(3) 0.0009(2) 0.0003(3) -0.0006(3) 
H4 0.0294(15) 0.0320(9) 0.0237(8) 0.0078(6) -0.0036(9) 0.0057(9) 
C14 0.0060(4) 0.0082(2) 0.0098(3) -0.00007(19) -0.0007(3) 0.0008(2) 
C9 0.0084(4) 0.0079(2) 0.0107(3) -0.00011(19) -0.0001(3) 0.0018(2) 
C16 0.0057(4) 0.0144(3) 0.0145(3) 0.0008(2) -0.0008(3) 0.0030(3) 
H16 0.0203(14) 0.0307(9) 0.0371(11) 0.0094(7) -0.0039(10) 0.0078(8) 
C18 0.0076(5) 0.0137(3) 0.0108(3) -0.0006(2) 0.0014(3) -0.0013(3) 
H18 0.0226(13) 0.0298(8) 0.0296(9) 0.0090(7) 0.0036(9) -0.0073(8) 
C13 0.0085(5) 0.0119(3) 0.0128(3) -0.0012(2) -0.0026(3) -0.0003(3) 
H13 0.0255(14) 0.0268(8) 0.0317(10) 0.0023(7) -0.0117(9) 0.0027(8) 
C12 0.0130(5) 0.0132(3) 0.0157(3) -0.0044(2) -0.0020(3) -0.0015(3) 
H12 0.0348(16) 0.0340(10) 0.0350(11) -0.0095(8) -0.0140(11) -0.0061(10) 
C15 0.0056(4) 0.0104(2) 0.0108(3) 0.0007(2) -0.0006(3) 0.0020(2) 
C19 0.0055(4) 0.0105(2) 0.0099(3) 0.0006(2) 0.0000(3) 0.0004(2) 
H19 0.0151(11) 0.0250(7) 0.0300(9) 0.0100(6) -0.0022(8) 0.0025(7) 
C17 0.0038(5) 0.0169(3) 0.0150(3) -0.0009(2) 0.0010(3) 0.0006(3) 
H17 0.0062(11) 0.0431(11) 0.0430(12) 0.0045(9) 0.0015(10) -0.0013(8) 
C10 0.0132(5) 0.0084(2) 0.0168(3) -0.0011(2) 0.0000(3) 0.0020(3) 
H10 0.0342(15) 0.0186(7) 0.0397(11) 0.0017(7) -0.0109(11) 0.0074(8) 
C6 0.0119(5) 0.0156(3) 0.0147(3) -0.0049(2) 0.0051(3) -0.0004(3) 
H6 0.0317(16) 0.0375(10) 0.0313(10) -0.0089(8) 0.0133(10) 0.0075(10) 
C11 0.0157(5) 0.0097(2) 0.0194(3) -0.0045(2) -0.0002(4) 0.0007(3) 
H11 0.0411(17) 0.0164(7) 0.0490(13) -0.0100(7) -0.0103(12) 0.0000(8) 
C5 0.0161(5) 0.0175(3) 0.0110(3) -0.0018(2) 0.0029(3) -0.0013(3) 
H5 0.0428(18) 0.0421(11) 0.0179(8) -0.0002(7) 0.0055(10) 0.0004(11) 

 

_geom_special_details 
; 
 All esds (except the esd in the dihedral angle between two l.s. planes) 
 are estimated using the full covariance matrix.  The cell esds are taken 
 into account individually in the estimation of esds in distances, angles 
 and torsion angles; correlations between esds in cell parameters are only 
 used when they are defined by crystal symmetry.  An approximate (isotropic) 
 treatment of cell esds is used for estimating esds involving l.s. planes. 
; 
 
loop_ 
 _geom_bond_atom_site_label_1 
 _geom_bond_atom_site_label_2 
 _geom_bond_distance 
 _geom_bond_site_symmetry_2 
 _geom_bond_publ_flag 
C1 C15 1.5285(12) . ? 
C1 C9 1.5305(12) . ? 
C1 C3 1.5319(12) . ? 
C1 H1 1.096(2) . ? 
C3 C4 1.3902(11) . ? 
C3 C8 1.4094(11) . ? 
C8 C7 1.3924(12) . ? 
C8 C2 1.5291(11) . ? 
C2 C20 1.5253(13) . ? 
C2 C14 1.5290(10) . ? 
C2 H2 1.096(2) . ? 
C7 C6 1.4040(12) . ? 
C7 H7 1.091(2) . ? 
C20 C19 1.3923(11) . ? 
C20 C15 1.4069(11) . ? 
C4 C5 1.4034(13) . ? 
C4 H4 1.086(2) . ? 
C14 C13 1.3921(12) . ? 
C14 C9 1.4086(11) . ? 
C9 C10 1.3915(10) . ? 
C16 C15 1.3904(15) . ? 
C16 C17 1.4024(12) . ? 
C16 H16 1.086(2) . ? 
C18 C17 1.3951(12) . ? 
C18 C19 1.3996(14) . ? 
C18 H18 1.094(2) . ? 
C13 C12 1.4053(11) . ? 
C13 H13 1.084(2) . ? 
C12 C11 1.3960(13) . ? 
C12 H12 1.088(3) . ? 
C19 H19 1.094(2) . ? 
C17 H17 1.095(3) . ? 
C10 C11 1.4058(14) . ? 
C10 H10 1.094(2) . ? 
C6 C5 1.3968(14) . ? 
C6 H6 1.085(3) . ? 
C11 H11 1.088(2) . ? 
C5 H5 1.091(2) . ? 
 
loop_ 
 _geom_angle_atom_site_label_1 
 _geom_angle_atom_site_label_2 
 _geom_angle_atom_site_label_3 
 _geom_angle 
 _geom_angle_site_symmetry_1 
 _geom_angle_site_symmetry_3 
 _geom_angle_publ_flag 
C15 C1 C9 105.95(6) . . ? 
C15 C1 C3 105.65(6) . . ? 
C9 C1 C3 104.71(8) . . ? 
C15 C1 H1 113.38(15) . . ? 
C9 C1 H1 113.14(12) . . ? 
C3 C1 H1 113.25(13) . . ? 
C4 C3 C8 120.54(8) . . ? 
C4 C3 C1 126.11(8) . . ? 
C8 C3 C1 113.35(6) . . ? 
C7 C8 C3 120.37(7) . . ? 
C7 C8 C2 126.79(7) . . ? 
C3 C8 C2 112.81(7) . . ? 
C20 C2 C14 105.77(7) . . ? 
C20 C2 C8 106.12(7) . . ? 
C14 C2 C8 105.27(6) . . ? 
C20 C2 H2 113.06(13) . . ? 
C14 C2 H2 113.36(12) . . ? 
C8 C2 H2 112.58(12) . . ? 
C8 C7 C6 119.09(8) . . ? 
C8 C7 H7 120.94(14) . . ? 
C6 C7 H7 119.97(14) . . ? 
C19 C20 C15 120.63(9) . . ? 
C19 C20 C2 126.26(7) . . ? 
C15 C20 C2 113.10(7) . . ? 
C3 C4 C5 119.09(8) . . ? 
C3 C4 H4 120.48(15) . . ? 
C5 C4 H4 120.41(14) . . ? 
C13 C14 C9 120.44(7) . . ? 
C13 C14 C2 126.52(7) . . ? 
C9 C14 C2 113.03(7) . . ? 
C10 C9 C14 120.31(8) . . ? 
C10 C9 C1 126.48(8) . . ? 
C14 C9 C1 113.19(6) . . ? 
C15 C16 C17 119.05(8) . . ? 
C15 C16 H16 120.61(16) . . ? 
C17 C16 H16 120.33(18) . . ? 
C17 C18 C19 120.19(8) . . ? 
C17 C18 H18 119.73(17) . . ? 
C19 C18 H18 120.07(16) . . ? 
C14 C13 C12 119.40(8) . . ? 
C14 C13 H13 121.29(13) . . ? 
C12 C13 H13 119.30(14) . . ? 
C11 C12 C13 120.03(8) . . ? 
C11 C12 H12 120.06(15) . . ? 
C13 C12 H12 119.91(16) . . ? 
C16 C15 C20 120.21(8) . . ? 
C16 C15 C1 126.52(7) . . ? 
C20 C15 C1 113.27(8) . . ? 
C20 C19 C18 119.15(8) . . ? 
C20 C19 H19 120.18(15) . . ? 
C18 C19 H19 120.66(14) . . ? 
C18 C17 C16 120.75(9) . . ? 
C18 C17 H17 119.66(14) . . ? 
C16 C17 H17 119.58(14) . . ? 
C9 C10 C11 119.15(8) . . ? 
C9 C10 H10 120.09(15) . . ? 
C11 C10 H10 120.76(14) . . ? 
C5 C6 C7 120.43(9) . . ? 
C5 C6 H6 119.97(16) . . ? 
C7 C6 H6 119.60(16) . . ? 
C12 C11 C10 120.67(7) . . ? 
C12 C11 H11 119.30(17) . . ? 
C10 C11 H11 120.03(17) . . ? 
C6 C5 C4 120.47(8) . . ? 
C6 C5 H5 119.85(18) . . ? 
C4 C5 H5 119.67(18) . . ? 
 
_diffrn_measured_fraction_theta_max    0.308 
_diffrn_reflns_theta_full              84.39 
_diffrn_measured_fraction_theta_full   0.308 
_refine_diff_density_max    2.608 
_refine_diff_density_min   -1.426 
_refine_diff_density_rms    0.344 
data_T_TAAM_50  
_audit_creation_method             'MoPro12'     
_chemical_name_systematic            ? 
_chemical_name_common                ? 
_chemical_formula_moiety             'C20 H14'
_chemical_formula_sum                'C20 H14'
_chemical_formula_weight             254.312
_chemical_absolute_configuration     ?  

_symmetry_cell_setting               orthorhombic 
_symmetry_space_group_name_H-M       'P ?'
_symmetry_space_group_name_Hall      'P ?'

loop_
_atom_type_symbol                      
_atom_type_description                 
_atom_type_scat_dispersion_real        
_atom_type_scat_dispersion_imag        
_atom_type_scat_source                 
 'C' 'C'    0.0033   0.0016
'Su & Coppens. Acta. Cryst. (1997) A53, 749-762. '                    
 'H' 'H'    0.0000   0.0000
'Su & Coppens. Acta. Cryst. (1997) A53, 749-762. '                    

loop_
_symmetry_equiv_pos_as_xyz           
'x, y, z'
'-x+1/2, -y, z+1/2'
'-x, y+1/2, -z+1/2'
'x+1/2, -y+1/2, -z'
_cell_length_a                8.080 
_cell_length_b                8.165 
_cell_length_c                20.378 
_cell_angle_alpha             90.00 
_cell_angle_beta              90.00 
_cell_angle_gamma             90.00 
_cell_volume                   1344.3 
_cell_formula_units_Z                4
_cell_measurement_temperature        ?
_cell_measurement_reflns_used        ?
_cell_measurement_theta_min          ?
_cell_measurement_theta_max          ?
_exptl_crystal_description           ? 
_exptl_crystal_colour                ? 
_exptl_crystal_size_max              ? 
_exptl_crystal_size_mid              ? 
_exptl_crystal_size_min              ? 
_exptl_crystal_density_meas          ? 
_exptl_crystal_density_diffrn       1.257
_exptl_crystal_density_method       'not measured' 
_exptl_crystal_F_000                 536
_exptl_absorpt_process_details       ?  
_exptl_absorpt_coefficient_mu        ?  
_exptl_absorpt_correction_type       ?  
_exptl_absorpt_correction_T_min      ?  
_exptl_absorpt_correction_T_max      ?  
_exptl_special_details               
;
?
;
_diffrn_ambient_temperature          ?  
_diffrn_radiation_wavelength        0.71073
_diffrn_radiation_type              MoK\a 
_diffrn_radiation_source          'fine-focus sealed tube' 
_diffrn_radiation_monochromator      ? 
_diffrn_measurement_device_type      ? 
_diffrn_measurement_method           ? 
_diffrn_detector_area_resol_mean     ? 
_diffrn_standards_number             ? 
_diffrn_standards_interval_count     ? 
_diffrn_standards_interval_time      ? 
_diffrn_standards_decay_%            ? 
_diffrn_reflns_number                ? 
_diffrn_reflns_av_R_equivalents      ? 
_diffrn_reflns_av_sigmaI/netI        0.02402
_diffrn_reflns_limit_h_min           0
_diffrn_reflns_limit_h_max           9
_diffrn_reflns_limit_k_min           0
_diffrn_reflns_limit_k_max           9
_diffrn_reflns_limit_l_min         -23
_diffrn_reflns_limit_l_max          24
_diffrn_reflns_theta_min            2.69
_diffrn_reflns_theta_max           25.01
_reflns_number_total                  2373
_reflns_number_gt                     2341
_reflns_threshold_expression         >2.0sigma(I)
_computing_data_collection           ? 
_computing_cell_refinement           ? 
_computing_data_reduction            ? 
_computing_structure_solution        ? 
_computing_structure_refinement      'MoPro (J. Appl. Cryst. 2005, 38, 38-54)'
_computing_molecular_graphics        ? 
_computing_publication_material      ? 
_iucr_refine_instructions_details  
; 
# ! MoPro 12.6 08/10/2015 15:18:11 F:\Pliki_do_publikacji_AniaHoser
# ! reflections hkl file : F:\Pliki_do_publikacji_AniaHoser
# ! atomic table file : C:\Users\user\Desktop\Programy_Krys
# ! wave functions file : C:\Users\user\Desktop\Programy_Krys
# ! RF factor = 1.112 % RI factor = 2.000% 
# ! wR2F factor = 1.707 % wR2I factor = 3.258% 
# ! g.o.f.(F**2) = 1.285 Nvar= 237 Nref= 2373 Nfree= 0 0.07<sinT/l< 0.59 
#  
# WSIG 1.00000 ! weighting scheme 
#  ! SPACE GROUP P ? 
#  
# CELL 8.0798 8.1645 20.3778 90.0000 90.0000 90.0000 0.71073 
# ZERR 0.0000 0.0000 0.0000 0.0000 0.0000 0.0000 
#  
# SYMM 4 P 
#  X , Y, Z 
#  1/2-X , -Y, 1/2+Z 
#  -X , 1/2+Y, 1/2-Z 
#  1/2+X , 1/2-Y, -Z 
#  
# SCALE 1 2.833481 
#  
# FMULT 1.00000 
#  
# UOVER 0.00000 0.00000 0.00000 0.00000 0.00000 0.00000 ANI 
#  
# SOLVT 0.00000 50.00000 
#  
# EXTIN 0.00000 GAUSSIAN ISOT TYP1 ! G*10^4 
#  
#  
# DUMMY 3 
# DUMY 0.20599 1.07837 0.25444 D1 0 ! atom # 35 
# DUMY 0.20071 0.75116 0.07916 D2 0 ! atom # 36 
# DUMY 0.60052 1.13709 0.09856 D3 0 ! atom # 37 
#  
# KAPPA 5 
#  0.999000 0.885000 ! # 1 1 MOL C1 2x 
#  0.999000 0.887000 ! # 2 1 MOL C3 6x 
#  1.004000 0.909000 ! # 3 1 MOL C4 12x 
#  1.110000 1.158000 ! # 4 1 MOL H7 12x 
#  1.118000 1.160000 ! # 5 1 MOL H1 2x 
#  
# ATOMS 34 
#  
# ATOM 1 C1 MOL 1 0.432025 0.885840 0.174586 1.0000 1 C 
#  ZX H1 C15 HEX K1 V0 M0 Q0 
# UANI 0.013768 0.012638 0.013056 0.002043 -.000230 0.000545 
#  3.98514 0. 0. 0. -.028 0. 0. 0. 0. 0. 
#  0.281 0. 0. 0. 0. 0.231 0. 
#  0.063 0. 0. 0. 0. -.109 0. 0. 0. 
#  
# ATOM 2 C2 MOL 1 0.245416 1.094206 0.112873 1.0000 1 C 
#  ZX H2 C20 HEX K1 V0 M0 Q0 
# UANI 0.011314 0.011877 0.012523 0.001044 -.000034 -.000013 
#  3.98514 0. 0. 0. -.028 0. 0. 0. 0. 0. 
#  0.281 0. 0. 0. 0. 0.231 0. 
#  0.063 0. 0. 0. 0. -.109 0. 0. 0. 
#  
# ATOM 3 C3 MOL 1 0.318840 0.982742 0.220100 1.0000 1 C 
#  XY D1 C4 HEX K2 V0 M0 Q0 
# UANI 0.013725 0.012924 0.012335 0.000366 0.000695 0.000898 
#  4.05796 0. 0.047 0. 0. -.179 0. 0. -.033 0. 
#  0. 0.026 0. 0. 0. -.289 0. 
#  0.018 0. 0. -.013 0. 0. 0. 0. 0. 
#  
# ATOM 4 C4 MOL 1 0.307501 0.965153 0.287512 1.0000 1 C 
#  XY D1 C3 HEX K3 V0 M0 Q0 
# UANI 0.018998 0.017508 0.012798 -.001948 0.000198 0.001428 
#  3.92121 0. 0.056 0. 0. -.180 0. 0. -.029 0. 
#  0. 0.030 0. 0. 0. -.264 0. 
#  0.020 0. 0. -.019 0. 0. 0. 0. 0. 
#  
# ATOM 5 C5 MOL 1 0.193508 1.061258 0.322040 1.0000 1 C 
#  XY D1 C6 HEX K3 V0 M0 Q0 
# UANI 0.022731 0.021535 0.012363 -.003127 0.003791 -.001860 
#  3.92121 0. 0.056 0. 0. -.180 0. 0. -.029 0. 
#  0. 0.030 0. 0. 0. -.264 0. 
#  0.020 0. 0. -.019 0. 0. 0. 0. 0. 
#  
# ATOM 6 C6 MOL 1 0.093191 1.172852 0.289262 1.0000 1 C 
#  XY D1 C5 HEX K3 V0 M0 Q0 
# UANI 0.018550 0.019111 0.018022 -.001246 0.005340 -.005313 
#  3.92121 0. 0.056 0. 0. -.180 0. 0. -.029 0. 
#  0. 0.030 0. 0. 0. -.264 0. 
#  0.020 0. 0. -.019 0. 0. 0. 0. 0. 
#  
# ATOM 7 C7 MOL 1 0.105942 1.191928 0.221131 1.0000 1 C 
#  XY D1 C8 HEX K3 V0 M0 Q0 
# UANI 0.013982 0.014688 0.017661 0.001657 0.002070 -.002600 
#  3.92121 0. 0.056 0. 0. -.180 0. 0. -.029 0. 
#  0. 0.030 0. 0. 0. -.264 0. 
#  0.020 0. 0. -.019 0. 0. 0. 0. 0. 
#  
# ATOM 8 C8 MOL 1 0.218339 1.095924 0.186910 1.0000 1 C 
#  XY D1 C7 HEX K2 V0 M0 Q0 
# UANI 0.012443 0.012683 0.012409 0.000322 0.000941 -.000308 
#  4.05796 0. 0.047 0. 0. -.179 0. 0. -.033 0. 
#  0. 0.026 0. 0. 0. -.289 0. 
#  0.018 0. 0. -.013 0. 0. 0. 0. 0. 
#  
# ATOM 9 C9 MOL 1 0.316187 0.805125 0.125067 1.0000 1 C 
#  XY D2 C10 HEX K2 V0 M0 Q0 
# UANI 0.013260 0.012047 0.013789 0.001998 0.000054 0.000004 
#  4.05796 0. 0.047 0. 0. -.179 0. 0. -.033 0. 
#  0. 0.026 0. 0. 0. -.289 0. 
#  0.018 0. 0. -.013 0. 0. 0. 0. 0. 
#  
# ATOM 10 C10 MOL 1 0.301641 0.638784 0.112710 1.0000 1 C 
#  XY D2 C9 HEX K3 V0 M0 Q0 
# UANI 0.018420 0.012304 0.019430 0.002359 0.000324 -.000481 
#  3.92121 0. 0.056 0. 0. -.180 0. 0. -.029 0. 
#  0. 0.030 0. 0. 0. -.264 0. 
#  0.020 0. 0. -.019 0. 0. 0. 0. 0. 
#  
# ATOM 11 C11 MOL 1 0.185610 0.584887 0.066562 1.0000 1 C 
#  XY D2 C12 HEX K3 V0 M0 Q0 
# UANI 0.021811 0.013010 0.021726 0.000088 0.000488 -.004646 
#  3.92121 0. 0.056 0. 0. -.180 0. 0. -.029 0. 
#  0. 0.030 0. 0. 0. -.264 0. 
#  0.020 0. 0. -.019 0. 0. 0. 0. 0. 
#  
# ATOM 12 C12 MOL 1 0.086067 0.696198 0.033139 1.0000 1 C 
#  XY D2 C11 HEX K3 V0 M0 Q0 
# UANI 0.020039 0.017794 0.018192 -.001706 -.002111 -.004315 
#  3.92121 0. 0.056 0. 0. -.180 0. 0. -.029 0. 
#  0. 0.030 0. 0. 0. -.264 0. 
#  0.020 0. 0. -.019 0. 0. 0. 0. 0. 
#  
# ATOM 13 C13 MOL 1 0.100474 0.863956 0.045846 1.0000 1 C 
#  XY D2 C14 HEX K3 V0 M0 Q0 
# UANI 0.015994 0.015806 0.014664 -.000050 -.001879 -.000513 
#  3.92121 0. 0.056 0. 0. -.180 0. 0. -.029 0. 
#  0. 0.030 0. 0. 0. -.264 0. 
#  0.020 0. 0. -.019 0. 0. 0. 0. 0. 
#  
# ATOM 14 C14 MOL 1 0.215004 0.917681 0.091714 1.0000 1 C 
#  XY D2 C13 HEX K2 V0 M0 Q0 
# UANI 0.012582 0.011357 0.013593 0.000995 0.000894 0.000102 
#  4.05796 0. 0.047 0. 0. -.179 0. 0. -.033 0. 
#  0. 0.026 0. 0. 0. -.289 0. 
#  0.018 0. 0. -.013 0. 0. 0. 0. 0. 
#  
# ATOM 15 C15 MOL 1 0.530443 1.012967 0.136165 1.0000 1 C 
#  XY D3 C16 HEX K2 V0 M0 Q0 
# UANI 0.012059 0.013235 0.012815 0.001907 -.000113 0.000314 
#  4.05796 0. 0.047 0. 0. -.179 0. 0. -.033 0. 
#  0. 0.026 0. 0. 0. -.289 0. 
#  0.018 0. 0. -.013 0. 0. 0. 0. 0. 
#  
# ATOM 16 C16 MOL 1 0.701258 1.025883 0.132787 1.0000 1 C 
#  XY D3 C15 HEX K3 V0 M0 Q0 
# UANI 0.011087 0.017558 0.016903 0.002660 -.000976 0.000906 
#  3.92121 0. 0.056 0. 0. -.180 0. 0. -.029 0. 
#  0. 0.030 0. 0. 0. -.264 0. 
#  0.020 0. 0. -.019 0. 0. 0. 0. 0. 
#  
# ATOM 17 C17 MOL 1 0.771270 1.150849 0.094753 1.0000 1 C 
#  XY D3 C18 HEX K3 V0 M0 Q0 
# UANI 0.010521 0.020665 0.017299 -.000284 0.001254 -.000884 
#  3.92121 0. 0.056 0. 0. -.180 0. 0. -.029 0. 
#  0. 0.030 0. 0. 0. -.264 0. 
#  0.020 0. 0. -.019 0. 0. 0. 0. 0. 
#  
# ATOM 18 C18 MOL 1 0.671724 1.260546 0.060789 1.0000 1 C 
#  XY D3 C17 HEX K3 V0 M0 Q0 
# UANI 0.013585 0.016948 0.013121 -.001359 0.001418 -.000110 
#  3.92121 0. 0.056 0. 0. -.180 0. 0. -.029 0. 
#  0. 0.030 0. 0. 0. -.264 0. 
#  0.020 0. 0. -.019 0. 0. 0. 0. 0. 
#  
# ATOM 19 C19 MOL 1 0.499163 1.247789 0.064487 1.0000 1 C 
#  XY D3 C20 HEX K3 V0 M0 Q0 
# UANI 0.013216 0.013289 0.011808 0.000016 -.000030 0.000721 
#  3.92121 0. 0.056 0. 0. -.180 0. 0. -.029 0. 
#  0. 0.030 0. 0. 0. -.264 0. 
#  0.020 0. 0. -.019 0. 0. 0. 0. 0. 
#  
# ATOM 20 C20 MOL 1 0.429539 1.124778 0.102449 1.0000 1 C 
#  XY D3 C19 HEX K2 V0 M0 Q0 
# UANI 0.010888 0.012685 0.012434 0.001094 0.000025 0.000328 
#  4.05796 0. 0.047 0. 0. -.179 0. 0. -.033 0. 
#  0. 0.026 0. 0. 0. -.289 0. 
#  0.018 0. 0. -.013 0. 0. 0. 0. 0. 
#  
# ATOM 21 H7 MOL 1 0.028184 1.275578 0.196040 1.0000 1 H 
#  ZY C7 C8 QUA K4 V0 M0 Q0 
# UISO 0.029363 
#  1.04821 0. 0. 0. 0.182 0.086 0. 0. 0. 0. 
#  
# ATOM 22 H1 MOL 1 0.511730 0.799131 0.199135 1.0000 1 H 
#  ZY C1 C15 QUA K5 V0 M0 Q0 
# UISO 0.028888 
#  1.02450 0. 0. 0. 0.166 0.079 0. 0. 0. 0. 
#  
# ATOM 23 H19 MOL 1 0.422271 1.333515 0.038125 1.0000 1 H 
#  ZY C19 C20 QUA K4 V0 M0 Q0 
# UISO 0.028844 
#  1.04821 0. 0. 0. 0.182 0.086 0. 0. 0. 0. 
#  
# ATOM 24 H10 MOL 1 0.378946 0.554652 0.139147 1.0000 1 H 
#  ZY C10 C9 QUA K4 V0 M0 Q0 
# UISO 0.036073 
#  1.04821 0. 0. 0. 0.182 0.086 0. 0. 0. 0. 
#  
# ATOM 25 H2 MOL 1 0.167614 1.182607 0.086975 1.0000 1 H 
#  ZY C2 C20 QUA K5 V0 M0 Q0 
# UISO 0.029546 
#  1.02450 0. 0. 0. 0.166 0.079 0. 0. 0. 0. 
#  
# ATOM 26 H16 MOL 1 0.776274 0.943180 0.158897 1.0000 1 H 
#  ZY C16 C15 QUA K4 V0 M0 Q0 
# UISO 0.034841 
#  1.04821 0. 0. 0. 0.182 0.086 0. 0. 0. 0. 
#  
# ATOM 27 H13 MOL 1 0.022575 0.951353 0.020141 1.0000 1 H 
#  ZY C13 C14 QUA K4 V0 M0 Q0 
# UISO 0.035240 
#  1.04821 0. 0. 0. 0.182 0.086 0. 0. 0. 0. 
#  
# ATOM 28 H6 MOL 1 0.004442 1.242342 0.316312 1.0000 1 H 
#  ZY C6 C5 QUA K4 V0 M0 Q0 
# UISO 0.041050 
#  1.04821 0. 0. 0. 0.182 0.086 0. 0. 0. 0. 
#  
# ATOM 29 H5 MOL 1 0.182348 1.049039 0.373859 1.0000 1 H 
#  ZY C5 C6 QUA K4 V0 M0 Q0 
# UISO 0.035814 
#  1.04821 0. 0. 0. 0.182 0.086 0. 0. 0. 0. 
#  
# ATOM 30 H4 MOL 1 0.385186 0.876918 0.312292 1.0000 1 H 
#  ZY C4 C3 QUA K4 V0 M0 Q0 
# UISO 0.030715 
#  1.04821 0. 0. 0. 0.182 0.086 0. 0. 0. 0. 
#  
# ATOM 31 H17 MOL 1 0.905261 1.160818 0.091498 1.0000 1 H 
#  ZY C17 C18 QUA K4 V0 M0 Q0 
# UISO 0.031710 
#  1.04821 0. 0. 0. 0.182 0.086 0. 0. 0. 0. 
#  
# ATOM 32 H11 MOL 1 0.171469 0.455096 0.055447 1.0000 1 H 
#  ZY C11 C12 QUA K4 V0 M0 Q0 
# UISO 0.043239 
#  1.04821 0. 0. 0. 0.182 0.086 0. 0. 0. 0. 
#  
# ATOM 33 H18 MOL 1 0.726630 1.357177 0.031492 1.0000 1 H 
#  ZY C18 C17 QUA K4 V0 M0 Q0 
# UISO 0.031258 
#  1.04821 0. 0. 0. 0.182 0.086 0. 0. 0. 0. 
#  
# ATOM 34 H12 MOL 1 -0.005013 0.652434 -0.001197 1.0000 1 H 
#  ZY C12 C11 QUA K4 V0 M0 Q0 
# UISO 0.035514 
#  1.04821 0. 0. 0. 0.182 0.086 0. 0. 0. 0. 
#  
# ANHAR 0 3 ! number_of_anharmonic_atoms max_order 
# ! 1 ! atom number 
# ! 0.00E+00 0.00E+00 0.00E+00 0.00E+00 0.00E+00 0.00E+00 0.00E+00 0.00E+00 
# ! 0.00E+00 0.00E+00 
#  
#  
# STOP 
; 
_refine_special_details              
;
 Refinement of F^2^ against reflections.
 The threshold expression of F^2^ > 2sigma(F^2^) is
 used for calculating R-factors(gt) and is not
 relevant to the choice of reflections for refinement.
 R-factors based on F^2^ are statistically about twice
 as large as those based on F, and R-factors based on
 ALL data will be even larger.
;
_refine_ls_structure_factor_coef     Fsqd 
_refine_ls_matrix_type                full
_refine_ls_weighting_scheme          sigma
_refine_ls_weighting_details         ?
_atom_sites_solution_primary      direct 
_atom_sites_solution_secondary    difmap 
_atom_sites_solution_hydrogens    geom   
_refine_ls_hydrogen_treatment    refall
_refine_ls_extinction_method        'none'              
_refine_ls_abs_structure_details     ?
_refine_ls_abs_structure_Flack       ?
_refine_ls_number_reflns              2373
_refine_ls_number_parameters           237
_refine_ls_number_restraints             0
# R-factors: R(F)  &  wR2(I) 
_refine_ls_R_factor_all              0.0111
_refine_ls_R_factor_gt               0.0109
_refine_ls_wR_factor_ref             0.0326
_refine_ls_wR_factor_gt              0.0325
_refine_ls_goodness_of_fit_ref       1.226
_refine_ls_restrained_S_all          0.000
_refine_ls_shift/su_max              0.001
_refine_ls_shift/su_mean             0.000

_diffrn_measured_fraction_theta_max     0.994
_diffrn_reflns_theta_full               25.01
_diffrn_measured_fraction_theta_full    0.994
_refine_diff_density_max                ?
_refine_diff_density_min                ?
_refine_diff_density_rms                ?
###  to get diff_density_max min & rms : 
###  run MoPro  : WRIT FOUR   to create FOURier file 
###  run VMoPro : FOUR  FastFourierTransform  
###             & GRID  STAT   to get max min rms statistics


loop_
_atom_site_type_symbol      
_atom_site_label            
_atom_site_fract_x          
_atom_site_fract_y          
_atom_site_fract_z          
_atom_site_U_iso_or_equiv   
_atom_site_adp_type         
_atom_site_occupancy        
_atom_site_calc_flag        
_atom_site_refinement_flag_posn  
_atom_site_refinement_flag_adp  
_atom_site_disorder_assembly
_atom_site_disorder_group   
C  C1 0.43203(7) 0.88584(7) 0.17459(2) 0.01315(6) Uani 1 d . . . .
C  C2 0.24542(6) 1.09421(6) 0.11287(2) 0.01190(6) Uani 1 d . . . .
C  C3 0.31884(6) 0.98274(6) 0.22010(2) 0.01299(6) Uani 1 d . . . .
C  C4 0.30750(7) 0.96515(7) 0.28751(3) 0.01643(6) Uani 1 d . . . .
C  C5 0.19351(8) 1.06126(7) 0.32204(3) 0.01888(7) Uani 1 d . . . .
C  C6 0.09319(8) 1.17285(7) 0.28926(3) 0.01856(7) Uani 1 d . . . .
C  C7 0.10594(7) 1.19193(6) 0.22113(3) 0.01544(6) Uani 1 d . . . .
C  C8 0.21834(6) 1.09592(6) 0.18691(2) 0.01251(6) Uani 1 d . . . .
C  C9 0.31619(7) 0.80513(7) 0.12507(2) 0.01303(6) Uani 1 d . . . .
C  C10 0.30164(7) 0.63878(7) 0.11271(3) 0.01672(6) Uani 1 d . . . .
C  C11 0.18561(8) 0.58489(7) 0.06656(3) 0.01885(7) Uani 1 d . . . .
C  C12 0.08607(8) 0.69620(7) 0.03314(3) 0.01867(7) Uani 1 d . . . .
C  C13 0.10047(8) 0.86396(7) 0.04585(3) 0.01549(6) Uani 1 d . . . .
C  C14 0.21500(7) 0.91768(6) 0.09171(3) 0.01251(6) Uani 1 d . . . .
C  C15 0.53044(7) 1.01297(6) 0.13616(2) 0.01270(6) Uani 1 d . . . .
C  C16 0.70126(7) 1.02588(7) 0.13279(2) 0.01518(6) Uani 1 d . . . .
C  C17 0.77127(7) 1.15085(7) 0.09475(3) 0.01616(7) Uani 1 d . . . .
C  C18 0.67172(7) 1.26055(7) 0.06079(3) 0.01455(6) Uani 1 d . . . .
C  C19 0.49916(7) 1.24779(6) 0.06449(2) 0.01277(6) Uani 1 d . . . .
C  C20 0.42954(7) 1.12478(6) 0.10245(2) 0.01200(6) Uani 1 d . . . .
H  H7 0.0282(10) 1.2756(10) 0.1960(3) 0.029(2) Uiso 1 d U . . .
H  H1 0.5117(9) 0.7991(10) 0.1991(4) 0.029(2) Uiso 1 d U . . .
H  H19 0.4223(10) 1.3335(10) 0.0381(4) 0.029(2) Uiso 1 d U . . .
H  H10 0.379(1) 0.555(1) 0.1391(4) 0.036(2) Uiso 1 d U . . .
H  H2 0.1676(10) 1.1826(9) 0.0870(4) 0.030(2) Uiso 1 d U . . .
H  H16 0.7763(10) 0.9432(10) 0.1589(4) 0.035(2) Uiso 1 d U . . .
H  H13 0.023(1) 0.9514(10) 0.0201(4) 0.035(2) Uiso 1 d U . . .
H  H6 0.004(1) 1.242(1) 0.3163(4) 0.041(2) Uiso 1 d U . . .
H  H5 0.1823(10) 1.0490(9) 0.3739(4) 0.036(2) Uiso 1 d U . . .
H  H4 0.3852(10) 0.8769(10) 0.3123(4) 0.031(2) Uiso 1 d U . . .
H  H17 0.905(1) 1.1608(9) 0.0915(4) 0.032(2) Uiso 1 d U . . .
H  H11 0.171(1) 0.455(1) 0.0554(4) 0.043(2) Uiso 1 d U . . .
H  H18 0.7266(10) 1.357(1) 0.0315(4) 0.031(2) Uiso 1 d U . . .
H  H12 -0.005(1) 0.652(1) -0.0012(4) 0.036(2) Uiso 1 d U . . .

loop_ 
_atom_site_aniso_label 
_atom_site_aniso_U_11 
_atom_site_aniso_U_22 
_atom_site_aniso_U_33 
_atom_site_aniso_U_12 
_atom_site_aniso_U_13 
_atom_site_aniso_U_23 
C1 0.0138(3) 0.0126(2) 0.0131(2) 0.0020(2) -0.0002(2) 0.0005(2)  
C2 0.0113(3) 0.0119(3) 0.0125(2) 0.0010(2) -0.00003(20) -0.00001(18)  
C3 0.0137(3) 0.0129(2) 0.0123(2) 0.0004(2) 0.0007(2) 0.0009(2)  
C4 0.0190(3) 0.0175(2) 0.0128(2) -0.0019(2) 0.00020(22) 0.0014(2)  
C5 0.0227(3) 0.0215(3) 0.0124(2) -0.0031(2) 0.0038(2) -0.0019(2)  
C6 0.0185(3) 0.0191(3) 0.0180(3) -0.0012(2) 0.0053(2) -0.0053(2)  
C7 0.0140(3) 0.0147(2) 0.0177(3) 0.0017(2) 0.0021(2) -0.0026(2)  
C8 0.0124(3) 0.0127(2) 0.0124(2) 0.0003(2) 0.0009(2) -0.0003(2)  
C9 0.0133(3) 0.0120(2) 0.0138(2) 0.0020(2) 0.00005(21) 0.00000(19)  
C10 0.0184(3) 0.0123(3) 0.0194(3) 0.0024(2) 0.0003(2) -0.0005(2)  
C11 0.0218(3) 0.0130(3) 0.0217(3) 0.00009(22) 0.0005(2) -0.0046(2)  
C12 0.0200(3) 0.0178(3) 0.0182(2) -0.0017(2) -0.0021(2) -0.0043(2)  
C13 0.0160(3) 0.0158(3) 0.0147(2) -0.00005(21) -0.0019(2) -0.0005(2)  
C14 0.0126(3) 0.0114(2) 0.0136(2) 0.0010(2) 0.0009(2) 0.00010(18)  
C15 0.0121(3) 0.0132(2) 0.0128(2) 0.0019(2) -0.00011(19) 0.0003(2)  
C16 0.0111(3) 0.0176(3) 0.0169(2) 0.0027(2) -0.0010(2) 0.0009(2)  
C17 0.0105(3) 0.0207(3) 0.0173(2) -0.0003(2) 0.0013(2) -0.0009(2)  
C18 0.0136(3) 0.0169(2) 0.0131(2) -0.0014(2) 0.0014(2) -0.00011(21)  
C19 0.0132(3) 0.0133(2) 0.0118(2) 0.00002(19) -0.00003(20) 0.0007(2)  
C20 0.0109(3) 0.0127(2) 0.0124(2) 0.0011(2) 0.00003(20) 0.0003(2)  

_geom_special_details                
;                                    
;                                    

loop_
_geom_bond_atom_site_label_1         
_geom_bond_atom_site_label_2         
_geom_bond_distance                  
_geom_bond_site_symmetry_2           
_geom_bond_publ_flag                 
C1 C3 1.5240(7) . ? 
C1 C15 1.5240(7) . ? 
C1 C9 1.5260(7) . ? 
C1 H1 1.080(8) . ? 
C2 C20 1.5234(7) . ? 
C2 C14 1.5243(7) . ? 
C2 C8 1.5246(7) . ? 
C2 H2 1.093(8) . ? 
C3 C8 1.4038(7) . ? 
C3 C4 1.3842(8) . ? 
C4 C5 1.3997(8) . ? 
C4 H4 1.081(8) . ? 
C5 C6 1.3904(8) . ? 
C5 H5 1.064(9) . ? 
C6 C7 1.4009(8) . ? 
C6 H6 1.068(9) . ? 
C7 C8 1.3876(7) . ? 
C7 H7 1.060(8) . ? 
C9 C14 1.4053(8) . ? 
C9 C10 1.3862(8) . ? 
C10 C11 1.3989(8) . ? 
C10 H10 1.073(9) . ? 
C11 C12 1.3916(9) . ? 
C11 H11 1.090(9) . ? 
C12 C13 1.3988(8) . ? 
C12 H12 1.076(9) . ? 
C13 C14 1.3865(8) . ? 
C13 H13 1.086(9) . ? 
C15 C20 1.4036(7) . ? 
C15 C16 1.3859(8) . ? 
C16 C17 1.4006(8) . ? 
C16 H16 1.052(9) . ? 
C17 C18 1.3886(8) . ? 
C17 H17 1.088(9) . ? 
C18 C19 1.4002(8) . ? 
C18 H18 1.084(8) . ? 
C19 C20 1.3869(7) . ? 
C19 H19 1.079(8) . ? 

loop_
_geom_angle_atom_site_label_1        
_geom_angle_atom_site_label_2        
_geom_angle_atom_site_label_3        
_geom_angle                          
_geom_angle_site_symmetry_1          
_geom_angle_site_symmetry_3          
_geom_angle_publ_flag                
C1 C3 C8 113.31(4) . . ? 
C1 C3 C4 126.14(5) . . ? 
C1 C15 C20 113.04(4) . . ? 
C1 C15 C16 126.65(5) . . ? 
C1 C9 C14 113.22(6) . . ? 
C1 C9 C10 126.53(7) . . ? 
C2 C20 C15 113.11(4) . . ? 
C2 C20 C19 126.34(5) . . ? 
C2 C14 C9 112.81(5) . . ? 
C2 C14 C13 126.68(6) . . ? 
C2 C8 C3 112.81(4) . . ? 
C2 C8 C7 126.62(5) . . ? 
C3 C1 C15 105.80(5) . . ? 
C3 C1 C9 104.99(5) . . ? 
C3 C1 H1 114.6(4) . . ? 
C3 C8 C7 120.55(6) . . ? 
C3 C4 C5 118.96(5) . . ? 
C3 C4 H4 119.6(5) . . ? 
C4 C3 C8 120.54(6) . . ? 
C4 C5 C6 120.63(6) . . ? 
C4 C5 H5 120.1(5) . . ? 
C5 C6 C7 120.40(7) . . ? 
C5 C6 H6 119.5(5) . . ? 
C5 C4 H4 121.4(5) . . ? 
C6 C5 H5 119.2(5) . . ? 
C6 C7 C8 118.91(6) . . ? 
C6 C7 H7 120.4(5) . . ? 
C7 C6 H6 120.1(5) . . ? 
C8 C2 C20 106.06(4) . . ? 
C8 C2 C14 105.40(4) . . ? 
C8 C2 H2 112.9(4) . . ? 
C8 C7 H7 120.6(5) . . ? 
C9 C1 C15 105.93(3) . . ? 
C9 C1 H1 112.9(4) . . ? 
C9 C14 C13 120.49(6) . . ? 
C9 C10 C11 119.15(6) . . ? 
C9 C10 H10 119.1(5) . . ? 
C10 C9 C14 120.23(5) . . ? 
C10 C11 C12 120.72(7) . . ? 
C10 C11 H11 121.1(5) . . ? 
C11 C12 C13 120.05(5) . . ? 
C11 C12 H12 119.8(5) . . ? 
C11 C10 H10 121.7(5) . . ? 
C12 C11 H11 118.2(5) . . ? 
C12 C13 C14 119.35(6) . . ? 
C12 C13 H13 120.4(5) . . ? 
C13 C12 H12 120.1(5) . . ? 
C14 C2 C20 105.84(4) . . ? 
C14 C2 H2 113.3(4) . . ? 
C14 C13 H13 120.3(5) . . ? 
C15 C1 H1 111.9(4) . . ? 
C15 C20 C19 120.56(5) . . ? 
C15 C16 C17 119.02(5) . . ? 
C15 C16 H16 120.0(5) . . ? 
C16 C15 C20 120.31(6) . . ? 
C16 C17 C18 120.78(5) . . ? 
C16 C17 H17 119.4(5) . . ? 
C17 C18 C19 120.13(7) . . ? 
C17 C18 H18 120.4(5) . . ? 
C17 C16 H16 121.0(5) . . ? 
C18 C17 H17 119.9(5) . . ? 
C18 C19 C20 119.19(6) . . ? 
C18 C19 H19 119.9(5) . . ? 
C19 C18 H18 119.4(5) . . ? 
C20 C2 H2 112.7(4) . . ? 
C20 C19 H19 120.9(5) . . ? 

loop_
_geom_torsion_atom_site_label_1      
_geom_torsion_atom_site_label_2      
_geom_torsion_atom_site_label_3      
_geom_torsion_atom_site_label_4      
_geom_torsion                        
_geom_torsion_site_symmetry_1        
_geom_torsion_site_symmetry_2        
_geom_torsion_site_symmetry_3        
_geom_torsion_site_symmetry_4        
_geom_torsion_publ_flag              
C1 C3 C8 C2 0.42(4) . . . . ? 
C1 C3 C8 C7 178.83(5) . . . . ? 
C1 C3 C4 C5 -178.32(5) . . . . ? 
C1 C3 C4 H4 0.9(4) . . . . ? 
C1 C15 C20 C2 0.74(4) . . . . ? 
C1 C15 C20 C19 -179.38(5) . . . . ? 
C1 C15 C16 C17 179.87(5) . . . . ? 
C1 C15 C16 H16 -0.7(4) . . . . ? 
C1 C9 C14 C2 0.14(4) . . . . ? 
C1 C9 C14 C13 -178.83(5) . . . . ? 
C1 C9 C10 C11 178.39(5) . . . . ? 
C1 C9 C10 H10 -1.0(5) . . . . ? 
C2 C20 C15 C16 -178.79(5) . . . . ? 
C2 C20 C19 C18 179.07(5) . . . . ? 
C2 C20 C19 H19 -0.7(4) . . . . ? 
C2 C14 C9 C10 178.55(5) . . . . ? 
C2 C14 C13 C12 -178.63(5) . . . . ? 
C2 C14 C13 H13 1.2(4) . . . . ? 
C2 C8 C3 C4 -178.45(5) . . . . ? 
C2 C8 C7 C6 177.52(5) . . . . ? 
C2 C8 C7 H7 -0.5(4) . . . . ? 
C3 C1 C15 C20 -56.03(4) . . . . ? 
C3 C1 C15 C16 123.48(5) . . . . ? 
C3 C1 C9 C14 56.02(4) . . . . ? 
C3 C1 C9 C10 -122.26(5) . . . . ? 
C3 C8 C2 C20 -55.86(4) . . . . ? 
C3 C8 C2 C14 56.09(4) . . . . ? 
C3 C8 C2 H2 -179.8(6) . . . . ? 
C3 C8 C7 C6 -0.65(5) . . . . ? 
C3 C8 C7 H7 -178.7(6) . . . . ? 
C3 C4 C5 C6 -0.06(5) . . . . ? 
C3 C4 C5 H5 179.6(7) . . . . ? 
C4 C3 C1 C15 -125.79(5) . . . . ? 
C4 C3 C1 C9 122.43(5) . . . . ? 
C4 C3 C1 H1 -2.0(4) . . . . ? 
C4 C3 C8 C7 -0.040(50) . . . . ? 
C4 C5 C6 C7 -0.64(5) . . . . ? 
C4 C5 C6 H6 178.1(7) . . . . ? 
C5 C6 C7 C8 0.99(5) . . . . ? 
C5 C6 C7 H7 179.0(6) . . . . ? 
C5 C4 C3 C8 0.40(5) . . . . ? 
C6 C5 C4 H4 -179.3(6) . . . . ? 
C7 C8 C2 C20 125.84(5) . . . . ? 
C7 C8 C2 C14 -122.20(5) . . . . ? 
C7 C8 C2 H2 1.9(4) . . . . ? 
C7 C6 C5 H5 179.7(7) . . . . ? 
C8 C2 C20 C15 55.26(4) . . . . ? 
C8 C2 C20 C19 -124.60(5) . . . . ? 
C8 C2 C14 C9 -56.38(4) . . . . ? 
C8 C2 C14 C13 122.52(5) . . . . ? 
C8 C3 C1 C15 55.41(4) . . . . ? 
C8 C3 C1 C9 -56.36(4) . . . . ? 
C8 C3 C1 H1 179.2(6) . . . . ? 
C8 C3 C4 H4 179.6(6) . . . . ? 
C8 C7 C6 H6 -177.8(7) . . . . ? 
C9 C1 C15 C20 55.09(5) . . . . ? 
C9 C1 C15 C16 -125.41(5) . . . . ? 
C9 C14 C2 C20 55.73(4) . . . . ? 
C9 C14 C2 H2 179.7(6) . . . . ? 
C9 C14 C13 C12 0.19(5) . . . . ? 
C9 C14 C13 H13 -179.9(6) . . . . ? 
C9 C10 C11 C12 0.23(5) . . . . ? 
C9 C10 C11 H11 179.6(7) . . . . ? 
C10 C9 C1 C15 126.06(5) . . . . ? 
C10 C9 C1 H1 3.2(4) . . . . ? 
C10 C9 C14 C13 -0.43(5) . . . . ? 
C10 C11 C12 C13 -0.47(5) . . . . ? 
C10 C11 C12 H12 -178.2(7) . . . . ? 
C11 C12 C13 C14 0.25(5) . . . . ? 
C11 C12 C13 H13 -179.6(6) . . . . ? 
C11 C10 C9 C14 0.22(5) . . . . ? 
C12 C11 C10 H10 179.6(7) . . . . ? 
C13 C14 C2 C20 -125.37(5) . . . . ? 
C13 C14 C2 H2 -1.4(4) . . . . ? 
C13 C12 C11 H11 -179.9(7) . . . . ? 
C14 C2 C20 C15 -56.38(4) . . . . ? 
C14 C2 C20 C19 123.75(5) . . . . ? 
C14 C9 C1 C15 -55.66(4) . . . . ? 
C14 C9 C1 H1 -178.5(6) . . . . ? 
C14 C9 C10 H10 -179.2(7) . . . . ? 
C14 C13 C12 H12 178.0(7) . . . . ? 
C15 C20 C2 H2 179.3(6) . . . . ? 
C15 C20 C19 C18 -0.79(5) . . . . ? 
C15 C20 C19 H19 179.5(6) . . . . ? 
C15 C16 C17 C18 -0.028(51) . . . . ? 
C15 C16 C17 H17 -179.4(7) . . . . ? 
C16 C15 C1 H1 -2.0(4) . . . . ? 
C16 C15 C20 C19 1.08(5) . . . . ? 
C16 C17 C18 C19 0.31(5) . . . . ? 
C16 C17 C18 H18 179.9(6) . . . . ? 
C17 C18 C19 C20 0.10(5) . . . . ? 
C17 C18 C19 H19 179.8(6) . . . . ? 
C17 C16 C15 C20 -0.66(5) . . . . ? 
C18 C17 C16 H16 -179.5(7) . . . . ? 
C19 C20 C2 H2 -0.6(4) . . . . ? 
C19 C18 C17 H17 179.6(7) . . . . ? 
C20 C15 C1 H1 178.5(6) . . . . ? 
C20 C15 C16 H16 178.8(7) . . . . ? 
C20 C19 C18 H18 -179.5(6) . . . . ? 
H7 C7 C6 H6 0.26(69) . . . . ? 
H19 C19 C18 H18 0.24(67) . . . . ? 
H10 C10 C11 H11 -1.0(7) . . . . ? 
H16 C16 C17 H17 1.2(7) . . . . ? 
H13 C13 C12 H12 -1.8(7) . . . . ? 
H6 C6 C5 H5 -1.6(7) . . . . ? 
H5 C5 C4 H4 0.42(68) . . . . ? 
H17 C17 C18 H18 -0.8(7) . . . . ? 
H11 C11 C12 H12 2.3(7) . . . . ? 

loop_
_geom_hbond_atom_site_label_D        
_geom_hbond_atom_site_label_H        
_geom_hbond_atom_site_label_A        
_geom_hbond_distance_DH              
_geom_hbond_distance_HA              
_geom_hbond_distance_DA              
_geom_hbond_angle_DHA                
_geom_hbond_site_symmetry_A          
C5 H5 C18 1.064(9) 2.952(8) 3.5937(8) 119.2(5)  3_645   
C4 H4 C17 1.081(8) 2.931(8) 3.5702(8) 118.1(5)  3_645   
C4 H4 C18 1.081(8) 2.793(8) 3.5178(8) 124.3(5)  3_645   

loop_
_publ_author_name      
_publ_author_address   
,'?'  
; ? 
;  

_publ_requested_journal          '?' 
_publ_contact_author                ? 
_publ_contact_author_phone        '?' 
_publ_contact_author_fax          '?' 
_publ_contact_author_email        '?' 
_publ_section_title 
;  
 ?  
;  
_publ_section_comment  
;  
 ?  
;  
_publ_section_references 
;  
 ?  
;  
data_T_TAAM_80 
_audit_creation_method             'MoPro12'     
_chemical_name_systematic            ? 
_chemical_name_common                ? 
_chemical_formula_moiety             'C20 H14'
_chemical_formula_sum                'C20 H14'
_chemical_formula_weight             254.312
_chemical_absolute_configuration     ?  

_symmetry_cell_setting               orthorhombic 
_symmetry_space_group_name_H-M       'P ?'
_symmetry_space_group_name_Hall      'P ?'

loop_
_atom_type_symbol                      
_atom_type_description                 
_atom_type_scat_dispersion_real        
_atom_type_scat_dispersion_imag        
_atom_type_scat_source                 
 'C' 'C'    0.0033   0.0016
'Su & Coppens. Acta. Cryst. (1997) A53, 749-762. '                    
 'H' 'H'    0.0000   0.0000
'Su & Coppens. Acta. Cryst. (1997) A53, 749-762. '                    

loop_
_symmetry_equiv_pos_as_xyz           
'x, y, z'
'-x+1/2, -y, z+1/2'
'-x, y+1/2, -z+1/2'
'x+1/2, -y+1/2, -z'
_cell_length_a                8.080 
_cell_length_b                8.165 
_cell_length_c                20.378 
_cell_angle_alpha             90.00 
_cell_angle_beta              90.00 
_cell_angle_gamma             90.00 
_cell_volume                   1344.3 
_cell_formula_units_Z                4
_cell_measurement_temperature        ?
_cell_measurement_reflns_used        ?
_cell_measurement_theta_min          ?
_cell_measurement_theta_max          ?
_exptl_crystal_description           ? 
_exptl_crystal_colour                ? 
_exptl_crystal_size_max              ? 
_exptl_crystal_size_mid              ? 
_exptl_crystal_size_min              ? 
_exptl_crystal_density_meas          ? 
_exptl_crystal_density_diffrn       1.257
_exptl_crystal_density_method       'not measured' 
_exptl_crystal_F_000                 536
_exptl_absorpt_process_details       ?  
_exptl_absorpt_coefficient_mu        ?  
_exptl_absorpt_correction_type       ?  
_exptl_absorpt_correction_T_min      ?  
_exptl_absorpt_correction_T_max      ?  
_exptl_special_details               
;
?
;
_diffrn_ambient_temperature          ?  
_diffrn_radiation_wavelength        0.71073
_diffrn_radiation_type              MoK\a 
_diffrn_radiation_source          'fine-focus sealed tube' 
_diffrn_radiation_monochromator      ? 
_diffrn_measurement_device_type      ? 
_diffrn_measurement_method           ? 
_diffrn_detector_area_resol_mean     ? 
_diffrn_standards_number             ? 
_diffrn_standards_interval_count     ? 
_diffrn_standards_interval_time      ? 
_diffrn_standards_decay_%            ? 
_diffrn_reflns_number                ? 
_diffrn_reflns_av_R_equivalents      ? 
_diffrn_reflns_av_sigmaI/netI        0.02765
_diffrn_reflns_limit_h_min           0
_diffrn_reflns_limit_h_max          14
_diffrn_reflns_limit_k_min           0
_diffrn_reflns_limit_k_max          14
_diffrn_reflns_limit_l_min         -36
_diffrn_reflns_limit_l_max          36
_diffrn_reflns_theta_min            2.69
_diffrn_reflns_theta_max           39.97
_reflns_number_total                  8318
_reflns_number_gt                     8081
_reflns_threshold_expression         >2.0sigma(I)
_computing_data_collection           ? 
_computing_cell_refinement           ? 
_computing_data_reduction            ? 
_computing_structure_solution        ? 
_computing_structure_refinement      'MoPro (J. Appl. Cryst. 2005, 38, 38-54)'
_computing_molecular_graphics        ? 
_computing_publication_material      ? 
_iucr_refine_instructions_details  
; 
# ! MoPro 12.6 08/10/2015 15:22:09 F:\Pliki_do_publikacji_AniaHoser
# ! reflections hkl file : F:\Pliki_do_publikacji_AniaHoser
# ! atomic table file : C:\Users\user\Desktop\Programy_Krys
# ! wave functions file : C:\Users\user\Desktop\Programy_Krys
# ! RF factor = 1.703 % RI factor = 2.988% 
# ! wR2F factor = 2.155 % wR2I factor = 4.069% 
# ! g.o.f.(F**2) = 1.239 Nvar= 237 Nref= 8318 Nfree= 0 0.07<sinT/l< 0.90 
#  
# WSIG 1.00000 ! weighting scheme 
#  ! SPACE GROUP P ? 
#  
# CELL 8.0798 8.1645 20.3778 90.0000 90.0000 90.0000 0.71073 
# ZERR 0.0000 0.0000 0.0000 0.0000 0.0000 0.0000 
#  
# SYMM 4 P 
#  X , Y, Z 
#  1/2-X , -Y, 1/2+Z 
#  -X , 1/2+Y, 1/2-Z 
#  1/2+X , 1/2-Y, -Z 
#  
# SCALE 1 2.785834 
#  
# FMULT 1.00000 
#  
# UOVER 0.00000 0.00000 0.00000 0.00000 0.00000 0.00000 ANI 
#  
# SOLVT 0.00000 50.00000 
#  
# EXTIN 0.00000 GAUSSIAN ISOT TYP1 ! G*10^4 
#  
#  
# DUMMY 3 
# DUMY 0.20599 1.07837 0.25444 D1 0 ! atom # 35 
# DUMY 0.20071 0.75116 0.07916 D2 0 ! atom # 36 
# DUMY 0.60052 1.13709 0.09856 D3 0 ! atom # 37 
#  
# KAPPA 5 
#  0.999000 0.885000 ! # 1 1 MOL C1 2x 
#  0.999000 0.887000 ! # 2 1 MOL C3 6x 
#  1.004000 0.909000 ! # 3 1 MOL C4 12x 
#  1.110000 1.158000 ! # 4 1 MOL H7 12x 
#  1.118000 1.160000 ! # 5 1 MOL H1 2x 
#  
# ATOMS 34 
#  
# ATOM 1 C1 MOL 1 0.432126 0.885789 0.174565 1.0000 1 C 
#  ZX H1 C15 HEX K1 V0 M0 Q0 
# UANI 0.012106 0.011940 0.011925 0.002403 -.000635 0.001157 
#  3.98514 0. 0. 0. -.028 0. 0. 0. 0. 0. 
#  0.281 0. 0. 0. 0. 0.231 0. 
#  0.063 0. 0. 0. 0. -.109 0. 0. 0. 
#  
# ATOM 2 C2 MOL 1 0.245448 1.094289 0.112899 1.0000 1 C 
#  ZX H2 C20 HEX K1 V0 M0 Q0 
# UANI 0.009414 0.011158 0.011505 0.001276 -.000336 0.000610 
#  3.98514 0. 0. 0. -.028 0. 0. 0. 0. 0. 
#  0.281 0. 0. 0. 0. 0.231 0. 
#  0.063 0. 0. 0. 0. -.109 0. 0. 0. 
#  
# ATOM 3 C3 MOL 1 0.318998 0.982695 0.220039 1.0000 1 C 
#  XY D1 C4 HEX K2 V0 M0 Q0 
# UANI 0.012719 0.012530 0.010321 0.000789 0.000257 0.000588 
#  4.05796 0. 0.047 0. 0. -.179 0. 0. -.033 0. 
#  0. 0.026 0. 0. 0. -.289 0. 
#  0.018 0. 0. -.013 0. 0. 0. 0. 0. 
#  
# ATOM 4 C4 MOL 1 0.307542 0.965048 0.287532 1.0000 1 C 
#  XY D1 C3 HEX K3 V0 M0 Q0 
# UANI 0.017985 0.016891 0.010569 -.001320 0.000586 0.001220 
#  3.92121 0. 0.056 0. 0. -.180 0. 0. -.029 0. 
#  0. 0.030 0. 0. 0. -.264 0. 
#  0.020 0. 0. -.019 0. 0. 0. 0. 0. 
#  
# ATOM 5 C5 MOL 1 0.193607 1.061122 0.322151 1.0000 1 C 
#  XY D1 C6 HEX K3 V0 M0 Q0 
# UANI 0.021150 0.020623 0.011848 -.002458 0.003609 -.001888 
#  3.92121 0. 0.056 0. 0. -.180 0. 0. -.029 0. 
#  0. 0.030 0. 0. 0. -.264 0. 
#  0.020 0. 0. -.019 0. 0. 0. 0. 0. 
#  
# ATOM 6 C6 MOL 1 0.093232 1.172843 0.289296 1.0000 1 C 
#  XY D1 C5 HEX K3 V0 M0 Q0 
# UANI 0.017479 0.018646 0.015878 -.000845 0.004995 -.004761 
#  3.92121 0. 0.056 0. 0. -.180 0. 0. -.029 0. 
#  0. 0.030 0. 0. 0. -.264 0. 
#  0.020 0. 0. -.019 0. 0. 0. 0. 0. 
#  
# ATOM 7 C7 MOL 1 0.105853 1.191818 0.221127 1.0000 1 C 
#  XY D1 C8 HEX K3 V0 M0 Q0 
# UANI 0.012970 0.014325 0.015937 0.001685 0.002257 -.002940 
#  3.92121 0. 0.056 0. 0. -.180 0. 0. -.029 0. 
#  0. 0.030 0. 0. 0. -.264 0. 
#  0.020 0. 0. -.019 0. 0. 0. 0. 0. 
#  
# ATOM 8 C8 MOL 1 0.218407 1.095843 0.186905 1.0000 1 C 
#  XY D1 C7 HEX K2 V0 M0 Q0 
# UANI 0.010991 0.011585 0.011526 0.001197 0.000902 -.000482 
#  4.05796 0. 0.047 0. 0. -.179 0. 0. -.033 0. 
#  0. 0.026 0. 0. 0. -.289 0. 
#  0.018 0. 0. -.013 0. 0. 0. 0. 0. 
#  
# ATOM 9 C9 MOL 1 0.316217 0.805196 0.125082 1.0000 1 C 
#  XY D2 C10 HEX K2 V0 M0 Q0 
# UANI 0.012362 0.010750 0.012429 0.001777 -.000009 -.000330 
#  4.05796 0. 0.047 0. 0. -.179 0. 0. -.033 0. 
#  0. 0.026 0. 0. 0. -.289 0. 
#  0.018 0. 0. -.013 0. 0. 0. 0. 0. 
#  
# ATOM 10 C10 MOL 1 0.301763 0.638777 0.112664 1.0000 1 C 
#  XY D2 C9 HEX K3 V0 M0 Q0 
# UANI 0.017385 0.011019 0.018483 0.002230 -.000138 -.001367 
#  3.92121 0. 0.056 0. 0. -.180 0. 0. -.029 0. 
#  0. 0.030 0. 0. 0. -.264 0. 
#  0.020 0. 0. -.019 0. 0. 0. 0. 0. 
#  
# ATOM 11 C11 MOL 1 0.185439 0.584899 0.066464 1.0000 1 C 
#  XY D2 C12 HEX K3 V0 M0 Q0 
# UANI 0.020453 0.012862 0.021108 0.000248 -.000698 -.004526 
#  3.92121 0. 0.056 0. 0. -.180 0. 0. -.029 0. 
#  0. 0.030 0. 0. 0. -.264 0. 
#  0.020 0. 0. -.019 0. 0. 0. 0. 0. 
#  
# ATOM 12 C12 MOL 1 0.085911 0.696240 0.033136 1.0000 1 C 
#  XY D2 C11 HEX K3 V0 M0 Q0 
# UANI 0.019136 0.015909 0.017416 -.001471 -.002568 -.004284 
#  3.92121 0. 0.056 0. 0. -.180 0. 0. -.029 0. 
#  0. 0.030 0. 0. 0. -.264 0. 
#  0.020 0. 0. -.019 0. 0. 0. 0. 0. 
#  
# ATOM 13 C13 MOL 1 0.100417 0.864076 0.045830 1.0000 1 C 
#  XY D2 C14 HEX K3 V0 M0 Q0 
# UANI 0.014411 0.014611 0.013686 -.000463 -.002443 -.001070 
#  3.92121 0. 0.056 0. 0. -.180 0. 0. -.029 0. 
#  0. 0.030 0. 0. 0. -.264 0. 
#  0.020 0. 0. -.019 0. 0. 0. 0. 0. 
#  
# ATOM 14 C14 MOL 1 0.215129 0.917729 0.091774 1.0000 1 C 
#  XY D2 C13 HEX K2 V0 M0 Q0 
# UANI 0.011037 0.011051 0.011571 0.000722 -.000428 -.000217 
#  4.05796 0. 0.047 0. 0. -.179 0. 0. -.033 0. 
#  0. 0.026 0. 0. 0. -.289 0. 
#  0.018 0. 0. -.013 0. 0. 0. 0. 0. 
#  
# ATOM 15 C15 MOL 1 0.530289 1.013008 0.136184 1.0000 1 C 
#  XY D3 C16 HEX K2 V0 M0 Q0 
# UANI 0.009666 0.012900 0.012058 0.001941 -.000397 0.000723 
#  4.05796 0. 0.047 0. 0. -.179 0. 0. -.033 0. 
#  0. 0.026 0. 0. 0. -.289 0. 
#  0.018 0. 0. -.013 0. 0. 0. 0. 0. 
#  
# ATOM 16 C16 MOL 1 0.701267 1.025931 0.132715 1.0000 1 C 
#  XY D3 C15 HEX K3 V0 M0 Q0 
# UANI 0.009493 0.017300 0.016189 0.002559 -.000713 0.000583 
#  3.92121 0. 0.056 0. 0. -.180 0. 0. -.029 0. 
#  0. 0.030 0. 0. 0. -.264 0. 
#  0.020 0. 0. -.019 0. 0. 0. 0. 0. 
#  
# ATOM 17 C17 MOL 1 0.771178 1.150863 0.094713 1.0000 1 C 
#  XY D3 C18 HEX K3 V0 M0 Q0 
# UANI 0.009466 0.019617 0.016007 0.000085 0.000934 -.000862 
#  3.92121 0. 0.056 0. 0. -.180 0. 0. -.029 0. 
#  0. 0.030 0. 0. 0. -.264 0. 
#  0.020 0. 0. -.019 0. 0. 0. 0. 0. 
#  
# ATOM 18 C18 MOL 1 0.671573 1.260655 0.060760 1.0000 1 C 
#  XY D3 C17 HEX K3 V0 M0 Q0 
# UANI 0.011638 0.016924 0.012217 -.001627 0.001403 -.000261 
#  3.92121 0. 0.056 0. 0. -.180 0. 0. -.029 0. 
#  0. 0.030 0. 0. 0. -.264 0. 
#  0.020 0. 0. -.019 0. 0. 0. 0. 0. 
#  
# ATOM 19 C19 MOL 1 0.499073 1.247881 0.064496 1.0000 1 C 
#  XY D3 C20 HEX K3 V0 M0 Q0 
# UANI 0.011280 0.013128 0.011193 -.000294 0.000037 0.001104 
#  3.92121 0. 0.056 0. 0. -.180 0. 0. -.029 0. 
#  0. 0.030 0. 0. 0. -.264 0. 
#  0.020 0. 0. -.019 0. 0. 0. 0. 0. 
#  
# ATOM 20 C20 MOL 1 0.429392 1.124790 0.102459 1.0000 1 C 
#  XY D3 C19 HEX K2 V0 M0 Q0 
# UANI 0.009253 0.011843 0.011012 0.000853 -.000134 0.000845 
#  4.05796 0. 0.047 0. 0. -.179 0. 0. -.033 0. 
#  0. 0.026 0. 0. 0. -.289 0. 
#  0.018 0. 0. -.013 0. 0. 0. 0. 0. 
#  
# ATOM 21 H7 MOL 1 0.029915 1.277125 0.196016 1.0000 1 H 
#  ZY C7 C8 QUA K4 V0 M0 Q0 
# UISO 0.030360 
#  1.04821 0. 0. 0. 0.182 0.086 0. 0. 0. 0. 
#  
# ATOM 22 H1 MOL 1 0.511332 0.800068 0.199474 1.0000 1 H 
#  ZY C1 C15 QUA K5 V0 M0 Q0 
# UISO 0.027861 
#  1.02450 0. 0. 0. 0.166 0.079 0. 0. 0. 0. 
#  
# ATOM 23 H19 MOL 1 0.422561 1.333221 0.038036 1.0000 1 H 
#  ZY C19 C20 QUA K4 V0 M0 Q0 
# UISO 0.026556 
#  1.04821 0. 0. 0. 0.182 0.086 0. 0. 0. 0. 
#  
# ATOM 24 H10 MOL 1 0.378924 0.554366 0.138623 1.0000 1 H 
#  ZY C10 C9 QUA K4 V0 M0 Q0 
# UISO 0.035741 
#  1.04821 0. 0. 0. 0.182 0.086 0. 0. 0. 0. 
#  
# ATOM 25 H2 MOL 1 0.168335 1.182100 0.087098 1.0000 1 H 
#  ZY C2 C20 QUA K5 V0 M0 Q0 
# UISO 0.024560 
#  1.02450 0. 0. 0. 0.166 0.079 0. 0. 0. 0. 
#  
# ATOM 26 H16 MOL 1 0.774636 0.943609 0.158715 1.0000 1 H 
#  ZY C16 C15 QUA K4 V0 M0 Q0 
# UISO 0.035551 
#  1.04821 0. 0. 0. 0.182 0.086 0. 0. 0. 0. 
#  
# ATOM 27 H13 MOL 1 0.022138 0.950621 0.020029 1.0000 1 H 
#  ZY C13 C14 QUA K4 V0 M0 Q0 
# UISO 0.032611 
#  1.04821 0. 0. 0. 0.182 0.086 0. 0. 0. 0. 
#  
# ATOM 28 H6 MOL 1 0.004852 1.242270 0.316112 1.0000 1 H 
#  ZY C6 C5 QUA K4 V0 M0 Q0 
# UISO 0.039110 
#  1.04821 0. 0. 0. 0.182 0.086 0. 0. 0. 0. 
#  
# ATOM 29 H5 MOL 1 0.181959 1.049324 0.374048 1.0000 1 H 
#  ZY C5 C6 QUA K4 V0 M0 Q0 
# UISO 0.037807 
#  1.04821 0. 0. 0. 0.182 0.086 0. 0. 0. 0. 
#  
# ATOM 30 H4 MOL 1 0.385043 0.877684 0.311713 1.0000 1 H 
#  ZY C4 C3 QUA K4 V0 M0 Q0 
# UISO 0.032376 
#  1.04821 0. 0. 0. 0.182 0.086 0. 0. 0. 0. 
#  
# ATOM 31 H17 MOL 1 0.904011 1.160828 0.091759 1.0000 1 H 
#  ZY C17 C18 QUA K4 V0 M0 Q0 
# UISO 0.031065 
#  1.04821 0. 0. 0. 0.182 0.086 0. 0. 0. 0. 
#  
# ATOM 32 H11 MOL 1 0.171597 0.455879 0.055395 1.0000 1 H 
#  ZY C11 C12 QUA K4 V0 M0 Q0 
# UISO 0.041295 
#  1.04821 0. 0. 0. 0.182 0.086 0. 0. 0. 0. 
#  
# ATOM 33 H18 MOL 1 0.728893 1.356681 0.031726 1.0000 1 H 
#  ZY C18 C17 QUA K4 V0 M0 Q0 
# UISO 0.032877 
#  1.04821 0. 0. 0. 0.182 0.086 0. 0. 0. 0. 
#  
# ATOM 34 H12 MOL 1 -0.004792 0.652983 -0.001612 1.0000 1 H 
#  ZY C12 C11 QUA K4 V0 M0 Q0 
# UISO 0.035119 
#  1.04821 0. 0. 0. 0.182 0.086 0. 0. 0. 0. 
#  
# ANHAR 0 3 ! number_of_anharmonic_atoms max_order 
# ! 1 ! atom number 
# ! 0.00E+00 0.00E+00 0.00E+00 0.00E+00 0.00E+00 0.00E+00 0.00E+00 0.00E+00 
# ! 0.00E+00 0.00E+00 
#  
#  
# STOP 
; 
_refine_special_details              
;
 Refinement of F^2^ against reflections.
 The threshold expression of F^2^ > 2sigma(F^2^) is
 used for calculating R-factors(gt) and is not
 relevant to the choice of reflections for refinement.
 R-factors based on F^2^ are statistically about twice
 as large as those based on F, and R-factors based on
 ALL data will be even larger.
;
_refine_ls_structure_factor_coef     Fsqd 
_refine_ls_matrix_type                full
[truncated: 13,750 more chars]
