# Supplementary material for: Yes, one can obtain better quality structures from routine X-ray data collection
Source: IUCrJ. 2016 Jan 1;3(Pt 1):61–70. doi: 10.1107/S2052252515020941 (PMC4704080; doi:10.1107/S2052252515020941)
Supplement: Supplementary file 3 [file m-03-00061-sup3.zip]

Archive with 181 entries (173 files):
- Neutron/BENZ_N_100.cif
- Neutron/DCDMT_N_100.cif
- Neutron/DMAN_N_100.cif
- Neutron/FC_N_100.cif
- Neutron/T_N_100.cif
- X-ray/BENZ_IAM/
- X-ray/BENZ_TAAM/
- X-ray/DCDMT_IAM/
- X-ray/DMAN_IAM/
- X-ray/DMAN_TAAM/
- X-ray/FC_IAM/
- X-ray/T_IAM/
- X-ray/T_TAAM/
- X-ray/BENZ_IAM/BENZ_IAM_40.cif
- X-ray/BENZ_IAM/BENZ_IAM_42.cif
- X-ray/BENZ_IAM/BENZ_IAM_44.cif
- X-ray/BENZ_IAM/BENZ_IAM_46.cif
- X-ray/BENZ_IAM/BENZ_IAM_48.cif
- X-ray/BENZ_IAM/BENZ_IAM_50.cif
- X-ray/BENZ_IAM/BENZ_IAM_52.cif
- X-ray/BENZ_IAM/BENZ_IAM_54.cif
- X-ray/BENZ_IAM/BENZ_IAM_56.cif
- X-ray/BENZ_IAM/BENZ_IAM_58.cif
- X-ray/BENZ_IAM/BENZ_IAM_60.cif
- X-ray/BENZ_IAM/BENZ_IAM_62.cif
- X-ray/BENZ_IAM/BENZ_IAM_64.cif
- X-ray/BENZ_IAM/BENZ_IAM_66.cif
- X-ray/BENZ_IAM/BENZ_IAM_68.cif
- X-ray/BENZ_IAM/BENZ_IAM_70.cif
- X-ray/BENZ_IAM/BENZ_IAM_72.cif
- X-ray/BENZ_IAM/BENZ_IAM_74.cif
- X-ray/BENZ_IAM/BENZ_IAM_76.cif
- X-ray/BENZ_IAM/BENZ_IAM_78.cif
- X-ray/BENZ_IAM/BENZ_IAM_80.cif
- X-ray/BENZ_TAAM/BENZ_TAAM_40.cif
- X-ray/BENZ_TAAM/BENZ_TAAM_42.cif
- X-ray/BENZ_TAAM/BENZ_TAAM_44.cif
- X-ray/BENZ_TAAM/BENZ_TAAM_46.cif
- X-ray/BENZ_TAAM/BENZ_TAAM_48.cif
- X-ray/BENZ_TAAM/BENZ_TAAM_50.cif
- X-ray/BENZ_TAAM/BENZ_TAAM_52.cif
- X-ray/BENZ_TAAM/BENZ_TAAM_54.cif
- X-ray/BENZ_TAAM/BENZ_TAAM_56.cif
- X-ray/BENZ_TAAM/BENZ_TAAM_58.cif
- X-ray/BENZ_TAAM/BENZ_TAAM_60.cif
- X-ray/BENZ_TAAM/BENZ_TAAM_62.cif
- X-ray/BENZ_TAAM/BENZ_TAAM_64.cif
- X-ray/BENZ_TAAM/BENZ_TAAM_66.cif
- X-ray/BENZ_TAAM/BENZ_TAAM_68.cif
- X-ray/BENZ_TAAM/BENZ_TAAM_70.cif
- X-ray/BENZ_TAAM/BENZ_TAAM_72.cif
- X-ray/BENZ_TAAM/BENZ_TAAM_74.cif
- X-ray/BENZ_TAAM/BENZ_TAAM_76.cif
- X-ray/BENZ_TAAM/BENZ_TAAM_78.cif
- X-ray/BENZ_TAAM/BENZ_TAAM_80.cif
- X-ray/DCDMT_IAM/DCDMT_IAM_40.cif
- X-ray/DCDMT_IAM/DCDMT_IAM_42.cif
- X-ray/DCDMT_IAM/DCDMT_IAM_44.cif
- X-ray/DCDMT_IAM/DCDMT_IAM_46.cif
- X-ray/DCDMT_IAM/DCDMT_IAM_48.cif
- X-ray/DCDMT_IAM/DCDMT_IAM_50.cif
- X-ray/DCDMT_IAM/DCDMT_IAM_52.cif
- X-ray/DCDMT_IAM/DCDMT_IAM_54.cif
- X-ray/DCDMT_IAM/DCDMT_IAM_56.cif
- X-ray/DCDMT_IAM/DCDMT_IAM_58.cif
- X-ray/DCDMT_IAM/DCDMT_IAM_60.cif
- X-ray/DCDMT_IAM/DCDMT_IAM_62.cif
- X-ray/DCDMT_IAM/DCDMT_IAM_64.cif
- X-ray/DCDMT_IAM/DCDMT_IAM_66.cif
- X-ray/DCDMT_IAM/DCDMT_IAM_68.cif
- X-ray/DCDMT_IAM/DCDMT_IAM_70.cif
- X-ray/DCDMT_IAM/DCDMT_IAM_72.cif
- X-ray/DCDMT_IAM/DCDMT_IAM_74.cif
- X-ray/DCDMT_IAM/DCDMT_IAM_76.cif
- X-ray/DCDMT_IAM/DCDMT_IAM_78.cif
- X-ray/DCDMT_IAM/DCDMT_IAM_80.cif
- X-ray/DMAN_IAM/DMAN_IAM_40.cif
- X-ray/DMAN_IAM/DMAN_IAM_42.cif
- X-ray/DMAN_IAM/DMAN_IAM_44.cif
- X-ray/DMAN_IAM/DMAN_IAM_46.cif
- X-ray/DMAN_IAM/DMAN_IAM_48.cif
- X-ray/DMAN_IAM/DMAN_IAM_50.cif
- X-ray/DMAN_IAM/DMAN_IAM_52.cif
- X-ray/DMAN_IAM/DMAN_IAM_54.cif
- X-ray/DMAN_IAM/DMAN_IAM_56.cif
- X-ray/DMAN_IAM/DMAN_IAM_58.cif
- X-ray/DMAN_IAM/DMAN_IAM_60.cif
- X-ray/DMAN_IAM/DMAN_IAM_62.cif
- X-ray/DMAN_IAM/DMAN_IAM_64.cif
- X-ray/DMAN_IAM/DMAN_IAM_66.cif
- X-ray/DMAN_IAM/DMAN_IAM_68.cif
- X-ray/DMAN_IAM/DMAN_IAM_70.cif
- X-ray/DMAN_IAM/DMAN_IAM_72.cif
- X-ray/DMAN_IAM/DMAN_IAM_74.cif
- X-ray/DMAN_IAM/DMAN_IAM_76.cif
- X-ray/DMAN_IAM/DMAN_IAM_78.cif
- X-ray/DMAN_IAM/DMAN_IAM_80.cif
- X-ray/DMAN_TAAM/DMAN_TAAM_40.cif
- X-ray/DMAN_TAAM/DMAN_TAAM_42.cif
- X-ray/DMAN_TAAM/DMAN_TAAM_44.cif
- X-ray/DMAN_TAAM/DMAN_TAAM_46.cif
- X-ray/DMAN_TAAM/DMAN_TAAM_48.cif
- X-ray/DMAN_TAAM/DMAN_TAAM_50.cif
- X-ray/DMAN_TAAM/DMAN_TAAM_52.cif
- X-ray/DMAN_TAAM/DMAN_TAAM_54.cif
- X-ray/DMAN_TAAM/DMAN_TAAM_56.cif
- X-ray/DMAN_TAAM/DMAN_TAAM_58.cif
- X-ray/DMAN_TAAM/DMAN_TAAM_60.cif
- X-ray/DMAN_TAAM/DMAN_TAAM_62.cif
- X-ray/DMAN_TAAM/DMAN_TAAM_64.cif
- X-ray/DMAN_TAAM/DMAN_TAAM_66.cif
- X-ray/DMAN_TAAM/DMAN_TAAM_68.cif
- X-ray/DMAN_TAAM/DMAN_TAAM_70.cif
- X-ray/DMAN_TAAM/DMAN_TAAM_72.cif
- X-ray/DMAN_TAAM/DMAN_TAAM_74.cif
- X-ray/DMAN_TAAM/DMAN_TAAM_76.cif
- X-ray/DMAN_TAAM/DMAN_TAAM_78.cif
- X-ray/DMAN_TAAM/DMAN_TAAM_80.cif
- X-ray/FC_IAM/FC_IAM_40.cif
- X-ray/FC_IAM/FC_IAM_42.cif
- X-ray/FC_IAM/FC_IAM_44.cif
- X-ray/FC_IAM/FC_IAM_46.cif
- X-ray/FC_IAM/FC_IAM_48.cif
- X-ray/FC_IAM/FC_IAM_50.cif
- X-ray/FC_IAM/FC_IAM_52.cif
- X-ray/FC_IAM/FC_IAM_54.cif
- X-ray/FC_IAM/FC_IAM_56.cif
- X-ray/FC_IAM/FC_IAM_58.cif
- X-ray/FC_IAM/FC_IAM_60.cif
- X-ray/FC_IAM/FC_IAM_62.cif
- X-ray/FC_IAM/FC_IAM_64.cif
- X-ray/FC_IAM/FC_IAM_66.cif
- X-ray/FC_IAM/FC_IAM_68.cif
- X-ray/FC_IAM/FC_IAM_70.cif
- X-ray/FC_IAM/FC_IAM_72.cif
- X-ray/FC_IAM/FC_IAM_74.cif
- X-ray/FC_IAM/FC_IAM_76.cif
- X-ray/FC_IAM/FC_IAM_78.cif
- X-ray/FC_IAM/FC_IAM_80.cif
- X-ray/T_IAM/T_IAM_40.cif
- X-ray/T_IAM/T_IAM_42.cif
- X-ray/T_IAM/T_IAM_44.cif
- X-ray/T_IAM/T_IAM_46.cif
- X-ray/T_IAM/T_IAM_48.cif
- X-ray/T_IAM/T_IAM_50.cif
- X-ray/T_IAM/T_IAM_52.cif
- X-ray/T_IAM/T_IAM_54.cif
- X-ray/T_IAM/T_IAM_56.cif
- X-ray/T_IAM/T_IAM_58.cif
- X-ray/T_IAM/T_IAM_60.cif
- X-ray/T_IAM/T_IAM_62.cif
- X-ray/T_IAM/T_IAM_64.cif
- X-ray/T_IAM/T_IAM_66.cif
- X-ray/T_IAM/T_IAM_68.cif
- X-ray/T_IAM/T_IAM_70.cif
- X-ray/T_IAM/T_IAM_72.cif
- X-ray/T_IAM/T_IAM_74.cif
- X-ray/T_IAM/T_IAM_76.cif
- X-ray/T_IAM/T_IAM_78.cif
- X-ray/T_IAM/T_IAM_80.cif
- X-ray/T_TAAM/T_TAAM_40.cif
- X-ray/T_TAAM/T_TAAM_42.cif
- X-ray/T_TAAM/T_TAAM_44.cif
- X-ray/T_TAAM/T_TAAM_46.cif
- X-ray/T_TAAM/T_TAAM_48.cif
- X-ray/T_TAAM/T_TAAM_50.cif
- X-ray/T_TAAM/T_TAAM_52.cif
- X-ray/T_TAAM/T_TAAM_54.cif
- X-ray/T_TAAM/T_TAAM_56.cif
- X-ray/T_TAAM/T_TAAM_58.cif
- X-ray/T_TAAM/T_TAAM_60.cif
- X-ray/T_TAAM/T_TAAM_62.cif
- X-ray/T_TAAM/T_TAAM_64.cif
- X-ray/T_TAAM/T_TAAM_66.cif
- X-ray/T_TAAM/T_TAAM_68.cif
- X-ray/T_TAAM/T_TAAM_70.cif
- X-ray/T_TAAM/T_TAAM_72.cif
- X-ray/T_TAAM/T_TAAM_74.cif
- X-ray/T_TAAM/T_TAAM_76.cif
- X-ray/T_TAAM/T_TAAM_78.cif
- X-ray/T_TAAM/T_TAAM_80.cif
