# Supplementary material for: Yes, one can obtain better quality structures from routine X-ray data collection
Source: IUCrJ. 2016 Jan 1;3(Pt 1):61–70. doi: 10.1107/S2052252515020941 (PMC4704080; doi:10.1107/S2052252515020941)
Supplement: Supplementary file 3 [file m-03-00061-sup3.zip › Neutron/BENZ_N_100.cif]

data_BENZ100D_publ

_pd_block_id
  2008-07-30T15:42|BENZ100D|Matthias|Overall

_audit_creation_method  "from EXP file using GSAS2CIF"
_audit_creation_date                   2008-07-30T15:42
_audit_author_name                     Matthias
_audit_update_record
; 2008-07-30T15:42  Initial CIF as created by GSAS2CIF
;

#=============================================================================
# this information describes the project, paper etc. for the CIF             #
# Acta Cryst. Section C papers and editorial correspondence is generated     #
# from the information in this section                                       #
#                                                                            #
#   (from)   CIF submission form for Rietveld refinements (Acta Cryst. C)    #
#                                                 Version 14 December 1998   #
#=============================================================================
# 1. SUBMISSION DETAILS

_publ_contact_author_name            ?   # Name of author for correspondence
_publ_contact_author_address             # Address of author for correspondence
; ?
;
_publ_contact_author_email           ?
_publ_contact_author_fax             ?
_publ_contact_author_phone           ?

_publ_contact_letter
; ?
;

_publ_requested_journal              ?
_publ_requested_coeditor_name        ?
_publ_requested_category             ?   # Acta C: one of CI/CM/CO/FI/FM/FO

#==============================================================================

# 2. PROCESSING SUMMARY (IUCr Office Use Only)
u
_journal_data_validation_number      ?

_journal_date_recd_electronic        ?
_journal_date_to_coeditor            ?
_journal_date_from_coeditor          ?
_journal_date_accepted               ?
_journal_date_printers_first         ?
_journal_date_printers_final         ?
_journal_date_proofs_out             ?
_journal_date_proofs_in              ?
_journal_coeditor_name               ?
_journal_coeditor_code               ?
_journal_coeditor_notes
; ?
;
_journal_techeditor_code             ?
_journal_techeditor_notes
; ?
;
_journal_coden_ASTM                  ?
_journal_name_full                   ?
_journal_year                        ?
_journal_volume                      ?
_journal_issue                       ?
_journal_page_first                  ?
_journal_page_last                   ?
_journal_paper_category              ?
_journal_suppl_publ_number           ?
_journal_suppl_publ_pages            ?

#==============================================================================

# 3. TITLE AND AUTHOR LIST

_publ_section_title
; ?
;
_publ_section_title_footnote
; ?
;

# The loop structure below should contain the names and addresses of all
# authors, in the required order of publication. Repeat as necessary.

loop_
	_publ_author_name
        _publ_author_footnote
	_publ_author_address
 ?                                   #<--'Last name, first name'
; ?
;
; ?
;

#==============================================================================

# 4. TEXT

_publ_section_synopsis
;  ?
;
_publ_section_abstract
; ?
;
_publ_section_comment
; ?
;
_publ_section_exptl_prep      # Details of the preparation of the sample(s)
                              # should be given here.
; ?
;
_publ_section_exptl_refinement
; ?
;
_publ_section_references
; ?
;
_publ_section_figure_captions
; ?
;
_publ_section_acknowledgements
; ?
;

#=============================================================================
# 5. OVERALL REFINEMENT & COMPUTING DETAILS

_refine_special_details
; ?
;
_pd_proc_ls_special_details
; ?
;

# The following items are used to identify the programs used.
_computing_molecular_graphics     ?
_computing_publication_material   ?

_refine_ls_weighting_scheme       ?
_refine_ls_weighting_details      ?
_refine_ls_hydrogen_treatment     ?
_refine_ls_extinction_method      ?
_refine_ls_extinction_coef        ?
_refine_ls_number_constraints     ?

_refine_ls_restrained_S_all       ?
_refine_ls_restrained_S_obs       ?

#==============================================================================
# 6. SAMPLE PREPARATION DATA

# (In the unusual case where multiple samples are used in a single
#  Rietveld study, this information should be moved into the phase
#  blocks)

# The following three fields describe the preparation of the material.
# The cooling rate is in K/min.  The pressure at which the sample was
# prepared is in kPa.  The temperature of preparation is in K.

_pd_prep_cool_rate                ?
_pd_prep_pressure                 ?
_pd_prep_temperature              ?

_pd_char_colour                   ?       # use ICDD colour descriptions
data_BENZ100D_overall

_refine_ls_shift/su_max                0.01
_refine_ls_shift/su_mean               0.00
_computing_structure_refinement        GSAS
_refine_ls_number_parameters           283
_refine_ls_goodness_of_fit_all         2.62
_refine_ls_number_restraints           0
_refine_ls_matrix_type                 full

# pointers to the phase blocks
loop_   _pd_phase_block_id
      2008-07-30T15:42|BENZ100D_phase1|Matthias||
# pointers to the diffraction patterns
loop_   _pd_block_diffractogram_id
      ?

# Information for phase 1
data_BENZ100D_phase_1

_pd_block_id
  2008-07-30T15:42|BENZ100D_phase1|Matthias||

#==============================================================================
# 7. CHEMICAL, STRUCTURAL AND CRYSTAL DATA

_pd_char_particle_morphology      ?

_chemical_name_systematic
; ?
;
_chemical_name_common             ?
_chemical_formula_moiety          ?
_chemical_formula_structural      ?
_chemical_formula_analytical      ?
_chemical_melting_point           ?
_chemical_compound_source         ?       # for minerals and
                                          # natural products
_symmetry_space_group_name_Hall   ?

_exptl_crystal_F_000               ?
_exptl_crystal_density_diffrn      ?
_exptl_crystal_density_meas        ?
_exptl_crystal_density_method      ?

_cell_measurement_temperature     ?

_cell_special_details
; ?
;

_geom_special_details             ?

# The following item identifies the program(s) used (if appropriate).
_computing_structure_solution     ?

#==============================================================================

# 8. Phase information from GSAS

_pd_phase_name                         "Benzidine 100 K 2xtals 3D profile"
_cell_length_a                         6.5742(10)
_cell_length_b                         7.6702(12)
_cell_length_c                         12.6360(19)
_cell_angle_alpha                      85.260(11)
_cell_angle_beta                       76.735(11)
_cell_angle_gamma                      73.823(11)
_cell_volume                           595.50(16)
_symmetry_cell_setting                 triclinic
_symmetry_space_group_name_H-M         "P -1"
loop_ _symmetry_equiv_pos_site_id _symmetry_equiv_pos_as_xyz
       1 +x,+y,+z 
      -1 -x,-y,-z 

# ATOMIC COORDINATES AND DISPLACEMENT PARAMETERS


loop_
      _atom_site_type_symbol
      _atom_site_label
      _atom_site_fract_x
      _atom_site_fract_y
      _atom_site_fract_z
      _atom_site_occupancy
      _atom_site_thermal_displace_type
      _atom_site_U_iso_or_equiv
      _atom_site_symmetry_multiplicity
Cl
Cl1     0.04010(11)  0.17604(10)  0.08085(6)   1.0        Uani   0.00829       2
Cl
Cl2     0.46053(12)  0.32479(10)  0.91129(6)   1.0        Uani   0.00909       2
N 
N1      1.10311(12)  0.56618(11)  0.11560(6)   1.0        Uani   0.00863       2
N 
N2      0.41191(12)  0.92370(11)  0.88632(6)   1.0        Uani   0.00885       2
C 
C1      0.99395(16)  0.61901(14)  0.22696(8)   1.0        Uani   0.00679       2
C 
C2      0.93444(17)  0.49031(14)  0.30263(8)   1.0        Uani   0.00807       2
C 
C3      0.83674(17)  0.54252(14)  0.40961(8)   1.0        Uani   0.00813       2
C 
C4      0.79440(15)  0.72264(13)  0.44164(7)   1.0        Uani   0.00657       2
C 
C5      0.85536(17)  0.84926(14)  0.36246(8)   1.0        Uani   0.00835       2
C 
C6      0.95732(17)  0.79810(14)  0.25573(8)   1.0        Uani   0.00825       2
C 
C7      0.51297(16)  0.87103(14)  0.77363(8)   1.0        Uani   0.00697       2
C 
C8      0.63241(17)  0.97717(15)  0.70667(8)   1.0        Uani   0.00928       2
C 
C9      0.72195(17)  0.92875(15)  0.59874(8)   1.0        Uani   0.00882       2
C 
C10     0.69380(15)  0.77567(13)  0.55619(7)   1.0        Uani   0.00674       2
C 
C11     0.57234(17)  0.67197(14)  0.62643(8)   1.0        Uani   0.00846       2
C 
C12     0.48197(17)  0.71823(14)  0.73480(8)   1.0        Uani   0.00845       2
H 
H1      1.1026(4)    0.43410(33)  0.10109(20)  1.0        Uani   0.02111       2
H 
H2      1.2642(4)    0.5753(4)    0.09945(21)  1.0        Uani   0.02265       2
H 
H3      1.0324(5)    0.6528(4)    0.05786(20)  1.0        Uani   0.02298       2
H 
H4      0.9680(5)    0.35024(34)  0.27889(22)  1.0        Uani   0.02541       2
H 
H5      0.4122(5)    1.05623(35)  0.89895(20)  1.0        Uani   0.02265       2
H 
H6      0.4880(5)    0.8378(4)    0.94291(21)  1.0        Uani   0.02368       2
H 
H7      0.2514(4)    0.9147(4)    0.90549(21)  1.0        Uani   0.02448       2
H 
H8      0.7992(5)    0.4395(4)    0.46934(20)  1.0        Uani   0.02464       2
H 
H9      0.8200(5)    0.99069(34)  0.38299(22)  1.0        Uani   0.0257        2
H 
H10     1.0068(5)    0.8976(4)    0.19604(20)  1.0        Uani   0.02473       2
H 
H11     0.6536(5)    1.0968(4)    0.73850(21)  1.0        Uani   0.02633       2
H 
H12     0.8161(5)    1.0119(4)    0.54821(22)  1.0        Uani   0.02757       2
H 
H13     0.5450(5)    0.5523(4)    0.59722(22)  1.0        Uani   0.0262        2
H 
H14     0.3888(5)    0.6353(4)    0.78816(21)  1.0        Uani   0.02567       2

loop_ _atom_site_aniso_label
      _atom_site_aniso_U_11
      _atom_site_aniso_U_12
      _atom_site_aniso_U_13
      _atom_site_aniso_U_22
      _atom_site_aniso_U_23
      _atom_site_aniso_U_33
Cl1     0.00994(26 -0.00326(22 -0.00029(19  0.00701(24  0.00020(20  0.00765(24
Cl2     0.01030(27 -0.00353(23 -0.00094(20  0.00825(26  0.00029(21  0.00872(25
N1      0.01117(29 -0.00315(25 -0.00088(21  0.00868(28 -0.00043(21  0.00590(25
N2      0.01065(29 -0.00243(25 -0.00092(21  0.00974(29 -0.00094(22  0.00568(25
C1      0.0082(4)  -0.00151(31 -0.00096(27  0.0067(4)  -0.00055(27  0.00506(33
C2      0.0111(4)  -0.00244(32 -0.00055(28  0.00640(34 -0.00034(27  0.00616(33
C3      0.0117(4)  -0.00266(33 -0.00014(28  0.00673(35 -0.00027(27  0.00523(32
C4      0.0080(4)  -0.00198(33 -0.00100(29  0.0065(4)  -0.00041(29  0.00513(34
C5      0.0124(4)  -0.00247(32 -0.00088(28  0.00597(34 -0.00011(27  0.00612(33
C6      0.0119(4)  -0.00233(33 -0.00090(29  0.00617(34  0.00062(27  0.00602(33
C7      0.0076(4)  -0.00234(32 -0.00095(27  0.0075(4)  -0.00063(28  0.00581(34
C8      0.0121(4)  -0.00552(35  0.00003(29  0.0099(4)  -0.00167(29  0.00669(34
C9      0.0116(4)  -0.00541(34  0.00094(28  0.0092(4)  -0.00155(29  0.00613(33
C10     0.0076(4)  -0.00269(33 -0.00026(28  0.0075(4)  -0.00061(30  0.00507(35
C11     0.0110(4)  -0.00467(33  0.00036(28  0.0083(4)  -0.00140(28  0.00647(33
C12     0.0108(4)  -0.00375(33  0.00042(28  0.0081(4)  -0.00090(28  0.00622(33
H1      0.0295(12) -0.0068(9)  -0.0037(9)   0.0141(9)  -0.0030(8)   0.0199(11)
H2      0.0173(10) -0.0086(10)  0.0001(8)   0.0301(13) -0.0017(9)   0.0201(10)
H3      0.0302(13) -0.0004(10) -0.0071(9)   0.0205(11)  0.0008(8)   0.0152(10)
H4      0.0411(15) -0.0085(10) -0.0015(10)  0.0123(9)  -0.0044(8)   0.0218(11)
H5      0.0344(13) -0.0068(10) -0.0038(9)   0.0155(10) -0.0053(8)   0.0181(10)
H6      0.0297(13) -0.0016(10) -0.0094(9)   0.0227(11)  0.0011(9)   0.0172(10)
H7      0.0166(10) -0.0072(10)  0.0003(8)   0.0353(15) -0.0028(10)  0.0199(11)
H8      0.0387(14) -0.0104(11) -0.0002(9)   0.0176(10)  0.0044(8)   0.0157(10)
H9      0.0411(15) -0.0057(10) -0.0017(10)  0.0119(9)  -0.0031(8)   0.0212(11)
H10     0.0389(14) -0.0111(11)  0.0006(9)   0.0177(10)  0.0040(8)   0.0157(10)
H11     0.0370(14) -0.0169(11)  0.0013(10)  0.0248(12) -0.0092(9)   0.0203(11)
H12     0.0383(15) -0.0214(12)  0.0029(10)  0.0265(13)  0.0007(10)  0.0210(11)
H13     0.0350(14) -0.0166(11)  0.0017(10)  0.0233(12) -0.0086(9)   0.0232(11)
H14     0.0340(14) -0.0159(11)  0.0032(9)   0.0243(12)  0.0011(9)   0.0190(11)

loop_ _atom_type_symbol
      _atom_type_number_in_cell
                   Cl  4.0        
                   N   4.0        
                   C  24.0        
                   H  28.0        
 
# If you change Z, be sure to change all 3 of the following
_chemical_formula_sum                  "C6 H7 Cl N"
_chemical_formula_weight               128.58
_cell_formula_units_Z                  4

# MOLECULAR GEOMETRY

loop_
      _geom_bond_atom_site_label_1
      _geom_bond_atom_site_label_2
      _geom_bond_distance
      _geom_bond_site_symmetry_1
      _geom_bond_site_symmetry_2
      _geom_bond_publ_flag
N1	C1	1.4588(13)	.	1_555	N
N1	H1	1.0454(26)	.	1_555	N
N1	H2	1.0523(25)	.	1_555	N
N1	H3	1.0456(25)	.	1_555	N
N2	C7	1.4641(13)	.	1_555	N
N2	H5	1.0425(26)	.	1_555	N
N2	H6	1.0480(25)	.	1_555	N
N2	H7	1.0472(25)	.	1_555	N
C1	C2	1.3889(14)		1_555	
C1	C6	1.3911(15)	.	1_555	N
C2	C3	1.3958(15)	.	1_555	N
C2	H4	1.0879(27)	.	1_555	N
C3	C4	1.4059(15)	.	1_555	N
C3	H8	1.0861(25)	.	1_555	N
C4	C5	1.4061(13)	.	1_555	N
C4	C10	1.4853(13)	.	1_555	N
C5	C6	1.3958(15)	.	1_555	N
C5	H9	1.0847(28)	.	1_555	N
C6	H10	1.0900(25)	.	1_555	N
C7	C8	1.3902(14)	.	1_555	N
C7	C12	1.3892(14)	.	1_555	N
C8	C9	1.3921(15)	.	1_555	N
C8	H11	1.0865(27)	.	1_555	N
C9	C10	1.4046(14)	.	1_555	N
C9	H12	1.0810(26)	.	1_555	N
C10	C11	1.4036(13)	.	1_555	N
C11	C12	1.3941(15)	.	1_555	N
C11	H13	1.0903(27)	.	1_555	N
C12	H14	1.0915(26)	.	1_555	N


loop_
      _geom_angle_atom_site_label_1
      _geom_angle_atom_site_label_2
      _geom_angle_atom_site_label_3
      _geom_angle
      _geom_angle_site_symmetry_1
      _geom_angle_site_symmetry_2
      _geom_angle_site_symmetry_3
      _geom_angle_publ_flag
  C1        N1        H1              111.50(16)      1_555  .      1_555  N
  C1        N1        H2              110.45(16)      1_555  .      1_555  N
  C1        N1        H3              112.61(17)      1_555  .      1_555  N
  H1        N1        H2              109.33(23)      1_555  .      1_555  N
  H1        N1        H3              107.92(21)      1_555  .      1_555  N
  H2        N1        H3              104.77(22)      1_555  .      1_555  N
  C7        N2        H5              111.12(16)      1_555  .      1_555  N
  C7        N2        H6              112.97(18)      1_555  .      1_555  N
  C7        N2        H7              110.24(16)      1_555  .      1_555  N
  H5        N2        H6              108.31(21)      1_555  .      1_555  N
  H5        N2        H7              108.76(24)      1_555  .      1_555  N
  H6        N2        H7              105.20(23)      1_555  .      1_555  N
  N1        C1        C2               119.99(9)      1_555  .      1_555  N
  N1        C1        C6               118.66(8)      1_555  .      1_555  N
  C2        C1        C6               121.32(9)      1_555  .      1_555  N
  C1        C2        C3              119.02(10)      1_555  .      1_555  N
  C1        C2        H4              120.14(17)      1_555  .      1_555  N
  C3        C2        H4              120.81(17)      1_555  .      1_555  N
  C2        C3        C4               121.41(9)      1_555  .      1_555  N
  C2        C3        H8              118.58(18)      1_555  .      1_555  N
  C4        C3        H8              119.97(17)      1_555  .      1_555  N
  C3        C4        C5               117.86(9)      1_555  .      1_555  N
  C3        C4        C10              120.85(8)      1_555  .      1_555  N
  C5        C4        C10              121.28(9)      1_555  .      1_555  N
  C4        C5        C6              121.34(10)      1_555  .      1_555  N
  C4        C5        H9              120.21(17)      1_555  .      1_555  N
  C6        C5        H9              118.43(17)      1_555  .      1_555  N
  C1        C6        C5               119.03(9)      1_555  .      1_555  N
  C1        C6        H10             120.77(17)      1_555  .      1_555  N
  C5        C6        H10             120.20(18)      1_555  .      1_555  N
  N2        C7        C8               119.65(9)      1_555  .      1_555  N
  N2        C7        C12              119.09(8)      1_555  .      1_555  N
  C8        C7        C12              121.24(9)      1_555  .      1_555  N
  C7        C8        C9               119.07(9)      1_555  .      1_555  N
  C7        C8        H11             120.05(17)      1_555  .      1_555  N
  C9        C8        H11             120.88(17)      1_555  .      1_555  N
  C8        C9        C10              121.48(9)      1_555  .      1_555  N
  C8        C9        H12             118.00(18)      1_555  .      1_555  N
  C10       C9        H12             120.51(18)      1_555  .      1_555  N
  C4        C10       C9               121.06(8)      1_555  .      1_555  N
  C4        C10       C11              121.21(8)      1_555  .      1_555  N
  C9        C10       C11              117.71(9)      1_555  .      1_555  N
  C10       C11       C12              121.57(9)      1_555  .      1_555  N
  C10       C11       H13             120.54(17)      1_555  .      1_555  N
  C12       C11       H13             117.88(17)      1_555  .      1_555  N
  C7        C12       C11              118.93(9)      1_555  .      1_555  N
  C7        C12       H14             120.69(18)      1_555  .      1_555  N
  C11       C12       H14             120.38(18)      1_555  .      1_555  N
