# Supplementary material for: Yes, one can obtain better quality structures from routine X-ray data collection
Source: IUCrJ. 2016 Jan 1;3(Pt 1):61–70. doi: 10.1107/S2052252515020941 (PMC4704080; doi:10.1107/S2052252515020941)
Supplement: Supplementary file 3 [file m-03-00061-sup3.zip › Neutron/DCDMT_N_100.cif]

 
data_dcdmtrn 
 
_audit_creation_method            SHELXL-97 
_chemical_name_systematic 
; 
 1,4,-dichloro-9,10-dimethylotriptycene 
; 
_chemical_name_common             '1,4,-dichloro-9,10-dimethylotriptycene' 
_chemical_melting_point           ? 
_chemical_formula_moiety          ? 
_chemical_formula_sum 
 'C22 H16 Cl2' 
_chemical_formula_weight          351.28 
 
loop_
 _atom_type_symbol
 _atom_type_scat_length_neutron
 _atom_type_scat_source
 C    6.646 International_Tables_Vol_C
 H   -3.739 International_Tables_Vol_C
 Cl   9.577 International_Tables_Vol_C

 
_symmetry_cell_setting            monoclinic 
_symmetry_space_group_name_H-M    P21 
 
loop_ 
 _symmetry_equiv_pos_as_xyz 
 'x, y, z' 
 '-x, y+1/2, -z' 
 
_cell_length_a                    13.589(3) 
_cell_length_b                    8.0415(16) 
_cell_length_c                    14.943(3) 
_cell_angle_alpha                 90.00 
_cell_angle_beta                  93.998(13) 
_cell_angle_gamma                 90.00 
_cell_volume                      1628.9(5) 
_cell_formula_units_Z             4 
_cell_measurement_temperature     100(2) 
 
_exptl_crystal_description        ? 
_exptl_crystal_colour             colourless 
_exptl_crystal_size_max           5 
_exptl_crystal_size_mid           3 
_exptl_crystal_size_min           2 
_exptl_crystal_density_meas       ? 
_exptl_crystal_density_diffrn     1.432 
_exptl_crystal_density_method     'not measured' 
_exptl_crystal_F_000              422 
_exptl_absorpt_coefficient_mu     0.144 
_exptl_absorpt_correction_type    ? 
_exptl_absorpt_correction_T_min   ? 
_exptl_absorpt_correction_T_max   ? 
_exptl_absorpt_process_details    ? 
 
_exptl_special_details 
; 
 ? 
; 
 
_diffrn_ambient_temperature       100(2)
_diffrn_radiation_type            'Mo-K\a'
_diffrn_radiation_source          'ISIS neutro spallation source'
_diffrn_measurement_device        '1-cirle goniometer'
_diffrn_measurement_device_type   '11 neutro detectors'
_diffrn_measurement_method        '\p-scans'
_diffrn_radiation_probe           neutron
_diffrn_reflns_number             12392 
_diffrn_reflns_av_R_equivalents   0.0000 
_diffrn_reflns_av_sigmaI/netI     0.0616 
_diffrn_reflns_limit_h_min        -31 
_diffrn_reflns_limit_h_max        25 
_diffrn_reflns_limit_k_min        -17 
_diffrn_reflns_limit_k_max        12 
_diffrn_reflns_limit_l_min        -34 
_diffrn_reflns_limit_l_max        33 
_diffrn_reflns_theta_min          8.47 
_diffrn_reflns_theta_max          85.78 
_reflns_number_total              12392 
_reflns_number_gt                 12392 
_reflns_threshold_expression      >2sigma(I) 
 
_computing_data_collection        ? 
_computing_cell_refinement        ? 
_computing_data_reduction         ? 
_computing_structure_solution     'SHELXS-97 (Sheldrick, 1990)' 
_computing_structure_refinement   'SHELXL-97 (Sheldrick, 1997)' 
_computing_molecular_graphics     ? 
_computing_publication_material   ? 
 
_refine_special_details 
; 
 Refinement of F^2^ against ALL reflections.  The weighted R-factor wR and 
 goodness of fit S are based on F^2^, conventional R-factors R are based 
 on F, with F set to zero for negative F^2^. The threshold expression of 
 F^2^ > 2sigma(F^2^) is used only for calculating R-factors(gt) etc. and is 
 not relevant to the choice of reflections for refinement.  R-factors based 
 on F^2^ are statistically about twice as large as those based on F, and R- 
 factors based on ALL data will be even larger. 
; 
 
_refine_ls_structure_factor_coef  Fsqd  
_refine_ls_matrix_type            full 
_refine_ls_weighting_scheme       calc  
_refine_ls_weighting_details 
 'calc w=1/[\s^2^(Fo^2^)+(0.1000P)^2^+0.0000P] where P=(Fo^2^+2Fc^2^)/3' 
_atom_sites_solution_primary      direct 
_atom_sites_solution_secondary    difmap 
_refine_ls_hydrogen_treatment     'refall'
_refine_ls_extinction_method      SHELXL 
_refine_ls_extinction_coef        0.00800(18) 
_refine_ls_extinction_expression 
 'Fc^*^=kFc[1+0.001xFc^2^\l^3^/sin(2\q)]^-1/4^' 
_refine_ls_abs_structure_details 
 'Flack H D (1983), Acta Cryst. A39, 876-881' 
_refine_ls_abs_structure_Flack    0(10) 
_refine_ls_number_reflns          12392 
_refine_ls_number_parameters      722 
_refine_ls_number_restraints      1 
_refine_ls_R_factor_all           0.0724 
_refine_ls_R_factor_gt            0.0724 
_refine_ls_wR_factor_ref          0.1923 
_refine_ls_wR_factor_gt           0.1923 
_refine_ls_goodness_of_fit_ref    1.560 
_refine_ls_restrained_S_all       1.560 
_refine_ls_shift/su_max           0.001 
_refine_ls_shift/su_mean          0.000 
 
loop_ 
 _atom_site_label 
 _atom_site_type_symbol 
 _atom_site_fract_x 
 _atom_site_fract_y 
 _atom_site_fract_z 
 _atom_site_U_iso_or_equiv 
 _atom_site_adp_type 
 _atom_site_occupancy 
 _atom_site_symmetry_multiplicity 
 _atom_site_calc_flag 
 _atom_site_refinement_flags 
 _atom_site_disorder_assembly 
 _atom_site_disorder_group 
Cl1 Cl 0.51127(17) 0.7312(3) 0.07729(13) 0.0189(4) Uani 1 1 d . . . 
Cl2 Cl 0.48579(19) 0.6348(3) 0.48998(13) 0.0197(5) Uani 1 1 d . . . 
Cl3 Cl 0.01521(19) 0.7833(4) 0.52907(14) 0.0233(5) Uani 1 1 d . . . 
Cl4 Cl -0.00914(19) 0.8464(4) 0.94374(14) 0.0238(5) Uani 1 1 d . . . 
C1 C 0.2324(2) 0.6093(3) 0.19705(17) 0.0087(5) Uani 1 1 d . . . 
C2 C 0.4036(2) 0.5899(3) 0.31464(16) 0.0081(5) Uani 1 1 d . . . 
C3 C 0.3242(2) 0.5258(3) 0.16314(16) 0.0083(5) Uani 1 1 d . . . 
C4 C 0.4779(2) 0.6573(4) 0.37315(17) 0.0109(5) Uani 1 1 d . . . 
C5 C 0.1778(2) 1.0086(4) 0.83687(17) 0.0092(5) Uani 1 1 d . . . 
C6 C 0.3217(2) 0.3455(4) 0.19683(16) 0.0094(5) Uani 1 1 d . . . 
C7 C 0.4113(2) 0.6076(3) 0.21972(15) 0.0076(5) Uani 1 1 d . . . 
C8 C 0.4908(2) 0.6962(4) 0.19002(17) 0.0104(5) Uani 1 1 d . . . 
C9 C 0.0107(2) 0.8373(4) 0.82923(18) 0.0125(5) Uani 1 1 d . . . 
C10 C 0.3408(2) 0.8415(5) 0.86874(19) 0.0148(6) Uani 1 1 d . . . 
C11 C 0.1796(2) 1.1746(4) 0.78701(17) 0.0091(5) Uani 1 1 d . . . 
C12 C 0.1613(2) 0.6962(4) 0.14458(18) 0.0120(5) Uani 1 1 d . . . 
C13 C 0.2755(2) 0.8966(3) 0.71715(17) 0.0092(5) Uani 1 1 d . . . 
C14 C 0.1893(2) 0.9793(4) 0.66043(17) 0.0085(5) Uani 1 1 d . . . 
C15 C 0.2246(2) 0.5949(3) 0.28973(16) 0.0082(5) Uani 1 1 d . . . 
C16 C 0.1802(3) 1.4739(4) 0.7714(2) 0.0190(6) Uani 1 1 d . . . 
C17 C 0.1853(2) 1.1590(3) 0.69385(17) 0.0080(4) Uani 1 1 d . . . 
C18 C 0.3533(2) 0.8104(4) 0.68315(19) 0.0136(6) Uani 1 1 d . . . 
C19 C 0.0225(2) 0.8076(4) 0.64590(19) 0.0133(5) Uani 1 1 d . . . 
C20 C 0.3091(2) 0.4971(3) 0.33897(16) 0.0085(5) Uani 1 1 d . . . 
C21 C 0.3140(2) 0.3303(4) 0.28954(17) 0.0099(5) Uani 1 1 d . . . 
C22 C 0.2690(2) 0.9124(3) 0.80984(17) 0.0083(4) Uani 1 1 d . . . 
C23 C -0.0546(2) 0.7300(4) 0.6871(2) 0.0163(6) Uani 1 1 d . . . 
C24 C 0.0960(2) 0.8956(3) 0.69511(17) 0.0083(5) Uani 1 1 d . . . 
C25 C 0.3158(3) 0.0306(4) 0.2750(2) 0.0189(6) Uani 1 1 d . . . 
C26 C 0.0900(2) 0.9107(3) 0.79015(17) 0.0087(5) Uani 1 1 d . . . 
C27 C 0.2059(3) 0.9711(4) 0.56063(18) 0.0149(6) Uani 1 1 d . . . 
C28 C 0.4244(3) 0.7363(4) 0.7428(2) 0.0175(6) Uani 1 1 d . . . 
C29 C 0.5556(2) 0.7486(4) 0.34094(19) 0.0134(5) Uani 1 1 d . . . 
C30 C 0.5626(2) 0.7683(4) 0.25012(19) 0.0133(5) Uani 1 1 d . . . 
C31 C 0.1779(2) 1.3317(4) 0.8259(2) 0.0152(6) Uani 1 1 d . . . 
C32 C 0.1841(3) 1.4579(4) 0.6792(2) 0.0176(6) Uani 1 1 d . . . 
C33 C 0.3240(3) 0.0465(4) 0.1822(2) 0.0179(6) Uani 1 1 d . . . 
C34 C 0.0751(2) 0.7597(4) 0.2773(2) 0.0153(6) Uani 1 1 d . . . 
C35 C 0.0834(2) 0.7722(4) 0.1849(2) 0.0166(6) Uani 1 1 d . . . 
C36 C 0.1461(2) 0.6690(4) 0.33004(18) 0.0118(5) Uani 1 1 d . . . 
C37 C -0.0608(2) 0.7450(4) 0.7786(2) 0.0162(6) Uani 1 1 d . . . 
C38 C 0.4187(3) 0.7514(4) 0.8353(2) 0.0179(6) Uani 1 1 d . . . 
C39 C 0.3235(3) 0.5321(4) 0.06111(18) 0.0153(6) Uani 1 1 d . . . 
C40 C 0.3270(2) 0.2044(4) 0.1433(2) 0.0142(6) Uani 1 1 d . . . 
C41 C 0.1863(2) 1.2999(4) 0.64016(19) 0.0123(5) Uani 1 1 d . . . 
C42 C 0.2907(3) 0.4715(4) 0.43782(18) 0.0162(6) Uani 1 1 d . . . 
C43 C 0.1806(3) 1.0352(5) 0.93811(19) 0.0178(6) Uani 1 1 d . . . 
C44 C 0.3114(2) 0.1726(4) 0.3285(2) 0.0136(5) Uani 1 1 d . . . 
H10 H 0.3387(6) 0.8541(11) 0.9411(4) 0.0323(16) Uani 1 1 d . . . 
H12 H 0.1635(6) 0.7050(10) 0.0720(4) 0.0306(15) Uani 1 1 d . . . 
H16 H 0.1793(7) 1.5947(10) 0.8017(6) 0.039(2) Uani 1 1 d . . . 
H18 H 0.3606(6) 0.7986(10) 0.6110(4) 0.0297(15) Uani 1 1 d . . . 
H23 H -0.1097(7) 0.6574(12) 0.6475(5) 0.040(2) Uani 1 1 d . . . 
H25 H 0.3140(7) -0.0941(10) 0.3045(6) 0.0367(18) Uani 1 1 d . . . 
H2A H 0.2111(6) 0.8445(12) 0.5366(5) 0.0330(16) Uani 1 1 d . . . 
H2B H 0.2749(6) 1.0326(11) 0.5493(4) 0.0324(17) Uani 1 1 d . . . 
H2C H 0.1471(7) 1.0323(12) 0.5193(4) 0.0350(18) Uani 1 1 d . . . 
H28 H 0.4866(6) 0.6669(11) 0.7170(6) 0.0343(17) Uani 1 1 d . . . 
H29 H 0.6111(6) 0.8061(11) 0.3882(5) 0.0343(18) Uani 1 1 d . . . 
H30 H 0.6227(6) 0.8379(12) 0.2254(5) 0.0341(18) Uani 1 1 d . . . 
H31 H 0.1747(7) 1.3452(10) 0.8981(5) 0.0331(17) Uani 1 1 d . . . 
H32 H 0.1852(7) 1.5691(10) 0.6367(6) 0.0372(18) Uani 1 1 d . . . 
H33 H 0.3281(7) -0.0653(11) 0.1410(7) 0.040(2) Uani 1 1 d . . . 
H34 H 0.0147(6) 0.8173(12) 0.3086(6) 0.039(2) Uani 1 1 d . . . 
H35 H 0.0282(6) 0.8410(11) 0.1441(5) 0.0334(17) Uani 1 1 d . . . 
H36 H 0.1387(6) 0.6567(10) 0.4018(4) 0.0293(15) Uani 1 1 d . . . 
H37 H -0.1218(6) 0.6866(11) 0.8113(6) 0.0371(19) Uani 1 1 d . . . 
H38 H 0.4734(7) 0.6943(13) 0.8818(5) 0.040(2) Uani 1 1 d . . . 
H3A H 0.3211(7) 0.6567(11) 0.0352(4) 0.0338(17) Uani 1 1 d . . . 
H3B H 0.2564(6) 0.4669(11) 0.0326(5) 0.0343(18) Uani 1 1 d . . . 
H3C H 0.3879(6) 0.4729(11) 0.0358(4) 0.0307(16) Uani 1 1 d . . . 
H40 H 0.3332(6) 0.2149(11) 0.0720(4) 0.0327(17) Uani 1 1 d . . . 
H41 H 0.1889(6) 1.2878(10) 0.5683(4) 0.0287(15) Uani 1 1 d . . . 
H4A H 0.2178(6) 0.4100(11) 0.4403(5) 0.0344(18) Uani 1 1 d . . . 
H4B H 0.2863(6) 0.5900(10) 0.4726(5) 0.0325(17) Uani 1 1 d . . . 
H4C H 0.3480(6) 0.3939(11) 0.4722(4) 0.0328(17) Uani 1 1 d . . . 
H4D H 0.1189(7) 1.1065(11) 0.9584(5) 0.0366(19) Uani 1 1 d . . . 
H4E H 0.2484(7) 1.1040(12) 0.9578(5) 0.0369(19) Uani 1 1 d . . . 
H4F H 0.1845(7) 0.9196(11) 0.9761(4) 0.0337(18) Uani 1 1 d . . . 
H44 H 0.3074(6) 0.1588(10) 0.4005(4) 0.0289(15) Uani 1 1 d . . . 
 
loop_ 
 _atom_site_aniso_label 
 _atom_site_aniso_U_11 
 _atom_site_aniso_U_22 
 _atom_site_aniso_U_33 
 _atom_site_aniso_U_23 
 _atom_site_aniso_U_13 
 _atom_site_aniso_U_12 
Cl1 0.0201(11) 0.0246(12) 0.0126(7) 0.0059(7) 0.0061(7) -0.0060(8) 
Cl2 0.0210(12) 0.0283(13) 0.0093(7) -0.0029(7) -0.0036(7) -0.0039(8) 
Cl3 0.0195(12) 0.0346(14) 0.0149(8) -0.0120(8) -0.0042(8) -0.0049(9) 
Cl4 0.0222(12) 0.0347(14) 0.0153(8) 0.0103(9) 0.0078(8) -0.0035(9) 
C1 0.0099(13) 0.0067(12) 0.0093(9) 0.0000(8) 0.0006(9) 0.0000(8) 
C2 0.0084(13) 0.0078(12) 0.0080(9) -0.0006(8) -0.0001(8) -0.0015(8) 
C3 0.0099(13) 0.0086(13) 0.0066(9) 0.0008(8) 0.0013(8) -0.0017(9) 
C4 0.0104(13) 0.0124(13) 0.0096(9) -0.0026(9) -0.0017(9) 0.0017(9) 
C5 0.0106(14) 0.0084(13) 0.0086(9) 0.0002(8) 0.0003(9) -0.0004(8) 
C6 0.0109(13) 0.0077(12) 0.0097(9) -0.0018(9) 0.0008(9) -0.0016(9) 
C7 0.0092(12) 0.0072(12) 0.0066(8) 0.0012(8) 0.0013(8) -0.0009(8) 
C8 0.0087(13) 0.0114(13) 0.0114(10) 0.0026(9) 0.0034(9) -0.0022(9) 
C9 0.0120(14) 0.0109(13) 0.0150(11) 0.0049(10) 0.0036(10) -0.0017(10) 
C10 0.0135(15) 0.0170(15) 0.0136(10) 0.0049(10) -0.0011(10) 0.0032(10) 
C11 0.0108(13) 0.0068(12) 0.0096(9) -0.0012(8) 0.0005(9) -0.0009(8) 
C12 0.0106(14) 0.0120(14) 0.0131(10) 0.0046(9) -0.0023(9) 0.0002(9) 
C13 0.0087(13) 0.0097(13) 0.0092(9) 0.0003(8) 0.0010(9) 0.0014(9) 
C14 0.0086(13) 0.0092(12) 0.0079(9) 0.0003(8) 0.0010(9) -0.0010(9) 
C15 0.0097(13) 0.0073(12) 0.0077(9) 0.0015(8) 0.0016(8) 0.0004(8) 
C16 0.0199(17) 0.0056(14) 0.0319(16) -0.0027(12) 0.0049(13) -0.0008(10) 
C17 0.0084(12) 0.0054(12) 0.0103(9) 0.0008(8) 0.0010(8) -0.0007(8) 
C18 0.0133(15) 0.0117(14) 0.0160(11) -0.0002(10) 0.0035(10) 0.0030(9) 
C19 0.0116(14) 0.0128(14) 0.0153(11) -0.0045(10) -0.0001(10) -0.0010(10) 
C20 0.0127(14) 0.0079(12) 0.0050(8) 0.0020(8) 0.0017(8) 0.0008(8) 
C21 0.0122(13) 0.0061(12) 0.0115(10) 0.0023(9) 0.0011(9) -0.0006(9) 
C22 0.0072(12) 0.0079(12) 0.0097(9) 0.0012(8) -0.0009(8) 0.0001(8) 
C23 0.0103(15) 0.0131(15) 0.0252(14) -0.0031(11) -0.0010(11) -0.0050(10) 
C24 0.0078(12) 0.0077(12) 0.0093(9) -0.0011(8) -0.0008(9) -0.0014(8) 
C25 0.0163(16) 0.0097(15) 0.0303(16) 0.0026(12) -0.0005(12) -0.0001(10) 
C26 0.0088(13) 0.0065(12) 0.0110(10) 0.0008(8) 0.0027(9) -0.0001(8) 
C27 0.0165(16) 0.0214(16) 0.0067(9) -0.0011(9) 0.0009(9) 0.0013(11) 
C28 0.0140(16) 0.0161(16) 0.0228(13) 0.0016(11) 0.0029(11) 0.0033(11) 
C29 0.0090(14) 0.0148(15) 0.0161(11) -0.0034(10) -0.0016(10) -0.0025(10) 
C30 0.0086(13) 0.0127(14) 0.0186(12) -0.0012(10) 0.0022(10) -0.0063(9) 
C31 0.0175(16) 0.0088(14) 0.0194(12) -0.0046(11) 0.0011(11) -0.0017(10) 
C32 0.0148(15) 0.0077(14) 0.0306(16) 0.0055(11) 0.0034(12) -0.0003(10) 
C33 0.0131(15) 0.0078(14) 0.0326(16) -0.0049(12) 0.0005(12) -0.0012(10) 
C34 0.0078(14) 0.0139(15) 0.0244(13) 0.0007(11) 0.0031(11) 0.0027(9) 
C35 0.0106(15) 0.0167(16) 0.0221(13) 0.0045(11) -0.0016(11) 0.0045(10) 
C36 0.0092(14) 0.0132(14) 0.0135(10) -0.0011(10) 0.0037(9) 0.0002(9) 
C37 0.0118(15) 0.0127(15) 0.0242(13) 0.0024(11) 0.0027(11) -0.0039(10) 
C38 0.0126(16) 0.0184(17) 0.0223(13) 0.0073(12) -0.0018(11) 0.0023(11) 
C39 0.0197(16) 0.0199(16) 0.0062(9) -0.0001(9) 0.0003(9) -0.0038(11) 
C40 0.0140(14) 0.0101(14) 0.0185(12) -0.0056(10) 0.0005(11) -0.0011(10) 
C41 0.0103(13) 0.0105(13) 0.0157(11) 0.0073(9) -0.0012(10) 0.0000(9) 
C42 0.0191(17) 0.0219(16) 0.0080(10) 0.0041(10) 0.0041(10) -0.0013(11) 
C43 0.0221(17) 0.0244(17) 0.0072(9) -0.0010(10) 0.0022(10) -0.0029(12) 
C44 0.0121(14) 0.0067(13) 0.0219(12) 0.0048(10) 0.0004(11) -0.0010(9) 
H10 0.034(4) 0.044(5) 0.018(2) 0.006(3) 0.000(3) 0.002(3) 
H12 0.034(4) 0.036(4) 0.021(2) 0.008(3) -0.001(3) 0.006(3) 
H16 0.048(6) 0.016(4) 0.052(5) -0.009(3) 0.005(4) -0.001(3) 
H18 0.029(4) 0.034(4) 0.027(3) -0.007(3) 0.009(3) 0.007(3) 
H23 0.039(5) 0.038(5) 0.043(4) -0.010(4) -0.005(4) -0.018(4) 
H25 0.034(5) 0.017(4) 0.058(5) 0.008(3) 0.000(4) 0.002(3) 
H2A 0.030(4) 0.043(5) 0.026(3) -0.008(3) 0.000(3) 0.002(3) 
H2B 0.025(4) 0.051(5) 0.021(3) 0.002(3) 0.005(3) -0.009(3) 
H2C 0.038(5) 0.049(5) 0.018(2) 0.006(3) -0.004(3) 0.011(4) 
H28 0.023(4) 0.033(4) 0.048(4) 0.001(3) 0.008(3) 0.014(3) 
H29 0.028(4) 0.042(5) 0.032(3) -0.012(3) -0.006(3) -0.019(3) 
H30 0.023(4) 0.045(5) 0.035(3) 0.003(3) 0.007(3) -0.019(3) 
H31 0.049(5) 0.025(4) 0.025(3) -0.010(3) -0.001(3) -0.001(3) 
H32 0.049(5) 0.018(4) 0.045(4) 0.010(3) 0.004(4) 0.002(3) 
H33 0.038(5) 0.022(4) 0.060(5) -0.016(4) 0.007(4) -0.002(3) 
H34 0.026(4) 0.044(5) 0.048(4) 0.000(4) 0.013(3) 0.019(3) 
H35 0.022(4) 0.038(5) 0.039(4) 0.014(3) -0.006(3) 0.008(3) 
H36 0.033(4) 0.037(4) 0.019(2) 0.000(3) 0.010(3) 0.001(3) 
H37 0.021(4) 0.038(5) 0.053(4) 0.006(4) 0.013(3) -0.011(3) 
H38 0.028(5) 0.052(6) 0.039(4) 0.013(4) -0.007(3) 0.013(4) 
H3A 0.049(5) 0.032(4) 0.020(3) 0.013(3) 0.000(3) 0.001(3) 
H3B 0.030(4) 0.051(5) 0.020(3) -0.007(3) -0.009(3) -0.014(3) 
H3C 0.029(4) 0.044(4) 0.020(3) -0.007(3) 0.009(3) -0.001(3) 
H40 0.046(5) 0.031(4) 0.022(3) -0.011(3) 0.007(3) -0.006(3) 
H41 0.033(4) 0.033(4) 0.020(2) 0.004(3) -0.001(3) -0.003(3) 
H4A 0.029(4) 0.047(5) 0.028(3) 0.013(3) 0.005(3) -0.011(3) 
H4B 0.039(5) 0.035(4) 0.025(3) -0.006(3) 0.010(3) -0.003(3) 
H4C 0.033(4) 0.046(5) 0.018(2) 0.011(3) -0.001(3) 0.005(3) 
H4D 0.043(5) 0.039(5) 0.029(3) -0.008(3) 0.014(3) 0.002(3) 
H4E 0.040(5) 0.048(5) 0.022(3) -0.003(3) -0.005(3) -0.014(4) 
H4F 0.041(5) 0.043(5) 0.018(3) 0.007(3) 0.003(3) 0.006(3) 
H44 0.036(4) 0.029(4) 0.022(3) 0.009(3) 0.003(3) -0.003(3) 
 
_geom_special_details 
; 
 All esds (except the esd in the dihedral angle between two l.s. planes) 
 are estimated using the full covariance matrix.  The cell esds are taken 
 into account individually in the estimation of esds in distances, angles 
 and torsion angles; correlations between esds in cell parameters are only 
 used when they are defined by crystal symmetry.  An approximate (isotropic) 
 treatment of cell esds is used for estimating esds involving l.s. planes. 
; 
 
loop_ 
 _geom_bond_atom_site_label_1 
 _geom_bond_atom_site_label_2 
 _geom_bond_distance 
 _geom_bond_site_symmetry_2 
 _geom_bond_publ_flag 
Cl1 C8 1.749(3) . ? 
Cl2 C4 1.751(3) . ? 
Cl3 C19 1.753(3) . ? 
Cl4 C9 1.752(3) . ? 
C1 C12 1.389(4) . ? 
C1 C15 1.401(3) . ? 
C1 C3 1.534(4) . ? 
C2 C4 1.398(4) . ? 
C2 C7 1.437(3) . ? 
C2 C20 1.550(4) . ? 
C3 C39 1.525(4) . ? 
C3 C6 1.536(4) . ? 
C3 C7 1.552(4) . ? 
C4 C29 1.399(4) . ? 
C5 C43 1.526(4) . ? 
C5 C11 1.530(4) . ? 
C5 C22 1.538(4) . ? 
C5 C26 1.553(4) . ? 
C6 C40 1.393(4) . ? 
C6 C21 1.402(3) . ? 
C7 C8 1.393(4) . ? 
C8 C30 1.404(4) . ? 
C9 C26 1.392(4) . ? 
C9 C37 1.402(5) . ? 
C10 C22 1.390(4) . ? 
C10 C38 1.402(5) . ? 
C11 C31 1.392(4) . ? 
C11 C17 1.405(3) . ? 
C12 C35 1.395(4) . ? 
C13 C18 1.390(4) . ? 
C13 C22 1.400(3) . ? 
C13 C14 1.547(4) . ? 
C14 C27 1.525(3) . ? 
C14 C17 1.531(4) . ? 
C14 C24 1.556(4) . ? 
C15 C36 1.395(4) . ? 
C15 C20 1.536(4) . ? 
C16 C32 1.387(5) . ? 
C16 C31 1.406(5) . ? 
C17 C41 1.389(4) . ? 
C18 C28 1.401(5) . ? 
C19 C24 1.392(4) . ? 
C19 C23 1.399(4) . ? 
C20 C42 1.529(3) . ? 
C20 C21 1.535(4) . ? 
C21 C44 1.397(4) . ? 
C23 C37 1.382(4) . ? 
C24 C26 1.433(3) . ? 
C25 C44 1.398(5) . ? 
C25 C33 1.405(5) . ? 
C28 C38 1.395(4) . ? 
C29 C30 1.376(4) . ? 
C32 C41 1.399(5) . ? 
C33 C40 1.398(5) . ? 
C34 C35 1.398(4) . ? 
C34 C36 1.406(5) . ? 
 
loop_ 
 _geom_angle_atom_site_label_1 
 _geom_angle_atom_site_label_2 
 _geom_angle_atom_site_label_3 
 _geom_angle 
 _geom_angle_site_symmetry_1 
 _geom_angle_site_symmetry_3 
 _geom_angle_publ_flag 
C12 C1 C15 120.1(2) . . ? 
C12 C1 C3 125.7(2) . . ? 
C15 C1 C3 114.2(2) . . ? 
C4 C2 C7 118.7(2) . . ? 
C4 C2 C20 127.9(2) . . ? 
C7 C2 C20 113.4(2) . . ? 
C39 C3 C1 111.5(2) . . ? 
C39 C3 C6 111.1(2) . . ? 
C1 C3 C6 105.5(2) . . ? 
C39 C3 C7 118.8(2) . . ? 
C1 C3 C7 104.0(2) . . ? 
C6 C3 C7 104.8(2) . . ? 
C2 C4 C29 121.2(2) . . ? 
C2 C4 Cl2 125.1(2) . . ? 
C29 C4 Cl2 113.7(2) . . ? 
C43 C5 C11 111.1(2) . . ? 
C43 C5 C22 111.5(3) . . ? 
C11 C5 C22 105.7(2) . . ? 
C43 C5 C26 118.8(2) . . ? 
C11 C5 C26 105.1(2) . . ? 
C22 C5 C26 103.6(2) . . ? 
C40 C6 C21 120.5(3) . . ? 
C40 C6 C03 125.3(2) . . ? 
C21 C6 C03 114.3(2) . . ? 
C8 C7 C2 118.5(3) . . ? 
C8 C7 C3 128.5(2) . . ? 
C2 C7 C3 113.0(2) . . ? 
C7 C8 C30 121.8(2) . . ? 
C7 C8 Cl1 124.6(2) . . ? 
C30 C8 Cl1 113.6(2) . . ? 
C26 C9 C037 121.7(3) . . ? 
C26 C9 Cl4 124.6(3) . . ? 
C37 C9 Cl4 113.6(2) . . ? 
C22 C10 C38 120.0(3) . . ? 
C31 C11 C17 119.9(3) . . ? 
C31 C11 C5 126.0(2) . . ? 
C17 C11 C5 114.1(2) . . ? 
C1 C12 C35 119.7(2) . . ? 
C18 C13 C22 120.6(3) . . ? 
C18 C13 C14 125.5(2) . . ? 
C22 C13 C14 113.9(2) . . ? 
C27 C14 C17 111.8(2) . . ? 
C27 C14 C13 111.1(2) . . ? 
C17 C14 C13 105.6(2) . . ? 
C27 C14 C24 119.1(3) . . ? 
C17 C14 C24 104.6(2) . . ? 
C13 C14 C24 103.6(2) . . ? 
C36 C15 C1 120.3(3) . . ? 
C36 C15 C20 125.5(2) . . ? 
C1 C15 C2 114.2(2) . . ? 
C32 C16 C31 120.3(3) . . ? 
C41 C17 C11 120.2(3) . . ? 
C41 C17 C14 125.4(2) . . ? 
C11 C17 C14 114.4(2) . . ? 
C13 C18 C28 119.2(3) . . ? 
C24 C19 C23 121.8(3) . . ? 
C24 C19 Cl3 124.8(2) . . ? 
C23 C19 Cl3 113.4(3) . . ? 
C42 C20 C21 111.3(2) . . ? 
C42 C20 C15 111.4(2) . . ? 
C21 C20 C15 105.8(2) . . ? 
C42 C20 C2 119.0(2) . . ? 
C21 C20 C2 104.1(2) . . ? 
C15 C20 C2 104.2(2) . . ? 
C44 C21 C6 119.8(3) . . ? 
C44 C21 C20 126.1(2) . . ? 
C6 C21 C2 114.1(2) . . ? 
C10 C22 C13 119.9(3) . . ? 
C10 C22 C5 125.7(2) . . ? 
C13 C22 C5 114.4(2) . . ? 
C37 C23 C19 119.7(3) . . ? 
C19 C24 C26 118.6(2) . . ? 
C19 C24 C14 128.0(2) . . ? 
C26 C24 C14 113.4(2) . . ? 
C44 C25 C33 120.0(3) . . ? 
C9 C26 C24 118.6(3) . . ? 
C9 C26 C5 128.2(2) . . ? 
C24 C26 C5 113.2(2) . . ? 
C38 C28 C18 120.6(3) . . ? 
C30 C29 C4 120.4(3) . . ? 
C29 C30 C8 119.4(2) . . ? 
C11 C31 C16 119.6(3) . . ? 
C16 C32 C41 120.1(3) . . ? 
C40 C33 C25 120.0(3) . . ? 
C35 C34 C36 119.4(3) . . ? 
C12 C35 C34 120.8(3) . . ? 
C15 C36 C34 119.7(2) . . ? 
C23 C37 C9 119.5(3) . . ? 
C28 C38 C10 119.6(3) . . ? 
C6 C4 C33 119.7(3) . . ? 
C17 C41 C32 119.9(3) . . ? 
C21 C44 C25 120.0(3) . . ? 
 
_diffrn_measured_fraction_theta_max    0.141 
_diffrn_reflns_theta_full              85.78 
_diffrn_measured_fraction_theta_full   0.141 
_refine_diff_density_max    2.231 
_refine_diff_density_min   -2.169 
_refine_diff_density_rms    0.430 
