# Supplementary material for: Yes, one can obtain better quality structures from routine X-ray data collection
Source: IUCrJ. 2016 Jan 1;3(Pt 1):61–70. doi: 10.1107/S2052252515020941 (PMC4704080; doi:10.1107/S2052252515020941)
Supplement: Supplementary file 3 [file m-03-00061-sup3.zip › Neutron/DMAN_N_100.cif]

data_dmancl100
_audit_creation_date              2015-05-07
_audit_creation_method
;
Olex2 1.2
(compiled 2015.01.26 svn.r3150 for OlexSys, GUI svn.r4998)
;
_publ_contact_author_address      ?
_publ_contact_author_email        ?
_publ_contact_author_name         ''
_publ_contact_author_phone        ?
_publ_section_references
;
Bourhis, L.J., Dolomanov, O.V., Gildea, R.J., Howard, J.A.K., Puschmann, H.
 (2015). Acta Cryst. A71, 59-75.

Dolomanov, O.V., Bourhis, L.J., Gildea, R.J, Howard, J.A.K. & Puschmann, H.
 (2009), J. Appl. Cryst. 42, 339-341.
;
_chemical_formula_moiety          '2(Cl), H5 O2, C14 H19 N2'
_chemical_formula_sum             'C14 H24 Cl2 N2 O2'
_chemical_formula_weight          323.26
loop_
  _atom_type_symbol
  _atom_type_scat_dispersion_real
  _atom_type_scat_dispersion_imag
  _atom_type_scat_Cromer_Mann_a1
  _atom_type_scat_Cromer_Mann_a2
  _atom_type_scat_Cromer_Mann_a3
  _atom_type_scat_Cromer_Mann_a4
  _atom_type_scat_Cromer_Mann_b1
  _atom_type_scat_Cromer_Mann_b2
  _atom_type_scat_Cromer_Mann_b3
  _atom_type_scat_Cromer_Mann_b4
  _atom_type_scat_Cromer_Mann_c
  _atom_type_scat_source
  _atom_type_scat_dispersion_source
 H 0.00000 0.00000 0.00000 0.00000 0.00000 0.00000 0.00000 0.00000 0.00000
 0.00000 -3.739 'Custom 4-Gaussian' custom
 C 0.00000 0.00000 0.00000 0.00000 0.00000 0.00000 0.00000 0.00000 0.00000
 0.00000 6.646 'Custom 4-Gaussian' custom
 Cl 0.00000 0.00000 0.00000 0.00000 0.00000 0.00000 0.00000 0.00000 0.00000
 0.00000 9.577 'Custom 4-Gaussian' custom
 O 0.00000 0.00000 0.00000 0.00000 0.00000 0.00000 0.00000 0.00000 0.00000
 0.00000 5.803 'Custom 4-Gaussian' custom
 N 0.00000 0.00000 0.00000 0.00000 0.00000 0.00000 0.00000 0.00000 0.00000
 0.00000 9.36 'Custom 4-Gaussian' custom

_space_group_crystal_system       'monoclinic'
_space_group_IT_number            14
_space_group_name_H-M_alt         'P 1 21/n 1'
_space_group_name_Hall            '-P 2ybc (x-z,y,z)'
loop_
  _space_group_symop_id
  _space_group_symop_operation_xyz
 1 x,y,z
 2 -x+1/2,y+1/2,-z+1/2
 3 -x,-y,-z
 4 x-1/2,-y-1/2,z-1/2

_symmetry_Int_Tables_number       14
_cell_length_a                    10.085(1)
_cell_length_b                    9.811(1)
_cell_length_c                    17.915(1)
_cell_angle_alpha                 90
_cell_angle_beta                  101.639(1)
_cell_angle_gamma                 90
_cell_volume                      1736.1(3)
_cell_formula_units_Z             4
_exptl_absorpt_coefficient_mu     0.198
_exptl_crystal_density_diffrn     1.2367
_exptl_crystal_F_000              211.1520
_exptl_crystal_size_max           5
_exptl_crystal_size_mid           3
_exptl_crystal_size_min           1
_diffrn_reflns_av_R_equivalents   0.1261
_diffrn_reflns_av_unetI/netI      0.0919
_diffrn_reflns_limit_h_max        17
_diffrn_reflns_limit_h_min        -17
_diffrn_reflns_limit_k_max        16
_diffrn_reflns_limit_k_min        -10
_diffrn_reflns_limit_l_max        34
_diffrn_reflns_limit_l_min        -33
_diffrn_reflns_number             11288
_diffrn_reflns_theta_full         49.2007
_diffrn_reflns_theta_max          49.20
_diffrn_reflns_theta_min          2.15
_diffrn_ambient_temperature       100.15
_diffrn_measured_fraction_theta_full 0.2016
_diffrn_measured_fraction_theta_max 0.1816
_diffrn_radiation_type            'Mo K\a'
_diffrn_radiation_wavelength      0.71073
_reflns_Friedel_coverage          0.0
_reflns_limit_h_max               15
_reflns_limit_h_min               -17
_reflns_limit_k_max               16
_reflns_limit_k_min               0
_reflns_limit_l_max               34
_reflns_limit_l_min               -13
_reflns_number_gt                 3170
_reflns_number_total              3189
_reflns_threshold_expression      I>=2u(I)
_computing_molecular_graphics     'Olex2 (Dolomanov et al., 2009)'
_computing_publication_material   'Olex2 (Dolomanov et al., 2009)'
_computing_structure_refinement   'olex2.refine (Bourhis et al., 2015)'
_refine_diff_density_max          2.6984
_refine_diff_density_min          -2.5752
_refine_diff_density_rms          0.6339
_refine_ls_d_res_high             0.4694
_refine_ls_d_res_low              9.4621
_refine_ls_extinction_expression  Fc^*^=kFc[1+0.001xFc^2^\l^3^/sin(2\q)]^-1/4^
_refine_ls_goodness_of_fit_ref    1.5059
_refine_ls_hydrogen_treatment     refall
_refine_ls_matrix_type            full
_refine_ls_number_constraints     0
_refine_ls_number_parameters      397
_refine_ls_number_reflns          3189
_refine_ls_number_restraints      0
_refine_ls_R_factor_all           0.0806
_refine_ls_R_factor_gt            0.0783
_refine_ls_restrained_S_all       1.5059
_refine_ls_shift/su_max           0.0356
_refine_ls_shift/su_mean          0.0098
_refine_ls_structure_factor_coef  Fsqd
_refine_ls_weighting_details
'w=1/[\s^2^(Fo^2^)+(0.1504P)^2^+26.7300P] where P=(Fo^2^+2Fc^2^)/3'
_refine_ls_weighting_scheme       calc
_refine_ls_wR_factor_gt           0.2879
_refine_ls_wR_factor_ref          0.2884
_olex2_refinement_description
;
1. Twinned data refinement
 Scales: -3.58879 1.40948 0.99257 1.19007 0.99667
;
loop_
  _atom_site_label
  _atom_site_type_symbol
  _atom_site_fract_x
  _atom_site_fract_y
  _atom_site_fract_z
  _atom_site_U_iso_or_equiv
  _atom_site_adp_type
  _atom_site_occupancy
  _atom_site_refinement_flags_posn
 Cl1 Cl 0.0122(3) 0.9001(4) 0.66795(18) 0.0213(7) Uani 1.000000 .
 Cl2 Cl 0.4771(3) 0.9091(4) 0.84604(18) 0.0190(7) Uani 1.000000 .
 O1 O 0.1388(6) 0.6504(8) 0.7428(3) 0.0234(12) Uani 1.000000 .
 O2 O 0.3829(7) 0.6592(8) 0.7530(4) 0.0284(14) Uani 1.000000 .
 H1a H 0.0992(12) 0.5694(12) 0.7118(6) 0.030(2) Uani 1.000000 .
 H1b H 0.0936(13) 0.7335(14) 0.7183(6) 0.035(3) Uani 1.000000 .
 H2a H 0.4203(13) 0.7409(15) 0.7830(7) 0.039(3) Uani 1.000000 .
 H2b H 0.4232(13) 0.5770(13) 0.7801(7) 0.035(2) Uani 1.000000 .
 H1c H 0.2595(14) 0.6552(14) 0.7486(6) 0.038(3) Uani 1.000000 .
 N1 N 0.8348(3) 0.8423(4) 0.88226(16) 0.0149(6) Uani 1.000000 .
 N2 N 0.7253(3) 0.7517(4) 0.99269(15) 0.0132(6) Uani 1.000000 .
 C1 C 0.9657(4) 0.7962(5) 0.9247(2) 0.0136(8) Uani 1.000000 .
 C2 C 1.0824(5) 0.8186(6) 0.8968(2) 0.0190(10) Uani 1.000000 .
 C3 C 1.2095(5) 0.7749(6) 0.9375(3) 0.0207(10) Uani 1.000000 .
 C4 C 1.2195(4) 0.7084(6) 1.0058(3) 0.0175(9) Uani 1.000000 .
 C5 C 1.1134(5) 0.6116(6) 1.1060(2) 0.0176(9) Uani 1.000000 .
 C6 C 1.0006(5) 0.5833(6) 1.1361(2) 0.0208(11) Uani 1.000000 .
 C7 C 0.8728(4) 0.6287(5) 1.0975(2) 0.0160(9) Uani 1.000000 .
 C8 C 0.8597(4) 0.6994(5) 1.0303(2) 0.0132(8) Uani 1.000000 .
 C9 C 0.9723(4) 0.7270(5) 0.9954(2) 0.0114(8) Uani 1.000000 .
 C10 C 1.1020(4) 0.6814(5) 1.0357(2) 0.0140(8) Uani 1.000000 .
 C11 C 0.7927(5) 0.7651(8) 0.8102(2) 0.0245(13) Uani 1.000000 .
 C12 C 0.8311(5) 0.9907(7) 0.8694(4) 0.0273(12) Uani 1.000000 .
 C13 C 0.6762(5) 0.8600(6) 1.0384(3) 0.0212(10) Uani 1.000000 .
 C14 C 0.6236(5) 0.6417(6) 0.9729(3) 0.0192(9) Uani 1.000000 .
 H1 H 0.7508(11) 0.8012(13) 0.9379(6) 0.031(2) Uani 1.000000 .
 H2 H 1.0741(12) 0.8702(15) 0.8425(6) 0.037(3) Uani 1.000000 .
 H3 H 1.2993(10) 0.7972(16) 0.9148(7) 0.039(3) Uani 1.000000 .
 H4 H 1.3184(10) 0.6766(15) 1.0387(6) 0.034(3) Uani 1.000000 .
 H5 H 1.2163(10) 0.5810(16) 1.1361(6) 0.036(3) Uani 1.000000 .
 H6 H 1.0107(12) 0.5292(17) 1.1894(6) 0.042(3) Uani 1.000000 .
 H7 H 0.7848(10) 0.6103(16) 1.1223(6) 0.038(3) Uani 1.000000 .
 H11a H 0.7937(17) 0.6580(19) 0.8225(7) 0.049(3) Uani 1.000000 .
 H11b H 0.8583(14) 0.784(2) 0.7705(6) 0.056(5) Uani 1.000000 .
 H11c H 0.6890(12) 0.7954(18) 0.7845(7) 0.044(3) Uani 1.000000 .
 H12a H 0.8620(18) 1.0428(18) 0.9231(11) 0.059(4) Uani 1.000000 .
 H12b H 0.8964(14) 1.0198(19) 0.8307(12) 0.064(5) Uani 1.000000 .
 H12c H 0.7277(12) 1.0200(16) 0.8445(9) 0.046(3) Uani 1.000000 .
 H13a H 0.6499(15) 0.8150(17) 1.0890(6) 0.046(4) Uani 1.000000 .
 H13b H 0.7533(14) 0.9379(16) 1.0543(8) 0.047(3) Uani 1.000000 .
 H13c H 0.5868(13) 0.9041(17) 1.0040(7) 0.043(3) Uani 1.000000 .
 H14a H 0.6026(13) 0.5943(17) 1.0242(7) 0.046(3) Uani 1.000000 .
 H14b H 0.6598(14) 0.5657(15) 0.9369(8) 0.043(3) Uani 1.000000 .
 H14c H 0.5305(12) 0.6896(16) 0.9402(8) 0.041(3) Uani 1.000000 .

loop_
  _atom_site_aniso_label
  _atom_site_aniso_U_11
  _atom_site_aniso_U_22
  _atom_site_aniso_U_33
  _atom_site_aniso_U_12
  _atom_site_aniso_U_13
  _atom_site_aniso_U_23
 Cl1 0.0219(14) 0.021(2) 0.0196(12) -0.0001(13) 0.0005(10) 0.0013(13)
 Cl2 0.0154(12) 0.022(2) 0.0204(11) 0.0007(12) 0.0046(9) 0.0022(13)
 O1 0.032(3) 0.022(4) 0.0144(19) 0.002(3) 0.0015(18) -0.002(2)
 O2 0.034(3) 0.023(4) 0.025(3) -0.003(3) -0.000(2) 0.001(3)
 H1a 0.041(6) 0.017(6) 0.032(5) -0.004(4) 0.007(4) -0.000(4)
 H1b 0.045(6) 0.028(7) 0.031(5) 0.010(5) 0.005(4) -0.005(5)
 H2a 0.045(6) 0.033(8) 0.039(5) -0.010(5) 0.006(5) -0.003(5)
 H2b 0.047(6) 0.023(7) 0.034(5) 0.002(5) 0.004(4) 0.001(5)
 H1c 0.058(7) 0.027(7) 0.026(4) 0.009(6) 0.002(4) 0.004(4)
 N1 0.0155(12) 0.0181(18) 0.0115(10) 0.0025(12) 0.0039(8) 0.0030(11)
 N2 0.0118(11) 0.0179(18) 0.0107(9) -0.0001(10) 0.0045(8) -0.0025(10)
 C1 0.0115(16) 0.018(2) 0.0122(14) 0.0013(15) 0.0051(11) 0.0004(15)
 C2 0.0138(18) 0.027(3) 0.0179(16) 0.0012(16) 0.0074(13) 0.0043(17)
 C3 0.0163(18) 0.026(3) 0.0223(18) -0.0004(18) 0.0099(14) 0.0028(18)
 C4 0.0123(17) 0.019(3) 0.0218(18) 0.0004(16) 0.0057(13) -0.0014(17)
 C5 0.0176(18) 0.023(3) 0.0120(15) 0.0026(16) 0.0016(13) 0.0022(16)
 C6 0.0184(19) 0.032(3) 0.0130(15) 0.0050(19) 0.0048(13) 0.0082(17)
 C7 0.0182(18) 0.019(3) 0.0119(14) 0.0019(16) 0.0060(13) 0.0045(15)
 C8 0.0146(17) 0.017(2) 0.0084(13) -0.0020(15) 0.0032(11) -0.0001(14)
 C9 0.0131(16) 0.012(2) 0.0101(13) -0.0006(13) 0.0038(11) 0.0007(13)
 C10 0.0105(16) 0.019(3) 0.0127(14) 0.0008(15) 0.0034(11) -0.0013(14)
 C11 0.020(2) 0.041(4) 0.0122(15) 0.007(2) 0.0030(13) -0.0029(19)
 C12 0.019(2) 0.020(3) 0.043(3) 0.0012(19) 0.007(2) 0.013(2)
 C13 0.0194(19) 0.027(3) 0.0193(17) 0.0072(19) 0.0080(15) -0.0041(18)
 C14 0.0174(18) 0.020(3) 0.0195(17) -0.0048(17) 0.0032(14) 0.0001(17)
 H1 0.029(5) 0.034(7) 0.028(4) 0.001(4) 0.003(3) -0.003(4)
 H2 0.040(6) 0.047(9) 0.029(4) -0.004(5) 0.017(4) 0.015(5)
 H3 0.017(4) 0.053(9) 0.051(6) 0.001(4) 0.017(4) 0.018(6)
 H4 0.016(4) 0.048(8) 0.037(5) 0.005(4) 0.002(3) 0.006(5)
 H5 0.022(4) 0.057(9) 0.028(4) 0.001(5) 0.001(3) 0.007(5)
 H6 0.034(5) 0.069(10) 0.023(4) 0.008(6) 0.007(4) 0.020(5)
 H7 0.023(4) 0.065(9) 0.029(4) 0.001(5) 0.013(3) 0.015(5)
 H11a 0.067(9) 0.041(10) 0.036(6) 0.006(7) 0.008(6) -0.014(6)
 H11b 0.042(7) 0.102(15) 0.027(5) -0.000(7) 0.015(4) -0.009(6)
 H11c 0.030(5) 0.069(11) 0.032(5) 0.006(5) 0.000(4) -0.002(6)
 H12a 0.059(9) 0.031(9) 0.081(11) 0.000(7) 0.003(8) -0.010(8)
 H12b 0.040(7) 0.050(11) 0.112(14) 0.011(6) 0.037(8) 0.052(10)
 H12c 0.027(5) 0.039(8) 0.068(8) 0.012(5) 0.003(5) 0.006(7)
 H13a 0.061(8) 0.059(10) 0.027(4) 0.015(7) 0.027(5) -0.001(5)
 H13b 0.048(7) 0.036(9) 0.055(7) -0.003(6) 0.006(6) -0.024(6)
 H13c 0.037(6) 0.049(9) 0.040(5) 0.022(6) 0.002(4) 0.002(6)
 H14a 0.043(6) 0.056(10) 0.038(5) -0.015(6) 0.006(5) 0.017(6)
 H14b 0.054(8) 0.028(8) 0.049(7) -0.004(6) 0.011(6) -0.016(5)
 H14c 0.031(5) 0.040(8) 0.048(6) -0.007(5) -0.004(4) 0.005(6)

loop_
  _geom_bond_atom_site_label_1
  _geom_bond_atom_site_label_2
  _geom_bond_distance
  _geom_bond_site_symmetry_2
  _geom_bond_publ_flag
 O1 H1a 1.006(14) . ?
 O1 H1b 0.992(15) . ?
 O1 H1c 1.201(16) . ?
 O2 H2a 0.995(16) . ?
 O2 H2b 0.986(16) . ?
 O2 H1c 1.232(16) . ?
 N1 C1 1.456(5) . ?
 N1 C11 1.483(6) . ?
 N1 C12 1.474(8) . ?
 N1 H1 1.488(11) . ?
 N2 C8 1.478(5) . ?
 N2 C13 1.486(6) . ?
 N2 C14 1.482(6) . ?
 N2 H1 1.170(11) . ?
 C1 C2 1.386(6) . ?
 C1 C9 1.428(6) . ?
 C2 C3 1.407(7) . ?
 C2 H2 1.086(11) . ?
 C3 C4 1.373(7) . ?
 C3 H3 1.086(10) . ?
 C4 C10 1.420(6) . ?
 C4 H4 1.096(11) . ?
 C5 C6 1.381(7) . ?
 C5 C10 1.419(6) . ?
 C5 H5 1.110(11) . ?
 C6 C7 1.406(6) . ?
 C6 H6 1.080(11) . ?
 C7 C8 1.373(6) . ?
 C7 H7 1.084(10) . ?
 C8 C9 1.428(5) . ?
 C9 C10 1.432(6) . ?
 C11 H11a 1.07(2) . ?
 C11 H11b 1.080(13) . ?
 C11 H11c 1.096(13) . ?
 C12 H12a 1.08(2) . ?
 C12 H12b 1.086(15) . ?
 C12 H12c 1.087(12) . ?
 C13 H13a 1.088(13) . ?
 C13 H13b 1.086(16) . ?
 C13 H13c 1.075(12) . ?
 C14 H14a 1.089(13) . ?
 C14 H14b 1.095(15) . ?
 C14 H14c 1.106(14) . ?

loop_
  _geom_angle_atom_site_label_1
  _geom_angle_atom_site_label_2
  _geom_angle_atom_site_label_3
  _geom_angle
  _geom_angle_site_symmetry_1
  _geom_angle_site_symmetry_3
  _geom_angle_publ_flag
 H1b O1 H1a 108.0(11) . . ?
 H1c O1 H1a 111.2(11) . . ?
 H1c O1 H1b 112.0(12) . . ?
 H2b O2 H2a 108.6(12) . . ?
 H1c O2 H2a 109.2(12) . . ?
 H1c O2 H2b 108.5(12) . . ?
 O2 H1c O1 178.7(11) . . ?
 C11 N1 C1 111.5(3) . . ?
 C12 N1 C1 112.4(4) . . ?
 C12 N1 C11 112.0(4) . . ?
 H1 N1 C1 98.4(5) . . ?
 H1 N1 C11 110.0(5) . . ?
 H1 N1 C12 111.9(6) . . ?
 C13 N2 C8 112.0(3) . . ?
 C14 N2 C8 112.5(4) . . ?
 C14 N2 C13 111.2(3) . . ?
 H1 N2 C8 101.0(6) . . ?
 H1 N2 C13 108.7(7) . . ?
 H1 N2 C14 111.1(6) . . ?
 C2 C1 N1 120.6(4) . . ?
 C9 C1 N1 119.1(3) . . ?
 C9 C1 C2 120.3(4) . . ?
 C3 C2 C1 121.1(4) . . ?
 H2 C2 C1 118.7(7) . . ?
 H2 C2 C3 120.2(7) . . ?
 C4 C3 C2 120.1(4) . . ?
 H3 C3 C2 119.1(8) . . ?
 H3 C3 C4 120.7(8) . . ?
 C10 C4 C3 120.5(4) . . ?
 H4 C4 C3 120.7(7) . . ?
 H4 C4 C10 118.7(7) . . ?
 C10 C5 C6 121.2(4) . . ?
 H5 C5 C6 121.2(7) . . ?
 H5 C5 C10 117.5(7) . . ?
 C7 C6 C5 119.4(4) . . ?
 H6 C6 C5 120.4(7) . . ?
 H6 C6 C7 120.3(7) . . ?
 C8 C7 C6 120.5(4) . . ?
 H7 C7 C6 119.4(7) . . ?
 H7 C7 C8 120.1(7) . . ?
 C7 C8 N2 119.5(3) . . ?
 C9 C8 N2 118.1(3) . . ?
 C9 C8 C7 122.3(4) . . ?
 C8 C9 C1 125.4(4) . . ?
 C10 C9 C1 118.0(3) . . ?
 C10 C9 C8 116.6(4) . . ?
 C5 C10 C4 120.1(4) . . ?
 C9 C10 C4 119.9(4) . . ?
 C9 C10 C5 120.0(4) . . ?
 H11a C11 N1 109.3(8) . . ?
 H11b C11 N1 112.4(10) . . ?
 H11b C11 H11a 108.6(14) . . ?
 H11c C11 N1 108.0(9) . . ?
 H11c C11 H11a 108.7(14) . . ?
 H11c C11 H11b 109.7(11) . . ?
 H12a C12 N1 109.6(11) . . ?
 H12b C12 N1 111.1(11) . . ?
 H12b C12 H12a 110.0(17) . . ?
 H12c C12 N1 108.5(10) . . ?
 H12c C12 H12a 108.7(13) . . ?
 H12c C12 H12b 108.9(13) . . ?
 H13a C13 N2 109.5(9) . . ?
 H13b C13 N2 110.3(8) . . ?
 H13b C13 H13a 110.5(13) . . ?
 H13c C13 N2 107.8(8) . . ?
 H13c C13 H13a 108.8(11) . . ?
 H13c C13 H13b 109.8(14) . . ?
 H14a C14 N2 110.6(8) . . ?
 H14b C14 N2 109.8(8) . . ?
 H14b C14 H14a 110.5(13) . . ?
 H14c C14 N2 106.8(8) . . ?
 H14c C14 H14a 109.9(11) . . ?
 H14c C14 H14b 109.1(12) . . ?
 N2 H1 N1 157.8(9) . . ?

_olex2_submission_special_instructions 'No special instructions were received'
loop_
  _twin_individual_id
  _twin_individual_mass_fraction_refined
 1 -3.58879
 2 1.40948
 3 0.99257
 4 1.19007
 5 0.99667
