# Supplementary material for: Yes, one can obtain better quality structures from routine X-ray data collection
Source: IUCrJ. 2016 Jan 1;3(Pt 1):61–70. doi: 10.1107/S2052252515020941 (PMC4704080; doi:10.1107/S2052252515020941)
Supplement: Supplementary file 3 [file m-03-00061-sup3.zip › Neutron/T_N_100.cif]

 
data_tryptn 
 
_audit_creation_method            SHELXL-97 
_chemical_name_systematic 
; 
 triptycene 
; 
_chemical_name_common             ? 
_chemical_melting_point           ? 
_chemical_formula_moiety          ? 
_chemical_formula_sum 
 'C20 H14' 
_chemical_formula_weight          254.33 
 
loop_ 
 _atom_type_symbol 
 _atom_type_description 
 _atom_type_scat_dispersion_real 
 _atom_type_scat_dispersion_imag 
 _atom_type_scat_source 
 'C'  'C'   0.0000   0.0000 
 'International Tables Vol C Tables 4.2.6.8 and 6.1.1.4' 
 'H'  'H'   0.0000   0.0000 
 'International Tables Vol C Tables 4.2.6.8 and 6.1.1.4' 
 
_symmetry_cell_setting            orthorhombic 
_symmetry_space_group_name_H-M    P212121
 
loop_ 
 _symmetry_equiv_pos_as_xyz 
 'x, y, z' 
 '-x+1/2, -y, z+1/2' 
 'x+1/2, -y+1/2, -z' 
 '-x, y+1/2, -z+1/2' 
 
_cell_length_a                    8.1019(13) 
_cell_length_b                    8.1922(13) 
_cell_length_c                    20.442(3) 
_cell_angle_alpha                 90.00 
_cell_angle_beta                  90.00 
_cell_angle_gamma                 90.00 
_cell_volume                      1356.8(4) 
_cell_formula_units_Z             4 
_cell_measurement_temperature     100(2) 
_cell_measurement_reflns_used     ? 
_cell_measurement_theta_min       ? 
_cell_measurement_theta_max       ? 
 
_exptl_crystal_description        ? 
_exptl_crystal_colour             ? 
_exptl_crystal_size_max           8.00 
_exptl_crystal_size_mid           2.00 
_exptl_crystal_size_min           2.00 
_exptl_crystal_density_meas       ? 
_exptl_crystal_density_diffrn     1.245 
_exptl_crystal_density_method     'not measured' 
_exptl_crystal_F_000              322 
_exptl_absorpt_coefficient_mu     0.141 
_exptl_absorpt_correction_type    ? 
_exptl_absorpt_correction_T_min   0.3977 
_exptl_absorpt_correction_T_max   0.7653 
_exptl_absorpt_process_details    ? 
 
_exptl_special_details 
; 
 ? 
; 
 
_diffrn_ambient_temperature       100(2)
_diffrn_radiation_type            'Mo-K\a'
_diffrn_radiation_source          'ISIS neutro spallation source'
_diffrn_measurement_device        '1-cirle goniometer'
_diffrn_measurement_device_type   '11 neutro detectors'
_diffrn_measurement_method        '\p-scans'
_diffrn_radiation_probe           neutron
_diffrn_reflns_number             27163 
_diffrn_reflns_av_R_equivalents   0.0000 
_diffrn_reflns_av_sigmaI/netI     0.1093 
_diffrn_reflns_limit_h_min        -16 
_diffrn_reflns_limit_h_max        6 
_diffrn_reflns_limit_k_min        -20 
_diffrn_reflns_limit_k_max        21 
_diffrn_reflns_limit_l_min        -56 
_diffrn_reflns_limit_l_max        49 
_diffrn_reflns_theta_min          8.92 
_diffrn_reflns_theta_max          84.39 
_reflns_number_total              27163 
_reflns_number_gt                 24898 
_reflns_threshold_expression      >2sigma(I) 
 
_computing_data_collection        ? 
_computing_cell_refinement        ? 
_computing_data_reduction         ? 
_computing_structure_solution     'SHELXS-97 (Sheldrick, 1990)' 
_computing_structure_refinement   'SHELXL-97 (Sheldrick, 1997)' 
_computing_molecular_graphics     ? 
_computing_publication_material   ? 
 
_refine_special_details 
; 
 Refinement of F^2^ against ALL reflections.  The weighted R-factor wR and 
 goodness of fit S are based on F^2^, conventional R-factors R are based 
 on F, with F set to zero for negative F^2^. The threshold expression of 
 F^2^ > 2sigma(F^2^) is used only for calculating R-factors(gt) etc. and is 
 not relevant to the choice of reflections for refinement.  R-factors based 
 on F^2^ are statistically about twice as large as those based on F, and R- 
 factors based on ALL data will be even larger. 
; 
 
_refine_ls_structure_factor_coef  Fsqd  
_refine_ls_matrix_type            full 
_refine_ls_weighting_scheme       calc  
_refine_ls_weighting_details 
 'calc w=1/[\s^2^(Fo^2^)+(0.1000P)^2^+0.0000P] where P=(Fo^2^+2Fc^2^)/3' 
_atom_sites_solution_primary      direct 
_atom_sites_solution_secondary    difmap 
_atom_sites_solution_hydrogens    geom 
_refine_ls_hydrogen_treatment     'refall'
_refine_ls_extinction_method      SHELXL 
_refine_ls_extinction_coef        0.00927(12) 
_refine_ls_extinction_expression 
 'Fc^*^=kFc[1+0.001xFc^2^\l^3^/sin(2\q)]^-1/4^' 
_refine_ls_abs_structure_details 
 'Flack H D (1983), Acta Cryst. A39, 876-881' 
_refine_ls_abs_structure_Flack    0(10) 
_refine_ls_number_reflns          27163 
_refine_ls_number_parameters      308 
_refine_ls_number_restraints      0 
_refine_ls_R_factor_all           0.0726 
_refine_ls_R_factor_gt            0.0672 
_refine_ls_wR_factor_ref          0.1616 
_refine_ls_wR_factor_gt           0.1557 
_refine_ls_goodness_of_fit_ref    1.075 
_refine_ls_restrained_S_all       1.075 
_refine_ls_shift/su_max           0.001 
_refine_ls_shift/su_mean          0.000 
 
loop_ 
 _atom_site_label 
 _atom_site_type_symbol 
 _atom_site_fract_x 
 _atom_site_fract_y 
 _atom_site_fract_z 
 _atom_site_U_iso_or_equiv 
 _atom_site_adp_type 
 _atom_site_occupancy 
 _atom_site_symmetry_multiplicity 
 _atom_site_calc_flag 
 _atom_site_refinement_flags 
 _atom_site_disorder_assembly 
 _atom_site_disorder_group 
C1 C 0.43240(12) 0.88555(8) 0.17454(4) 0.00886(14) Uani 1 1 d . . . 
H1 H 0.5107(3) 0.7977(2) 0.20048(9) 0.0234(4) Uani 1 1 d . . . 
C3 C 0.31863(13) 0.98252(8) 0.22006(4) 0.00931(14) Uani 1 1 d . . . 
C8 C 0.21833(12) 1.09603(8) 0.18683(4) 0.00840(14) Uani 1 1 d . . . 
C2 C 0.24566(12) 1.09443(8) 0.11282(4) 0.00762(13) Uani 1 1 d . . . 
H2 H 0.1673(3) 1.1827(2) 0.08715(9) 0.0202(4) Uani 1 1 d . . . 
C7 C 0.10575(13) 1.19162(9) 0.22120(4) 0.01146(15) Uani 1 1 d . . . 
H7 H 0.0275(3) 1.2797(3) 0.19593(11) 0.0268(5) Uani 1 1 d . . . 
C20 C 0.42955(12) 1.12480(8) 0.10243(4) 0.00775(13) Uani 1 1 d . . . 
C4 C 0.30734(14) 0.96513(9) 0.28756(4) 0.01199(16) Uani 1 1 d . . . 
H4 H 0.3829(3) 0.8759(3) 0.31301(10) 0.0284(5) Uani 1 1 d . . . 
C14 C 0.21539(12) 0.91785(8) 0.09177(4) 0.00802(14) Uani 1 1 d . . . 
C9 C 0.31613(13) 0.80511(8) 0.12512(4) 0.00900(14) Uani 1 1 d . . . 
C16 C 0.70120(13) 1.02599(10) 0.13267(4) 0.01153(15) Uani 1 1 d . . . 
H16 H 0.7797(3) 0.9406(3) 0.15882(12) 0.0293(5) Uani 1 1 d . . . 
C18 C 0.67119(13) 1.26069(9) 0.06081(4) 0.01070(15) Uani 1 1 d . . . 
H18 H 0.7279(3) 1.3580(3) 0.03180(10) 0.0273(5) Uani 1 1 d . . . 
C13 C 0.10056(14) 0.86427(9) 0.04588(4) 0.01106(15) Uani 1 1 d . . . 
H13 H 0.0215(3) 0.9495(2) 0.02008(11) 0.0280(5) Uani 1 1 d . . . 
C12 C 0.08581(14) 0.69637(10) 0.03307(4) 0.01395(17) Uani 1 1 d . . . 
H12 H -0.0035(4) 0.6534(3) -0.00277(12) 0.0346(6) Uani 1 1 d . . . 
C15 C 0.53030(12) 1.01306(9) 0.13615(4) 0.00894(14) Uani 1 1 d . . . 
C19 C 0.49916(12) 1.24801(9) 0.06449(4) 0.00862(14) Uani 1 1 d . . . 
H19 H 0.4199(3) 1.3344(2) 0.03841(10) 0.0234(4) Uani 1 1 d . . . 
C17 C 0.77106(13) 1.15071(10) 0.09470(4) 0.01191(16) Uani 1 1 d . . . 
H17 H 0.9055(3) 1.1629(3) 0.09220(12) 0.0308(5) Uani 1 1 d . . . 
C10 C 0.30156(14) 0.63873(9) 0.11269(4) 0.01276(16) Uani 1 1 d . . . 
H10 H 0.3799(4) 0.5516(2) 0.13872(12) 0.0308(5) Uani 1 1 d . . . 
C6 C 0.09321(14) 1.17292(10) 0.28929(4) 0.01407(17) Uani 1 1 d . . . 
H6 H 0.0041(4) 1.2452(3) 0.31635(12) 0.0335(6) Uani 1 1 d . . . 
C11 C 0.18545(14) 0.58488(9) 0.06637(4) 0.01490(17) Uani 1 1 d . . . 
H11 H 0.1728(4) 0.4552(2) 0.05604(13) 0.0355(6) Uani 1 1 d . . . 
C5 C 0.19352(15) 1.06113(10) 0.32217(4) 0.01485(18) Uani 1 1 d . . . 
H5 H 0.1838(4) 1.0486(3) 0.37516(10) 0.0343(6) Uani 1 1 d . . . 
 
loop_ 
 _atom_site_aniso_label 
 _atom_site_aniso_U_11 
 _atom_site_aniso_U_22 
 _atom_site_aniso_U_33 
 _atom_site_aniso_U_23 
 _atom_site_aniso_U_13 
 _atom_site_aniso_U_12 
C1 0.0064(4) 0.0095(2) 0.0107(3) 0.0015(2) -0.0009(3) 0.0025(2) 
H1 0.0234(12) 0.0209(7) 0.0258(8) 0.0056(6) -0.0060(8) 0.0064(7) 
C3 0.0095(5) 0.0100(2) 0.0084(2) 0.00053(19) 0.0001(3) 0.0008(3) 
C8 0.0058(4) 0.0088(2) 0.0106(3) -0.00059(19) 0.0004(3) 0.0018(2) 
C2 0.0045(4) 0.0082(2) 0.0102(2) 0.00062(19) -0.0003(2) 0.0011(2) 
H2 0.0151(10) 0.0195(6) 0.0259(8) 0.0041(5) -0.0045(7) 0.0053(6) 
C7 0.0080(5) 0.0119(3) 0.0145(3) -0.0033(2) 0.0021(3) 0.0016(3) 
H7 0.0204(13) 0.0289(8) 0.0310(9) 0.0000(7) -0.0018(9) 0.0107(8) 
C20 0.0043(4) 0.0090(2) 0.0099(3) 0.00104(19) -0.0006(3) 0.0009(2) 
C4 0.0123(5) 0.0140(3) 0.0097(3) 0.0009(2) 0.0003(3) -0.0006(3) 
H4 0.0294(15) 0.0320(9) 0.0237(8) 0.0078(6) -0.0036(9) 0.0057(9) 
C14 0.0060(4) 0.0082(2) 0.0098(3) -0.00007(19) -0.0007(3) 0.0008(2) 
C9 0.0084(4) 0.0079(2) 0.0107(3) -0.00011(19) -0.0001(3) 0.0018(2) 
C16 0.0057(4) 0.0144(3) 0.0145(3) 0.0008(2) -0.0008(3) 0.0030(3) 
H16 0.0203(14) 0.0307(9) 0.0371(11) 0.0094(7) -0.0039(10) 0.0078(8) 
C18 0.0076(5) 0.0137(3) 0.0108(3) -0.0006(2) 0.0014(3) -0.0013(3) 
H18 0.0226(13) 0.0298(8) 0.0296(9) 0.0090(7) 0.0036(9) -0.0073(8) 
C13 0.0085(5) 0.0119(3) 0.0128(3) -0.0012(2) -0.0026(3) -0.0003(3) 
H13 0.0255(14) 0.0268(8) 0.0317(10) 0.0023(7) -0.0117(9) 0.0027(8) 
C12 0.0130(5) 0.0132(3) 0.0157(3) -0.0044(2) -0.0020(3) -0.0015(3) 
H12 0.0348(16) 0.0340(10) 0.0350(11) -0.0095(8) -0.0140(11) -0.0061(10) 
C15 0.0056(4) 0.0104(2) 0.0108(3) 0.0007(2) -0.0006(3) 0.0020(2) 
C19 0.0055(4) 0.0105(2) 0.0099(3) 0.0006(2) 0.0000(3) 0.0004(2) 
H19 0.0151(11) 0.0250(7) 0.0300(9) 0.0100(6) -0.0022(8) 0.0025(7) 
C17 0.0038(5) 0.0169(3) 0.0150(3) -0.0009(2) 0.0010(3) 0.0006(3) 
H17 0.0062(11) 0.0431(11) 0.0430(12) 0.0045(9) 0.0015(10) -0.0013(8) 
C10 0.0132(5) 0.0084(2) 0.0168(3) -0.0011(2) 0.0000(3) 0.0020(3) 
H10 0.0342(15) 0.0186(7) 0.0397(11) 0.0017(7) -0.0109(11) 0.0074(8) 
C6 0.0119(5) 0.0156(3) 0.0147(3) -0.0049(2) 0.0051(3) -0.0004(3) 
H6 0.0317(16) 0.0375(10) 0.0313(10) -0.0089(8) 0.0133(10) 0.0075(10) 
C11 0.0157(5) 0.0097(2) 0.0194(3) -0.0045(2) -0.0002(4) 0.0007(3) 
H11 0.0411(17) 0.0164(7) 0.0490(13) -0.0100(7) -0.0103(12) 0.0000(8) 
C5 0.0161(5) 0.0175(3) 0.0110(3) -0.0018(2) 0.0029(3) -0.0013(3) 
H5 0.0428(18) 0.0421(11) 0.0179(8) -0.0002(7) 0.0055(10) 0.0004(11) 

 

_geom_special_details 
; 
 All esds (except the esd in the dihedral angle between two l.s. planes) 
 are estimated using the full covariance matrix.  The cell esds are taken 
 into account individually in the estimation of esds in distances, angles 
 and torsion angles; correlations between esds in cell parameters are only 
 used when they are defined by crystal symmetry.  An approximate (isotropic) 
 treatment of cell esds is used for estimating esds involving l.s. planes. 
; 
 
loop_ 
 _geom_bond_atom_site_label_1 
 _geom_bond_atom_site_label_2 
 _geom_bond_distance 
 _geom_bond_site_symmetry_2 
 _geom_bond_publ_flag 
C1 C15 1.5285(12) . ? 
C1 C9 1.5305(12) . ? 
C1 C3 1.5319(12) . ? 
C1 H1 1.096(2) . ? 
C3 C4 1.3902(11) . ? 
C3 C8 1.4094(11) . ? 
C8 C7 1.3924(12) . ? 
C8 C2 1.5291(11) . ? 
C2 C20 1.5253(13) . ? 
C2 C14 1.5290(10) . ? 
C2 H2 1.096(2) . ? 
C7 C6 1.4040(12) . ? 
C7 H7 1.091(2) . ? 
C20 C19 1.3923(11) . ? 
C20 C15 1.4069(11) . ? 
C4 C5 1.4034(13) . ? 
C4 H4 1.086(2) . ? 
C14 C13 1.3921(12) . ? 
C14 C9 1.4086(11) . ? 
C9 C10 1.3915(10) . ? 
C16 C15 1.3904(15) . ? 
C16 C17 1.4024(12) . ? 
C16 H16 1.086(2) . ? 
C18 C17 1.3951(12) . ? 
C18 C19 1.3996(14) . ? 
C18 H18 1.094(2) . ? 
C13 C12 1.4053(11) . ? 
C13 H13 1.084(2) . ? 
C12 C11 1.3960(13) . ? 
C12 H12 1.088(3) . ? 
C19 H19 1.094(2) . ? 
C17 H17 1.095(3) . ? 
C10 C11 1.4058(14) . ? 
C10 H10 1.094(2) . ? 
C6 C5 1.3968(14) . ? 
C6 H6 1.085(3) . ? 
C11 H11 1.088(2) . ? 
C5 H5 1.091(2) . ? 
 
loop_ 
 _geom_angle_atom_site_label_1 
 _geom_angle_atom_site_label_2 
 _geom_angle_atom_site_label_3 
 _geom_angle 
 _geom_angle_site_symmetry_1 
 _geom_angle_site_symmetry_3 
 _geom_angle_publ_flag 
C15 C1 C9 105.95(6) . . ? 
C15 C1 C3 105.65(6) . . ? 
C9 C1 C3 104.71(8) . . ? 
C15 C1 H1 113.38(15) . . ? 
C9 C1 H1 113.14(12) . . ? 
C3 C1 H1 113.25(13) . . ? 
C4 C3 C8 120.54(8) . . ? 
C4 C3 C1 126.11(8) . . ? 
C8 C3 C1 113.35(6) . . ? 
C7 C8 C3 120.37(7) . . ? 
C7 C8 C2 126.79(7) . . ? 
C3 C8 C2 112.81(7) . . ? 
C20 C2 C14 105.77(7) . . ? 
C20 C2 C8 106.12(7) . . ? 
C14 C2 C8 105.27(6) . . ? 
C20 C2 H2 113.06(13) . . ? 
C14 C2 H2 113.36(12) . . ? 
C8 C2 H2 112.58(12) . . ? 
C8 C7 C6 119.09(8) . . ? 
C8 C7 H7 120.94(14) . . ? 
C6 C7 H7 119.97(14) . . ? 
C19 C20 C15 120.63(9) . . ? 
C19 C20 C2 126.26(7) . . ? 
C15 C20 C2 113.10(7) . . ? 
C3 C4 C5 119.09(8) . . ? 
C3 C4 H4 120.48(15) . . ? 
C5 C4 H4 120.41(14) . . ? 
C13 C14 C9 120.44(7) . . ? 
C13 C14 C2 126.52(7) . . ? 
C9 C14 C2 113.03(7) . . ? 
C10 C9 C14 120.31(8) . . ? 
C10 C9 C1 126.48(8) . . ? 
C14 C9 C1 113.19(6) . . ? 
C15 C16 C17 119.05(8) . . ? 
C15 C16 H16 120.61(16) . . ? 
C17 C16 H16 120.33(18) . . ? 
C17 C18 C19 120.19(8) . . ? 
C17 C18 H18 119.73(17) . . ? 
C19 C18 H18 120.07(16) . . ? 
C14 C13 C12 119.40(8) . . ? 
C14 C13 H13 121.29(13) . . ? 
C12 C13 H13 119.30(14) . . ? 
C11 C12 C13 120.03(8) . . ? 
C11 C12 H12 120.06(15) . . ? 
C13 C12 H12 119.91(16) . . ? 
C16 C15 C20 120.21(8) . . ? 
C16 C15 C1 126.52(7) . . ? 
C20 C15 C1 113.27(8) . . ? 
C20 C19 C18 119.15(8) . . ? 
C20 C19 H19 120.18(15) . . ? 
C18 C19 H19 120.66(14) . . ? 
C18 C17 C16 120.75(9) . . ? 
C18 C17 H17 119.66(14) . . ? 
C16 C17 H17 119.58(14) . . ? 
C9 C10 C11 119.15(8) . . ? 
C9 C10 H10 120.09(15) . . ? 
C11 C10 H10 120.76(14) . . ? 
C5 C6 C7 120.43(9) . . ? 
C5 C6 H6 119.97(16) . . ? 
C7 C6 H6 119.60(16) . . ? 
C12 C11 C10 120.67(7) . . ? 
C12 C11 H11 119.30(17) . . ? 
C10 C11 H11 120.03(17) . . ? 
C6 C5 C4 120.47(8) . . ? 
C6 C5 H5 119.85(18) . . ? 
C4 C5 H5 119.67(18) . . ? 
 
_diffrn_measured_fraction_theta_max    0.308 
_diffrn_reflns_theta_full              84.39 
_diffrn_measured_fraction_theta_full   0.308 
_refine_diff_density_max    2.608 
_refine_diff_density_min   -1.426 
_refine_diff_density_rms    0.344 
