# Supplementary material for: Yes, one can obtain better quality structures from routine X-ray data collection
Source: IUCrJ. 2016 Jan 1;3(Pt 1):61–70. doi: 10.1107/S2052252515020941 (PMC4704080; doi:10.1107/S2052252515020941)
Supplement: Supplementary file 3 [file m-03-00061-sup3.zip › X-ray/BENZ_IAM/BENZ_IAM_70.cif]

data_sortav
_audit_creation_date              2015-09-24
_audit_creation_method
;
Olex2 1.2
(compiled 2015.01.26 svn.r3150 for OlexSys, GUI svn.r4998)
;
_publ_contact_author_address      ?
_publ_contact_author_email        ?
_publ_contact_author_name         ''
_publ_contact_author_phone        ?
_publ_section_references
;
Dolomanov, O.V., Bourhis, L.J., Gildea, R.J, Howard, J.A.K. & Puschmann, H.
 (2009), J. Appl. Cryst. 42, 339-341.

Sheldrick, G.M. (2008). Acta Cryst. A64, 112-122.
;
_chemical_name_common             ?
_chemical_name_systematic
;
 ? 
;
_chemical_formula_moiety          '2(Cl), C12 H14 N2'
_chemical_formula_sum             'C12 H14 Cl2 N2'
_chemical_formula_weight          257.15
_chemical_melting_point           ?
loop_
  _atom_type_symbol
  _atom_type_description
  _atom_type_scat_dispersion_real
  _atom_type_scat_dispersion_imag
  _atom_type_scat_source
 'C' 'C' 0.0033 0.0016 'International Tables Vol C Tables 4.2.6.8 and 6.1.1.4'
 'H' 'H' 0.0000 0.0000 'International Tables Vol C Tables 4.2.6.8 and 6.1.1.4'
 'Cl' 'Cl' 0.1484 0.1585 'International Tables Vol C Tables 4.2.6.8 and 6.1.1.4'
 'N' 'N' 0.0061 0.0033 'International Tables Vol C Tables 4.2.6.8 and 6.1.1.4'

_space_group_crystal_system       'triclinic'
_space_group_IT_number            2
_space_group_name_H-M_alt         'P -1'
_space_group_name_Hall            '-P 1'
loop_
  _space_group_symop_id
  _space_group_symop_operation_xyz
 1 'x, y, z'
 2 '-x, -y, -z'

_cell_length_a                    6.5705(11)
_cell_length_b                    7.6756(14)
_cell_length_c                    12.6098(18)
_cell_angle_alpha                 85.165(13)
_cell_angle_beta                  76.785(13)
_cell_angle_gamma                 73.868(16)
_cell_volume                      594.58(17)
_cell_formula_units_Z             2
_cell_measurement_reflns_used     ?
_cell_measurement_temperature     373(2)
_cell_measurement_theta_max       ?
_cell_measurement_theta_min       ?
_exptl_absorpt_coefficient_mu     0.519
_exptl_absorpt_correction_T_max   0.4235
_exptl_absorpt_correction_T_min   0.1813
_exptl_absorpt_correction_type    ?
_exptl_absorpt_process_details    ?
_exptl_crystal_colour             ?
_exptl_crystal_density_diffrn     1.436
_exptl_crystal_density_meas       ?
_exptl_crystal_density_method     'not measured'
_exptl_crystal_description        ?
_exptl_crystal_F_000              268
_exptl_crystal_size_max           5
_exptl_crystal_size_mid           2
_exptl_crystal_size_min           2
_exptl_special_details
;
 ? 
;
_diffrn_reflns_av_R_equivalents   0.0000
_diffrn_reflns_av_unetI/netI      0.0209
_diffrn_reflns_limit_h_max        10
_diffrn_reflns_limit_h_min        -10
_diffrn_reflns_limit_k_max        12
_diffrn_reflns_limit_k_min        -12
_diffrn_reflns_limit_l_max        20
_diffrn_reflns_limit_l_min        0
_diffrn_reflns_number             5250
_diffrn_reflns_theta_full         35.00
_diffrn_reflns_theta_max          35.00
_diffrn_reflns_theta_min          1.66
_diffrn_ambient_temperature       373.15
_diffrn_detector_area_resol_mean  ?
_diffrn_measured_fraction_theta_full 0.999
_diffrn_measured_fraction_theta_max 0.999
_diffrn_measurement_device_type   ?
_diffrn_measurement_method        ?
_diffrn_radiation_monochromator   graphite
_diffrn_radiation_type            MoK\a
_diffrn_radiation_wavelength      0.71073
_diffrn_source                    'fine-focus sealed tube'
_reflns_number_gt                 4926
_reflns_number_total              5250
_reflns_threshold_expression      >2sigma(I)
_computing_cell_refinement        ?
_computing_data_collection        ?
_computing_data_reduction         ?
_computing_molecular_graphics     'Olex2 (Dolomanov et al., 2009)'
_computing_publication_material   'Olex2 (Dolomanov et al., 2009)'
_computing_structure_refinement   'XL (Sheldrick, 2008)'
_computing_structure_solution     'SHELXS-97 (Sheldrick, 2008)'
_refine_diff_density_max          0.578
_refine_diff_density_min          -0.289
_refine_diff_density_rms          0.098
_refine_ls_extinction_coef        ?
_refine_ls_extinction_method      none
_refine_ls_goodness_of_fit_ref    1.120
_refine_ls_hydrogen_treatment     refall
_refine_ls_matrix_type            full
_refine_ls_number_parameters      202
_refine_ls_number_reflns          5250
_refine_ls_number_restraints      0
_refine_ls_R_factor_all           0.0203
_refine_ls_R_factor_gt            0.0192
_refine_ls_restrained_S_all       1.120
_refine_ls_shift/su_max           0.001
_refine_ls_shift/su_mean          0.000
_refine_ls_structure_factor_coef  Fsqd
_refine_ls_weighting_details
'calc w=1/[\s^2^(Fo^2^)+(0.0419P)^2^+0.0421P] where P=(Fo^2^+2Fc^2^)/3'
_refine_ls_weighting_scheme       calc
_refine_ls_wR_factor_gt           0.0685
_refine_ls_wR_factor_ref          0.0698
_refine_special_details
;
 Refinement of F^2^ against ALL reflections.  The weighted R-factor wR and 
 goodness of fit S are based on F^2^, conventional R-factors R are based 
 on F, with F set to zero for negative F^2^. The threshold expression of 
 F^2^ > 2sigma(F^2^) is used only for calculating R-factors(gt) etc. and is 
 not relevant to the choice of reflections for refinement.  R-factors based 
 on F^2^ are statistically about twice as large as those based on F, and R- 
 factors based on ALL data will be even larger. 
;
_olex2_refinement_description
;
1. Twinned data refinement
 Scales: 0(5) 1(5)
;
_atom_sites_solution_hydrogens    geom
_atom_sites_solution_primary      direct
_atom_sites_solution_secondary    difmap
loop_
  _atom_site_label
  _atom_site_type_symbol
  _atom_site_fract_x
  _atom_site_fract_y
  _atom_site_fract_z
  _atom_site_U_iso_or_equiv
  _atom_site_adp_type
  _atom_site_occupancy
  _atom_site_calc_flag
  _atom_site_disorder_assembly
  _atom_site_disorder_group
  _atom_site_refinement_flags_posn
 Cl1 Cl 0.040120(17) 0.176098(13) 0.080869(9) 0.01150(4) Uani 1 d . . .
 Cl2 Cl 0.460292(17) 0.324901(14) 0.911376(9) 0.01215(4) Uani 1 d . . .
 N1 N 1.10314(7) 0.56615(6) 0.11553(3) 0.01139(7) Uani 1 d . . .
 N2 N 0.41173(7) 0.92348(6) 0.88633(3) 0.01170(7) Uani 1 d . . .
 C1 C 0.99383(7) 0.61925(6) 0.22707(4) 0.00972(7) Uani 1 d . . .
 C2 C 0.93453(7) 0.49037(6) 0.30269(4) 0.01116(7) Uani 1 d . . .
 C3 C 0.83685(8) 0.54272(6) 0.40954(4) 0.01115(7) Uani 1 d . . .
 C4 C 0.79471(7) 0.72251(6) 0.44159(4) 0.00981(7) Uani 1 d . . .
 C5 C 0.85542(8) 0.84902(6) 0.36243(4) 0.01152(7) Uani 1 d . . .
 C6 C 0.95682(8) 0.79803(6) 0.25587(4) 0.01142(7) Uani 1 d . . .
 C7 C 0.51293(7) 0.87092(6) 0.77356(4) 0.01017(7) Uani 1 d . . .
 C8 C 0.63270(8) 0.97711(6) 0.70679(4) 0.01211(8) Uani 1 d . . .
 C9 C 0.72240(8) 0.92857(6) 0.59878(4) 0.01202(8) Uani 1 d . . .
 C10 C 0.69378(8) 0.77562(6) 0.55620(4) 0.01000(7) Uani 1 d . . .
 C11 C 0.57198(7) 0.67198(6) 0.62639(4) 0.01172(7) Uani 1 d . . .
 C12 C 0.48180(7) 0.71806(6) 0.73483(4) 0.01163(7) Uani 1 d . . .
 H1A H 1.102(2) 0.4602(16) 0.1025(9) 0.026(3) Uiso 1 d . . .
 H1B H 1.2409(19) 0.5718(15) 0.1009(9) 0.023(3) Uiso 1 d . . .
 H1C H 1.0418(18) 0.6387(16) 0.0659(9) 0.024(2) Uiso 1 d . . .
 H2 H 0.9681(16) 0.3660(13) 0.2825(8) 0.024(2) Uiso 1 d . . .
 H2A H 0.4139(19) 1.0310(16) 0.8973(9) 0.024(3) Uiso 1 d . . .
 H2B H 0.4775(18) 0.8514(15) 0.9354(9) 0.022(2) Uiso 1 d . . .
 H2C H 0.2747(18) 0.9189(15) 0.9036(9) 0.022(2) Uiso 1 d . . .
 H3 H 0.8060(16) 0.4484(13) 0.4629(8) 0.024(2) Uiso 1 d . . .
 H5 H 0.8194(15) 0.9775(12) 0.3790(7) 0.021(2) Uiso 1 d . . .
 H6 H 0.9971(16) 0.8871(13) 0.2021(8) 0.025(2) Uiso 1 d . . .
 H8 H 0.6556(15) 1.0787(12) 0.7350(7) 0.021(2) Uiso 1 d . . .
 H9 H 0.8091(16) 1.0011(13) 0.5542(7) 0.023(2) Uiso 1 d . . .
 H11 H 0.5418(16) 0.5676(12) 0.6009(7) 0.022(2) Uiso 1 d . . .
 H12 H 0.3950(16) 0.6470(13) 0.7802(8) 0.024(2) Uiso 1 d . . .

loop_
  _atom_site_aniso_label
  _atom_site_aniso_U_11
  _atom_site_aniso_U_22
  _atom_site_aniso_U_33
  _atom_site_aniso_U_23
  _atom_site_aniso_U_13
  _atom_site_aniso_U_12
 Cl1 0.01304(6) 0.01052(6) 0.01087(5) -0.00025(4) -0.00057(4) -0.00464(4)
 Cl2 0.01344(6) 0.01153(6) 0.01148(6) -0.00011(4) -0.00077(4) -0.00492(4)
 N1 0.01382(16) 0.01205(16) 0.00808(15) -0.00105(12) -0.00043(12) -0.00442(12)
 N2 0.01360(16) 0.01292(16) 0.00813(15) -0.00116(12) -0.00068(12) -0.00389(13)
 C1 0.01057(16) 0.01081(16) 0.00772(16) -0.00039(12) -0.00113(12) -0.00337(13)
 C2 0.01393(17) 0.01016(16) 0.00916(16) -0.00057(12) -0.00077(13) -0.00410(13)
 C3 0.01394(17) 0.01068(16) 0.00875(15) -0.00015(12) -0.00068(13) -0.00460(13)
 C4 0.01036(16) 0.01056(16) 0.00852(15) -0.00063(12) -0.00124(12) -0.00330(13)
 C5 0.01466(18) 0.00996(16) 0.00941(16) -0.00027(12) -0.00109(13) -0.00364(13)
 C6 0.01471(17) 0.01016(16) 0.00931(16) 0.00007(12) -0.00126(13) -0.00434(13)
 C7 0.01086(16) 0.01136(17) 0.00796(16) -0.00089(12) -0.00094(13) -0.00307(13)
 C8 0.01401(17) 0.01309(17) 0.00992(16) -0.00182(13) -0.00015(13) -0.00621(14)
 C9 0.01391(18) 0.01283(17) 0.00981(16) -0.00158(13) 0.00037(13) -0.00630(14)
 C10 0.01040(16) 0.01100(17) 0.00860(15) -0.00081(12) -0.00103(12)
 -0.00348(13)
 C11 0.01341(17) 0.01200(16) 0.01003(16) -0.00150(12) 0.00002(13) -0.00551(13)
 C12 0.01342(17) 0.01164(16) 0.00973(16) -0.00076(12) -0.00006(13)
 -0.00502(13)

_geom_special_details
;
 All esds (except the esd in the dihedral angle between two l.s. planes) 
 are estimated using the full covariance matrix.  The cell esds are taken 
 into account individually in the estimation of esds in distances, angles 
 and torsion angles; correlations between esds in cell parameters are only 
 used when they are defined by crystal symmetry.  An approximate (isotropic) 
 treatment of cell esds is used for estimating esds involving l.s. planes. 
;
loop_
  _geom_bond_atom_site_label_1
  _geom_bond_atom_site_label_2
  _geom_bond_distance
  _geom_bond_site_symmetry_2
  _geom_bond_publ_flag
 N1 C1 1.4603(7) . ?
 N1 H1A 0.846(12) . ?
 N1 H1B 0.894(12) . ?
 N1 H1C 0.892(11) . ?
 N2 C7 1.4637(7) . ?
 N2 H2A 0.853(12) . ?
 N2 H2B 0.898(11) . ?
 N2 H2C 0.887(12) . ?
 C1 C2 1.3874(7) . ?
 C1 C6 1.3900(7) . ?
 C2 C3 1.3933(7) . ?
 C2 H2 0.961(9) . ?
 C3 C4 1.4054(7) . ?
 C3 H3 0.977(10) . ?
 C4 C5 1.4029(7) . ?
 C4 C10 1.4851(8) . ?
 C5 C6 1.3918(7) . ?
 C5 H5 0.977(9) . ?
 C6 H6 0.968(10) . ?
 C7 C8 1.3893(7) . ?
 C7 C12 1.3902(7) . ?
 C8 C9 1.3920(7) . ?
 C8 H8 0.945(9) . ?
 C9 C10 1.4061(7) . ?
 C9 H9 0.963(9) . ?
 C10 C11 1.4028(7) . ?
 C11 C12 1.3930(7) . ?
 C11 H11 0.972(9) . ?
 C12 H12 0.960(10) . ?

loop_
  _geom_angle_atom_site_label_1
  _geom_angle_atom_site_label_2
  _geom_angle_atom_site_label_3
  _geom_angle
  _geom_angle_site_symmetry_1
  _geom_angle_site_symmetry_3
  _geom_angle_publ_flag
 C1 N1 H1A 112.5(8) . . ?
 C1 N1 H1B 111.4(7) . . ?
 C1 N1 H1C 112.7(7) . . ?
 H1A N1 H1B 108.4(10) . . ?
 H1A N1 H1C 105.8(11) . . ?
 H1B N1 H1C 105.6(10) . . ?
 C7 N2 H2A 111.5(8) . . ?
 C7 N2 H2B 113.3(7) . . ?
 C7 N2 H2C 111.6(7) . . ?
 H2A N2 H2B 106.4(11) . . ?
 H2A N2 H2C 107.8(10) . . ?
 H2B N2 H2C 105.9(10) . . ?
 C2 C1 N1 119.73(4) . . ?
 C2 C1 C6 121.36(4) . . ?
 C6 C1 N1 118.89(4) . . ?
 C1 C2 C3 118.77(4) . . ?
 C1 C2 H2 120.4(6) . . ?
 C3 C2 H2 120.8(6) . . ?
 C2 C3 C4 121.58(4) . . ?
 C2 C3 H3 117.6(5) . . ?
 C4 C3 H3 120.7(5) . . ?
 C3 C4 C10 120.96(5) . . ?
 C5 C4 C3 117.86(4) . . ?
 C5 C4 C10 121.16(5) . . ?
 C4 C5 H5 121.1(5) . . ?
 C6 C5 C4 121.21(4) . . ?
 C6 C5 H5 117.6(5) . . ?
 C1 C6 C5 119.20(4) . . ?
 C1 C6 H6 120.6(5) . . ?
 C5 C6 H6 120.2(5) . . ?
 C8 C7 N2 119.50(4) . . ?
 C8 C7 C12 121.45(4) . . ?
 C12 C7 N2 119.03(4) . . ?
 C7 C8 C9 118.86(4) . . ?
 C7 C8 H8 120.4(5) . . ?
 C9 C8 H8 120.8(5) . . ?
 C8 C9 C10 121.51(4) . . ?
 C8 C9 H9 117.8(6) . . ?
 C10 C9 H9 120.6(6) . . ?
 C9 C10 C4 121.05(5) . . ?
 C11 C10 C4 121.11(5) . . ?
 C11 C10 C9 117.81(4) . . ?
 C10 C11 H11 121.6(5) . . ?
 C12 C11 C10 121.47(4) . . ?
 C12 C11 H11 116.9(5) . . ?
 C7 C12 C11 118.91(4) . . ?
 C7 C12 H12 121.5(6) . . ?
 C11 C12 H12 119.6(6) . . ?

loop_
  _geom_torsion_atom_site_label_1
  _geom_torsion_atom_site_label_2
  _geom_torsion_atom_site_label_3
  _geom_torsion_atom_site_label_4
  _geom_torsion
  _geom_torsion_site_symmetry_1
  _geom_torsion_site_symmetry_2
  _geom_torsion_site_symmetry_3
  _geom_torsion_site_symmetry_4
  _geom_torsion_publ_flag
 N1 C1 C2 C3 177.91(4) . . . . ?
 N1 C1 C6 C5 -179.11(4) . . . . ?
 N2 C7 C8 C9 -178.04(4) . . . . ?
 N2 C7 C12 C11 177.78(4) . . . . ?
 C1 C2 C3 C4 0.93(7) . . . . ?
 C2 C1 C6 C5 -0.91(7) . . . . ?
 C2 C3 C4 C5 -0.38(7) . . . . ?
 C2 C3 C4 C10 -178.99(5) . . . . ?
 C3 C4 C5 C6 -0.85(7) . . . . ?
 C3 C4 C10 C9 156.21(5) . . . . ?
 C3 C4 C10 C11 -21.95(8) . . . . ?
 C4 C5 C6 C1 1.48(7) . . . . ?
 C4 C10 C11 C12 178.21(5) . . . . ?
 C5 C4 C10 C9 -22.36(8) . . . . ?
 C5 C4 C10 C11 159.48(5) . . . . ?
 C6 C1 C2 C3 -0.28(7) . . . . ?
 C7 C8 C9 C10 0.19(7) . . . . ?
 C8 C7 C12 C11 -0.44(7) . . . . ?
 C8 C9 C10 C4 -178.49(5) . . . . ?
 C8 C9 C10 C11 -0.27(7) . . . . ?
 C9 C10 C11 C12 -0.01(7) . . . . ?
 C10 C4 C5 C6 177.76(5) . . . . ?
 C10 C11 C12 C7 0.36(7) . . . . ?
 C12 C7 C8 C9 0.17(7) . . . . ?

_olex2_submission_special_instructions 'No special instructions were received'
loop_
  _twin_individual_id
  _twin_individual_mass_fraction_refined
 1 0(5)
 2 1(5)
