# Supplementary material for: Yes, one can obtain better quality structures from routine X-ray data collection
Source: IUCrJ. 2016 Jan 1;3(Pt 1):61–70. doi: 10.1107/S2052252515020941 (PMC4704080; doi:10.1107/S2052252515020941)
Supplement: Supplementary file 3 [file m-03-00061-sup3.zip › X-ray/BENZ_TAAM/BENZ_TAAM_40.cif]

data_I  
_audit_creation_method             'MoPro12'     
_chemical_name_systematic            ? 
_chemical_name_common                ? 
_chemical_formula_moiety             'C12 H14 N2 Cl2'
_chemical_formula_sum                'C12 H14 N2 Cl2'
_chemical_formula_weight             257.148
_chemical_absolute_configuration     '-'

_symmetry_cell_setting               triclinic    
_symmetry_space_group_name_H-M       'P ?'
_symmetry_space_group_name_Hall      'P ?'

loop_
_atom_type_symbol                      
_atom_type_description                 
_atom_type_scat_dispersion_real        
_atom_type_scat_dispersion_imag        
_atom_type_scat_source                 
 'C' 'C'    0.0033   0.0016
'Su & Coppens. Acta. Cryst. (1997) A53, 749-762. '                    
 'H' 'H'    0.0000   0.0000
'Su & Coppens. Acta. Cryst. (1997) A53, 749-762. '                    
 'N' 'N'    0.0061   0.0033
'Su & Coppens. Acta. Cryst. (1997) A53, 749-762. '                    
 'Cl' 'Cl'    0.1484   0.1585
'Su & Coppens. Acta. Cryst. (1997) A53, 749-762. '                    

loop_
_symmetry_equiv_pos_as_xyz           
'x, y, z'
'-x, -y, -z'
_cell_length_a                6.570 
_cell_length_b                7.676 
_cell_length_c                12.610 
_cell_angle_alpha             85.17 
_cell_angle_beta              76.79 
_cell_angle_gamma             73.87 
_cell_volume                   594.6 
_cell_formula_units_Z                2
_cell_measurement_temperature        ?
_cell_measurement_reflns_used        ?
_cell_measurement_theta_min          ?
_cell_measurement_theta_max          ?
_exptl_crystal_description           ? 
_exptl_crystal_colour                ? 
_exptl_crystal_size_max              ? 
_exptl_crystal_size_mid              ? 
_exptl_crystal_size_min              ? 
_exptl_crystal_density_meas          ? 
_exptl_crystal_density_diffrn       1.437
_exptl_crystal_density_method       'not measured' 
_exptl_crystal_F_000                 268
_exptl_absorpt_process_details       ?  
_exptl_absorpt_coefficient_mu        ?  
_exptl_absorpt_correction_type       ?  
_exptl_absorpt_correction_T_min      ?  
_exptl_absorpt_correction_T_max      ?  
_exptl_special_details               
;
?
;
_diffrn_ambient_temperature          ?  
_diffrn_radiation_wavelength        0.71073
_diffrn_radiation_type              MoK\a 
_diffrn_radiation_source          'fine-focus sealed tube' 
_diffrn_radiation_monochromator      ? 
_diffrn_measurement_device_type      ? 
_diffrn_measurement_method           ? 
_diffrn_detector_area_resol_mean     ? 
_diffrn_standards_number             ? 
_diffrn_standards_interval_count     ? 
_diffrn_standards_interval_time      ? 
_diffrn_standards_decay_%            ? 
_diffrn_reflns_number                ? 
_diffrn_reflns_av_R_equivalents      ? 
_diffrn_reflns_av_sigmaI/netI        0.02136
_diffrn_reflns_limit_h_min          -6
_diffrn_reflns_limit_h_max           6
_diffrn_reflns_limit_k_min          -7
_diffrn_reflns_limit_k_max           7
_diffrn_reflns_limit_l_min           0
_diffrn_reflns_limit_l_max          12
_diffrn_reflns_theta_min            1.66
_diffrn_reflns_theta_max           19.99
_reflns_number_total                  1099
_reflns_number_gt                     1068
_reflns_threshold_expression         >2.0sigma(I)
_computing_data_collection           ? 
_computing_cell_refinement           ? 
_computing_data_reduction            ? 
_computing_structure_solution        ? 
_computing_structure_refinement      'MoPro (J. Appl. Cryst. 2005, 38, 38-54)'
_computing_molecular_graphics        ? 
_computing_publication_material      ? 
_iucr_refine_instructions_details  
; 
# ! MoPro 12.6 29/09/2015 21:18:56 C:\Users\user\Desktop\Benzydyna_comparison\TAAM_2_Fragmenty\HKL_merged_I\Benz_TAAM_40\mopro_lsdb_01.par 
# ! reflections hkl file : C:\Users\user\Desktop\Benzydyna_comparison\TAAM_2_Fragmenty\HKL_merged_I\Benz_TAAM_40\sortav_freeformat.hkl refin. vs. F^2 
# ! atomic table file : C:\Users\user\Desktop\Programy_Krys\MoPro\MoProSuite\LibMoPro\mopro.tab 
# ! wave functions file : C:\Users\user\Desktop\Programy_Krys\MoPro\MoProSuite\LibMoPro\WAVEF_Su_Coppens_relativistic 
# ! RF factor = 0.962 % RI factor = 1.937% 
# ! wR2F factor = 1.309 % wR2I factor = 2.566% 
# ! g.o.f.(F**2) = 1.199 Nvar= 201 Nref= 1098 Nfree= 0 0.04<sinT/l< 0.48 
#  
# WSIG 1.00000 ! weighting scheme 
#  ! SPACE GROUP P ? 
#  
# CELL 6.5705 7.6756 12.6098 85.1650 76.7850 73.8680 0.71073 
# ZERR 0.0000 0.0000 0.0000 0.0000 0.0000 0.0000 
#  
# SYMM 1 P CENTRO 
#  X , Y, Z 
#  
# SCALE 1 1.211147 
#  
# FMULT 1.00000 
#  
# UOVER 0.00000 0.00000 0.00000 0.00000 0.00000 0.00000 ANI 
#  
# SOLVT 0.00000 50.00000 
#  
# EXTIN 0.00000 GAUSSIAN ISOT TYP1 ! G*10^4 
#  
#  
# DUMMY 2 
# DUMY 0.89536 0.67027 0.33322 D1 0 ! atom # 31 
# DUMY 0.60261 0.82367 0.66606 D2 0 ! atom # 32 
#  
# KAPPA 7 
#  1.000000 1.000000 ! # 1 1 MOL CL1 2x 
#  0.990000 0.811000 ! # 2 1 MOL N1 2x 
#  1.004000 0.917000 ! # 3 1 MOL C1 2x 
#  1.004000 0.909000 ! # 4 1 MOL C2 8x 
#  0.999000 0.887000 ! # 5 1 MOL C4 2x 
#  1.178000 1.316000 ! # 6 1 MOL H1A 6x 
#  1.110000 1.158000 ! # 7 1 MOL H2 8x 
#  
# ATOMS 30 
#  
# ATOM 1 CL1 MOL 1 0.040006 0.176116 0.080858 1.0000 1 Cl 
#  XY H2 H1A HEX K1 V0 M0 Q0 
# UANI 0.013152 0.010344 0.010884 -.004746 -.000442 -.000575 
#  8.00000 0. 0. 0. 0. 0. 0. 0. 0. 0. 
#  0. 0. 0. 0. 0. 0. 0. 
#  0. 0. 0. 0. 0. 0. 0. 0. 0. 
#  
# ATOM 2 CL2 MOL 1 0.460352 0.324903 0.911358 1.0000 1 Cl 
#  XY H12 C12 HEX K1 V0 M0 Q0 
# UANI 0.013535 0.011334 0.011607 -.005080 -.000652 -.000481 
#  8.00000 0. 0. 0. 0. 0. 0. 0. 0. 0. 
#  0. 0. 0. 0. 0. 0. 0. 
#  0. 0. 0. 0. 0. 0. 0. 0. 0. 
#  
# ATOM 3 N1 MOL 1 1.103173 0.566050 0.115537 1.0000 1 N 
#  ZX C1 H1A HEX K2 V0 M0 Q0 
# UANI 0.013102 0.012264 0.008927 -.004758 -.000781 -.001157 
#  5.09206 0. 0. 0. 0.042 0. 0. 0. 0. 0. 
#  0.268 0. 0. 0. 0. 0.212 0. 
#  0.048 0. 0. 0. 0. -.095 0. 0. 0. 
#  
# ATOM 4 N2 MOL 1 0.411638 0.923532 0.886263 1.0000 1 N 
#  ZX C7 H2A HEX K2 V0 M0 Q0 
# UANI 0.013347 0.013018 0.008726 -.004173 -.000829 -.001453 
#  5.09206 0. 0. 0. 0.042 0. 0. 0. 0. 0. 
#  0.268 0. 0. 0. 0. 0.212 0. 
#  0.048 0. 0. 0. 0. -.095 0. 0. 0. 
#  
# ATOM 5 C1 MOL 1 0.994007 0.619049 0.226915 1.0000 1 C 
#  XY D1 C2 HEX K3 V0 M0 Q0 
# UANI 0.008714 0.010334 0.010193 -.003520 -.002633 0.000416 
#  3.92406 0. 0.172 0. 0. -.063 0. 0. -.173 0. 
#  0. 0.031 0. 0. 0. -.249 0. 
#  0. 0. 0. -.020 0. 0. 0. 0.013 0. 
#  
# ATOM 6 C2 MOL 1 0.934605 0.490547 0.302836 1.0000 1 C 
#  XY D1 C1 HEX K4 V0 M0 Q0 
# UANI 0.013531 0.009755 0.009658 -.003917 -.001022 -.001392 
#  3.89655 0. 0.056 0. 0. -.180 0. 0. -.029 0. 
#  0. 0.030 0. 0. 0. -.264 0. 
#  0.020 0. 0. -.019 0. 0. 0. 0. 0. 
#  
# ATOM 7 C3 MOL 1 0.836902 0.542598 0.409493 1.0000 1 C 
#  XY D1 C2 HEX K4 V0 M0 Q0 
# UANI 0.014078 0.009581 0.008982 -.004501 -.000943 -.000132 
#  3.89655 0. 0.056 0. 0. -.180 0. 0. -.029 0. 
#  0. 0.030 0. 0. 0. -.264 0. 
#  0.020 0. 0. -.019 0. 0. 0. 0. 0. 
#  
# ATOM 8 C4 MOL 1 0.794749 0.722530 0.441780 1.0000 1 C 
#  XY D1 C5 HEX K5 V0 M0 Q0 
# UANI 0.009559 0.010668 0.008583 -.003559 -.001296 -.000010 
#  4.01117 0. 0.047 0. 0. -.179 0. 0. -.033 0. 
#  0. 0.026 0. 0. 0. -.289 0. 
#  0.018 0. 0. -.013 0. 0. 0. 0. 0. 
#  
# ATOM 9 C5 MOL 1 0.855395 0.848954 0.362413 1.0000 1 C 
#  XY D1 C6 HEX K4 V0 M0 Q0 
# UANI 0.014938 0.009438 0.009314 -.003617 -.001049 -.001216 
#  3.89655 0. 0.056 0. 0. -.180 0. 0. -.029 0. 
#  0. 0.030 0. 0. 0. -.264 0. 
#  0.020 0. 0. -.019 0. 0. 0. 0. 0. 
#  
# ATOM 10 C6 MOL 1 0.956720 0.797862 0.255894 1.0000 1 C 
#  XY D1 C1 HEX K4 V0 M0 Q0 
# UANI 0.014594 0.009622 0.009465 -.004785 -.001286 0.000027 
#  3.89655 0. 0.056 0. 0. -.180 0. 0. -.029 0. 
#  0. 0.030 0. 0. 0. -.264 0. 
#  0.020 0. 0. -.019 0. 0. 0. 0. 0. 
#  
# ATOM 11 C7 MOL 1 0.512878 0.871026 0.773665 1.0000 1 C 
#  XY D2 C12 HEX K3 V0 M0 Q0 
# UANI 0.008922 0.010290 0.010386 -.003395 -.002188 -.000143 
#  3.92406 0. 0.172 0. 0. -.063 0. 0. -.173 0. 
#  0. 0.031 0. 0. 0. -.249 0. 
#  0. 0. 0. -.020 0. 0. 0. 0.013 0. 
#  
# ATOM 12 C8 MOL 1 0.632618 0.976617 0.706718 1.0000 1 C 
#  XY D2 C7 HEX K4 V0 M0 Q0 
# UANI 0.014110 0.013299 0.010134 -.006812 -.000147 -.002626 
#  3.89655 0. 0.056 0. 0. -.180 0. 0. -.029 0. 
#  0. 0.030 0. 0. 0. -.264 0. 
#  0.020 0. 0. -.019 0. 0. 0. 0. 0. 
#  
# ATOM 13 C9 MOL 1 0.722462 0.928501 0.598863 1.0000 1 C 
#  XY D2 C8 HEX K4 V0 M0 Q0 
# UANI 0.014192 0.012599 0.010097 -.007157 0.000642 -.001944 
#  3.89655 0. 0.056 0. 0. -.180 0. 0. -.029 0. 
#  0. 0.030 0. 0. 0. -.264 0. 
#  0.020 0. 0. -.019 0. 0. 0. 0. 0. 
#  
# ATOM 14 C10 MOL 1 0.693742 0.775623 0.556061 1.0000 1 C 
#  XY D2 C11 HEX K5 V0 M0 Q0 
# UANI 0.009616 0.011033 0.008800 -.003741 -.001700 -.000116 
#  4.01117 0. 0.047 0. 0. -.179 0. 0. -.033 0. 
#  0. 0.026 0. 0. 0. -.289 0. 
#  0.018 0. 0. -.013 0. 0. 0. 0. 0. 
#  
# ATOM 15 C11 MOL 1 0.571879 0.672285 0.626458 1.0000 1 C 
#  XY D2 C12 HEX K4 V0 M0 Q0 
# UANI 0.013388 0.012308 0.010076 -.006444 -.000025 -.002105 
#  3.89655 0. 0.056 0. 0. -.180 0. 0. -.029 0. 
#  0. 0.030 0. 0. 0. -.264 0. 
#  0.020 0. 0. -.019 0. 0. 0. 0. 0. 
#  
# ATOM 16 C12 MOL 1 0.481893 0.718295 0.734707 1.0000 1 C 
#  XY D2 C7 HEX K4 V0 M0 Q0 
# UANI 0.012838 0.011628 0.009967 -.006062 0.000656 -.000883 
#  3.89655 0. 0.056 0. 0. -.180 0. 0. -.029 0. 
#  0. 0.030 0. 0. 0. -.264 0. 
#  0.020 0. 0. -.019 0. 0. 0. 0. 0. 
#  
# ATOM 17 H1A MOL 1 1.104760 0.439891 0.101042 1.0000 1 H 
#  ZY N1 C1 QUA K6 V0 M0 Q0 
# UISO 0.030979 
#  0.76411 0. 0. 0. 0.141 0.061 0. 0. 0. 0. 
#  
# ATOM 18 H1B MOL 1 1.249672 0.578492 0.099478 1.0000 1 H 
#  ZY N1 C1 QUA K6 V0 M0 Q0 
# UISO 0.030826 
#  0.76411 0. 0. 0. 0.141 0.061 0. 0. 0. 0. 
#  
# ATOM 19 H1C MOL 1 1.035642 0.650532 0.059978 1.0000 1 H 
#  ZY N1 C1 QUA K6 V0 M0 Q0 
# UISO 0.034410 
#  0.76411 0. 0. 0. 0.141 0.061 0. 0. 0. 0. 
#  
# ATOM 20 H2 MOL 1 0.968907 0.354538 0.280324 1.0000 1 H 
#  ZY C2 C1 QUA K7 V0 M0 Q0 
# UISO 0.026656 
#  1.02355 0. 0. 0. 0.182 0.086 0. 0. 0. 0. 
#  
# ATOM 21 H2A MOL 1 0.409587 1.049693 0.899414 1.0000 1 H 
#  ZY N2 C7 QUA K6 V0 M0 Q0 
# UISO 0.029764 
#  0.76411 0. 0. 0. 0.141 0.061 0. 0. 0. 0. 
#  
# ATOM 22 H2B MOL 1 0.481673 0.842500 0.940981 1.0000 1 H 
#  ZY N2 C7 QUA K6 V0 M0 Q0 
# UISO 0.029651 
#  0.76411 0. 0. 0. 0.141 0.061 0. 0. 0. 0. 
#  
# ATOM 23 H2C MOL 1 0.261557 0.912658 0.904996 1.0000 1 H 
#  ZY N2 C7 QUA K6 V0 M0 Q0 
# UISO 0.030060 
#  0.76411 0. 0. 0. 0.141 0.061 0. 0. 0. 0. 
#  
# ATOM 24 H3 MOL 1 0.803470 0.440760 0.467511 1.0000 1 H 
#  ZY C3 C2 QUA K7 V0 M0 Q0 
# UISO 0.027819 
#  1.02355 0. 0. 0. 0.182 0.086 0. 0. 0. 0. 
#  
# ATOM 25 H5 MOL 1 0.818176 0.987857 0.381352 1.0000 1 H 
#  ZY C5 C6 QUA K7 V0 M0 Q0 
# UISO 0.026757 
#  1.02355 0. 0. 0. 0.182 0.086 0. 0. 0. 0. 
#  
# ATOM 26 H6 MOL 1 1.002874 0.893088 0.199063 1.0000 1 H 
#  ZY C6 C1 QUA K7 V0 M0 Q0 
# UISO 0.027295 
#  1.02355 0. 0. 0. 0.182 0.086 0. 0. 0. 0. 
#  
# ATOM 27 H8 MOL 1 0.657041 1.089734 0.736973 1.0000 1 H 
#  ZY C8 C7 QUA K7 V0 M0 Q0 
# UISO 0.029204 
#  1.02355 0. 0. 0. 0.182 0.086 0. 0. 0. 0. 
#  
# ATOM 28 H9 MOL 1 0.817537 1.007474 0.550805 1.0000 1 H 
#  ZY C9 C8 QUA K7 V0 M0 Q0 
# UISO 0.026255 
#  1.02355 0. 0. 0. 0.182 0.086 0. 0. 0. 0. 
#  
# ATOM 29 H11 MOL 1 0.541279 0.559547 0.598273 1.0000 1 H 
#  ZY C11 C12 QUA K7 V0 M0 Q0 
# UISO 0.025736 
#  1.02355 0. 0. 0. 0.182 0.086 0. 0. 0. 0. 
#  
# ATOM 30 H12 MOL 1 0.391075 0.641370 0.783864 1.0000 1 H 
#  ZY C12 C7 QUA K7 V0 M0 Q0 
# UISO 0.024101 
#  1.02355 0. 0. 0. 0.182 0.086 0. 0. 0. 0. 
#  
# ANHAR 0 3 ! number_of_anharmonic_atoms max_order 
# ! 1 ! atom number 
# ! 0.00E+00 0.00E+00 0.00E+00 0.00E+00 0.00E+00 0.00E+00 0.00E+00 0.00E+00 
# ! 0.00E+00 0.00E+00 
#  
#  
# STOP 
; 
_refine_special_details              
;
 Refinement of F^2^ against reflections.
 The threshold expression of F^2^ > 2sigma(F^2^) is
 used for calculating R-factors(gt) and is not
 relevant to the choice of reflections for refinement.
 R-factors based on F^2^ are statistically about twice
 as large as those based on F, and R-factors based on
 ALL data will be even larger.
;
_refine_ls_structure_factor_coef     Fsqd 
_refine_ls_matrix_type                full
_refine_ls_weighting_scheme          sigma
_refine_ls_weighting_details         ?
_atom_sites_solution_primary      direct 
_atom_sites_solution_secondary    difmap 
_atom_sites_solution_hydrogens    geom   
_refine_ls_hydrogen_treatment    refall
_refine_ls_extinction_method        'none'              
_refine_ls_abs_structure_details     ?
_refine_ls_abs_structure_Flack       ?
_refine_ls_number_reflns              1098
_refine_ls_number_parameters           201
_refine_ls_number_restraints             0
# R-factors: R(F)  &  wR2(I) 
_refine_ls_R_factor_all              0.0096
## R_factor_all computed for  I/sigmaI >   0.00
_refine_ls_R_factor_gt               0.0115
_refine_ls_wR_factor_ref             0.0917
_refine_ls_wR_factor_gt              0.0916
_refine_ls_goodness_of_fit_ref       4.195
_refine_ls_restrained_S_all          0.000
_refine_ls_shift/su_max              0.002
_refine_ls_shift/su_mean             0.000

_diffrn_measured_fraction_theta_max     0.997
_diffrn_reflns_theta_full               19.99
_diffrn_measured_fraction_theta_full    0.997
_refine_diff_density_max                ?
_refine_diff_density_min                ?
_refine_diff_density_rms                ?
###  to get diff_density_max min & rms : 
###  run MoPro  : WRIT FOUR   to create FOURier file 
###  run VMoPro : FOUR  FastFourierTransform   to get a 3D grid (Xplor format) on whole unit-cell
###             & GRID  STAT   to get max min rms statistics


loop_
_atom_site_type_symbol      
_atom_site_label            
_atom_site_fract_x          
_atom_site_fract_y          
_atom_site_fract_z          
_atom_site_U_iso_or_equiv   
_atom_site_adp_type         
_atom_site_occupancy        
_atom_site_calc_flag        
_atom_site_refinement_flag_posn  
_atom_site_refinement_flag_adp  
_atom_site_disorder_assembly
_atom_site_disorder_group   
Cl CL1 0.04001(3) 0.17612(2) 0.08086(1) 0.01146(5) Uani 1 d . . . .
Cl CL2 0.46035(3) 0.32490(2) 0.91136(1) 0.01212(5) Uani 1 d . . . .
N  N1 1.1032(1) 0.5661(1) 0.11554(5) 0.0114(2) Uani 1 d . . . .
N  N2 0.4116(1) 0.9235(1) 0.88626(5) 0.0117(2) Uani 1 d . . . .
C  C1 0.9940(1) 0.61905(9) 0.22691(5) 0.0095(2) Uani 1 d . . . .
C  C2 0.9346(1) 0.49055(10) 0.30284(5) 0.0110(1) Uani 1 d . . . .
C  C3 0.8369(1) 0.54260(9) 0.40949(6) 0.0109(1) Uani 1 d . . . .
C  C4 0.7947(1) 0.72253(9) 0.44178(6) 0.0095(2) Uani 1 d . . . .
C  C5 0.8554(1) 0.84895(10) 0.36241(5) 0.0114(2) Uani 1 d . . . .
C  C6 0.9567(1) 0.79786(9) 0.25589(5) 0.0111(2) Uani 1 d . . . .
C  C7 0.5129(1) 0.87103(9) 0.77367(5) 0.0097(2) Uani 1 d . . . .
C  C8 0.6326(1) 0.97662(10) 0.70672(5) 0.0121(1) Uani 1 d . . . .
C  C9 0.7225(1) 0.92850(9) 0.59886(6) 0.0120(1) Uani 1 d . . . .
C  C10 0.6937(1) 0.77562(9) 0.55606(6) 0.0097(1) Uani 1 d . . . .
C  C11 0.5719(1) 0.67229(10) 0.62646(5) 0.0116(2) Uani 1 d . . . .
C  C12 0.4819(1) 0.71830(9) 0.73471(5) 0.0114(2) Uani 1 d . . . .
H  H1A 1.105(2) 0.440(2) 0.1010(8) 0.031(3) Uiso 1 d U . . .
H  H1B 1.250(2) 0.578(1) 0.0995(8) 0.031(3) Uiso 1 d U . . .
H  H1C 1.036(2) 0.651(2) 0.0600(9) 0.034(3) Uiso 1 d U . . .
H  H2 0.969(1) 0.355(1) 0.2803(5) 0.027(2) Uiso 1 d U . . .
H  H2A 0.410(2) 1.050(2) 0.8994(8) 0.030(3) Uiso 1 d U . . .
H  H2B 0.482(2) 0.843(2) 0.9410(9) 0.030(3) Uiso 1 d U . . .
H  H2C 0.262(2) 0.913(1) 0.9050(8) 0.030(3) Uiso 1 d U . . .
H  H3 0.803(1) 0.4408(9) 0.4675(5) 0.028(2) Uiso 1 d U . . .
H  H5 0.818(1) 0.9879(10) 0.3814(5) 0.027(2) Uiso 1 d U . . .
H  H6 1.003(1) 0.8931(9) 0.1991(5) 0.027(2) Uiso 1 d U . . .
H  H8 0.657(1) 1.090(1) 0.7370(5) 0.029(2) Uiso 1 d U . . .
H  H9 0.818(1) 1.0075(9) 0.5508(5) 0.026(2) Uiso 1 d U . . .
H  H11 0.541(1) 0.5595(10) 0.5983(5) 0.026(2) Uiso 1 d U . . .
H  H12 0.391(1) 0.6414(9) 0.7839(5) 0.024(2) Uiso 1 d U . . .

loop_ 
_atom_site_aniso_label 
_atom_site_aniso_U_11 
_atom_site_aniso_U_22 
_atom_site_aniso_U_33 
_atom_site_aniso_U_12 
_atom_site_aniso_U_13 
_atom_site_aniso_U_23 
CL1 0.0132(1) 0.0103(1) 0.0109(1) -0.00475(9) -0.00044(9) -0.00057(9)  
CL2 0.0135(1) 0.0113(1) 0.0116(1) -0.00508(10) -0.00065(9) -0.00048(9)  
N1 0.0131(4) 0.0123(5) 0.0089(4) -0.0048(3) -0.0008(3) -0.0012(3)  
N2 0.0133(4) 0.0130(5) 0.0087(4) -0.0042(3) -0.0008(3) -0.0015(3)  
C1 0.0087(4) 0.0103(4) 0.0102(4) -0.0035(3) -0.0026(3) 0.0004(3)  
C2 0.0135(4) 0.0098(4) 0.0097(4) -0.0039(3) -0.0010(3) -0.0014(3)  
C3 0.0141(4) 0.0096(4) 0.0090(4) -0.0045(3) -0.0009(3) -0.00013(34)  
C4 0.0096(4) 0.0107(4) 0.0086(4) -0.0036(3) -0.0013(3) -0.00001(32)  
C5 0.0149(4) 0.0094(4) 0.0093(4) -0.0036(3) -0.0010(3) -0.0012(3)  
C6 0.0146(4) 0.0096(4) 0.0095(4) -0.0048(3) -0.0013(3) 0.00003(34)  
C7 0.0089(4) 0.0103(4) 0.0104(4) -0.0034(3) -0.0022(3) -0.00014(34)  
C8 0.0141(4) 0.0133(4) 0.0101(4) -0.0068(3) -0.00015(33) -0.0026(3)  
C9 0.0142(4) 0.0126(4) 0.0101(4) -0.0072(3) 0.0006(3) -0.0019(3)  
C10 0.0096(4) 0.0110(4) 0.0088(4) -0.0037(3) -0.0017(3) -0.00012(31)  
C11 0.0134(4) 0.0123(4) 0.0101(4) -0.0064(3) -0.00003(32) -0.0021(3)  
C12 0.0128(4) 0.0116(4) 0.0100(4) -0.0061(3) 0.0007(3) -0.0009(3)  

_geom_special_details                
;                                    
;                                    

loop_
_geom_bond_atom_site_label_1         
_geom_bond_atom_site_label_2         
_geom_bond_distance                  
_geom_bond_site_symmetry_2           
_geom_bond_publ_flag                 
N1 C1 1.4581(9) . ? 
N1 H1B 0.97(1) . ? 
N1 H1A 1.00(1) . ? 
N1 H1C 1.01(1) . ? 
N2 C7 1.4617(9) . ? 
N2 H2C 0.99(1) . ? 
N2 H2A 0.99(1) . ? 
N2 H2B 0.99(1) . ? 
C1 C2 1.3877(10) . ? 
C1 C6 1.391(1) . ? 
C2 C3 1.3906(10) . ? 
C2 H2 1.054(7) . ? 
C3 C4 1.407(1) . ? 
C3 H3 1.058(7) . ? 
C4 C10 1.481(1) . ? 
C4 C5 1.4039(10) . ? 
C5 C6 1.3914(10) . ? 
C5 H5 1.061(7) . ? 
C6 H6 1.037(7) . ? 
C7 C8 1.3870(10) . ? 
C7 C12 1.390(1) . ? 
C8 C9 1.3896(10) . ? 
C8 H8 1.042(8) . ? 
C9 C10 1.407(1) . ? 
C9 H9 1.049(7) . ? 
C10 C11 1.403(1) . ? 
C11 C12 1.3906(10) . ? 
C11 H11 1.047(7) . ? 
C12 H12 1.027(7) . ? 

loop_
_geom_angle_atom_site_label_1        
_geom_angle_atom_site_label_2        
_geom_angle_atom_site_label_3        
_geom_angle                          
_geom_angle_site_symmetry_1          
_geom_angle_site_symmetry_3          
_geom_angle_publ_flag                
N1 C1 C2 119.93(6) . . ? 
N1 C1 C6 118.98(7) . . ? 
N2 C7 C8 119.72(8) . . ? 
N2 C7 C12 119.13(8) . . ? 
C1 N1 H1B 110.7(7) . . ? 
C1 N1 H1A 112.3(6) . . ? 
C1 N1 H1C 112.3(6) . . ? 
C1 C2 C3 119.04(6) . . ? 
C1 C2 H2 120.2(4) . . ? 
C1 C6 C5 119.34(6) . . ? 
C1 C6 H6 120.8(4) . . ? 
C2 C1 C6 121.07(6) . . ? 
C2 C3 C4 121.60(7) . . ? 
C2 C3 H3 117.9(4) . . ? 
C3 C4 C10 121.07(7) . . ? 
C3 C4 C5 117.68(6) . . ? 
C3 C2 H2 120.7(4) . . ? 
C4 C10 C11 121.27(7) . . ? 
C4 C10 C9 121.11(7) . . ? 
C4 C5 C6 121.26(8) . . ? 
C4 C5 H5 120.6(4) . . ? 
C4 C3 H3 120.4(4) . . ? 
C5 C4 C10 121.23(6) . . ? 
C5 C6 H6 119.9(4) . . ? 
C6 C5 H5 118.1(4) . . ? 
C7 N2 H2C 110.5(7) . . ? 
C7 N2 H2A 112.1(6) . . ? 
C7 N2 H2B 113.6(6) . . ? 
C7 C8 C9 119.20(9) . . ? 
C7 C8 H8 120.6(4) . . ? 
C7 C12 C11 119.03(8) . . ? 
C7 C12 H12 121.2(4) . . ? 
C8 C7 C12 121.13(8) . . ? 
C8 C9 C10 121.44(9) . . ? 
C8 C9 H9 117.7(4) . . ? 
C9 C10 C11 117.59(8) . . ? 
C9 C8 H8 120.2(4) . . ? 
C10 C11 C12 121.60(7) . . ? 
C10 C11 H11 120.8(4) . . ? 
C10 C9 H9 120.8(4) . . ? 
C11 C12 H12 119.8(4) . . ? 
C12 C11 H11 117.6(4) . . ? 
H1A N1 H1B 110.0(10) . . ? 
H1A N1 H1C 108.5(9) . . ? 
H1B N1 H1C 102.6(7) . . ? 
H2A N2 H2C 108.7(9) . . ? 
H2A N2 H2B 108.0(9) . . ? 
H2B N2 H2C 103.4(9) . . ? 

loop_
_geom_torsion_atom_site_label_1      
_geom_torsion_atom_site_label_2      
_geom_torsion_atom_site_label_3      
_geom_torsion_atom_site_label_4      
_geom_torsion                        
_geom_torsion_site_symmetry_1        
_geom_torsion_site_symmetry_2        
_geom_torsion_site_symmetry_3        
_geom_torsion_site_symmetry_4        
_geom_torsion_publ_flag              
N1 C1 C2 C3 177.96(7) . . . . ? 
N1 C1 C2 H2 0.32(36) . . . . ? 
N1 C1 C6 C5 -179.10(8) . . . . ? 
N1 C1 C6 H6 1.2(3) . . . . ? 
N2 C7 C8 C9 -178.01(7) . . . . ? 
N2 C7 C8 H8 2.8(4) . . . . ? 
N2 C7 C12 C11 177.72(7) . . . . ? 
N2 C7 C12 H12 -0.8(4) . . . . ? 
C1 C2 C3 C4 0.75(6) . . . . ? 
C1 C2 C3 H3 -175.5(6) . . . . ? 
C1 C6 C5 C4 1.52(6) . . . . ? 
C1 C6 C5 H5 -175.6(5) . . . . ? 
C2 C1 N1 H1B -114.3(7) . . . . ? 
C2 C1 N1 H1A 9.1(6) . . . . ? 
C2 C1 N1 H1C 131.7(9) . . . . ? 
C2 C1 C6 C5 -0.92(6) . . . . ? 
C2 C1 C6 H6 179.3(6) . . . . ? 
C2 C3 C4 C10 -179.02(9) . . . . ? 
C2 C3 C4 C5 -0.17(6) . . . . ? 
C3 C4 C10 C11 -21.78(7) . . . . ? 
C3 C4 C10 C9 156.18(6) . . . . ? 
C3 C4 C5 C6 -0.98(7) . . . . ? 
C3 C4 C5 H5 176.1(5) . . . . ? 
C3 C2 C1 C6 -0.19(6) . . . . ? 
C4 C10 C11 C12 178.09(9) . . . . ? 
C4 C10 C11 H11 -3.9(4) . . . . ? 
C4 C10 C9 C8 -178.41(9) . . . . ? 
C4 C10 C9 H9 -0.6(4) . . . . ? 
C4 C5 C6 H6 -178.7(6) . . . . ? 
C4 C3 C2 H2 178.4(6) . . . . ? 
C5 C4 C10 C11 159.41(5) . . . . ? 
C5 C4 C10 C9 -22.63(7) . . . . ? 
C5 C4 C3 H3 176.0(6) . . . . ? 
C6 C1 N1 H1B 63.9(6) . . . . ? 
C6 C1 N1 H1A -172.7(10) . . . . ? 
C6 C1 N1 H1C -50.1(7) . . . . ? 
C6 C1 C2 H2 -177.8(6) . . . . ? 
C6 C5 C4 C10 177.87(8) . . . . ? 
C7 C8 C9 C10 0.29(6) . . . . ? 
C7 C8 C9 H9 -177.6(6) . . . . ? 
C7 C12 C11 C10 0.33(6) . . . . ? 
C7 C12 C11 H11 -177.7(6) . . . . ? 
C8 C7 N2 H2C 135.3(5) . . . . ? 
C8 C7 N2 H2A 13.9(6) . . . . ? 
C8 C7 N2 H2B -108.9(6) . . . . ? 
C8 C7 C12 C11 -0.43(7) . . . . ? 
C8 C7 C12 H12 -178.9(6) . . . . ? 
C8 C9 C10 C11 -0.38(7) . . . . ? 
C9 C10 C11 C12 0.066(67) . . . . ? 
C9 C10 C11 H11 178.0(6) . . . . ? 
C9 C8 C7 C12 0.12(7) . . . . ? 
C10 C4 C5 H5 -5.1(3) . . . . ? 
C10 C4 C3 H3 -2.8(4) . . . . ? 
C10 C11 C12 H12 178.9(6) . . . . ? 
C10 C9 C8 H8 179.4(6) . . . . ? 
C11 C10 C9 H9 177.4(6) . . . . ? 
C12 C7 N2 H2C -42.8(7) . . . . ? 
C12 C7 N2 H2A -164.3(8) . . . . ? 
C12 C7 N2 H2B 72.9(6) . . . . ? 
C12 C7 C8 H8 -179.0(6) . . . . ? 
H2 C2 C3 H3 2.1(6) . . . . ? 
H5 C5 C6 H6 4.1(6) . . . . ? 
H8 C8 C9 H9 1.6(6) . . . . ? 
H11 C11 C12 H12 0.8(6) . . . . ? 

loop_
_geom_hbond_atom_site_label_D        
_geom_hbond_atom_site_label_H        
_geom_hbond_atom_site_label_A        
_geom_hbond_distance_DH              
_geom_hbond_distance_HA              
_geom_hbond_distance_DA              
_geom_hbond_angle_DHA                
_geom_hbond_site_symmetry_A          
C3 H3 C11 1.058(7) 2.682(6) 2.9708(9) 95.2(4)  1_555   
C5 H5 C9 1.061(7) 2.699(6) 2.9741(9) 94.4(3)  1_555   
C9 H9 C5 1.049(7) 2.690(6) 2.9741(9) 95.2(5)  1_555   
C11 H11 C3 1.047(7) 2.693(6) 2.9708(9) 94.8(5)  1_555   
N2 H2A CL2 0.99(1) 2.25(1) 3.2330(9) 170(1)  1_565   
N2 H2A CL1 0.99(1) 2.932(10) 3.3428(7) 105.9(6)  1_566   
N2 H2C CL1 0.99(1) 2.96(1) 3.3428(7) 104.2(7)  1_566   
N2 H2C CL1 0.99(1) 2.23(1) 3.1951(9) 165(1)  2_566   
C12 H12 CL1 1.027(7) 2.981(7) 3.5988(7) 119.5(5)  2_566   
N1 H1A CL2 1.00(1) 2.935(10) 3.3450(7) 105.7(6)  1_654   
N1 H1B CL2 0.97(1) 3.02(1) 3.3450(7) 101.3(7)  1_654   
N1 H1A CL1 1.00(1) 2.23(1) 3.2118(9) 169(1)  1_655   
C6 H6 CL1 1.037(7) 2.566(7) 3.5848(7) 167.4(6)  1_665   
N1 H1C CL1 1.01(1) 2.19(1) 3.1842(8) 168(1)  2_665   
N2 H2B CL1 0.99(1) 3.055(10) 3.5828(9) 114.4(7)  2_666   
N2 H2B CL2 0.99(1) 2.22(1) 3.1821(8) 163.5(10)  2_667   
N2 H2C C6 0.99(1) 3.148(10) 3.479(1) 101.4(6)  2_676   
C5 H5 C7 1.061(7) 3.163(6) 3.4359(9) 95.8(4)  2_676   
C6 H6 C7 1.037(7) 3.323(7) 3.4824(9) 90.1(4)  2_676   
N1 H1B CL2 0.97(1) 2.20(1) 3.1435(9) 164(1)  2_766   
C2 H2 C10 1.054(7) 3.268(7) 3.4502(9) 90.9(4)  2_766   
C3 H3 C3 1.058(7) 3.144(6) 3.382(1) 93.8(4)  2_766   
C3 H3 C4 1.058(7) 3.025(6) 3.4944(9) 107.7(4)  2_766   
C3 H3 C10 1.058(7) 3.216(6) 3.4515(9) 93.8(4)  2_766   

loop_
_publ_author_name      
_publ_author_address   
,'?'  
; ? 
;  

_publ_requested_journal          '?' 
_publ_contact_author                ? 
_publ_contact_author_phone        '?' 
_publ_contact_author_fax          '?' 
_publ_contact_author_email        '?' 
_publ_section_title 
;  
 ?  
;  
_publ_section_comment  
;  
 ?  
;  
_publ_section_references 
;  
 ?  
;  
