# Supplementary material for: Yes, one can obtain better quality structures from routine X-ray data collection
Source: IUCrJ. 2016 Jan 1;3(Pt 1):61–70. doi: 10.1107/S2052252515020941 (PMC4704080; doi:10.1107/S2052252515020941)
Supplement: Supplementary file 3 [file m-03-00061-sup3.zip › X-ray/BENZ_TAAM/BENZ_TAAM_42.cif]

data_I  
_audit_creation_method             'MoPro12'     
_chemical_name_systematic            ? 
_chemical_name_common                ? 
_chemical_formula_moiety             'C12 H14 N2 Cl2'
_chemical_formula_sum                'C12 H14 N2 Cl2'
_chemical_formula_weight             257.148
_chemical_absolute_configuration     '-'

_symmetry_cell_setting               triclinic    
_symmetry_space_group_name_H-M       'P ?'
_symmetry_space_group_name_Hall      'P ?'

loop_
_atom_type_symbol                      
_atom_type_description                 
_atom_type_scat_dispersion_real        
_atom_type_scat_dispersion_imag        
_atom_type_scat_source                 
 'C' 'C'    0.0033   0.0016
'Su & Coppens. Acta. Cryst. (1997) A53, 749-762. '                    
 'H' 'H'    0.0000   0.0000
'Su & Coppens. Acta. Cryst. (1997) A53, 749-762. '                    
 'N' 'N'    0.0061   0.0033
'Su & Coppens. Acta. Cryst. (1997) A53, 749-762. '                    
 'Cl' 'Cl'    0.1484   0.1585
'Su & Coppens. Acta. Cryst. (1997) A53, 749-762. '                    

loop_
_symmetry_equiv_pos_as_xyz           
'x, y, z'
'-x, -y, -z'
_cell_length_a                6.570 
_cell_length_b                7.676 
_cell_length_c                12.610 
_cell_angle_alpha             85.17 
_cell_angle_beta              76.79 
_cell_angle_gamma             73.87 
_cell_volume                   594.6 
_cell_formula_units_Z                2
_cell_measurement_temperature        ?
_cell_measurement_reflns_used        ?
_cell_measurement_theta_min          ?
_cell_measurement_theta_max          ?
_exptl_crystal_description           ? 
_exptl_crystal_colour                ? 
_exptl_crystal_size_max              ? 
_exptl_crystal_size_mid              ? 
_exptl_crystal_size_min              ? 
_exptl_crystal_density_meas          ? 
_exptl_crystal_density_diffrn       1.437
_exptl_crystal_density_method       'not measured' 
_exptl_crystal_F_000                 268
_exptl_absorpt_process_details       ?  
_exptl_absorpt_coefficient_mu        ?  
_exptl_absorpt_correction_type       ?  
_exptl_absorpt_correction_T_min      ?  
_exptl_absorpt_correction_T_max      ?  
_exptl_special_details               
;
?
;
_diffrn_ambient_temperature          ?  
_diffrn_radiation_wavelength        0.71073
_diffrn_radiation_type              MoK\a 
_diffrn_radiation_source          'fine-focus sealed tube' 
_diffrn_radiation_monochromator      ? 
_diffrn_measurement_device_type      ? 
_diffrn_measurement_method           ? 
_diffrn_detector_area_resol_mean     ? 
_diffrn_standards_number             ? 
_diffrn_standards_interval_count     ? 
_diffrn_standards_interval_time      ? 
_diffrn_standards_decay_%            ? 
_diffrn_reflns_number                ? 
_diffrn_reflns_av_R_equivalents      ? 
_diffrn_reflns_av_sigmaI/netI        0.02135
_diffrn_reflns_limit_h_min          -6
_diffrn_reflns_limit_h_max           6
_diffrn_reflns_limit_k_min          -7
_diffrn_reflns_limit_k_max           7
_diffrn_reflns_limit_l_min           0
_diffrn_reflns_limit_l_max          12
_diffrn_reflns_theta_min            1.66
_diffrn_reflns_theta_max           20.99
_reflns_number_total                  1267
_reflns_number_gt                     1232
_reflns_threshold_expression         >2.0sigma(I)
_computing_data_collection           ? 
_computing_cell_refinement           ? 
_computing_data_reduction            ? 
_computing_structure_solution        ? 
_computing_structure_refinement      'MoPro (J. Appl. Cryst. 2005, 38, 38-54)'
_computing_molecular_graphics        ? 
_computing_publication_material      ? 
_iucr_refine_instructions_details  
; 
# ! MoPro 12.6 29/09/2015 21:20:16 C:\Users\user\Desktop\Benzydyna_comparison\TAAM_2_Fragmenty\HKL_merged_I\Benz_TAAM_42\mopro_lsdb_frag_01.par 
# ! reflections hkl file : C:\Users\user\Desktop\Benzydyna_comparison\TAAM_2_Fragmenty\HKL_merged_I\Benz_TAAM_42\sortav_freeformat.hkl refin. vs. F^2 
# ! atomic table file : C:\Users\user\Desktop\Programy_Krys\MoPro\MoProSuite\LibMoPro\mopro.tab 
# ! wave functions file : C:\Users\user\Desktop\Programy_Krys\MoPro\MoProSuite\LibMoPro\WAVEF_Su_Coppens_relativistic 
# ! RF factor = 0.954 % RI factor = 1.900% 
# ! wR2F factor = 1.315 % wR2I factor = 2.570% 
# ! g.o.f.(F**2) = 1.174 Nvar= 201 Nref= 1266 Nfree= 0 0.04<sinT/l< 0.50 
#  
# WSIG 1.00000 ! weighting scheme 
#  ! SPACE GROUP P ? 
#  
# CELL 6.5705 7.6756 12.6098 85.1650 76.7850 73.8680 0.71073 
# ZERR 0.0000 0.0000 0.0000 0.0000 0.0000 0.0000 
#  
# SYMM 1 P CENTRO 
#  X , Y, Z 
#  
# SCALE 1 1.211271 
#  
# FMULT 1.00000 
#  
# UOVER 0.00000 0.00000 0.00000 0.00000 0.00000 0.00000 ANI 
#  
# SOLVT 0.00000 50.00000 
#  
# EXTIN 0.00000 GAUSSIAN ISOT TYP1 ! G*10^4 
#  
#  
# DUMMY 2 
# DUMY 0.89536 0.67027 0.33322 D1 0 ! atom # 31 
# DUMY 0.60261 0.82367 0.66606 D2 0 ! atom # 32 
#  
# KAPPA 7 
#  1.000000 1.000000 ! # 1 1 MOL CL1 2x 
#  0.990000 0.811000 ! # 2 1 MOL N1 2x 
#  1.004000 0.917000 ! # 3 1 MOL C1 2x 
#  1.004000 0.909000 ! # 4 1 MOL C2 8x 
#  0.999000 0.887000 ! # 5 1 MOL C4 2x 
#  1.178000 1.316000 ! # 6 1 MOL H1A 6x 
#  1.110000 1.158000 ! # 7 1 MOL H2 8x 
#  
# ATOMS 30 
#  
# ATOM 1 CL1 MOL 1 0.040013 0.176109 0.080859 1.0000 1 Cl 
#  XY H2 H1A HEX K1 V0 M0 Q0 
# UANI 0.013128 0.010308 0.010843 -.004790 -.000399 -.000485 
#  8.00000 0. 0. 0. 0. 0. 0. 0. 0. 0. 
#  0. 0. 0. 0. 0. 0. 0. 
#  0. 0. 0. 0. 0. 0. 0. 0. 0. 
#  
# ATOM 2 CL2 MOL 1 0.460354 0.324902 0.911362 1.0000 1 Cl 
#  XY H12 C12 HEX K1 V0 M0 Q0 
# UANI 0.013543 0.011285 0.011541 -.005113 -.000601 -.000390 
#  8.00000 0. 0. 0. 0. 0. 0. 0. 0. 0. 
#  0. 0. 0. 0. 0. 0. 0. 
#  0. 0. 0. 0. 0. 0. 0. 0. 0. 
#  
# ATOM 3 N1 MOL 1 1.103196 0.566045 0.115544 1.0000 1 N 
#  ZX C1 H1A HEX K2 V0 M0 Q0 
# UANI 0.013223 0.012416 0.008701 -.004924 -.000608 -.001039 
#  5.09206 0. 0. 0. 0.042 0. 0. 0. 0. 0. 
#  0.268 0. 0. 0. 0. 0.212 0. 
#  0.048 0. 0. 0. 0. -.095 0. 0. 0. 
#  
# ATOM 4 N2 MOL 1 0.411668 0.923488 0.886277 1.0000 1 N 
#  ZX C7 H2A HEX K2 V0 M0 Q0 
# UANI 0.013504 0.012910 0.008577 -.004346 -.000495 -.001391 
#  5.09206 0. 0. 0. 0.042 0. 0. 0. 0. 0. 
#  0.268 0. 0. 0. 0. 0.212 0. 
#  0.048 0. 0. 0. 0. -.095 0. 0. 0. 
#  
# ATOM 5 C1 MOL 1 0.994099 0.619011 0.226929 1.0000 1 C 
#  XY D1 C2 HEX K3 V0 M0 Q0 
# UANI 0.009282 0.010265 0.010203 -.003920 -.002572 0.000417 
#  3.92406 0. 0.172 0. 0. -.063 0. 0. -.173 0. 
#  0. 0.031 0. 0. 0. -.249 0. 
#  0. 0. 0. -.020 0. 0. 0. 0.013 0. 
#  
# ATOM 6 C2 MOL 1 0.934602 0.490461 0.302802 1.0000 1 C 
#  XY D1 C1 HEX K4 V0 M0 Q0 
# UANI 0.013692 0.009796 0.009611 -.004043 -.000901 -.001186 
#  3.89655 0. 0.056 0. 0. -.180 0. 0. -.029 0. 
#  0. 0.030 0. 0. 0. -.264 0. 
#  0.020 0. 0. -.019 0. 0. 0. 0. 0. 
#  
# ATOM 7 C3 MOL 1 0.836885 0.542619 0.409490 1.0000 1 C 
#  XY D1 C2 HEX K4 V0 M0 Q0 
# UANI 0.014413 0.009744 0.008925 -.004771 -.000805 0.000059 
#  3.89655 0. 0.056 0. 0. -.180 0. 0. -.029 0. 
#  0. 0.030 0. 0. 0. -.264 0. 
#  0.020 0. 0. -.019 0. 0. 0. 0. 0. 
#  
# ATOM 8 C4 MOL 1 0.794759 0.722498 0.441757 1.0000 1 C 
#  XY D1 C5 HEX K5 V0 M0 Q0 
# UANI 0.010025 0.010743 0.008634 -.003802 -.001279 -.000382 
#  4.01117 0. 0.047 0. 0. -.179 0. 0. -.033 0. 
#  0. 0.026 0. 0. 0. -.289 0. 
#  0.018 0. 0. -.013 0. 0. 0. 0. 0. 
#  
# ATOM 9 C5 MOL 1 0.855437 0.848974 0.362408 1.0000 1 C 
#  XY D1 C6 HEX K4 V0 M0 Q0 
# UANI 0.015091 0.009486 0.009191 -.003927 -.000917 -.000969 
#  3.89655 0. 0.056 0. 0. -.180 0. 0. -.029 0. 
#  0. 0.030 0. 0. 0. -.264 0. 
#  0.020 0. 0. -.019 0. 0. 0. 0. 0. 
#  
# ATOM 10 C6 MOL 1 0.956829 0.797891 0.255862 1.0000 1 C 
#  XY D1 C1 HEX K4 V0 M0 Q0 
# UANI 0.014828 0.009591 0.009320 -.004787 -.001243 0.000145 
#  3.89655 0. 0.056 0. 0. -.180 0. 0. -.029 0. 
#  0. 0.030 0. 0. 0. -.264 0. 
#  0.020 0. 0. -.019 0. 0. 0. 0. 0. 
#  
# ATOM 11 C7 MOL 1 0.512828 0.871032 0.773649 1.0000 1 C 
#  XY D2 C12 HEX K3 V0 M0 Q0 
# UANI 0.009836 0.010344 0.010335 -.003668 -.002238 -.000035 
#  3.92406 0. 0.172 0. 0. -.063 0. 0. -.173 0. 
#  0. 0.031 0. 0. 0. -.249 0. 
#  0. 0. 0. -.020 0. 0. 0. 0.013 0. 
#  
# ATOM 12 C8 MOL 1 0.632675 0.976722 0.706762 1.0000 1 C 
#  XY D2 C7 HEX K4 V0 M0 Q0 
# UANI 0.013886 0.013405 0.010087 -.006704 0.000078 -.002433 
#  3.89655 0. 0.056 0. 0. -.180 0. 0. -.029 0. 
#  0. 0.030 0. 0. 0. -.264 0. 
#  0.020 0. 0. -.019 0. 0. 0. 0. 0. 
#  
# ATOM 13 C9 MOL 1 0.722548 0.928490 0.598837 1.0000 1 C 
#  XY D2 C8 HEX K4 V0 M0 Q0 
# UANI 0.014193 0.012595 0.010077 -.007153 0.000681 -.001625 
#  3.89655 0. 0.056 0. 0. -.180 0. 0. -.029 0. 
#  0. 0.030 0. 0. 0. -.264 0. 
#  0.020 0. 0. -.019 0. 0. 0. 0. 0. 
#  
# ATOM 14 C10 MOL 1 0.693761 0.775677 0.556077 1.0000 1 C 
#  XY D2 C11 HEX K5 V0 M0 Q0 
# UANI 0.010322 0.010993 0.009023 -.004025 -.001679 -.000297 
#  4.01117 0. 0.047 0. 0. -.179 0. 0. -.033 0. 
#  0. 0.026 0. 0. 0. -.289 0. 
#  0.018 0. 0. -.013 0. 0. 0. 0. 0. 
#  
# ATOM 15 C11 MOL 1 0.571889 0.672200 0.626458 1.0000 1 C 
#  XY D2 C12 HEX K4 V0 M0 Q0 
# UANI 0.013173 0.011988 0.010213 -.006120 -.000059 -.001909 
#  3.89655 0. 0.056 0. 0. -.180 0. 0. -.029 0. 
#  0. 0.030 0. 0. 0. -.264 0. 
#  0.020 0. 0. -.019 0. 0. 0. 0. 0. 
#  
# ATOM 16 C12 MOL 1 0.481795 0.718206 0.734751 1.0000 1 C 
#  XY D2 C7 HEX K4 V0 M0 Q0 
# UANI 0.012713 0.011291 0.010040 -.005725 0.000559 -.000764 
#  3.89655 0. 0.056 0. 0. -.180 0. 0. -.029 0. 
#  0. 0.030 0. 0. 0. -.264 0. 
#  0.020 0. 0. -.019 0. 0. 0. 0. 0. 
#  
# ATOM 17 H1A MOL 1 1.104454 0.440045 0.101086 1.0000 1 H 
#  ZY N1 C1 QUA K6 V0 M0 Q0 
# UISO 0.032916 
#  0.76411 0. 0. 0. 0.141 0.061 0. 0. 0. 0. 
#  
# ATOM 18 H1B MOL 1 1.249379 0.579283 0.099190 1.0000 1 H 
#  ZY N1 C1 QUA K6 V0 M0 Q0 
# UISO 0.029920 
#  0.76411 0. 0. 0. 0.141 0.061 0. 0. 0. 0. 
#  
# ATOM 19 H1C MOL 1 1.035361 0.650829 0.059795 1.0000 1 H 
#  ZY N1 C1 QUA K6 V0 M0 Q0 
# UISO 0.034376 
#  0.76411 0. 0. 0. 0.141 0.061 0. 0. 0. 0. 
#  
# ATOM 20 H2 MOL 1 0.968646 0.353929 0.280106 1.0000 1 H 
#  ZY C2 C1 QUA K7 V0 M0 Q0 
# UISO 0.027930 
#  1.02355 0. 0. 0. 0.182 0.086 0. 0. 0. 0. 
#  
# ATOM 21 H2A MOL 1 0.409516 1.049373 0.899057 1.0000 1 H 
#  ZY N2 C7 QUA K6 V0 M0 Q0 
# UISO 0.029405 
#  0.76411 0. 0. 0. 0.141 0.061 0. 0. 0. 0. 
#  
# ATOM 22 H2B MOL 1 0.481911 0.841430 0.941354 1.0000 1 H 
#  ZY N2 C7 QUA K6 V0 M0 Q0 
# UISO 0.030796 
#  0.76411 0. 0. 0. 0.141 0.061 0. 0. 0. 0. 
#  
# ATOM 23 H2C MOL 1 0.261608 0.912183 0.905252 1.0000 1 H 
#  ZY N2 C7 QUA K6 V0 M0 Q0 
# UISO 0.027991 
#  0.76411 0. 0. 0. 0.141 0.061 0. 0. 0. 0. 
#  
# ATOM 24 H3 MOL 1 0.803029 0.441064 0.467482 1.0000 1 H 
#  ZY C3 C2 QUA K7 V0 M0 Q0 
# UISO 0.028044 
#  1.02355 0. 0. 0. 0.182 0.086 0. 0. 0. 0. 
#  
# ATOM 25 H5 MOL 1 0.818531 0.988220 0.381431 1.0000 1 H 
#  ZY C5 C6 QUA K7 V0 M0 Q0 
# UISO 0.026784 
#  1.02355 0. 0. 0. 0.182 0.086 0. 0. 0. 0. 
#  
# ATOM 26 H6 MOL 1 1.002733 0.893605 0.198711 1.0000 1 H 
#  ZY C6 C1 QUA K7 V0 M0 Q0 
# UISO 0.028675 
#  1.02355 0. 0. 0. 0.182 0.086 0. 0. 0. 0. 
#  
# ATOM 27 H8 MOL 1 0.656621 1.090720 0.737182 1.0000 1 H 
#  ZY C8 C7 QUA K7 V0 M0 Q0 
# UISO 0.030022 
#  1.02355 0. 0. 0. 0.182 0.086 0. 0. 0. 0. 
#  
# ATOM 28 H9 MOL 1 0.817072 1.007916 0.550714 1.0000 1 H 
#  ZY C9 C8 QUA K7 V0 M0 Q0 
# UISO 0.026073 
#  1.02355 0. 0. 0. 0.182 0.086 0. 0. 0. 0. 
#  
# ATOM 29 H11 MOL 1 0.541980 0.558586 0.598306 1.0000 1 H 
#  ZY C11 C12 QUA K7 V0 M0 Q0 
# UISO 0.026555 
#  1.02355 0. 0. 0. 0.182 0.086 0. 0. 0. 0. 
#  
# ATOM 30 H12 MOL 1 0.390900 0.640879 0.784179 1.0000 1 H 
#  ZY C12 C7 QUA K7 V0 M0 Q0 
# UISO 0.025639 
#  1.02355 0. 0. 0. 0.182 0.086 0. 0. 0. 0. 
#  
# ANHAR 0 3 ! number_of_anharmonic_atoms max_order 
# ! 1 ! atom number 
# ! 0.00E+00 0.00E+00 0.00E+00 0.00E+00 0.00E+00 0.00E+00 0.00E+00 0.00E+00 
# ! 0.00E+00 0.00E+00 
#  
#  
# STOP 
; 
_refine_special_details              
;
 Refinement of F^2^ against reflections.
 The threshold expression of F^2^ > 2sigma(F^2^) is
 used for calculating R-factors(gt) and is not
 relevant to the choice of reflections for refinement.
 R-factors based on F^2^ are statistically about twice
 as large as those based on F, and R-factors based on
 ALL data will be even larger.
;
_refine_ls_structure_factor_coef     Fsqd 
_refine_ls_matrix_type                full
_refine_ls_weighting_scheme          sigma
_refine_ls_weighting_details         ?
_atom_sites_solution_primary      direct 
_atom_sites_solution_secondary    difmap 
_atom_sites_solution_hydrogens    geom   
_refine_ls_hydrogen_treatment    refall
_refine_ls_extinction_method        'none'              
_refine_ls_abs_structure_details     ?
_refine_ls_abs_structure_Flack       ?
_refine_ls_number_reflns              1266
_refine_ls_number_parameters           201
_refine_ls_number_restraints             0
# R-factors: R(F)  &  wR2(I) 
_refine_ls_R_factor_all              0.0095
## R_factor_all computed for  I/sigmaI >   0.00
_refine_ls_R_factor_gt               0.0113
_refine_ls_wR_factor_ref             0.0865
_refine_ls_wR_factor_gt              0.0864
_refine_ls_goodness_of_fit_ref       3.858
_refine_ls_restrained_S_all          0.000
_refine_ls_shift/su_max              0.001
_refine_ls_shift/su_mean             0.000

_diffrn_measured_fraction_theta_max     0.998
_diffrn_reflns_theta_full               20.99
_diffrn_measured_fraction_theta_full    0.998
_refine_diff_density_max                ?
_refine_diff_density_min                ?
_refine_diff_density_rms                ?
###  to get diff_density_max min & rms : 
###  run MoPro  : WRIT FOUR   to create FOURier file 
###  run VMoPro : FOUR  FastFourierTransform   to get a 3D grid (Xplor format) on whole unit-cell
###             & GRID  STAT   to get max min rms statistics


loop_
_atom_site_type_symbol      
_atom_site_label            
_atom_site_fract_x          
_atom_site_fract_y          
_atom_site_fract_z          
_atom_site_U_iso_or_equiv   
_atom_site_adp_type         
_atom_site_occupancy        
_atom_site_calc_flag        
_atom_site_refinement_flag_posn  
_atom_site_refinement_flag_adp  
_atom_site_disorder_assembly
_atom_site_disorder_group   
Cl CL1 0.04001(2) 0.17611(2) 0.08086(1) 0.01143(5) Uani 1 d . . . .
Cl CL2 0.46035(2) 0.32490(2) 0.91136(1) 0.01209(5) Uani 1 d . . . .
N  N1 1.1032(1) 0.56605(9) 0.11554(4) 0.0114(1) Uani 1 d . . . .
N  N2 0.4117(1) 0.92349(9) 0.88628(4) 0.0117(1) Uani 1 d . . . .
C  C1 0.99410(9) 0.61901(8) 0.22693(4) 0.0096(1) Uani 1 d . . . .
C  C2 0.93460(9) 0.49046(8) 0.30280(5) 0.0111(1) Uani 1 d . . . .
C  C3 0.83689(9) 0.54262(8) 0.40949(5) 0.0110(1) Uani 1 d . . . .
C  C4 0.79476(10) 0.72250(8) 0.44176(5) 0.0097(1) Uani 1 d . . . .
C  C5 0.85544(9) 0.84897(8) 0.36241(5) 0.0114(1) Uani 1 d . . . .
C  C6 0.95683(9) 0.79789(8) 0.25586(5) 0.0112(1) Uani 1 d . . . .
C  C7 0.51283(9) 0.87103(8) 0.77365(4) 0.0100(1) Uani 1 d . . . .
C  C8 0.63267(9) 0.97672(8) 0.70676(5) 0.0121(1) Uani 1 d . . . .
C  C9 0.7225(1) 0.92849(8) 0.59884(5) 0.0120(1) Uani 1 d . . . .
C  C10 0.69376(10) 0.77568(8) 0.55608(5) 0.0099(1) Uani 1 d . . . .
C  C11 0.57189(9) 0.67220(8) 0.62646(5) 0.0115(1) Uani 1 d . . . .
C  C12 0.48180(10) 0.71821(8) 0.73475(5) 0.0113(1) Uani 1 d . . . .
H  H1A 1.104(1) 0.440(2) 0.1011(7) 0.033(3) Uiso 1 d U . . .
H  H1B 1.249(2) 0.579(1) 0.0992(7) 0.030(3) Uiso 1 d U . . .
H  H1C 1.035(2) 0.651(1) 0.0598(8) 0.034(3) Uiso 1 d U . . .
H  H2 0.969(1) 0.3539(10) 0.2801(5) 0.028(2) Uiso 1 d U . . .
H  H2A 0.410(1) 1.049(2) 0.8991(7) 0.029(3) Uiso 1 d U . . .
H  H2B 0.482(1) 0.841(1) 0.9414(8) 0.031(2) Uiso 1 d U . . .
H  H2C 0.262(2) 0.912(1) 0.9053(7) 0.028(3) Uiso 1 d U . . .
H  H3 0.8030(10) 0.4411(9) 0.4675(5) 0.028(2) Uiso 1 d U . . .
H  H5 0.8185(10) 0.9882(9) 0.3814(4) 0.027(2) Uiso 1 d U . . .
H  H6 1.003(1) 0.8936(8) 0.1987(5) 0.029(2) Uiso 1 d U . . .
H  H8 0.657(1) 1.0907(9) 0.7372(5) 0.030(2) Uiso 1 d U . . .
H  H9 0.817(1) 1.0079(8) 0.5507(5) 0.026(2) Uiso 1 d U . . .
H  H11 0.5420(10) 0.5586(9) 0.5983(5) 0.027(2) Uiso 1 d U . . .
H  H12 0.391(1) 0.6409(8) 0.7842(5) 0.026(2) Uiso 1 d U . . .

loop_ 
_atom_site_aniso_label 
_atom_site_aniso_U_11 
_atom_site_aniso_U_22 
_atom_site_aniso_U_33 
_atom_site_aniso_U_12 
_atom_site_aniso_U_13 
_atom_site_aniso_U_23 
CL1 0.0131(1) 0.0103(1) 0.0108(1) -0.00479(8) -0.00040(8) -0.00048(7)  
CL2 0.0135(1) 0.0113(1) 0.0115(1) -0.00511(8) -0.00060(8) -0.00039(7)  
N1 0.0132(3) 0.0124(4) 0.0087(3) -0.0049(3) -0.0006(3) -0.0010(2)  
N2 0.0135(3) 0.0129(4) 0.0086(3) -0.0043(3) -0.0005(3) -0.0014(2)  
C1 0.0093(3) 0.0103(3) 0.0102(4) -0.0039(3) -0.0026(3) 0.0004(3)  
C2 0.0137(3) 0.0098(3) 0.0096(3) -0.0040(2) -0.0009(2) -0.0012(3)  
C3 0.0144(3) 0.0097(3) 0.0089(3) -0.0048(2) -0.0008(2) 0.00006(26)  
C4 0.0100(3) 0.0107(4) 0.0086(3) -0.0038(3) -0.0013(2) -0.0004(3)  
C5 0.0151(3) 0.0095(3) 0.0092(3) -0.0039(2) -0.0009(3) -0.0010(2)  
C6 0.0148(3) 0.0096(4) 0.0093(3) -0.0048(3) -0.0012(3) 0.00014(27)  
C7 0.0098(3) 0.0103(3) 0.0103(3) -0.0037(3) -0.0022(3) -0.00003(26)  
C8 0.0139(3) 0.0134(3) 0.0101(3) -0.0067(3) 0.00008(26) -0.0024(3)  
C9 0.0142(3) 0.0126(3) 0.0101(3) -0.0072(3) 0.0007(2) -0.0016(3)  
C10 0.0103(3) 0.0110(3) 0.0090(3) -0.0040(3) -0.0017(3) -0.0003(2)  
C11 0.0132(3) 0.0120(3) 0.0102(3) -0.0061(3) -0.00006(26) -0.0019(2)  
C12 0.0127(3) 0.0113(3) 0.0100(3) -0.0057(3) 0.0006(3) -0.0008(3)  

_geom_special_details                
;                                    
;                                    

loop_
_geom_bond_atom_site_label_1         
_geom_bond_atom_site_label_2         
_geom_bond_distance                  
_geom_bond_site_symmetry_2           
_geom_bond_publ_flag                 
N1 C1 1.4580(8) . ? 
N1 H1B 0.97(1) . ? 
N1 H1A 1.00(1) . ? 
N1 H1C 1.01(1) . ? 
N2 C7 1.4618(8) . ? 
N2 H2C 0.99(1) . ? 
N2 H2A 0.99(1) . ? 
N2 H2B 1.00(1) . ? 
C1 C2 1.3878(8) . ? 
C1 C6 1.3910(9) . ? 
C2 C3 1.3912(9) . ? 
C2 H2 1.059(7) . ? 
C3 C4 1.4069(9) . ? 
C3 H3 1.057(7) . ? 
C4 C10 1.482(1) . ? 
C4 C5 1.4041(9) . ? 
C5 C6 1.3918(8) . ? 
C5 H5 1.064(6) . ? 
C6 H6 1.041(7) . ? 
C7 C8 1.3876(9) . ? 
C7 C12 1.3906(9) . ? 
C8 C9 1.3906(9) . ? 
C8 H8 1.048(7) . ? 
C9 C10 1.4067(9) . ? 
C9 H9 1.049(7) . ? 
C10 C11 1.4033(9) . ? 
C11 C12 1.3912(8) . ? 
C11 H11 1.051(7) . ? 
C12 H12 1.030(7) . ? 

loop_
_geom_angle_atom_site_label_1        
_geom_angle_atom_site_label_2        
_geom_angle_atom_site_label_3        
_geom_angle                          
_geom_angle_site_symmetry_1          
_geom_angle_site_symmetry_3          
_geom_angle_publ_flag                
N1 C1 C2 119.91(5) . . ? 
N1 C1 C6 118.95(6) . . ? 
N2 C7 C8 119.67(7) . . ? 
N2 C7 C12 119.09(7) . . ? 
C1 N1 H1B 110.8(6) . . ? 
C1 N1 H1A 112.2(6) . . ? 
C1 N1 H1C 112.3(6) . . ? 
C1 C2 C3 118.98(5) . . ? 
C1 C2 H2 120.2(4) . . ? 
C1 C6 C5 119.30(6) . . ? 
C1 C6 H6 120.8(4) . . ? 
C2 C1 C6 121.12(5) . . ? 
C2 C3 C4 121.62(6) . . ? 
C2 C3 H3 118.0(4) . . ? 
C3 C4 C10 121.09(6) . . ? 
C3 C4 C5 117.71(5) . . ? 
C3 C2 H2 120.8(4) . . ? 
C4 C10 C11 121.21(6) . . ? 
C4 C10 C9 121.12(6) . . ? 
C4 C5 C6 121.25(7) . . ? 
C4 C5 H5 120.6(4) . . ? 
C4 C3 H3 120.3(4) . . ? 
C5 C4 C10 121.19(5) . . ? 
C5 C6 H6 119.9(4) . . ? 
C6 C5 H5 118.1(4) . . ? 
C7 N2 H2C 110.6(6) . . ? 
C7 N2 H2A 111.9(6) . . ? 
C7 N2 H2B 113.6(6) . . ? 
C7 C8 C9 119.12(7) . . ? 
C7 C8 H8 120.6(4) . . ? 
C7 C12 C11 118.98(7) . . ? 
C7 C12 H12 121.2(4) . . ? 
C8 C7 C12 121.22(7) . . ? 
C8 C9 C10 121.45(7) . . ? 
C8 C9 H9 117.6(4) . . ? 
C9 C10 C11 117.64(7) . . ? 
C9 C8 H8 120.3(4) . . ? 
C10 C11 C12 121.58(6) . . ? 
C10 C11 H11 120.8(4) . . ? 
C10 C9 H9 120.9(4) . . ? 
C11 C12 H12 119.9(4) . . ? 
C12 C11 H11 117.6(4) . . ? 
H1A N1 H1B 110.4(8) . . ? 
H1A N1 H1C 108.5(8) . . ? 
H1B N1 H1C 102.2(6) . . ? 
H2A N2 H2C 108.8(8) . . ? 
H2A N2 H2B 108.5(8) . . ? 
H2B N2 H2C 103.0(8) . . ? 

loop_
_geom_torsion_atom_site_label_1      
_geom_torsion_atom_site_label_2      
_geom_torsion_atom_site_label_3      
_geom_torsion_atom_site_label_4      
_geom_torsion                        
_geom_torsion_site_symmetry_1        
_geom_torsion_site_symmetry_2        
_geom_torsion_site_symmetry_3        
_geom_torsion_site_symmetry_4        
_geom_torsion_publ_flag              
N1 C1 C2 C3 177.98(6) . . . . ? 
N1 C1 C2 H2 0.19(33) . . . . ? 
N1 C1 C6 C5 -179.13(6) . . . . ? 
N1 C1 C6 H6 1.4(3) . . . . ? 
N2 C7 C8 C9 -178.05(6) . . . . ? 
N2 C7 C8 H8 2.5(3) . . . . ? 
N2 C7 C12 C11 177.77(6) . . . . ? 
N2 C7 C12 H12 -0.9(3) . . . . ? 
C1 C2 C3 C4 0.79(5) . . . . ? 
C1 C2 C3 H3 -175.6(5) . . . . ? 
C1 C6 C5 C4 1.51(5) . . . . ? 
C1 C6 C5 H5 -175.8(5) . . . . ? 
C2 C1 N1 H1B -114.8(7) . . . . ? 
C2 C1 N1 H1A 9.2(5) . . . . ? 
C2 C1 N1 H1C 131.7(8) . . . . ? 
C2 C1 C6 C5 -0.89(5) . . . . ? 
C2 C1 C6 H6 179.6(5) . . . . ? 
C2 C3 C4 C10 -179.01(8) . . . . ? 
C2 C3 C4 C5 -0.19(5) . . . . ? 
C3 C4 C10 C11 -21.78(6) . . . . ? 
C3 C4 C10 C9 156.16(5) . . . . ? 
C3 C4 C5 C6 -0.98(6) . . . . ? 
C3 C4 C5 H5 176.3(5) . . . . ? 
C3 C2 C1 C6 -0.25(6) . . . . ? 
C4 C10 C11 C12 178.11(7) . . . . ? 
C4 C10 C11 H11 -3.5(3) . . . . ? 
C4 C10 C9 C8 -178.42(7) . . . . ? 
C4 C10 C9 H9 -0.33(34) . . . . ? 
C4 C5 C6 H6 -179.0(5) . . . . ? 
C4 C3 C2 H2 178.6(5) . . . . ? 
C5 C4 C10 C11 159.44(5) . . . . ? 
C5 C4 C10 C9 -22.62(6) . . . . ? 
C5 C4 C3 H3 176.2(5) . . . . ? 
C6 C1 N1 H1B 63.5(5) . . . . ? 
C6 C1 N1 H1A -172.6(8) . . . . ? 
C6 C1 N1 H1C -50.1(6) . . . . ? 
C6 C1 C2 H2 -178.0(5) . . . . ? 
C6 C5 C4 C10 177.84(7) . . . . ? 
C7 C8 C9 C10 0.28(5) . . . . ? 
C7 C8 C9 H9 -177.9(5) . . . . ? 
C7 C12 C11 C10 0.32(5) . . . . ? 
C7 C12 C11 H11 -178.1(5) . . . . ? 
C8 C7 N2 H2C 135.6(5) . . . . ? 
C8 C7 N2 H2A 14.1(5) . . . . ? 
C8 C7 N2 H2B -109.2(6) . . . . ? 
C8 C7 C12 C11 -0.46(6) . . . . ? 
C8 C7 C12 H12 -179.1(5) . . . . ? 
C8 C9 C10 C11 -0.41(6) . . . . ? 
C9 C10 C11 C12 0.11(6) . . . . ? 
C9 C10 C11 H11 178.4(5) . . . . ? 
C9 C8 C7 C12 0.16(6) . . . . ? 
C10 C4 C5 H5 -4.9(3) . . . . ? 
C10 C4 C3 H3 -2.7(3) . . . . ? 
C10 C11 C12 H12 179.0(5) . . . . ? 
C10 C9 C8 H8 179.7(5) . . . . ? 
C11 C10 C9 H9 177.7(5) . . . . ? 
C12 C7 N2 H2C -42.6(6) . . . . ? 
C12 C7 N2 H2A -164.1(7) . . . . ? 
C12 C7 N2 H2B 72.6(5) . . . . ? 
C12 C7 C8 H8 -179.3(5) . . . . ? 
H2 C2 C3 H3 2.1(5) . . . . ? 
H5 C5 C6 H6 3.7(5) . . . . ? 
H8 C8 C9 H9 1.6(5) . . . . ? 
H11 C11 C12 H12 0.6(5) . . . . ? 

loop_
_geom_hbond_atom_site_label_D        
_geom_hbond_atom_site_label_H        
_geom_hbond_atom_site_label_A        
_geom_hbond_distance_DH              
_geom_hbond_distance_HA              
_geom_hbond_distance_DA              
_geom_hbond_angle_DHA                
_geom_hbond_site_symmetry_A          
C3 H3 C11 1.057(7) 2.680(6) 2.9706(8) 95.3(3)  1_555   
C5 H5 C9 1.064(6) 2.698(5) 2.9738(8) 94.3(3)  1_555   
C9 H9 C5 1.049(7) 2.690(6) 2.9738(8) 95.2(4)  1_555   
C11 H11 C3 1.051(7) 2.692(6) 2.9706(8) 94.8(5)  1_555   
N2 H2A CL2 0.99(1) 2.25(1) 3.2332(7) 170.6(10)  1_565   
N2 H2A CL1 0.99(1) 2.935(9) 3.3428(6) 105.8(6)  1_566   
N2 H2C CL1 0.99(1) 2.961(9) 3.3428(6) 104.2(6)  1_566   
N2 H2C CL1 0.99(1) 2.23(1) 3.1951(7) 165(1)  2_566   
C12 H12 CL1 1.030(7) 2.979(6) 3.5982(6) 119.3(4)  2_566   
N1 H1A CL2 1.00(1) 2.937(9) 3.3450(5) 105.6(6)  1_654   
N1 H1B CL2 0.97(1) 3.020(9) 3.3450(5) 101.2(6)  1_654   
N1 H1A CL1 1.00(1) 2.23(1) 3.2118(7) 169(1)  1_655   
C6 H6 CL1 1.041(7) 2.560(7) 3.5842(6) 167.5(5)  1_665   
N1 H1C CL1 1.01(1) 2.19(1) 3.1844(6) 167.7(9)  2_665   
N2 H2B CL1 1.00(1) 3.055(9) 3.5825(7) 114.1(6)  2_666   
N2 H2B CL2 1.00(1) 2.21(1) 3.1817(6) 163.6(9)  2_667   
N2 H2C C6 0.99(1) 3.152(9) 3.4798(9) 101.1(6)  2_676   
C5 H5 C7 1.064(6) 3.165(6) 3.4357(8) 95.6(3)  2_676   
C6 H6 C7 1.041(7) 3.321(6) 3.4823(8) 90.1(4)  2_676   
N1 H1B CL2 0.97(1) 2.20(1) 3.1433(7) 164(1)  2_766   
C2 H2 C10 1.059(7) 3.271(6) 3.4502(8) 90.7(4)  2_766   
C3 H3 C3 1.057(7) 3.146(6) 3.382(1) 93.7(4)  2_766   
C3 H3 C4 1.057(7) 3.028(6) 3.4946(8) 107.5(4)  2_766   
C3 H3 C10 1.057(7) 3.220(6) 3.4517(8) 93.6(4)  2_766   

loop_
_publ_author_name      
_publ_author_address   
,'?'  
; ? 
;  

_publ_requested_journal          '?' 
_publ_contact_author                ? 
_publ_contact_author_phone        '?' 
_publ_contact_author_fax          '?' 
_publ_contact_author_email        '?' 
_publ_section_title 
;  
 ?  
;  
_publ_section_comment  
;  
 ?  
;  
_publ_section_references 
;  
 ?  
;  
