# Supplementary material for: Yes, one can obtain better quality structures from routine X-ray data collection
Source: IUCrJ. 2016 Jan 1;3(Pt 1):61–70. doi: 10.1107/S2052252515020941 (PMC4704080; doi:10.1107/S2052252515020941)
Supplement: Supplementary file 3 [file m-03-00061-sup3.zip › X-ray/BENZ_TAAM/BENZ_TAAM_44.cif]

data_I  
_audit_creation_method             'MoPro12'     
_chemical_name_systematic            ? 
_chemical_name_common                ? 
_chemical_formula_moiety             'C12 H14 N2 Cl2'
_chemical_formula_sum                'C12 H14 N2 Cl2'
_chemical_formula_weight             257.148
_chemical_absolute_configuration     '-'

_symmetry_cell_setting               triclinic    
_symmetry_space_group_name_H-M       'P ?'
_symmetry_space_group_name_Hall      'P ?'

loop_
_atom_type_symbol                      
_atom_type_description                 
_atom_type_scat_dispersion_real        
_atom_type_scat_dispersion_imag        
_atom_type_scat_source                 
 'C' 'C'    0.0033   0.0016
'Su & Coppens. Acta. Cryst. (1997) A53, 749-762. '                    
 'H' 'H'    0.0000   0.0000
'Su & Coppens. Acta. Cryst. (1997) A53, 749-762. '                    
 'N' 'N'    0.0061   0.0033
'Su & Coppens. Acta. Cryst. (1997) A53, 749-762. '                    
 'Cl' 'Cl'    0.1484   0.1585
'Su & Coppens. Acta. Cryst. (1997) A53, 749-762. '                    

loop_
_symmetry_equiv_pos_as_xyz           
'x, y, z'
'-x, -y, -z'
_cell_length_a                6.570 
_cell_length_b                7.676 
_cell_length_c                12.610 
_cell_angle_alpha             85.17 
_cell_angle_beta              76.79 
_cell_angle_gamma             73.87 
_cell_volume                   594.6 
_cell_formula_units_Z                2
_cell_measurement_temperature        ?
_cell_measurement_reflns_used        ?
_cell_measurement_theta_min          ?
_cell_measurement_theta_max          ?
_exptl_crystal_description           ? 
_exptl_crystal_colour                ? 
_exptl_crystal_size_max              ? 
_exptl_crystal_size_mid              ? 
_exptl_crystal_size_min              ? 
_exptl_crystal_density_meas          ? 
_exptl_crystal_density_diffrn       1.437
_exptl_crystal_density_method       'not measured' 
_exptl_crystal_F_000                 268
_exptl_absorpt_process_details       ?  
_exptl_absorpt_coefficient_mu        ?  
_exptl_absorpt_correction_type       ?  
_exptl_absorpt_correction_T_min      ?  
_exptl_absorpt_correction_T_max      ?  
_exptl_special_details               
;
?
;
_diffrn_ambient_temperature          ?  
_diffrn_radiation_wavelength        0.71073
_diffrn_radiation_type              MoK\a 
_diffrn_radiation_source          'fine-focus sealed tube' 
_diffrn_radiation_monochromator      ? 
_diffrn_measurement_device_type      ? 
_diffrn_measurement_method           ? 
_diffrn_detector_area_resol_mean     ? 
_diffrn_standards_number             ? 
_diffrn_standards_interval_count     ? 
_diffrn_standards_interval_time      ? 
_diffrn_standards_decay_%            ? 
_diffrn_reflns_number                ? 
_diffrn_reflns_av_R_equivalents      ? 
_diffrn_reflns_av_sigmaI/netI        0.02126
_diffrn_reflns_limit_h_min          -6
_diffrn_reflns_limit_h_max           6
_diffrn_reflns_limit_k_min          -7
_diffrn_reflns_limit_k_max           8
_diffrn_reflns_limit_l_min           0
_diffrn_reflns_limit_l_max          13
_diffrn_reflns_theta_min            1.66
_diffrn_reflns_theta_max           21.99
_reflns_number_total                  1423
_reflns_number_gt                     1376
_reflns_threshold_expression         >2.0sigma(I)
_computing_data_collection           ? 
_computing_cell_refinement           ? 
_computing_data_reduction            ? 
_computing_structure_solution        ? 
_computing_structure_refinement      'MoPro (J. Appl. Cryst. 2005, 38, 38-54)'
_computing_molecular_graphics        ? 
_computing_publication_material      ? 
_iucr_refine_instructions_details  
; 
# ! MoPro 12.6 29/09/2015 21:20:29 C:\Users\user\Desktop\Benzydyna_comparison\TAAM_2_Fragmenty\HKL_merged_I\Benz_TAAM_44\mopro_lsdb_frag_01.par 
# ! reflections hkl file : C:\Users\user\Desktop\Benzydyna_comparison\TAAM_2_Fragmenty\HKL_merged_I\Benz_TAAM_44\sortav_freeformat.hkl refin. vs. F^2 
# ! atomic table file : C:\Users\user\Desktop\Programy_Krys\MoPro\MoProSuite\LibMoPro\mopro.tab 
# ! wave functions file : C:\Users\user\Desktop\Programy_Krys\MoPro\MoProSuite\LibMoPro\WAVEF_Su_Coppens_relativistic 
# ! RF factor = 0.940 % RI factor = 1.853% 
# ! wR2F factor = 1.304 % wR2I factor = 2.545% 
# ! g.o.f.(F**2) = 1.150 Nvar= 201 Nref= 1422 Nfree= 0 0.04<sinT/l< 0.53 
#  
# WSIG 1.00000 ! weighting scheme 
#  ! SPACE GROUP P ? 
#  
# CELL 6.5705 7.6756 12.6098 85.1650 76.7850 73.8680 0.71073 
# ZERR 0.0000 0.0000 0.0000 0.0000 0.0000 0.0000 
#  
# SYMM 1 P CENTRO 
#  X , Y, Z 
#  
# SCALE 1 1.211796 
#  
# FMULT 1.00000 
#  
# UOVER 0.00000 0.00000 0.00000 0.00000 0.00000 0.00000 ANI 
#  
# SOLVT 0.00000 50.00000 
#  
# EXTIN 0.00000 GAUSSIAN ISOT TYP1 ! G*10^4 
#  
#  
# DUMMY 2 
# DUMY 0.89536 0.67027 0.33322 D1 0 ! atom # 31 
# DUMY 0.60261 0.82367 0.66606 D2 0 ! atom # 32 
#  
# KAPPA 7 
#  1.000000 1.000000 ! # 1 1 MOL CL1 2x 
#  0.990000 0.811000 ! # 2 1 MOL N1 2x 
#  1.004000 0.917000 ! # 3 1 MOL C1 2x 
#  1.004000 0.909000 ! # 4 1 MOL C2 8x 
#  0.999000 0.887000 ! # 5 1 MOL C4 2x 
#  1.178000 1.316000 ! # 6 1 MOL H1A 6x 
#  1.110000 1.158000 ! # 7 1 MOL H2 8x 
#  
# ATOMS 30 
#  
# ATOM 1 CL1 MOL 1 0.040018 0.176106 0.080861 1.0000 1 Cl 
#  XY H2 H1A HEX K1 V0 M0 Q0 
# UANI 0.013114 0.010384 0.010796 -.004787 -.000391 -.000465 
#  8.00000 0. 0. 0. 0. 0. 0. 0. 0. 0. 
#  0. 0. 0. 0. 0. 0. 0. 
#  0. 0. 0. 0. 0. 0. 0. 0. 0. 
#  
# ATOM 2 CL2 MOL 1 0.460351 0.324904 0.911365 1.0000 1 Cl 
#  XY H12 C12 HEX K1 V0 M0 Q0 
# UANI 0.013548 0.011392 0.011484 -.005083 -.000627 -.000335 
#  8.00000 0. 0. 0. 0. 0. 0. 0. 0. 0. 
#  0. 0. 0. 0. 0. 0. 0. 
#  0. 0. 0. 0. 0. 0. 0. 0. 0. 
#  
# ATOM 3 N1 MOL 1 1.103141 0.566033 0.115555 1.0000 1 N 
#  ZX C1 H1A HEX K2 V0 M0 Q0 
# UANI 0.013344 0.012312 0.008886 -.004858 -.000692 -.001079 
#  5.09206 0. 0. 0. 0.042 0. 0. 0. 0. 0. 
#  0.268 0. 0. 0. 0. 0.212 0. 
#  0.048 0. 0. 0. 0. -.095 0. 0. 0. 
#  
# ATOM 4 N2 MOL 1 0.411677 0.923485 0.886277 1.0000 1 N 
#  ZX C7 H2A HEX K2 V0 M0 Q0 
# UANI 0.013615 0.012783 0.008715 -.004204 -.000657 -.001343 
#  5.09206 0. 0. 0. 0.042 0. 0. 0. 0. 0. 
#  0.268 0. 0. 0. 0. 0.212 0. 
#  0.048 0. 0. 0. 0. -.095 0. 0. 0. 
#  
# ATOM 5 C1 MOL 1 0.994044 0.619012 0.226936 1.0000 1 C 
#  XY D1 C2 HEX K3 V0 M0 Q0 
# UANI 0.009669 0.010263 0.010136 -.003869 -.002298 0.000105 
#  3.92406 0. 0.172 0. 0. -.063 0. 0. -.173 0. 
#  0. 0.031 0. 0. 0. -.249 0. 
#  0. 0. 0. -.020 0. 0. 0. 0.013 0. 
#  
# ATOM 6 C2 MOL 1 0.934622 0.490429 0.302795 1.0000 1 C 
#  XY D1 C1 HEX K4 V0 M0 Q0 
# UANI 0.013451 0.009634 0.009562 -.003936 -.000822 -.000945 
#  3.89655 0. 0.056 0. 0. -.180 0. 0. -.029 0. 
#  0. 0.030 0. 0. 0. -.264 0. 
#  0.020 0. 0. -.019 0. 0. 0. 0. 0. 
#  
# ATOM 7 C3 MOL 1 0.836880 0.542625 0.409508 1.0000 1 C 
#  XY D1 C2 HEX K4 V0 M0 Q0 
# UANI 0.014158 0.010053 0.008876 -.004694 -.000703 0.000080 
#  3.89655 0. 0.056 0. 0. -.180 0. 0. -.029 0. 
#  0. 0.030 0. 0. 0. -.264 0. 
#  0.020 0. 0. -.019 0. 0. 0. 0. 0. 
#  
# ATOM 8 C4 MOL 1 0.794699 0.722475 0.441753 1.0000 1 C 
#  XY D1 C5 HEX K5 V0 M0 Q0 
# UANI 0.010176 0.010619 0.009021 -.003629 -.001393 -.000644 
#  4.01117 0. 0.047 0. 0. -.179 0. 0. -.033 0. 
#  0. 0.026 0. 0. 0. -.289 0. 
#  0.018 0. 0. -.013 0. 0. 0. 0. 0. 
#  
# ATOM 9 C5 MOL 1 0.855478 0.849002 0.362412 1.0000 1 C 
#  XY D1 C6 HEX K4 V0 M0 Q0 
# UANI 0.015033 0.009238 0.009321 -.003787 -.001046 -.000684 
#  3.89655 0. 0.056 0. 0. -.180 0. 0. -.029 0. 
#  0. 0.030 0. 0. 0. -.264 0. 
#  0.020 0. 0. -.019 0. 0. 0. 0. 0. 
#  
# ATOM 10 C6 MOL 1 0.956830 0.797915 0.255821 1.0000 1 C 
#  XY D1 C1 HEX K4 V0 M0 Q0 
# UANI 0.014752 0.009808 0.009179 -.004658 -.001146 0.000223 
#  3.89655 0. 0.056 0. 0. -.180 0. 0. -.029 0. 
#  0. 0.030 0. 0. 0. -.264 0. 
#  0.020 0. 0. -.019 0. 0. 0. 0. 0. 
#  
# ATOM 11 C7 MOL 1 0.512862 0.871029 0.773671 1.0000 1 C 
#  XY D2 C12 HEX K3 V0 M0 Q0 
# UANI 0.010157 0.010377 0.010183 -.003657 -.001997 -.000296 
#  3.92406 0. 0.172 0. 0. -.063 0. 0. -.173 0. 
#  0. 0.031 0. 0. 0. -.249 0. 
#  0. 0. 0. -.020 0. 0. 0. 0.013 0. 
#  
# ATOM 12 C8 MOL 1 0.632653 0.976782 0.706768 1.0000 1 C 
#  XY D2 C7 HEX K4 V0 M0 Q0 
# UANI 0.014037 0.013199 0.010110 -.006711 0.000189 -.002377 
#  3.89655 0. 0.056 0. 0. -.180 0. 0. -.029 0. 
#  0. 0.030 0. 0. 0. -.264 0. 
#  0.020 0. 0. -.019 0. 0. 0. 0. 0. 
#  
# ATOM 13 C9 MOL 1 0.722500 0.928486 0.598818 1.0000 1 C 
#  XY D2 C8 HEX K4 V0 M0 Q0 
# UANI 0.014302 0.012870 0.010066 -.007181 0.000826 -.001771 
#  3.89655 0. 0.056 0. 0. -.180 0. 0. -.029 0. 
#  0. 0.030 0. 0. 0. -.264 0. 
#  0.020 0. 0. -.019 0. 0. 0. 0. 0. 
#  
# ATOM 14 C10 MOL 1 0.693807 0.775721 0.556066 1.0000 1 C 
#  XY D2 C11 HEX K5 V0 M0 Q0 
# UANI 0.010382 0.011035 0.009162 -.003949 -.001580 -.000545 
#  4.01117 0. 0.047 0. 0. -.179 0. 0. -.033 0. 
#  0. 0.026 0. 0. 0. -.289 0. 
#  0.018 0. 0. -.013 0. 0. 0. 0. 0. 
#  
# ATOM 15 C11 MOL 1 0.571942 0.672095 0.626459 1.0000 1 C 
#  XY D2 C12 HEX K4 V0 M0 Q0 
# UANI 0.013355 0.011996 0.010096 -.006222 0.000028 -.001766 
#  3.89655 0. 0.056 0. 0. -.180 0. 0. -.029 0. 
#  0. 0.030 0. 0. 0. -.264 0. 
#  0.020 0. 0. -.019 0. 0. 0. 0. 0. 
#  
# ATOM 16 C12 MOL 1 0.481823 0.718170 0.734768 1.0000 1 C 
#  XY D2 C7 HEX K4 V0 M0 Q0 
# UANI 0.012893 0.011493 0.010304 -.005638 0.000490 -.000750 
#  3.89655 0. 0.056 0. 0. -.180 0. 0. -.029 0. 
#  0. 0.030 0. 0. 0. -.264 0. 
#  0.020 0. 0. -.019 0. 0. 0. 0. 0. 
#  
# ATOM 17 H1A MOL 1 1.105353 0.439913 0.100960 1.0000 1 H 
#  ZY N1 C1 QUA K6 V0 M0 Q0 
# UISO 0.030917 
#  0.76411 0. 0. 0. 0.141 0.061 0. 0. 0. 0. 
#  
# ATOM 18 H1B MOL 1 1.249160 0.578809 0.099392 1.0000 1 H 
#  ZY N1 C1 QUA K6 V0 M0 Q0 
# UISO 0.029575 
#  0.76411 0. 0. 0. 0.141 0.061 0. 0. 0. 0. 
#  
# ATOM 19 H1C MOL 1 1.035654 0.651504 0.059955 1.0000 1 H 
#  ZY N1 C1 QUA K6 V0 M0 Q0 
# UISO 0.034687 
#  0.76411 0. 0. 0. 0.141 0.061 0. 0. 0. 0. 
#  
# ATOM 20 H2 MOL 1 0.969219 0.353541 0.280015 1.0000 1 H 
#  ZY C2 C1 QUA K7 V0 M0 Q0 
# UISO 0.028409 
#  1.02355 0. 0. 0. 0.182 0.086 0. 0. 0. 0. 
#  
# ATOM 21 H2A MOL 1 0.408826 1.049452 0.898919 1.0000 1 H 
#  ZY N2 C7 QUA K6 V0 M0 Q0 
# UISO 0.028198 
#  0.76411 0. 0. 0. 0.141 0.061 0. 0. 0. 0. 
#  
# ATOM 22 H2B MOL 1 0.481522 0.840723 0.941331 1.0000 1 H 
#  ZY N2 C7 QUA K6 V0 M0 Q0 
# UISO 0.030746 
#  0.76411 0. 0. 0. 0.141 0.061 0. 0. 0. 0. 
#  
# ATOM 23 H2C MOL 1 0.261183 0.913006 0.905080 1.0000 1 H 
#  ZY N2 C7 QUA K6 V0 M0 Q0 
# UISO 0.029001 
#  0.76411 0. 0. 0. 0.141 0.061 0. 0. 0. 0. 
#  
# ATOM 24 H3 MOL 1 0.802998 0.440967 0.467524 1.0000 1 H 
#  ZY C3 C2 QUA K7 V0 M0 Q0 
# UISO 0.028280 
#  1.02355 0. 0. 0. 0.182 0.086 0. 0. 0. 0. 
#  
# ATOM 25 H5 MOL 1 0.818260 0.988242 0.381447 1.0000 1 H 
#  ZY C5 C6 QUA K7 V0 M0 Q0 
# UISO 0.026900 
#  1.02355 0. 0. 0. 0.182 0.086 0. 0. 0. 0. 
#  
# ATOM 26 H6 MOL 1 1.003060 0.893627 0.198500 1.0000 1 H 
#  ZY C6 C1 QUA K7 V0 M0 Q0 
# UISO 0.028636 
#  1.02355 0. 0. 0. 0.182 0.086 0. 0. 0. 0. 
#  
# ATOM 27 H8 MOL 1 0.656382 1.090887 0.737282 1.0000 1 H 
#  ZY C8 C7 QUA K7 V0 M0 Q0 
# UISO 0.029742 
#  1.02355 0. 0. 0. 0.182 0.086 0. 0. 0. 0. 
#  
# ATOM 28 H9 MOL 1 0.817086 1.007998 0.550801 1.0000 1 H 
#  ZY C9 C8 QUA K7 V0 M0 Q0 
# UISO 0.026809 
#  1.02355 0. 0. 0. 0.182 0.086 0. 0. 0. 0. 
#  
# ATOM 29 H11 MOL 1 0.542005 0.558251 0.598280 1.0000 1 H 
#  ZY C11 C12 QUA K7 V0 M0 Q0 
# UISO 0.027362 
#  1.02355 0. 0. 0. 0.182 0.086 0. 0. 0. 0. 
#  
# ATOM 30 H12 MOL 1 0.390922 0.640788 0.784314 1.0000 1 H 
#  ZY C12 C7 QUA K7 V0 M0 Q0 
# UISO 0.026279 
#  1.02355 0. 0. 0. 0.182 0.086 0. 0. 0. 0. 
#  
# ANHAR 0 3 ! number_of_anharmonic_atoms max_order 
# ! 1 ! atom number 
# ! 0.00E+00 0.00E+00 0.00E+00 0.00E+00 0.00E+00 0.00E+00 0.00E+00 0.00E+00 
# ! 0.00E+00 0.00E+00 
#  
#  
# STOP 
; 
_refine_special_details              
;
 Refinement of F^2^ against reflections.
 The threshold expression of F^2^ > 2sigma(F^2^) is
 used for calculating R-factors(gt) and is not
 relevant to the choice of reflections for refinement.
 R-factors based on F^2^ are statistically about twice
 as large as those based on F, and R-factors based on
 ALL data will be even larger.
;
_refine_ls_structure_factor_coef     Fsqd 
_refine_ls_matrix_type                full
_refine_ls_weighting_scheme          sigma
_refine_ls_weighting_details         ?
_atom_sites_solution_primary      direct 
_atom_sites_solution_secondary    difmap 
_atom_sites_solution_hydrogens    geom   
_refine_ls_hydrogen_treatment    refall
_refine_ls_extinction_method        'none'              
_refine_ls_abs_structure_details     ?
_refine_ls_abs_structure_Flack       ?
_refine_ls_number_reflns              1422
_refine_ls_number_parameters           201
_refine_ls_number_restraints             0
# R-factors: R(F)  &  wR2(I) 
_refine_ls_R_factor_all              0.0094
## R_factor_all computed for  I/sigmaI >   0.00
_refine_ls_R_factor_gt               0.0109
_refine_ls_wR_factor_ref             0.0822
_refine_ls_wR_factor_gt              0.0821
_refine_ls_goodness_of_fit_ref       3.621
_refine_ls_restrained_S_all          0.000
_refine_ls_shift/su_max              0.003
_refine_ls_shift/su_mean             0.000

_diffrn_measured_fraction_theta_max     0.998
_diffrn_reflns_theta_full               21.99
_diffrn_measured_fraction_theta_full    0.998
_refine_diff_density_max                ?
_refine_diff_density_min                ?
_refine_diff_density_rms                ?
###  to get diff_density_max min & rms : 
###  run MoPro  : WRIT FOUR   to create FOURier file 
###  run VMoPro : FOUR  FastFourierTransform   to get a 3D grid (Xplor format) on whole unit-cell
###             & GRID  STAT   to get max min rms statistics


loop_
_atom_site_type_symbol      
_atom_site_label            
_atom_site_fract_x          
_atom_site_fract_y          
_atom_site_fract_z          
_atom_site_U_iso_or_equiv   
_atom_site_adp_type         
_atom_site_occupancy        
_atom_site_calc_flag        
_atom_site_refinement_flag_posn  
_atom_site_refinement_flag_adp  
_atom_site_disorder_assembly
_atom_site_disorder_group   
Cl CL1 0.04002(2) 0.17611(2) 0.080861(1) 0.01144(4) Uani 1 d . . . .
Cl CL2 0.46035(2) 0.32490(2) 0.911365(1) 0.01212(4) Uani 1 d . . . .
N  N1 1.10314(9) 0.56603(8) 0.11555(4) 0.0114(1) Uani 1 d . . . .
N  N2 0.41168(10) 0.92349(8) 0.88628(4) 0.0118(1) Uani 1 d . . . .
C  C1 0.99404(8) 0.61901(7) 0.22694(4) 0.0098(1) Uani 1 d . . . .
C  C2 0.93462(8) 0.49043(7) 0.30279(4) 0.0109(1) Uani 1 d . . . .
C  C3 0.83688(8) 0.54263(7) 0.40951(4) 0.0110(1) Uani 1 d . . . .
C  C4 0.79470(9) 0.72248(7) 0.44175(4) 0.0098(1) Uani 1 d . . . .
C  C5 0.85548(8) 0.84900(7) 0.36241(4) 0.0113(1) Uani 1 d . . . .
C  C6 0.95683(8) 0.79792(7) 0.25582(4) 0.0112(1) Uani 1 d . . . .
C  C7 0.51286(8) 0.87103(7) 0.77367(4) 0.0101(1) Uani 1 d . . . .
C  C8 0.63265(8) 0.97678(7) 0.70677(4) 0.0122(1) Uani 1 d . . . .
C  C9 0.72250(9) 0.92849(7) 0.59882(4) 0.0122(1) Uani 1 d . . . .
C  C10 0.69381(9) 0.77572(7) 0.55607(4) 0.0100(1) Uani 1 d . . . .
C  C11 0.57194(8) 0.67210(7) 0.62646(4) 0.0116(1) Uani 1 d . . . .
C  C12 0.48182(9) 0.71817(7) 0.73477(4) 0.0115(1) Uani 1 d . . . .
H  H1A 1.105(1) 0.440(1) 0.1010(7) 0.031(2) Uiso 1 d U . . .
H  H1B 1.249(2) 0.579(1) 0.0994(7) 0.030(2) Uiso 1 d U . . .
H  H1C 1.036(1) 0.652(1) 0.0600(7) 0.035(2) Uiso 1 d U . . .
H  H2 0.9692(9) 0.3535(9) 0.2800(4) 0.028(2) Uiso 1 d U . . .
H  H2A 0.409(1) 1.049(1) 0.8989(7) 0.028(2) Uiso 1 d U . . .
H  H2B 0.482(1) 0.841(1) 0.9413(7) 0.031(2) Uiso 1 d U . . .
H  H2C 0.261(2) 0.913(1) 0.9051(6) 0.029(2) Uiso 1 d U . . .
H  H3 0.8030(9) 0.4410(8) 0.4675(5) 0.028(2) Uiso 1 d U . . .
H  H5 0.8183(9) 0.9882(8) 0.3814(4) 0.027(1) Uiso 1 d U . . .
H  H6 1.0031(10) 0.8936(8) 0.1985(5) 0.029(2) Uiso 1 d U . . .
H  H8 0.6564(10) 1.0909(9) 0.7373(4) 0.030(2) Uiso 1 d U . . .
H  H9 0.8171(10) 1.0080(8) 0.5508(4) 0.027(1) Uiso 1 d U . . .
H  H11 0.5420(9) 0.5583(8) 0.5983(4) 0.027(2) Uiso 1 d U . . .
H  H12 0.3909(10) 0.6408(8) 0.7843(5) 0.026(2) Uiso 1 d U . . .

loop_ 
_atom_site_aniso_label 
_atom_site_aniso_U_11 
_atom_site_aniso_U_22 
_atom_site_aniso_U_33 
_atom_site_aniso_U_12 
_atom_site_aniso_U_13 
_atom_site_aniso_U_23 
CL1 0.0131(1) 0.0104(1) 0.01080(10) -0.00479(7) -0.00039(6) -0.00047(6)  
CL2 0.0135(1) 0.0114(1) 0.01148(10) -0.00508(7) -0.00063(7) -0.00034(6)  
N1 0.0133(3) 0.0123(3) 0.0089(3) -0.0049(2) -0.0007(2) -0.0011(2)  
N2 0.0136(3) 0.0128(3) 0.0087(3) -0.0042(2) -0.0007(2) -0.0013(2)  
C1 0.0097(3) 0.0103(3) 0.0101(3) -0.0039(2) -0.0023(2) 0.00011(22)  
C2 0.0135(3) 0.0096(3) 0.0096(3) -0.0039(2) -0.0008(2) -0.0009(2)  
C3 0.0142(3) 0.0101(3) 0.0089(3) -0.0047(2) -0.0007(2) 0.00008(21)  
C4 0.0102(3) 0.0106(3) 0.0090(3) -0.0036(2) -0.0014(2) -0.0006(2)  
C5 0.0150(3) 0.0092(3) 0.0093(3) -0.0038(2) -0.0010(2) -0.0007(2)  
C6 0.0148(3) 0.0098(3) 0.0092(3) -0.0047(2) -0.0011(2) 0.00022(22)  
C7 0.0102(3) 0.0104(3) 0.0102(3) -0.0037(2) -0.0020(2) -0.0003(2)  
C8 0.0140(3) 0.0132(3) 0.0101(3) -0.0067(2) 0.00019(21) -0.0024(2)  
C9 0.0143(3) 0.0129(3) 0.0101(3) -0.0072(2) 0.0008(2) -0.0018(2)  
C10 0.0104(3) 0.0110(3) 0.0092(3) -0.0039(2) -0.0016(2) -0.0005(2)  
C11 0.0134(3) 0.0120(3) 0.0101(3) -0.0062(2) 0.00003(22) -0.0018(2)  
C12 0.0129(3) 0.0115(3) 0.0103(3) -0.0056(2) 0.0005(2) -0.0008(2)  

_geom_special_details                
;                                    
;                                    

loop_
_geom_bond_atom_site_label_1         
_geom_bond_atom_site_label_2         
_geom_bond_distance                  
_geom_bond_site_symmetry_2           
_geom_bond_publ_flag                 
N1 C1 1.4580(7) . ? 
N1 H1B 0.96(1) . ? 
N1 H1A 1.00(1) . ? 
N1 H1C 1.01(1) . ? 
N2 C7 1.4616(7) . ? 
N2 H2C 0.99(1) . ? 
N2 H2A 0.99(1) . ? 
N2 H2B 1.003(10) . ? 
C1 C2 1.3877(8) . ? 
C1 C6 1.3911(8) . ? 
C2 C3 1.3916(7) . ? 
C2 H2 1.061(7) . ? 
C3 C4 1.4065(8) . ? 
C3 H3 1.058(6) . ? 
C4 C10 1.4819(9) . ? 
C4 C5 1.4045(8) . ? 
C5 C6 1.3922(7) . ? 
C5 H5 1.063(6) . ? 
C6 H6 1.043(6) . ? 
C7 C8 1.3878(8) . ? 
C7 C12 1.3909(8) . ? 
C8 C9 1.3910(8) . ? 
C8 H8 1.049(6) . ? 
C9 C10 1.4060(8) . ? 
C9 H9 1.050(6) . ? 
C10 C11 1.4041(8) . ? 
C11 C12 1.3915(7) . ? 
C11 H11 1.053(6) . ? 
C12 H12 1.031(6) . ? 

loop_
_geom_angle_atom_site_label_1        
_geom_angle_atom_site_label_2        
_geom_angle_atom_site_label_3        
_geom_angle                          
_geom_angle_site_symmetry_1          
_geom_angle_site_symmetry_3          
_geom_angle_publ_flag                
N1 C1 C2 119.89(4) . . ? 
N1 C1 C6 118.92(5) . . ? 
N2 C7 C8 119.67(6) . . ? 
N2 C7 C12 119.08(6) . . ? 
C1 N1 H1B 110.8(6) . . ? 
C1 N1 H1A 112.4(5) . . ? 
C1 N1 H1C 112.1(5) . . ? 
C1 C2 C3 118.96(5) . . ? 
C1 C2 H2 120.1(4) . . ? 
C1 C6 C5 119.28(5) . . ? 
C1 C6 H6 120.7(4) . . ? 
C2 C1 C6 121.16(5) . . ? 
C2 C3 C4 121.63(5) . . ? 
C2 C3 H3 117.9(3) . . ? 
C3 C4 C10 121.11(5) . . ? 
C3 C4 C5 117.72(5) . . ? 
C3 C2 H2 120.9(4) . . ? 
C4 C10 C11 121.15(5) . . ? 
C4 C10 C9 121.16(6) . . ? 
C4 C5 C6 121.24(6) . . ? 
C4 C5 H5 120.6(3) . . ? 
C4 C3 H3 120.4(4) . . ? 
C5 C4 C10 121.15(5) . . ? 
C5 C6 H6 120.0(4) . . ? 
C6 C5 H5 118.1(3) . . ? 
C7 N2 H2C 110.6(5) . . ? 
C7 N2 H2A 111.9(5) . . ? 
C7 N2 H2B 113.5(5) . . ? 
C7 C8 C9 119.09(6) . . ? 
C7 C8 H8 120.5(4) . . ? 
C7 C12 C11 118.99(6) . . ? 
C7 C12 H12 121.1(4) . . ? 
C8 C7 C12 121.23(6) . . ? 
C8 C9 C10 121.49(6) . . ? 
C8 C9 H9 117.5(3) . . ? 
C9 C10 C11 117.66(6) . . ? 
C9 C8 H8 120.4(4) . . ? 
C10 C11 C12 121.54(5) . . ? 
C10 C11 H11 120.9(4) . . ? 
C10 C9 H9 121.0(4) . . ? 
C11 C12 H12 119.9(4) . . ? 
C12 C11 H11 117.6(3) . . ? 
H1A N1 H1B 109.9(8) . . ? 
H1A N1 H1C 109.0(7) . . ? 
H1B N1 H1C 102.2(6) . . ? 
H2A N2 H2C 108.3(8) . . ? 
H2A N2 H2B 109.1(8) . . ? 
H2B N2 H2C 103.0(7) . . ? 

loop_
_geom_torsion_atom_site_label_1      
_geom_torsion_atom_site_label_2      
_geom_torsion_atom_site_label_3      
_geom_torsion_atom_site_label_4      
_geom_torsion                        
_geom_torsion_site_symmetry_1        
_geom_torsion_site_symmetry_2        
_geom_torsion_site_symmetry_3        
_geom_torsion_site_symmetry_4        
_geom_torsion_publ_flag              
N1 C1 C2 C3 177.98(6) . . . . ? 
N1 C1 C2 H2 0.3(3) . . . . ? 
N1 C1 C6 C5 -179.11(6) . . . . ? 
N1 C1 C6 H6 1.3(3) . . . . ? 
N2 C7 C8 C9 -178.03(5) . . . . ? 
N2 C7 C8 H8 2.5(3) . . . . ? 
N2 C7 C12 C11 177.76(5) . . . . ? 
N2 C7 C12 H12 -0.9(3) . . . . ? 
C1 C2 C3 C4 0.80(5) . . . . ? 
C1 C2 C3 H3 -175.7(5) . . . . ? 
C1 C6 C5 C4 1.46(5) . . . . ? 
C1 C6 C5 H5 -175.7(5) . . . . ? 
C2 C1 N1 H1B -114.5(6) . . . . ? 
C2 C1 N1 H1A 8.9(5) . . . . ? 
C2 C1 N1 H1C 132.1(8) . . . . ? 
C2 C1 C6 C5 -0.89(5) . . . . ? 
C2 C1 C6 H6 179.5(5) . . . . ? 
C2 C3 C4 C10 -178.98(7) . . . . ? 
C2 C3 C4 C5 -0.25(5) . . . . ? 
C3 C4 C10 C11 -21.80(5) . . . . ? 
C3 C4 C10 C9 156.15(4) . . . . ? 
C3 C4 C5 C6 -0.90(5) . . . . ? 
C3 C4 C5 H5 176.2(5) . . . . ? 
C3 C2 C1 C6 -0.23(5) . . . . ? 
C4 C10 C11 C12 178.14(6) . . . . ? 
C4 C10 C11 H11 -3.5(3) . . . . ? 
C4 C10 C9 C8 -178.43(7) . . . . ? 
C4 C10 C9 H9 -0.4(3) . . . . ? 
C4 C5 C6 H6 -178.9(5) . . . . ? 
C4 C3 C2 H2 178.4(5) . . . . ? 
C5 C4 C10 C11 159.50(4) . . . . ? 
C5 C4 C10 C9 -22.54(5) . . . . ? 
C5 C4 C3 H3 176.1(5) . . . . ? 
C6 C1 N1 H1B 63.7(5) . . . . ? 
C6 C1 N1 H1A -172.9(8) . . . . ? 
C6 C1 N1 H1C -49.7(5) . . . . ? 
C6 C1 C2 H2 -177.9(5) . . . . ? 
C6 C5 C4 C10 177.84(6) . . . . ? 
C7 C8 C9 C10 0.28(5) . . . . ? 
C7 C8 C9 H9 -177.8(5) . . . . ? 
C7 C12 C11 C10 0.29(5) . . . . ? 
C7 C12 C11 H11 -178.1(5) . . . . ? 
C8 C7 N2 H2C 135.2(5) . . . . ? 
C8 C7 N2 H2A 14.4(5) . . . . ? 
C8 C7 N2 H2B -109.6(5) . . . . ? 
C8 C7 C12 C11 -0.42(5) . . . . ? 
C8 C7 C12 H12 -179.1(5) . . . . ? 
C8 C9 C10 C11 -0.41(5) . . . . ? 
C9 C10 C11 C12 0.12(5) . . . . ? 
C9 C10 C11 H11 178.4(5) . . . . ? 
C9 C8 C7 C12 0.14(5) . . . . ? 
C10 C4 C5 H5 -5.1(3) . . . . ? 
C10 C4 C3 H3 -2.6(3) . . . . ? 
C10 C11 C12 H12 179.0(5) . . . . ? 
C10 C9 C8 H8 179.7(5) . . . . ? 
C11 C10 C9 H9 177.6(5) . . . . ? 
C12 C7 N2 H2C -43.0(5) . . . . ? 
C12 C7 N2 H2A -163.8(7) . . . . ? 
C12 C7 N2 H2B 72.2(5) . . . . ? 
C12 C7 C8 H8 -179.3(5) . . . . ? 
H2 C2 C3 H3 2.0(5) . . . . ? 
H5 C5 C6 H6 3.9(5) . . . . ? 
H8 C8 C9 H9 1.7(5) . . . . ? 
H11 C11 C12 H12 0.6(5) . . . . ? 

loop_
_geom_hbond_atom_site_label_D        
_geom_hbond_atom_site_label_H        
_geom_hbond_atom_site_label_A        
_geom_hbond_distance_DH              
_geom_hbond_distance_HA              
_geom_hbond_distance_DA              
_geom_hbond_angle_DHA                
_geom_hbond_site_symmetry_A          
C3 H3 C11 1.058(6) 2.680(5) 2.9701(7) 95.3(3)  1_555   
C5 H5 C9 1.063(6) 2.698(5) 2.9735(7) 94.3(2)  1_555   
C9 H9 C5 1.050(6) 2.691(5) 2.9735(7) 95.1(4)  1_555   
C11 H11 C3 1.053(6) 2.692(5) 2.9701(7) 94.7(4)  1_555   
N2 H2A CL2 0.99(1) 2.26(1) 3.2332(6) 170.3(9)  1_565   
N2 H2A CL1 0.99(1) 2.934(8) 3.3429(5) 106.0(5)  1_566   
N2 H2C CL1 0.99(1) 2.959(8) 3.3429(5) 104.3(6)  1_566   
N2 H2C CL1 0.99(1) 2.23(1) 3.1952(6) 164.5(9)  2_566   
C12 H12 CL1 1.031(6) 2.979(6) 3.5982(5) 119.3(4)  2_566   
N1 H1A CL2 1.00(1) 2.932(8) 3.3452(5) 105.9(5)  1_654   
N1 H1B CL2 0.96(1) 3.019(8) 3.3452(5) 101.3(6)  1_654   
N1 H1A CL1 1.00(1) 2.23(1) 3.2116(6) 168.7(9)  1_655   
C6 H6 CL1 1.043(6) 2.559(6) 3.5838(5) 167.3(5)  1_665   
N1 H1C CL1 1.01(1) 2.19(1) 3.1845(5) 167.8(9)  2_665   
N2 H2B CL1 1.003(10) 3.059(9) 3.5824(6) 113.8(6)  2_666   
N2 H2B CL2 1.003(10) 2.207(10) 3.1817(5) 163.8(8)  2_667   
N2 H2C C6 0.99(1) 3.146(8) 3.4794(7) 101.5(5)  2_676   
C5 H5 C7 1.063(6) 3.164(6) 3.4361(7) 95.7(3)  2_676   
C6 H6 C7 1.043(6) 3.322(6) 3.4824(7) 90.0(3)  2_676   
N1 H1B CL2 0.96(1) 2.20(1) 3.1437(6) 164.4(10)  2_766   
C2 H2 C10 1.061(7) 3.269(6) 3.4501(7) 90.8(3)  2_766   
C3 H3 C3 1.058(6) 3.146(6) 3.382(1) 93.6(3)  2_766   
C3 H3 C4 1.058(6) 3.028(6) 3.4948(7) 107.5(4)  2_766   
C3 H3 C10 1.058(6) 3.219(6) 3.4517(7) 93.6(3)  2_766   

loop_
_publ_author_name      
_publ_author_address   
,'?'  
; ? 
;  

_publ_requested_journal          '?' 
_publ_contact_author                ? 
_publ_contact_author_phone        '?' 
_publ_contact_author_fax          '?' 
_publ_contact_author_email        '?' 
_publ_section_title 
;  
 ?  
;  
_publ_section_comment  
;  
 ?  
;  
_publ_section_references 
;  
 ?  
;  
