# Supplementary material for: Yes, one can obtain better quality structures from routine X-ray data collection
Source: IUCrJ. 2016 Jan 1;3(Pt 1):61–70. doi: 10.1107/S2052252515020941 (PMC4704080; doi:10.1107/S2052252515020941)
Supplement: Supplementary file 3 [file m-03-00061-sup3.zip › X-ray/BENZ_TAAM/BENZ_TAAM_46.cif]

data_I  
_audit_creation_method             'MoPro12'     
_chemical_name_systematic            ? 
_chemical_name_common                ? 
_chemical_formula_moiety             'C12 H14 N2 Cl2'
_chemical_formula_sum                'C12 H14 N2 Cl2'
_chemical_formula_weight             257.148
_chemical_absolute_configuration     '-'

_symmetry_cell_setting               triclinic    
_symmetry_space_group_name_H-M       'P ?'
_symmetry_space_group_name_Hall      'P ?'

loop_
_atom_type_symbol                      
_atom_type_description                 
_atom_type_scat_dispersion_real        
_atom_type_scat_dispersion_imag        
_atom_type_scat_source                 
 'C' 'C'    0.0033   0.0016
'Su & Coppens. Acta. Cryst. (1997) A53, 749-762. '                    
 'H' 'H'    0.0000   0.0000
'Su & Coppens. Acta. Cryst. (1997) A53, 749-762. '                    
 'N' 'N'    0.0061   0.0033
'Su & Coppens. Acta. Cryst. (1997) A53, 749-762. '                    
 'Cl' 'Cl'    0.1484   0.1585
'Su & Coppens. Acta. Cryst. (1997) A53, 749-762. '                    

loop_
_symmetry_equiv_pos_as_xyz           
'x, y, z'
'-x, -y, -z'
_cell_length_a                6.570 
_cell_length_b                7.676 
_cell_length_c                12.610 
_cell_angle_alpha             85.17 
_cell_angle_beta              76.79 
_cell_angle_gamma             73.87 
_cell_volume                   594.6 
_cell_formula_units_Z                2
_cell_measurement_temperature        ?
_cell_measurement_reflns_used        ?
_cell_measurement_theta_min          ?
_cell_measurement_theta_max          ?
_exptl_crystal_description           ? 
_exptl_crystal_colour                ? 
_exptl_crystal_size_max              ? 
_exptl_crystal_size_mid              ? 
_exptl_crystal_size_min              ? 
_exptl_crystal_density_meas          ? 
_exptl_crystal_density_diffrn       1.437
_exptl_crystal_density_method       'not measured' 
_exptl_crystal_F_000                 268
_exptl_absorpt_process_details       ?  
_exptl_absorpt_coefficient_mu        ?  
_exptl_absorpt_correction_type       ?  
_exptl_absorpt_correction_T_min      ?  
_exptl_absorpt_correction_T_max      ?  
_exptl_special_details               
;
?
;
_diffrn_ambient_temperature          ?  
_diffrn_radiation_wavelength        0.71073
_diffrn_radiation_type              MoK\a 
_diffrn_radiation_source          'fine-focus sealed tube' 
_diffrn_radiation_monochromator      ? 
_diffrn_measurement_device_type      ? 
_diffrn_measurement_method           ? 
_diffrn_detector_area_resol_mean     ? 
_diffrn_standards_number             ? 
_diffrn_standards_interval_count     ? 
_diffrn_standards_interval_time      ? 
_diffrn_standards_decay_%            ? 
_diffrn_reflns_number                ? 
_diffrn_reflns_av_R_equivalents      ? 
_diffrn_reflns_av_sigmaI/netI        0.02121
_diffrn_reflns_limit_h_min          -6
_diffrn_reflns_limit_h_max           7
_diffrn_reflns_limit_k_min          -8
_diffrn_reflns_limit_k_max           8
_diffrn_reflns_limit_l_min           0
_diffrn_reflns_limit_l_max          13
_diffrn_reflns_theta_min            1.66
_diffrn_reflns_theta_max           23.01
_reflns_number_total                  1641
_reflns_number_gt                     1579
_reflns_threshold_expression         >2.0sigma(I)
_computing_data_collection           ? 
_computing_cell_refinement           ? 
_computing_data_reduction            ? 
_computing_structure_solution        ? 
_computing_structure_refinement      'MoPro (J. Appl. Cryst. 2005, 38, 38-54)'
_computing_molecular_graphics        ? 
_computing_publication_material      ? 
_iucr_refine_instructions_details  
; 
# ! MoPro 12.6 29/09/2015 21:20:39 C:\Users\user\Desktop\Benzydyna_comparison\TAAM_2_Fragmenty\HKL_merged_I\Benz_TAAM_46\mopro_lsdb_frag_01.par 
# ! reflections hkl file : C:\Users\user\Desktop\Benzydyna_comparison\TAAM_2_Fragmenty\HKL_merged_I\Benz_TAAM_46\sortav_freeformat.hkl refin. vs. F^2 
# ! atomic table file : C:\Users\user\Desktop\Programy_Krys\MoPro\MoProSuite\LibMoPro\mopro.tab 
# ! wave functions file : C:\Users\user\Desktop\Programy_Krys\MoPro\MoProSuite\LibMoPro\WAVEF_Su_Coppens_relativistic 
# ! RF factor = 0.933 % RI factor = 1.824% 
# ! wR2F factor = 1.301 % wR2I factor = 2.539% 
# ! g.o.f.(F**2) = 1.130 Nvar= 201 Nref= 1640 Nfree= 0 0.04<sinT/l< 0.55 
#  
# WSIG 1.00000 ! weighting scheme 
#  ! SPACE GROUP P ? 
#  
# CELL 6.5705 7.6756 12.6098 85.1650 76.7850 73.8680 0.71073 
# ZERR 0.0000 0.0000 0.0000 0.0000 0.0000 0.0000 
#  
# SYMM 1 P CENTRO 
#  X , Y, Z 
#  
# SCALE 1 1.212654 
#  
# FMULT 1.00000 
#  
# UOVER 0.00000 0.00000 0.00000 0.00000 0.00000 0.00000 ANI 
#  
# SOLVT 0.00000 50.00000 
#  
# EXTIN 0.00000 GAUSSIAN ISOT TYP1 ! G*10^4 
#  
#  
# DUMMY 2 
# DUMY 0.89536 0.67027 0.33322 D1 0 ! atom # 31 
# DUMY 0.60261 0.82367 0.66606 D2 0 ! atom # 32 
#  
# KAPPA 7 
#  1.000000 1.000000 ! # 1 1 MOL CL1 2x 
#  0.990000 0.811000 ! # 2 1 MOL N1 2x 
#  1.004000 0.917000 ! # 3 1 MOL C1 2x 
#  1.004000 0.909000 ! # 4 1 MOL C2 8x 
#  0.999000 0.887000 ! # 5 1 MOL C4 2x 
#  1.178000 1.316000 ! # 6 1 MOL H1A 6x 
#  1.110000 1.158000 ! # 7 1 MOL H2 8x 
#  
# ATOMS 30 
#  
# ATOM 1 CL1 MOL 1 0.040049 0.176107 0.080860 1.0000 1 Cl 
#  XY H2 H1A HEX K1 V0 M0 Q0 
# UANI 0.013118 0.010456 0.010829 -.004740 -.000463 -.000407 
#  8.00000 0. 0. 0. 0. 0. 0. 0. 0. 0. 
#  0. 0. 0. 0. 0. 0. 0. 
#  0. 0. 0. 0. 0. 0. 0. 0. 0. 
#  
# ATOM 2 CL2 MOL 1 0.460337 0.324900 0.911367 1.0000 1 Cl 
#  XY H12 C12 HEX K1 V0 M0 Q0 
# UANI 0.013560 0.011463 0.011528 -.005076 -.000675 -.000255 
#  8.00000 0. 0. 0. 0. 0. 0. 0. 0. 0. 
#  0. 0. 0. 0. 0. 0. 0. 
#  0. 0. 0. 0. 0. 0. 0. 0. 0. 
#  
# ATOM 3 N1 MOL 1 1.103289 0.566083 0.115525 1.0000 1 N 
#  ZX C1 H1A HEX K2 V0 M0 Q0 
# UANI 0.013370 0.012205 0.008942 -.004647 -.000866 -.001055 
#  5.09206 0. 0. 0. 0.042 0. 0. 0. 0. 0. 
#  0.268 0. 0. 0. 0. 0.212 0. 
#  0.048 0. 0. 0. 0. -.095 0. 0. 0. 
#  
# ATOM 4 N2 MOL 1 0.411576 0.923457 0.886310 1.0000 1 N 
#  ZX C7 H2A HEX K2 V0 M0 Q0 
# UANI 0.013707 0.012686 0.008705 -.004067 -.000652 -.001234 
#  5.09206 0. 0. 0. 0.042 0. 0. 0. 0. 0. 
#  0.268 0. 0. 0. 0. 0.212 0. 
#  0.048 0. 0. 0. 0. -.095 0. 0. 0. 
#  
# ATOM 5 C1 MOL 1 0.993978 0.619036 0.226944 1.0000 1 C 
#  XY D1 C2 HEX K3 V0 M0 Q0 
# UANI 0.010070 0.010204 0.010049 -.003708 -.002184 0.000108 
#  3.92406 0. 0.172 0. 0. -.063 0. 0. -.173 0. 
#  0. 0.031 0. 0. 0. -.249 0. 
#  0. 0. 0. -.020 0. 0. 0. 0.013 0. 
#  
# ATOM 6 C2 MOL 1 0.934575 0.490403 0.302766 1.0000 1 C 
#  XY D1 C1 HEX K4 V0 M0 Q0 
# UANI 0.013730 0.009715 0.009603 -.003839 -.000788 -.000874 
#  3.89655 0. 0.056 0. 0. -.180 0. 0. -.029 0. 
#  0. 0.030 0. 0. 0. -.264 0. 
#  0.020 0. 0. -.019 0. 0. 0. 0. 0. 
#  
# ATOM 7 C3 MOL 1 0.836911 0.542645 0.409511 1.0000 1 C 
#  XY D1 C2 HEX K4 V0 M0 Q0 
# UANI 0.014216 0.009938 0.009035 -.004639 -.000698 0.000054 
#  3.89655 0. 0.056 0. 0. -.180 0. 0. -.029 0. 
#  0. 0.030 0. 0. 0. -.264 0. 
#  0.020 0. 0. -.019 0. 0. 0. 0. 0. 
#  
# ATOM 8 C4 MOL 1 0.794742 0.722477 0.441746 1.0000 1 C 
#  XY D1 C5 HEX K5 V0 M0 Q0 
# UANI 0.010239 0.010735 0.009122 -.003514 -.001386 -.000537 
#  4.01117 0. 0.047 0. 0. -.179 0. 0. -.033 0. 
#  0. 0.026 0. 0. 0. -.289 0. 
#  0.018 0. 0. -.013 0. 0. 0. 0. 0. 
#  
# ATOM 9 C5 MOL 1 0.855501 0.849010 0.362415 1.0000 1 C 
#  XY D1 C6 HEX K4 V0 M0 Q0 
# UANI 0.014901 0.009408 0.009351 -.003613 -.000981 -.000702 
#  3.89655 0. 0.056 0. 0. -.180 0. 0. -.029 0. 
#  0. 0.030 0. 0. 0. -.264 0. 
#  0.020 0. 0. -.019 0. 0. 0. 0. 0. 
#  
# ATOM 10 C6 MOL 1 0.956866 0.797923 0.255821 1.0000 1 C 
#  XY D1 C1 HEX K4 V0 M0 Q0 
# UANI 0.014755 0.009769 0.009366 -.004681 -.001196 0.000368 
#  3.89655 0. 0.056 0. 0. -.180 0. 0. -.029 0. 
#  0. 0.030 0. 0. 0. -.264 0. 
#  0.020 0. 0. -.019 0. 0. 0. 0. 0. 
#  
# ATOM 11 C7 MOL 1 0.512873 0.871004 0.773674 1.0000 1 C 
#  XY D2 C12 HEX K3 V0 M0 Q0 
# UANI 0.010584 0.010583 0.010041 -.003654 -.001895 -.000389 
#  3.92406 0. 0.172 0. 0. -.063 0. 0. -.173 0. 
#  0. 0.031 0. 0. 0. -.249 0. 
#  0. 0. 0. -.020 0. 0. 0. 0.013 0. 
#  
# ATOM 12 C8 MOL 1 0.632682 0.976854 0.706787 1.0000 1 C 
#  XY D2 C7 HEX K4 V0 M0 Q0 
# UANI 0.014029 0.013300 0.010224 -.006597 0.000201 -.002323 
#  3.89655 0. 0.056 0. 0. -.180 0. 0. -.029 0. 
#  0. 0.030 0. 0. 0. -.264 0. 
#  0.020 0. 0. -.019 0. 0. 0. 0. 0. 
#  
# ATOM 13 C9 MOL 1 0.722397 0.928465 0.598822 1.0000 1 C 
#  XY D2 C8 HEX K4 V0 M0 Q0 
# UANI 0.014286 0.012961 0.010051 -.007063 0.000708 -.001707 
#  3.89655 0. 0.056 0. 0. -.180 0. 0. -.029 0. 
#  0. 0.030 0. 0. 0. -.264 0. 
#  0.020 0. 0. -.019 0. 0. 0. 0. 0. 
#  
# ATOM 14 C10 MOL 1 0.693787 0.775711 0.556065 1.0000 1 C 
#  XY D2 C11 HEX K5 V0 M0 Q0 
# UANI 0.010493 0.011012 0.009396 -.003882 -.001663 -.000613 
#  4.01117 0. 0.047 0. 0. -.179 0. 0. -.033 0. 
#  0. 0.026 0. 0. 0. -.289 0. 
#  0.018 0. 0. -.013 0. 0. 0. 0. 0. 
#  
# ATOM 15 C11 MOL 1 0.571965 0.672055 0.626461 1.0000 1 C 
#  XY D2 C12 HEX K4 V0 M0 Q0 
# UANI 0.013649 0.011938 0.010248 -.006262 0.000143 -.001775 
#  3.89655 0. 0.056 0. 0. -.180 0. 0. -.029 0. 
#  0. 0.030 0. 0. 0. -.264 0. 
#  0.020 0. 0. -.019 0. 0. 0. 0. 0. 
#  
# ATOM 16 C12 MOL 1 0.481832 0.718104 0.734786 1.0000 1 C 
#  XY D2 C7 HEX K4 V0 M0 Q0 
# UANI 0.013021 0.011580 0.010242 -.005524 0.000364 -.000766 
#  3.89655 0. 0.056 0. 0. -.180 0. 0. -.029 0. 
#  0. 0.030 0. 0. 0. -.264 0. 
#  0.020 0. 0. -.019 0. 0. 0. 0. 0. 
#  
# ATOM 17 H1A MOL 1 1.105448 0.440959 0.100984 1.0000 1 H 
#  ZY N1 C1 QUA K6 V0 M0 Q0 
# UISO 0.030078 
#  0.76411 0. 0. 0. 0.141 0.061 0. 0. 0. 0. 
#  
# ATOM 18 H1B MOL 1 1.252221 0.578894 0.099618 1.0000 1 H 
#  ZY N1 C1 QUA K6 V0 M0 Q0 
# UISO 0.032311 
#  0.76411 0. 0. 0. 0.141 0.061 0. 0. 0. 0. 
#  
# ATOM 19 H1C MOL 1 1.034883 0.651297 0.060066 1.0000 1 H 
#  ZY N1 C1 QUA K6 V0 M0 Q0 
# UISO 0.034024 
#  0.76411 0. 0. 0. 0.141 0.061 0. 0. 0. 0. 
#  
# ATOM 20 H2 MOL 1 0.969253 0.353446 0.280079 1.0000 1 H 
#  ZY C2 C1 QUA K7 V0 M0 Q0 
# UISO 0.027987 
#  1.02355 0. 0. 0. 0.182 0.086 0. 0. 0. 0. 
#  
# ATOM 21 H2A MOL 1 0.408442 1.049088 0.898714 1.0000 1 H 
#  ZY N2 C7 QUA K6 V0 M0 Q0 
# UISO 0.028419 
#  0.76411 0. 0. 0. 0.141 0.061 0. 0. 0. 0. 
#  
# ATOM 22 H2B MOL 1 0.481826 0.840481 0.941367 1.0000 1 H 
#  ZY N2 C7 QUA K6 V0 M0 Q0 
# UISO 0.030263 
#  0.76411 0. 0. 0. 0.141 0.061 0. 0. 0. 0. 
#  
# ATOM 23 H2C MOL 1 0.259056 0.912991 0.905050 1.0000 1 H 
#  ZY N2 C7 QUA K6 V0 M0 Q0 
# UISO 0.030623 
#  0.76411 0. 0. 0. 0.141 0.061 0. 0. 0. 0. 
#  
# ATOM 24 H3 MOL 1 0.802979 0.440749 0.467565 1.0000 1 H 
#  ZY C3 C2 QUA K7 V0 M0 Q0 
# UISO 0.028597 
#  1.02355 0. 0. 0. 0.182 0.086 0. 0. 0. 0. 
#  
# ATOM 25 H5 MOL 1 0.817965 0.988321 0.381569 1.0000 1 H 
#  ZY C5 C6 QUA K7 V0 M0 Q0 
# UISO 0.027167 
#  1.02355 0. 0. 0. 0.182 0.086 0. 0. 0. 0. 
#  
# ATOM 26 H6 MOL 1 1.003070 0.893937 0.198494 1.0000 1 H 
#  ZY C6 C1 QUA K7 V0 M0 Q0 
# UISO 0.028110 
#  1.02355 0. 0. 0. 0.182 0.086 0. 0. 0. 0. 
#  
# ATOM 27 H8 MOL 1 0.655802 1.091411 0.737222 1.0000 1 H 
#  ZY C8 C7 QUA K7 V0 M0 Q0 
# UISO 0.030143 
#  1.02355 0. 0. 0. 0.182 0.086 0. 0. 0. 0. 
#  
# ATOM 28 H9 MOL 1 0.817085 1.007674 0.550781 1.0000 1 H 
#  ZY C9 C8 QUA K7 V0 M0 Q0 
# UISO 0.027266 
#  1.02355 0. 0. 0. 0.182 0.086 0. 0. 0. 0. 
#  
# ATOM 29 H11 MOL 1 0.542258 0.557831 0.598337 1.0000 1 H 
#  ZY C11 C12 QUA K7 V0 M0 Q0 
# UISO 0.027749 
#  1.02355 0. 0. 0. 0.182 0.086 0. 0. 0. 0. 
#  
# ATOM 30 H12 MOL 1 0.390763 0.640500 0.784600 1.0000 1 H 
#  ZY C12 C7 QUA K7 V0 M0 Q0 
# UISO 0.026731 
#  1.02355 0. 0. 0. 0.182 0.086 0. 0. 0. 0. 
#  
# ANHAR 0 3 ! number_of_anharmonic_atoms max_order 
# ! 1 ! atom number 
# ! 0.00E+00 0.00E+00 0.00E+00 0.00E+00 0.00E+00 0.00E+00 0.00E+00 0.00E+00 
# ! 0.00E+00 0.00E+00 
#  
#  
# STOP 
; 
_refine_special_details              
;
 Refinement of F^2^ against reflections.
 The threshold expression of F^2^ > 2sigma(F^2^) is
 used for calculating R-factors(gt) and is not
 relevant to the choice of reflections for refinement.
 R-factors based on F^2^ are statistically about twice
 as large as those based on F, and R-factors based on
 ALL data will be even larger.
;
_refine_ls_structure_factor_coef     Fsqd 
_refine_ls_matrix_type                full
_refine_ls_weighting_scheme          sigma
_refine_ls_weighting_details         ?
_atom_sites_solution_primary      direct 
_atom_sites_solution_secondary    difmap 
_atom_sites_solution_hydrogens    geom   
_refine_ls_hydrogen_treatment    refall
_refine_ls_extinction_method        'none'              
_refine_ls_abs_structure_details     ?
_refine_ls_abs_structure_Flack       ?
_refine_ls_number_reflns              1640
_refine_ls_number_parameters           201
_refine_ls_number_restraints             0
# R-factors: R(F)  &  wR2(I) 
_refine_ls_R_factor_all              0.0093
## R_factor_all computed for  I/sigmaI >   0.00
_refine_ls_R_factor_gt               0.0106
_refine_ls_wR_factor_ref             0.0772
_refine_ls_wR_factor_gt              0.0772
_refine_ls_goodness_of_fit_ref       3.354
_refine_ls_restrained_S_all          0.000
_refine_ls_shift/su_max              0.001
_refine_ls_shift/su_mean             0.000

_diffrn_measured_fraction_theta_max     0.998
_diffrn_reflns_theta_full               23.01
_diffrn_measured_fraction_theta_full    0.998
_refine_diff_density_max                ?
_refine_diff_density_min                ?
_refine_diff_density_rms                ?
###  to get diff_density_max min & rms : 
###  run MoPro  : WRIT FOUR   to create FOURier file 
###  run VMoPro : FOUR  FastFourierTransform   to get a 3D grid (Xplor format) on whole unit-cell
###             & GRID  STAT   to get max min rms statistics


loop_
_atom_site_type_symbol      
_atom_site_label            
_atom_site_fract_x          
_atom_site_fract_y          
_atom_site_fract_z          
_atom_site_U_iso_or_equiv   
_atom_site_adp_type         
_atom_site_occupancy        
_atom_site_calc_flag        
_atom_site_refinement_flag_posn  
_atom_site_refinement_flag_adp  
_atom_site_disorder_assembly
_atom_site_disorder_group   
Cl CL1 0.04005(2) 0.17611(1) 0.080860(1) 0.01148(3) Uani 1 d . . . .
Cl CL2 0.46034(2) 0.32490(1) 0.911367(1) 0.01216(3) Uani 1 d . . . .
N  N1 1.10329(8) 0.56608(6) 0.11553(3) 0.01146(9) Uani 1 d . . . .
N  N2 0.41158(8) 0.92346(7) 0.88631(3) 0.01182(9) Uani 1 d . . . .
C  C1 0.99398(7) 0.61904(6) 0.22694(4) 0.00992(9) Uani 1 d . . . .
C  C2 0.93458(8) 0.49040(6) 0.30277(4) 0.01111(9) Uani 1 d . . . .
C  C3 0.83691(7) 0.54264(6) 0.40951(4) 0.01109(9) Uani 1 d . . . .
C  C4 0.79474(8) 0.72248(6) 0.44175(4) 0.00998(9) Uani 1 d . . . .
C  C5 0.85550(7) 0.84901(6) 0.36242(4) 0.01138(9) Uani 1 d . . . .
C  C6 0.95687(7) 0.79792(6) 0.25582(4) 0.01127(9) Uani 1 d . . . .
C  C7 0.51287(7) 0.87100(6) 0.77367(4) 0.01027(9) Uani 1 d . . . .
C  C8 0.63268(7) 0.97685(6) 0.70679(4) 0.01225(9) Uani 1 d . . . .
C  C9 0.72240(8) 0.92847(6) 0.59882(4) 0.01219(9) Uani 1 d . . . .
C  C10 0.69379(8) 0.77571(6) 0.55607(4) 0.01015(9) Uani 1 d . . . .
C  C11 0.57197(7) 0.67205(6) 0.62646(4) 0.01172(9) Uani 1 d . . . .
C  C12 0.48183(8) 0.71810(6) 0.73479(4) 0.01160(9) Uani 1 d . . . .
H  H1A 1.105(1) 0.441(1) 0.1010(6) 0.030(2) Uiso 1 d U . . .
H  H1B 1.252(2) 0.579(1) 0.0996(6) 0.032(2) Uiso 1 d U . . .
H  H1C 1.035(1) 0.651(1) 0.0601(7) 0.034(2) Uiso 1 d U . . .
H  H2 0.9693(9) 0.3534(8) 0.2801(4) 0.028(1) Uiso 1 d U . . .
H  H2A 0.408(1) 1.049(1) 0.8987(6) 0.028(2) Uiso 1 d U . . .
H  H2B 0.482(1) 0.840(1) 0.9414(7) 0.030(2) Uiso 1 d U . . .
H  H2C 0.259(2) 0.913(1) 0.9050(6) 0.031(2) Uiso 1 d U . . .
H  H3 0.8030(9) 0.4407(8) 0.4676(4) 0.029(1) Uiso 1 d U . . .
H  H5 0.8180(9) 0.9883(8) 0.3816(4) 0.027(1) Uiso 1 d U . . .
H  H6 1.0031(9) 0.8939(7) 0.1985(4) 0.028(1) Uiso 1 d U . . .
H  H8 0.6558(9) 1.0914(8) 0.7372(4) 0.030(1) Uiso 1 d U . . .
H  H9 0.8171(9) 1.0077(7) 0.5508(4) 0.027(1) Uiso 1 d U . . .
H  H11 0.5423(9) 0.5578(8) 0.5983(4) 0.028(1) Uiso 1 d U . . .
H  H12 0.3908(9) 0.6405(7) 0.7846(4) 0.027(1) Uiso 1 d U . . .

loop_ 
_atom_site_aniso_label 
_atom_site_aniso_U_11 
_atom_site_aniso_U_22 
_atom_site_aniso_U_33 
_atom_site_aniso_U_12 
_atom_site_aniso_U_13 
_atom_site_aniso_U_23 
CL1 0.01312(9) 0.01046(9) 0.01083(8) -0.00474(6) -0.00046(6) -0.00041(5)  
CL2 0.01356(9) 0.01146(9) 0.01153(8) -0.00508(6) -0.00068(6) -0.00026(5)  
N1 0.0134(2) 0.0122(2) 0.0089(2) -0.0046(2) -0.0009(2) -0.0011(2)  
N2 0.0137(2) 0.0127(2) 0.0087(2) -0.0041(2) -0.0007(2) -0.0012(2)  
C1 0.0101(2) 0.0102(2) 0.0100(2) -0.0037(2) -0.0022(2) 0.00011(18)  
C2 0.0137(2) 0.0097(2) 0.0096(2) -0.0038(2) -0.0008(2) -0.0009(2)  
C3 0.0142(2) 0.0099(2) 0.0090(2) -0.0046(2) -0.0007(2) 0.00005(18)  
C4 0.0102(2) 0.0107(3) 0.0091(2) -0.0035(2) -0.0014(2) -0.0005(2)  
C5 0.0149(2) 0.0094(2) 0.0094(2) -0.0036(2) -0.0010(2) -0.0007(2)  
C6 0.0148(2) 0.0098(2) 0.0094(2) -0.0047(2) -0.0012(2) 0.0004(2)  
C7 0.0106(2) 0.0106(2) 0.0100(2) -0.0037(2) -0.0019(2) -0.0004(2)  
C8 0.0140(2) 0.0133(2) 0.0102(2) -0.0066(2) 0.0002(2) -0.0023(2)  
C9 0.0143(2) 0.0130(2) 0.0101(2) -0.0071(2) 0.0007(2) -0.0017(2)  
C10 0.0105(2) 0.0110(2) 0.0094(2) -0.0039(2) -0.0017(2) -0.0006(2)  
C11 0.0136(2) 0.0119(2) 0.0102(2) -0.0063(2) 0.00014(19) -0.0018(2)  
C12 0.0130(2) 0.0116(2) 0.0102(2) -0.0055(2) 0.0004(2) -0.0008(2)  

_geom_special_details                
;                                    
;                                    

loop_
_geom_bond_atom_site_label_1         
_geom_bond_atom_site_label_2         
_geom_bond_distance                  
_geom_bond_site_symmetry_2           
_geom_bond_publ_flag                 
N1 C1 1.4586(6) . ? 
N1 H1B 0.984(10) . ? 
N1 H1A 0.988(9) . ? 
N1 H1C 1.011(9) . ? 
N2 C7 1.4621(6) . ? 
N2 H2A 0.984(9) . ? 
N2 H2C 1.000(10) . ? 
N2 H2B 1.005(9) . ? 
C1 C2 1.3877(7) . ? 
C1 C6 1.3910(7) . ? 
C2 C3 1.3919(7) . ? 
C2 H2 1.061(6) . ? 
C3 C4 1.4064(7) . ? 
C3 H3 1.060(6) . ? 
C4 C10 1.4821(8) . ? 
C4 C5 1.4044(7) . ? 
C5 C6 1.3923(7) . ? 
C5 H5 1.064(6) . ? 
C6 H6 1.045(6) . ? 
C7 C8 1.3883(7) . ? 
C7 C12 1.3911(7) . ? 
C8 C9 1.3912(7) . ? 
C8 H8 1.049(6) . ? 
C9 C10 1.4057(7) . ? 
C9 H9 1.049(6) . ? 
C10 C11 1.4042(7) . ? 
C11 C12 1.3916(7) . ? 
C11 H11 1.054(6) . ? 
C12 H12 1.035(6) . ? 

loop_
_geom_angle_atom_site_label_1        
_geom_angle_atom_site_label_2        
_geom_angle_atom_site_label_3        
_geom_angle                          
_geom_angle_site_symmetry_1          
_geom_angle_site_symmetry_3          
_geom_angle_publ_flag                
N1 C1 C2 119.89(4) . . ? 
N1 C1 C6 118.89(4) . . ? 
N2 C7 C8 119.66(5) . . ? 
N2 C7 C12 119.06(5) . . ? 
C1 N1 H1B 110.5(5) . . ? 
C1 N1 H1A 112.4(5) . . ? 
C1 N1 H1C 111.9(5) . . ? 
C1 C2 C3 118.92(4) . . ? 
C1 C2 H2 120.2(3) . . ? 
C1 C6 C5 119.27(4) . . ? 
C1 C6 H6 120.8(3) . . ? 
C2 C1 C6 121.19(4) . . ? 
C2 C3 C4 121.64(5) . . ? 
C2 C3 H3 117.9(3) . . ? 
C3 C4 C10 121.10(5) . . ? 
C3 C4 C5 117.73(4) . . ? 
C3 C2 H2 120.8(3) . . ? 
C4 C10 C11 121.16(5) . . ? 
C4 C10 C9 121.16(5) . . ? 
C4 C5 C6 121.23(6) . . ? 
C4 C5 H5 120.5(3) . . ? 
C4 C3 H3 120.4(3) . . ? 
C5 C4 C10 121.16(4) . . ? 
C5 C6 H6 119.9(3) . . ? 
C6 C5 H5 118.2(3) . . ? 
C7 N2 H2A 111.8(5) . . ? 
C7 N2 H2C 110.4(5) . . ? 
C7 N2 H2B 113.4(5) . . ? 
C7 C8 C9 119.02(6) . . ? 
C7 C8 H8 120.5(4) . . ? 
C7 C12 C11 118.97(6) . . ? 
C7 C12 H12 121.0(3) . . ? 
C8 C7 C12 121.26(6) . . ? 
C8 C9 C10 121.55(6) . . ? 
C8 C9 H9 117.6(3) . . ? 
C9 C10 C11 117.65(6) . . ? 
C9 C8 H8 120.4(3) . . ? 
C10 C11 C12 121.55(4) . . ? 
C10 C11 H11 120.9(3) . . ? 
C10 C9 H9 120.9(4) . . ? 
C11 C12 H12 120.0(3) . . ? 
C12 C11 H11 117.5(3) . . ? 
H1A N1 H1B 109.9(7) . . ? 
H1A N1 H1C 108.7(7) . . ? 
H1B N1 H1C 102.9(6) . . ? 
H2A N2 H2C 108.2(7) . . ? 
H2A N2 H2B 109.3(7) . . ? 
H2B N2 H2C 103.3(7) . . ? 

loop_
_geom_torsion_atom_site_label_1      
_geom_torsion_atom_site_label_2      
_geom_torsion_atom_site_label_3      
_geom_torsion_atom_site_label_4      
_geom_torsion                        
_geom_torsion_site_symmetry_1        
_geom_torsion_site_symmetry_2        
_geom_torsion_site_symmetry_3        
_geom_torsion_site_symmetry_4        
_geom_torsion_publ_flag              
N1 C1 C2 C3 177.89(5) . . . . ? 
N1 C1 C2 H2 0.4(3) . . . . ? 
N1 C1 C6 C5 -179.06(5) . . . . ? 
N1 C1 C6 H6 1.4(3) . . . . ? 
N2 C7 C8 C9 -177.99(5) . . . . ? 
N2 C7 C8 H8 2.2(3) . . . . ? 
N2 C7 C12 C11 177.74(5) . . . . ? 
N2 C7 C12 H12 -1.0(3) . . . . ? 
C1 C2 C3 C4 0.84(4) . . . . ? 
C1 C2 C3 H3 -175.7(5) . . . . ? 
C1 C6 C5 C4 1.49(4) . . . . ? 
C1 C6 C5 H5 -175.6(4) . . . . ? 
C2 C1 N1 H1B -114.3(6) . . . . ? 
C2 C1 N1 H1A 8.9(4) . . . . ? 
C2 C1 N1 H1C 131.7(7) . . . . ? 
C2 C1 C6 C5 -0.91(4) . . . . ? 
C2 C1 C6 H6 179.5(5) . . . . ? 
C2 C3 C4 C10 -179.03(6) . . . . ? 
C2 C3 C4 C5 -0.27(4) . . . . ? 
C3 C4 C10 C11 -21.77(4) . . . . ? 
C3 C4 C10 C9 156.17(4) . . . . ? 
C3 C4 C5 C6 -0.90(4) . . . . ? 
C3 C4 C5 H5 176.1(4) . . . . ? 
C3 C2 C1 C6 -0.23(4) . . . . ? 
C4 C10 C11 C12 178.13(6) . . . . ? 
C4 C10 C11 H11 -3.4(3) . . . . ? 
C4 C10 C9 C8 -178.39(6) . . . . ? 
C4 C10 C9 H9 -0.5(3) . . . . ? 
C4 C5 C6 H6 -178.9(5) . . . . ? 
C4 C3 C2 H2 178.4(5) . . . . ? 
C5 C4 C10 C11 159.51(4) . . . . ? 
C5 C4 C10 C9 -22.54(4) . . . . ? 
C5 C4 C3 H3 176.2(5) . . . . ? 
C6 C1 N1 H1B 63.9(5) . . . . ? 
C6 C1 N1 H1A -172.9(7) . . . . ? 
C6 C1 N1 H1C -50.1(5) . . . . ? 
C6 C1 C2 H2 -177.8(5) . . . . ? 
C6 C5 C4 C10 177.85(6) . . . . ? 
C7 C8 C9 C10 0.24(4) . . . . ? 
C7 C8 C9 H9 -177.7(5) . . . . ? 
C7 C12 C11 C10 0.28(4) . . . . ? 
C7 C12 C11 H11 -178.2(5) . . . . ? 
C8 C7 N2 H2A 14.6(4) . . . . ? 
C8 C7 N2 H2C 135.0(4) . . . . ? 
C8 C7 N2 H2B -109.5(5) . . . . ? 
C8 C7 C12 C11 -0.43(5) . . . . ? 
C8 C7 C12 H12 -179.2(5) . . . . ? 
C8 C9 C10 C11 -0.38(4) . . . . ? 
C9 C10 C11 C12 0.11(5) . . . . ? 
C9 C10 C11 H11 178.6(4) . . . . ? 
C9 C8 C7 C12 0.17(5) . . . . ? 
C10 C4 C5 H5 -5.2(3) . . . . ? 
C10 C4 C3 H3 -2.6(3) . . . . ? 
C10 C11 C12 H12 179.1(5) . . . . ? 
C10 C9 C8 H8 -180.0(5) . . . . ? 
C11 C10 C9 H9 177.5(5) . . . . ? 
C12 C7 N2 H2A -163.6(6) . . . . ? 
C12 C7 N2 H2C -43.2(5) . . . . ? 
C12 C7 N2 H2B 72.3(5) . . . . ? 
C12 C7 C8 H8 -179.6(5) . . . . ? 
H2 C2 C3 H3 1.8(5) . . . . ? 
H5 C5 C6 H6 4.0(4) . . . . ? 
H8 C8 C9 H9 2.0(5) . . . . ? 
H11 C11 C12 H12 0.5(5) . . . . ? 

loop_
_geom_hbond_atom_site_label_D        
_geom_hbond_atom_site_label_H        
_geom_hbond_atom_site_label_A        
_geom_hbond_distance_DH              
_geom_hbond_distance_HA              
_geom_hbond_distance_DA              
_geom_hbond_angle_DHA                
_geom_hbond_site_symmetry_A          
C3 H3 C11 1.060(6) 2.680(5) 2.9700(6) 95.2(3)  1_555   
C5 H5 C9 1.064(6) 2.697(5) 2.9735(6) 94.4(2)  1_555   
C9 H9 C5 1.049(6) 2.689(5) 2.9735(6) 95.2(4)  1_555   
C11 H11 C3 1.054(6) 2.692(5) 2.9700(6) 94.7(4)  1_555   
N2 H2A CL2 0.984(9) 2.260(10) 3.2336(5) 170.3(8)  1_565   
N2 H2A CL1 0.984(9) 2.934(8) 3.3424(4) 106.0(5)  1_566   
N2 H2C CL1 1.000(10) 2.957(8) 3.3424(4) 104.0(5)  1_566   
N2 H2C CL1 1.000(10) 2.220(10) 3.1947(5) 164.5(8)  2_566   
C12 H12 CL1 1.035(6) 2.977(5) 3.5983(5) 119.3(4)  2_566   
N1 H1A CL2 0.988(9) 2.933(8) 3.3447(4) 106.1(5)  1_654   
N1 H1B CL2 0.984(10) 3.020(8) 3.3447(4) 100.7(5)  1_654   
N1 H1A CL1 0.988(9) 2.237(10) 3.2122(5) 168.7(8)  1_655   
C6 H6 CL1 1.045(6) 2.557(6) 3.5837(5) 167.4(5)  1_665   
N1 H1C CL1 1.011(9) 2.190(9) 3.1843(5) 167.4(8)  2_665   
N2 H2B CL1 1.005(9) 3.057(8) 3.5828(5) 113.8(5)  2_666   
N2 H2B CL2 1.005(9) 2.205(9) 3.1814(5) 163.6(7)  2_667   
N2 H2A C6 0.984(9) 3.335(8) 3.4795(6) 90.1(5)  2_676   
N2 H2C C6 1.000(10) 3.140(8) 3.4795(6) 101.5(5)  2_676   
C5 H5 C7 1.064(6) 3.164(5) 3.4363(6) 95.7(3)  2_676   
C6 H6 C7 1.045(6) 3.322(5) 3.4827(6) 90.0(3)  2_676   
N1 H1B CL2 0.984(10) 2.18(1) 3.1427(5) 164.4(8)  2_766   
C2 H2 C10 1.061(6) 3.268(5) 3.4506(6) 90.8(3)  2_766   
C3 H3 C3 1.060(6) 3.146(5) 3.3815(9) 93.6(3)  2_766   
C3 H3 C4 1.060(6) 3.027(5) 3.4945(6) 107.5(3)  2_766   
C3 H3 C10 1.060(6) 3.219(5) 3.4516(6) 93.6(3)  2_766   

loop_
_publ_author_name      
_publ_author_address   
,'?'  
; ? 
;  

_publ_requested_journal          '?' 
_publ_contact_author                ? 
_publ_contact_author_phone        '?' 
_publ_contact_author_fax          '?' 
_publ_contact_author_email        '?' 
_publ_section_title 
;  
 ?  
;  
_publ_section_comment  
;  
 ?  
;  
_publ_section_references 
;  
 ?  
;  
