# Supplementary material for: Yes, one can obtain better quality structures from routine X-ray data collection
Source: IUCrJ. 2016 Jan 1;3(Pt 1):61–70. doi: 10.1107/S2052252515020941 (PMC4704080; doi:10.1107/S2052252515020941)
Supplement: Supplementary file 3 [file m-03-00061-sup3.zip › X-ray/BENZ_TAAM/BENZ_TAAM_48.cif]

data_I  
_audit_creation_method             'MoPro12'     
_chemical_name_systematic            ? 
_chemical_name_common                ? 
_chemical_formula_moiety             'C12 H14 N2 Cl2'
_chemical_formula_sum                'C12 H14 N2 Cl2'
_chemical_formula_weight             257.148
_chemical_absolute_configuration     '-'

_symmetry_cell_setting               triclinic    
_symmetry_space_group_name_H-M       'P ?'
_symmetry_space_group_name_Hall      'P ?'

loop_
_atom_type_symbol                      
_atom_type_description                 
_atom_type_scat_dispersion_real        
_atom_type_scat_dispersion_imag        
_atom_type_scat_source                 
 'C' 'C'    0.0033   0.0016
'Su & Coppens. Acta. Cryst. (1997) A53, 749-762. '                    
 'H' 'H'    0.0000   0.0000
'Su & Coppens. Acta. Cryst. (1997) A53, 749-762. '                    
 'N' 'N'    0.0061   0.0033
'Su & Coppens. Acta. Cryst. (1997) A53, 749-762. '                    
 'Cl' 'Cl'    0.1484   0.1585
'Su & Coppens. Acta. Cryst. (1997) A53, 749-762. '                    

loop_
_symmetry_equiv_pos_as_xyz           
'x, y, z'
'-x, -y, -z'
_cell_length_a                6.570 
_cell_length_b                7.676 
_cell_length_c                12.610 
_cell_angle_alpha             85.17 
_cell_angle_beta              76.79 
_cell_angle_gamma             73.87 
_cell_volume                   594.6 
_cell_formula_units_Z                2
_cell_measurement_temperature        ?
_cell_measurement_reflns_used        ?
_cell_measurement_theta_min          ?
_cell_measurement_theta_max          ?
_exptl_crystal_description           ? 
_exptl_crystal_colour                ? 
_exptl_crystal_size_max              ? 
_exptl_crystal_size_mid              ? 
_exptl_crystal_size_min              ? 
_exptl_crystal_density_meas          ? 
_exptl_crystal_density_diffrn       1.437
_exptl_crystal_density_method       'not measured' 
_exptl_crystal_F_000                 268
_exptl_absorpt_process_details       ?  
_exptl_absorpt_coefficient_mu        ?  
_exptl_absorpt_correction_type       ?  
_exptl_absorpt_correction_T_min      ?  
_exptl_absorpt_correction_T_max      ?  
_exptl_special_details               
;
?
;
_diffrn_ambient_temperature          ?  
_diffrn_radiation_wavelength        0.71073
_diffrn_radiation_type              MoK\a 
_diffrn_radiation_source          'fine-focus sealed tube' 
_diffrn_radiation_monochromator      ? 
_diffrn_measurement_device_type      ? 
_diffrn_measurement_method           ? 
_diffrn_detector_area_resol_mean     ? 
_diffrn_standards_number             ? 
_diffrn_standards_interval_count     ? 
_diffrn_standards_interval_time      ? 
_diffrn_standards_decay_%            ? 
_diffrn_reflns_number                ? 
_diffrn_reflns_av_R_equivalents      ? 
_diffrn_reflns_av_sigmaI/netI        0.02116
_diffrn_reflns_limit_h_min          -7
_diffrn_reflns_limit_h_max           7
_diffrn_reflns_limit_k_min          -8
_diffrn_reflns_limit_k_max           8
_diffrn_reflns_limit_l_min           0
_diffrn_reflns_limit_l_max          14
_diffrn_reflns_theta_min            1.66
_diffrn_reflns_theta_max           23.98
_reflns_number_total                  1847
_reflns_number_gt                     1781
_reflns_threshold_expression         >2.0sigma(I)
_computing_data_collection           ? 
_computing_cell_refinement           ? 
_computing_data_reduction            ? 
_computing_structure_solution        ? 
_computing_structure_refinement      'MoPro (J. Appl. Cryst. 2005, 38, 38-54)'
_computing_molecular_graphics        ? 
_computing_publication_material      ? 
_iucr_refine_instructions_details  
; 
# ! MoPro 12.6 29/09/2015 21:21:00 C:\Users\user\Desktop\Benzydyna_comparison\TAAM_2_Fragmenty\HKL_merged_I\Benz_TAAM_48\mopro_lsdb_frag_01.par 
# ! reflections hkl file : C:\Users\user\Desktop\Benzydyna_comparison\TAAM_2_Fragmenty\HKL_merged_I\Benz_TAAM_48\sortav_freeformat.hkl refin. vs. F^2 
# ! atomic table file : C:\Users\user\Desktop\Programy_Krys\MoPro\MoProSuite\LibMoPro\mopro.tab 
# ! wave functions file : C:\Users\user\Desktop\Programy_Krys\MoPro\MoProSuite\LibMoPro\WAVEF_Su_Coppens_relativistic 
# ! RF factor = 0.919 % RI factor = 1.787% 
# ! wR2F factor = 1.299 % wR2I factor = 2.534% 
# ! g.o.f.(F**2) = 1.114 Nvar= 201 Nref= 1846 Nfree= 0 0.04<sinT/l< 0.57 
#  
# WSIG 1.00000 ! weighting scheme 
#  ! SPACE GROUP P ? 
#  
# CELL 6.5705 7.6756 12.6098 85.1650 76.7850 73.8680 0.71073 
# ZERR 0.0000 0.0000 0.0000 0.0000 0.0000 0.0000 
#  
# SYMM 1 P CENTRO 
#  X , Y, Z 
#  
# SCALE 1 1.213312 
#  
# FMULT 1.00000 
#  
# UOVER 0.00000 0.00000 0.00000 0.00000 0.00000 0.00000 ANI 
#  
# SOLVT 0.00000 50.00000 
#  
# EXTIN 0.00000 GAUSSIAN ISOT TYP1 ! G*10^4 
#  
#  
# DUMMY 2 
# DUMY 0.89536 0.67027 0.33322 D1 0 ! atom # 31 
# DUMY 0.60261 0.82367 0.66606 D2 0 ! atom # 32 
#  
# KAPPA 7 
#  1.000000 1.000000 ! # 1 1 MOL CL1 2x 
#  0.990000 0.811000 ! # 2 1 MOL N1 2x 
#  1.004000 0.917000 ! # 3 1 MOL C1 2x 
#  1.004000 0.909000 ! # 4 1 MOL C2 8x 
#  0.999000 0.887000 ! # 5 1 MOL C4 2x 
#  1.178000 1.316000 ! # 6 1 MOL H1A 6x 
#  1.110000 1.158000 ! # 7 1 MOL H2 8x 
#  
# ATOMS 30 
#  
# ATOM 1 CL1 MOL 1 0.040051 0.176101 0.080860 1.0000 1 Cl 
#  XY H2 H1A HEX K1 V0 M0 Q0 
# UANI 0.013157 0.010475 0.010883 -.004737 -.000477 -.000410 
#  8.00000 0. 0. 0. 0. 0. 0. 0. 0. 0. 
#  0. 0. 0. 0. 0. 0. 0. 
#  0. 0. 0. 0. 0. 0. 0. 0. 0. 
#  
# ATOM 2 CL2 MOL 1 0.460327 0.324910 0.911373 1.0000 1 Cl 
#  XY H12 C12 HEX K1 V0 M0 Q0 
# UANI 0.013574 0.011467 0.011570 -.005062 -.000707 -.000250 
#  8.00000 0. 0. 0. 0. 0. 0. 0. 0. 0. 
#  0. 0. 0. 0. 0. 0. 0. 
#  0. 0. 0. 0. 0. 0. 0. 0. 0. 
#  
# ATOM 3 N1 MOL 1 1.103287 0.566094 0.115528 1.0000 1 N 
#  ZX C1 H1A HEX K2 V0 M0 Q0 
# UANI 0.013461 0.012189 0.009027 -.004546 -.000823 -.000981 
#  5.09206 0. 0. 0. 0.042 0. 0. 0. 0. 0. 
#  0.268 0. 0. 0. 0. 0.212 0. 
#  0.048 0. 0. 0. 0. -.095 0. 0. 0. 
#  
# ATOM 4 N2 MOL 1 0.411637 0.923429 0.886323 1.0000 1 N 
#  ZX C7 H2A HEX K2 V0 M0 Q0 
# UANI 0.013585 0.012751 0.008857 -.004019 -.000614 -.001231 
#  5.09206 0. 0. 0. 0.042 0. 0. 0. 0. 0. 
#  0.268 0. 0. 0. 0. 0.212 0. 
#  0.048 0. 0. 0. 0. -.095 0. 0. 0. 
#  
# ATOM 5 C1 MOL 1 0.994000 0.619049 0.226907 1.0000 1 C 
#  XY D1 C2 HEX K3 V0 M0 Q0 
# UANI 0.010176 0.010330 0.009938 -.003592 -.002026 0.000049 
#  3.92406 0. 0.172 0. 0. -.063 0. 0. -.173 0. 
#  0. 0.031 0. 0. 0. -.249 0. 
#  0. 0. 0. -.020 0. 0. 0. 0.013 0. 
#  
# ATOM 6 C2 MOL 1 0.934570 0.490391 0.302739 1.0000 1 C 
#  XY D1 C1 HEX K4 V0 M0 Q0 
# UANI 0.014061 0.009686 0.009663 -.003907 -.000823 -.000825 
#  3.89655 0. 0.056 0. 0. -.180 0. 0. -.029 0. 
#  0. 0.030 0. 0. 0. -.264 0. 
#  0.020 0. 0. -.019 0. 0. 0. 0. 0. 
#  
# ATOM 7 C3 MOL 1 0.836910 0.542647 0.409522 1.0000 1 C 
#  XY D1 C2 HEX K4 V0 M0 Q0 
# UANI 0.014257 0.010001 0.009191 -.004621 -.000676 0.000073 
#  3.89655 0. 0.056 0. 0. -.180 0. 0. -.029 0. 
#  0. 0.030 0. 0. 0. -.264 0. 
#  0.020 0. 0. -.019 0. 0. 0. 0. 0. 
#  
# ATOM 8 C4 MOL 1 0.794670 0.722490 0.441712 1.0000 1 C 
#  XY D1 C5 HEX K5 V0 M0 Q0 
# UANI 0.010415 0.010629 0.009103 -.003486 -.001298 -.000526 
#  4.01117 0. 0.047 0. 0. -.179 0. 0. -.033 0. 
#  0. 0.026 0. 0. 0. -.289 0. 
#  0.018 0. 0. -.013 0. 0. 0. 0. 0. 
#  
# ATOM 9 C5 MOL 1 0.855474 0.849037 0.362400 1.0000 1 C 
#  XY D1 C6 HEX K4 V0 M0 Q0 
# UANI 0.014860 0.009559 0.009513 -.003600 -.000976 -.000697 
#  3.89655 0. 0.056 0. 0. -.180 0. 0. -.029 0. 
#  0. 0.030 0. 0. 0. -.264 0. 
#  0.020 0. 0. -.019 0. 0. 0. 0. 0. 
#  
# ATOM 10 C6 MOL 1 0.956842 0.797948 0.255833 1.0000 1 C 
#  XY D1 C1 HEX K4 V0 M0 Q0 
# UANI 0.015011 0.009857 0.009304 -.004683 -.001226 0.000187 
#  3.89655 0. 0.056 0. 0. -.180 0. 0. -.029 0. 
#  0. 0.030 0. 0. 0. -.264 0. 
#  0.020 0. 0. -.019 0. 0. 0. 0. 0. 
#  
# ATOM 11 C7 MOL 1 0.512826 0.870999 0.773717 1.0000 1 C 
#  XY D2 C12 HEX K3 V0 M0 Q0 
# UANI 0.010659 0.010814 0.009894 -.003588 -.001670 -.000478 
#  3.92406 0. 0.172 0. 0. -.063 0. 0. -.173 0. 
#  0. 0.031 0. 0. 0. -.249 0. 
#  0. 0. 0. -.020 0. 0. 0. 0.013 0. 
#  
# ATOM 12 C8 MOL 1 0.632701 0.976919 0.706797 1.0000 1 C 
#  XY D2 C7 HEX K4 V0 M0 Q0 
# UANI 0.014270 0.013269 0.010149 -.006562 0.000072 -.002267 
#  3.89655 0. 0.056 0. 0. -.180 0. 0. -.029 0. 
#  0. 0.030 0. 0. 0. -.264 0. 
#  0.020 0. 0. -.019 0. 0. 0. 0. 0. 
#  
# ATOM 13 C9 MOL 1 0.722443 0.928525 0.598801 1.0000 1 C 
#  XY D2 C8 HEX K4 V0 M0 Q0 
# UANI 0.014375 0.013027 0.010152 -.006998 0.000606 -.001673 
#  3.89655 0. 0.056 0. 0. -.180 0. 0. -.029 0. 
#  0. 0.030 0. 0. 0. -.264 0. 
#  0.020 0. 0. -.019 0. 0. 0. 0. 0. 
#  
# ATOM 14 C10 MOL 1 0.693832 0.775672 0.556083 1.0000 1 C 
#  XY D2 C11 HEX K5 V0 M0 Q0 
# UANI 0.010506 0.011066 0.009296 -.003971 -.001377 -.000637 
#  4.01117 0. 0.047 0. 0. -.179 0. 0. -.033 0. 
#  0. 0.026 0. 0. 0. -.289 0. 
#  0.018 0. 0. -.013 0. 0. 0. 0. 0. 
#  
# ATOM 15 C11 MOL 1 0.571950 0.672022 0.626465 1.0000 1 C 
#  XY D2 C12 HEX K4 V0 M0 Q0 
# UANI 0.013696 0.012128 0.010255 -.006127 0.000095 -.001793 
#  3.89655 0. 0.056 0. 0. -.180 0. 0. -.029 0. 
#  0. 0.030 0. 0. 0. -.264 0. 
#  0.020 0. 0. -.019 0. 0. 0. 0. 0. 
#  
# ATOM 16 C12 MOL 1 0.481816 0.718073 0.734780 1.0000 1 C 
#  XY D2 C7 HEX K4 V0 M0 Q0 
# UANI 0.013363 0.011527 0.010161 -.005448 0.000241 -.000831 
#  3.89655 0. 0.056 0. 0. -.180 0. 0. -.029 0. 
#  0. 0.030 0. 0. 0. -.264 0. 
#  0.020 0. 0. -.019 0. 0. 0. 0. 0. 
#  
# ATOM 17 H1A MOL 1 1.105450 0.440860 0.101064 1.0000 1 H 
#  ZY N1 C1 QUA K6 V0 M0 Q0 
# UISO 0.030334 
#  0.76411 0. 0. 0. 0.141 0.061 0. 0. 0. 0. 
#  
# ATOM 18 H1B MOL 1 1.252479 0.578422 0.099389 1.0000 1 H 
#  ZY N1 C1 QUA K6 V0 M0 Q0 
# UISO 0.032305 
#  0.76411 0. 0. 0. 0.141 0.061 0. 0. 0. 0. 
#  
# ATOM 19 H1C MOL 1 1.034198 0.651677 0.060023 1.0000 1 H 
#  ZY N1 C1 QUA K6 V0 M0 Q0 
# UISO 0.033126 
#  0.76411 0. 0. 0. 0.141 0.061 0. 0. 0. 0. 
#  
# ATOM 20 H2 MOL 1 0.969279 0.353186 0.280210 1.0000 1 H 
#  ZY C2 C1 QUA K7 V0 M0 Q0 
# UISO 0.028306 
#  1.02355 0. 0. 0. 0.182 0.086 0. 0. 0. 0. 
#  
# ATOM 21 H2A MOL 1 0.408517 1.049186 0.898652 1.0000 1 H 
#  ZY N2 C7 QUA K6 V0 M0 Q0 
# UISO 0.028451 
#  0.76411 0. 0. 0. 0.141 0.061 0. 0. 0. 0. 
#  
# ATOM 22 H2B MOL 1 0.482711 0.839728 0.941701 1.0000 1 H 
#  ZY N2 C7 QUA K6 V0 M0 Q0 
# UISO 0.030449 
#  0.76411 0. 0. 0. 0.141 0.061 0. 0. 0. 0. 
#  
# ATOM 23 H2C MOL 1 0.259492 0.913409 0.905082 1.0000 1 H 
#  ZY N2 C7 QUA K6 V0 M0 Q0 
# UISO 0.029000 
#  0.76411 0. 0. 0. 0.141 0.061 0. 0. 0. 0. 
#  
# ATOM 24 H3 MOL 1 0.802685 0.440547 0.467559 1.0000 1 H 
#  ZY C3 C2 QUA K7 V0 M0 Q0 
# UISO 0.028891 
#  1.02355 0. 0. 0. 0.182 0.086 0. 0. 0. 0. 
#  
# ATOM 25 H5 MOL 1 0.818012 0.988439 0.381615 1.0000 1 H 
#  ZY C5 C6 QUA K7 V0 M0 Q0 
# UISO 0.027253 
#  1.02355 0. 0. 0. 0.182 0.086 0. 0. 0. 0. 
#  
# ATOM 26 H6 MOL 1 1.003462 0.894199 0.198196 1.0000 1 H 
#  ZY C6 C1 QUA K7 V0 M0 Q0 
# UISO 0.028446 
#  1.02355 0. 0. 0. 0.182 0.086 0. 0. 0. 0. 
#  
# ATOM 27 H8 MOL 1 0.655995 1.091675 0.737292 1.0000 1 H 
#  ZY C8 C7 QUA K7 V0 M0 Q0 
# UISO 0.030541 
#  1.02355 0. 0. 0. 0.182 0.086 0. 0. 0. 0. 
#  
# ATOM 28 H9 MOL 1 0.817431 1.008068 0.550524 1.0000 1 H 
#  ZY C9 C8 QUA K7 V0 M0 Q0 
# UISO 0.027789 
#  1.02355 0. 0. 0. 0.182 0.086 0. 0. 0. 0. 
#  
# ATOM 29 H11 MOL 1 0.542388 0.557660 0.598106 1.0000 1 H 
#  ZY C11 C12 QUA K7 V0 M0 Q0 
# UISO 0.028152 
#  1.02355 0. 0. 0. 0.182 0.086 0. 0. 0. 0. 
#  
# ATOM 30 H12 MOL 1 0.390536 0.640085 0.784935 1.0000 1 H 
#  ZY C12 C7 QUA K7 V0 M0 Q0 
# UISO 0.027136 
#  1.02355 0. 0. 0. 0.182 0.086 0. 0. 0. 0. 
#  
# ANHAR 0 3 ! number_of_anharmonic_atoms max_order 
# ! 1 ! atom number 
# ! 0.00E+00 0.00E+00 0.00E+00 0.00E+00 0.00E+00 0.00E+00 0.00E+00 0.00E+00 
# ! 0.00E+00 0.00E+00 
#  
#  
# STOP 
; 
_refine_special_details              
;
 Refinement of F^2^ against reflections.
 The threshold expression of F^2^ > 2sigma(F^2^) is
 used for calculating R-factors(gt) and is not
 relevant to the choice of reflections for refinement.
 R-factors based on F^2^ are statistically about twice
 as large as those based on F, and R-factors based on
 ALL data will be even larger.
;
_refine_ls_structure_factor_coef     Fsqd 
_refine_ls_matrix_type                full
_refine_ls_weighting_scheme          sigma
_refine_ls_weighting_details         ?
_atom_sites_solution_primary      direct 
_atom_sites_solution_secondary    difmap 
_atom_sites_solution_hydrogens    geom   
_refine_ls_hydrogen_treatment    refall
_refine_ls_extinction_method        'none'              
_refine_ls_abs_structure_details     ?
_refine_ls_abs_structure_Flack       ?
_refine_ls_number_reflns              1846
_refine_ls_number_parameters           201
_refine_ls_number_restraints             0
# R-factors: R(F)  &  wR2(I) 
_refine_ls_R_factor_all              0.0092
## R_factor_all computed for  I/sigmaI >   0.00
_refine_ls_R_factor_gt               0.0104
_refine_ls_wR_factor_ref             0.0736
_refine_ls_wR_factor_gt              0.0735
_refine_ls_goodness_of_fit_ref       3.155
_refine_ls_restrained_S_all          0.000
_refine_ls_shift/su_max              0.002
_refine_ls_shift/su_mean             0.000

_diffrn_measured_fraction_theta_max     0.998
_diffrn_reflns_theta_full               23.98
_diffrn_measured_fraction_theta_full    0.998
_refine_diff_density_max                ?
_refine_diff_density_min                ?
_refine_diff_density_rms                ?
###  to get diff_density_max min & rms : 
###  run MoPro  : WRIT FOUR   to create FOURier file 
###  run VMoPro : FOUR  FastFourierTransform   to get a 3D grid (Xplor format) on whole unit-cell
###             & GRID  STAT   to get max min rms statistics


loop_
_atom_site_type_symbol      
_atom_site_label            
_atom_site_fract_x          
_atom_site_fract_y          
_atom_site_fract_z          
_atom_site_U_iso_or_equiv   
_atom_site_adp_type         
_atom_site_occupancy        
_atom_site_calc_flag        
_atom_site_refinement_flag_posn  
_atom_site_refinement_flag_adp  
_atom_site_disorder_assembly
_atom_site_disorder_group   
Cl CL1 0.04005(2) 0.17610(1) 0.080860(1) 0.01152(3) Uani 1 d . . . .
Cl CL2 0.46033(2) 0.32491(1) 0.911373(1) 0.01218(3) Uani 1 d . . . .
N  N1 1.10329(7) 0.56609(5) 0.11553(3) 0.01155(8) Uani 1 d . . . .
N  N2 0.41164(7) 0.92343(6) 0.88632(3) 0.01187(8) Uani 1 d . . . .
C  C1 0.99400(7) 0.61905(6) 0.22691(3) 0.01001(8) Uani 1 d . . . .
C  C2 0.93457(7) 0.49039(6) 0.30274(3) 0.01123(8) Uani 1 d . . . .
C  C3 0.83691(7) 0.54265(6) 0.40952(3) 0.01119(8) Uani 1 d . . . .
C  C4 0.79467(7) 0.72249(6) 0.44171(3) 0.01002(8) Uani 1 d . . . .
C  C5 0.85547(7) 0.84904(6) 0.36240(3) 0.01148(8) Uani 1 d . . . .
C  C6 0.95684(7) 0.79795(6) 0.25583(3) 0.01136(8) Uani 1 d . . . .
C  C7 0.51283(7) 0.87100(6) 0.77372(3) 0.01038(8) Uani 1 d . . . .
C  C8 0.63270(7) 0.97692(6) 0.70680(3) 0.01230(8) Uani 1 d . . . .
C  C9 0.72244(7) 0.92853(6) 0.59880(3) 0.01228(8) Uani 1 d . . . .
C  C10 0.69383(7) 0.77567(6) 0.55608(3) 0.01016(8) Uani 1 d . . . .
C  C11 0.57195(7) 0.67202(6) 0.62646(3) 0.01183(8) Uani 1 d . . . .
C  C12 0.48182(7) 0.71807(6) 0.73478(3) 0.01167(8) Uani 1 d . . . .
H  H1A 1.105(1) 0.441(1) 0.1011(6) 0.030(2) Uiso 1 d U . . .
H  H1B 1.252(2) 0.5784(10) 0.0994(6) 0.032(2) Uiso 1 d U . . .
H  H1C 1.034(1) 0.652(1) 0.0600(6) 0.033(2) Uiso 1 d U . . .
H  H2 0.9693(9) 0.3532(8) 0.2802(4) 0.028(1) Uiso 1 d U . . .
H  H2A 0.409(1) 1.049(1) 0.8987(6) 0.028(2) Uiso 1 d U . . .
H  H2B 0.483(1) 0.840(1) 0.9417(6) 0.030(2) Uiso 1 d U . . .
H  H2C 0.259(1) 0.9134(9) 0.9051(6) 0.029(2) Uiso 1 d U . . .
H  H3 0.8027(8) 0.4405(7) 0.4676(4) 0.029(1) Uiso 1 d U . . .
H  H5 0.8180(8) 0.9884(7) 0.3816(4) 0.027(1) Uiso 1 d U . . .
H  H6 1.0035(9) 0.8942(7) 0.1982(4) 0.028(1) Uiso 1 d U . . .
H  H8 0.6560(9) 1.0917(8) 0.7373(4) 0.031(1) Uiso 1 d U . . .
H  H9 0.8174(9) 1.0081(7) 0.5505(4) 0.028(1) Uiso 1 d U . . .
H  H11 0.5424(8) 0.5577(7) 0.5981(4) 0.028(1) Uiso 1 d U . . .
H  H12 0.3905(9) 0.6401(7) 0.7849(4) 0.027(1) Uiso 1 d U . . .

loop_ 
_atom_site_aniso_label 
_atom_site_aniso_U_11 
_atom_site_aniso_U_22 
_atom_site_aniso_U_33 
_atom_site_aniso_U_12 
_atom_site_aniso_U_13 
_atom_site_aniso_U_23 
CL1 0.01316(8) 0.01047(8) 0.01088(7) -0.00474(5) -0.00048(5) -0.00041(4)  
CL2 0.01357(8) 0.01147(8) 0.01157(7) -0.00506(5) -0.00071(5) -0.00025(5)  
N1 0.0135(2) 0.0122(2) 0.0090(2) -0.0045(2) -0.0008(2) -0.0010(2)  
N2 0.0136(2) 0.0128(2) 0.0089(2) -0.0040(2) -0.0006(2) -0.0012(2)  
C1 0.0102(2) 0.0103(2) 0.0099(2) -0.0036(2) -0.0020(2) 0.00005(16)  
C2 0.0141(2) 0.0097(2) 0.0097(2) -0.0039(2) -0.0008(2) -0.0008(2)  
C3 0.0143(2) 0.0100(2) 0.0092(2) -0.0046(2) -0.0007(2) 0.00007(15)  
C4 0.0104(2) 0.0106(2) 0.0091(2) -0.0035(2) -0.0013(2) -0.0005(2)  
C5 0.0149(2) 0.0096(2) 0.0095(2) -0.0036(2) -0.0010(2) -0.0007(2)  
C6 0.0150(2) 0.0099(2) 0.0093(2) -0.0047(2) -0.0012(2) 0.0002(2)  
C7 0.0107(2) 0.0108(2) 0.0099(2) -0.0036(2) -0.0017(2) -0.0005(2)  
C8 0.0143(2) 0.0133(2) 0.0101(2) -0.0066(2) 0.00007(16) -0.0023(2)  
C9 0.0144(2) 0.0130(2) 0.0102(2) -0.0070(2) 0.0006(2) -0.0017(2)  
C10 0.0105(2) 0.0111(2) 0.0093(2) -0.0040(2) -0.0014(2) -0.0006(2)  
C11 0.0137(2) 0.0121(2) 0.0103(2) -0.0061(2) 0.00009(16) -0.0018(2)  
C12 0.0134(2) 0.0115(2) 0.0102(2) -0.0054(2) 0.0002(2) -0.0008(2)  

_geom_special_details                
;                                    
;                                    

loop_
_geom_bond_atom_site_label_1         
_geom_bond_atom_site_label_2         
_geom_bond_distance                  
_geom_bond_site_symmetry_2           
_geom_bond_publ_flag                 
N1 C1 1.4582(5) . ? 
N1 H1B 0.984(9) . ? 
N1 H1A 0.989(9) . ? 
N1 H1C 1.015(8) . ? 
N2 C7 1.4616(5) . ? 
N2 H2A 0.984(9) . ? 
N2 H2C 0.996(9) . ? 
N2 H2B 1.013(8) . ? 
C1 C2 1.3880(6) . ? 
C1 C6 1.3913(6) . ? 
C2 C3 1.3924(6) . ? 
C2 H2 1.063(6) . ? 
C3 C4 1.4062(6) . ? 
C3 H3 1.061(6) . ? 
C4 C10 1.4824(7) . ? 
C4 C5 1.4045(6) . ? 
C5 C6 1.3920(6) . ? 
C5 H5 1.065(5) . ? 
C6 H6 1.049(6) . ? 
C7 C8 1.3892(6) . ? 
C7 C12 1.3915(6) . ? 
C8 C9 1.3916(6) . ? 
C8 H8 1.052(6) . ? 
C9 C10 1.4062(6) . ? 
C9 H9 1.053(6) . ? 
C10 C11 1.4043(6) . ? 
C11 C12 1.3915(6) . ? 
C11 H11 1.056(6) . ? 
C12 H12 1.039(6) . ? 

loop_
_geom_angle_atom_site_label_1        
_geom_angle_atom_site_label_2        
_geom_angle_atom_site_label_3        
_geom_angle                          
_geom_angle_site_symmetry_1          
_geom_angle_site_symmetry_3          
_geom_angle_publ_flag                
N1 C1 C2 119.89(4) . . ? 
N1 C1 C6 118.92(4) . . ? 
N2 C7 C8 119.64(5) . . ? 
N2 C7 C12 119.09(5) . . ? 
C1 N1 H1B 110.7(5) . . ? 
C1 N1 H1A 112.4(5) . . ? 
C1 N1 H1C 111.8(5) . . ? 
C1 C2 C3 118.91(4) . . ? 
C1 C2 H2 120.3(3) . . ? 
C1 C6 C5 119.29(4) . . ? 
C1 C6 H6 120.7(3) . . ? 
C2 C1 C6 121.17(4) . . ? 
C2 C3 C4 121.63(4) . . ? 
C2 C3 H3 117.8(3) . . ? 
C3 C4 C10 121.07(4) . . ? 
C3 C4 C5 117.76(4) . . ? 
C3 C2 H2 120.7(3) . . ? 
C4 C10 C11 121.15(4) . . ? 
C4 C10 C9 121.14(4) . . ? 
C4 C5 C6 121.22(5) . . ? 
C4 C5 H5 120.5(3) . . ? 
C4 C3 H3 120.5(3) . . ? 
C5 C4 C10 121.16(4) . . ? 
C5 C6 H6 120.0(3) . . ? 
C6 C5 H5 118.2(3) . . ? 
C7 N2 H2A 111.7(5) . . ? 
C7 N2 H2C 110.5(5) . . ? 
C7 N2 H2B 113.3(5) . . ? 
C7 C8 C9 119.02(5) . . ? 
C7 C8 H8 120.6(3) . . ? 
C7 C12 C11 119.00(5) . . ? 
C7 C12 H12 121.0(3) . . ? 
C8 C7 C12 121.25(5) . . ? 
C8 C9 C10 121.52(5) . . ? 
C8 C9 H9 117.6(3) . . ? 
C9 C10 C11 117.68(5) . . ? 
C9 C8 H8 120.4(3) . . ? 
C10 C11 C12 121.54(4) . . ? 
C10 C11 H11 120.8(3) . . ? 
C10 C9 H9 120.9(3) . . ? 
C11 C12 H12 120.0(3) . . ? 
C12 C11 H11 117.7(3) . . ? 
H1A N1 H1B 109.7(6) . . ? 
H1A N1 H1C 108.8(7) . . ? 
H1B N1 H1C 103.1(6) . . ? 
H2A N2 H2C 108.0(6) . . ? 
H2A N2 H2B 109.4(7) . . ? 
H2B N2 H2C 103.5(6) . . ? 

loop_
_geom_torsion_atom_site_label_1      
_geom_torsion_atom_site_label_2      
_geom_torsion_atom_site_label_3      
_geom_torsion_atom_site_label_4      
_geom_torsion                        
_geom_torsion_site_symmetry_1        
_geom_torsion_site_symmetry_2        
_geom_torsion_site_symmetry_3        
_geom_torsion_site_symmetry_4        
_geom_torsion_publ_flag              
N1 C1 C2 C3 177.88(4) . . . . ? 
N1 C1 C2 H2 0.4(3) . . . . ? 
N1 C1 C6 C5 -179.06(4) . . . . ? 
N1 C1 C6 H6 1.3(3) . . . . ? 
N2 C7 C8 C9 -178.01(4) . . . . ? 
N2 C7 C8 H8 2.3(3) . . . . ? 
N2 C7 C12 C11 177.77(4) . . . . ? 
N2 C7 C12 H12 -1.1(3) . . . . ? 
C1 C2 C3 C4 0.89(4) . . . . ? 
C1 C2 C3 H3 -175.8(4) . . . . ? 
C1 C6 C5 C4 1.48(4) . . . . ? 
C1 C6 C5 H5 -175.6(4) . . . . ? 
C2 C1 N1 H1B -114.1(5) . . . . ? 
C2 C1 N1 H1A 8.9(4) . . . . ? 
C2 C1 N1 H1C 131.6(6) . . . . ? 
C2 C1 C6 C5 -0.91(4) . . . . ? 
C2 C1 C6 H6 179.5(4) . . . . ? 
C2 C3 C4 C10 -179.00(5) . . . . ? 
C2 C3 C4 C5 -0.34(4) . . . . ? 
C3 C4 C10 C11 -21.87(4) . . . . ? 
C3 C4 C10 C9 156.16(4) . . . . ? 
C3 C4 C5 C6 -0.86(4) . . . . ? 
C3 C4 C5 H5 176.2(4) . . . . ? 
C3 C2 C1 C6 -0.25(4) . . . . ? 
C4 C10 C11 C12 178.17(5) . . . . ? 
C4 C10 C11 H11 -3.3(3) . . . . ? 
C4 C10 C9 C8 -178.44(5) . . . . ? 
C4 C10 C9 H9 -0.5(3) . . . . ? 
C4 C5 C6 H6 -178.9(4) . . . . ? 
C4 C3 C2 H2 178.3(4) . . . . ? 
C5 C4 C10 C11 159.51(3) . . . . ? 
C5 C4 C10 C9 -22.46(4) . . . . ? 
C5 C4 C3 H3 176.3(4) . . . . ? 
C6 C1 N1 H1B 64.1(4) . . . . ? 
C6 C1 N1 H1A -172.9(7) . . . . ? 
C6 C1 N1 H1C -50.2(5) . . . . ? 
C6 C1 C2 H2 -177.7(4) . . . . ? 
C6 C5 C4 C10 177.80(5) . . . . ? 
C7 C8 C9 C10 0.22(4) . . . . ? 
C7 C8 C9 H9 -177.8(4) . . . . ? 
C7 C12 C11 C10 0.30(4) . . . . ? 
C7 C12 C11 H11 -178.2(4) . . . . ? 
C8 C7 N2 H2A 14.6(4) . . . . ? 
C8 C7 N2 H2C 134.9(7) . . . . ? 
C8 C7 N2 H2B -109.5(5) . . . . ? 
C8 C7 C12 C11 -0.43(4) . . . . ? 
C8 C7 C12 H12 -179.3(4) . . . . ? 
C8 C9 C10 C11 -0.34(4) . . . . ? 
C9 C10 C11 C12 0.08(4) . . . . ? 
C9 C10 C11 H11 178.6(4) . . . . ? 
C9 C8 C7 C12 0.17(4) . . . . ? 
C10 C4 C5 H5 -5.2(3) . . . . ? 
C10 C4 C3 H3 -2.4(3) . . . . ? 
C10 C11 C12 H12 179.2(4) . . . . ? 
C10 C9 C8 H8 179.9(4) . . . . ? 
C11 C10 C9 H9 177.6(4) . . . . ? 
C12 C7 N2 H2A -163.6(6) . . . . ? 
C12 C7 N2 H2C -43.3(5) . . . . ? 
C12 C7 N2 H2B 72.3(4) . . . . ? 
C12 C7 C8 H8 -179.6(4) . . . . ? 
H2 C2 C3 H3 1.6(4) . . . . ? 
H5 C5 C6 H6 4.0(4) . . . . ? 
H8 C8 C9 H9 2.0(4) . . . . ? 
H11 C11 C12 H12 0.7(4) . . . . ? 

loop_
_geom_hbond_atom_site_label_D        
_geom_hbond_atom_site_label_H        
_geom_hbond_atom_site_label_A        
_geom_hbond_distance_DH              
_geom_hbond_distance_HA              
_geom_hbond_distance_DA              
_geom_hbond_angle_DHA                
_geom_hbond_site_symmetry_A          
C3 H3 C11 1.061(6) 2.680(5) 2.9699(6) 95.1(3)  1_555   
C5 H5 C9 1.065(5) 2.696(5) 2.9734(6) 94.4(2)  1_555   
C9 H9 C5 1.053(6) 2.688(5) 2.9734(6) 95.1(4)  1_555   
C11 H11 C3 1.056(6) 2.689(5) 2.9699(6) 94.8(4)  1_555   
N2 H2A CL2 0.984(9) 2.259(9) 3.2337(4) 170.3(8)  1_565   
N2 H2A CL1 0.984(9) 2.935(7) 3.3425(4) 106.0(5)  1_566   
N2 H2C CL1 0.996(9) 2.955(7) 3.3425(4) 104.2(5)  1_566   
N2 H2C CL1 0.996(9) 2.224(9) 3.1950(4) 164.3(8)  2_566   
C12 H12 CL1 1.039(6) 2.976(5) 3.5983(4) 119.2(3)  2_566   
N1 H1A CL2 0.989(9) 2.934(7) 3.3446(4) 106.0(5)  1_654   
N1 H1B CL2 0.984(9) 3.015(7) 3.3446(4) 100.9(5)  1_654   
N1 H1A CL1 0.989(9) 2.236(9) 3.2124(4) 168.7(8)  1_655   
C6 H6 CL1 1.049(6) 2.553(6) 3.5836(4) 167.3(4)  1_665   
N1 H1C CL1 1.015(8) 2.187(8) 3.1843(4) 167.1(7)  2_665   
N2 H2B CL1 1.013(8) 3.052(8) 3.5823(4) 113.8(5)  2_666   
N2 H2B CL2 1.013(8) 2.198(8) 3.1811(4) 163.4(7)  2_667   
N2 H2A C6 0.984(9) 3.335(8) 3.4798(5) 90.2(5)  2_676   
N2 H2C C6 0.996(9) 3.140(7) 3.4798(5) 101.6(5)  2_676   
C5 H5 C7 1.065(5) 3.164(5) 3.4362(6) 95.6(3)  2_676   
N1 H1B CL2 0.984(9) 2.185(9) 3.1427(4) 164.0(8)  2_766   
C2 H2 C10 1.063(6) 3.266(5) 3.4503(6) 90.9(3)  2_766   
C3 H3 C3 1.061(6) 3.148(5) 3.3812(8) 93.4(3)  2_766   
C3 H3 C4 1.061(6) 3.029(5) 3.4951(6) 107.3(3)  2_766   
C3 H3 C10 1.061(6) 3.220(5) 3.4512(6) 93.5(3)  2_766   

loop_
_publ_author_name      
_publ_author_address   
,'?'  
; ? 
;  

_publ_requested_journal          '?' 
_publ_contact_author                ? 
_publ_contact_author_phone        '?' 
_publ_contact_author_fax          '?' 
_publ_contact_author_email        '?' 
_publ_section_title 
;  
 ?  
;  
_publ_section_comment  
;  
 ?  
;  
_publ_section_references 
;  
 ?  
;  
