# Supplementary material for: Yes, one can obtain better quality structures from routine X-ray data collection
Source: IUCrJ. 2016 Jan 1;3(Pt 1):61–70. doi: 10.1107/S2052252515020941 (PMC4704080; doi:10.1107/S2052252515020941)
Supplement: Supplementary file 3 [file m-03-00061-sup3.zip › X-ray/BENZ_TAAM/BENZ_TAAM_50.cif]

data_I  
_audit_creation_method             'MoPro12'     
_chemical_name_systematic            ? 
_chemical_name_common                ? 
_chemical_formula_moiety             'C12 H14 N2 Cl2'
_chemical_formula_sum                'C12 H14 N2 Cl2'
_chemical_formula_weight             257.148
_chemical_absolute_configuration     '-'

_symmetry_cell_setting               triclinic    
_symmetry_space_group_name_H-M       'P ?'
_symmetry_space_group_name_Hall      'P ?'

loop_
_atom_type_symbol                      
_atom_type_description                 
_atom_type_scat_dispersion_real        
_atom_type_scat_dispersion_imag        
_atom_type_scat_source                 
 'C' 'C'    0.0033   0.0016
'Su & Coppens. Acta. Cryst. (1997) A53, 749-762. '                    
 'H' 'H'    0.0000   0.0000
'Su & Coppens. Acta. Cryst. (1997) A53, 749-762. '                    
 'N' 'N'    0.0061   0.0033
'Su & Coppens. Acta. Cryst. (1997) A53, 749-762. '                    
 'Cl' 'Cl'    0.1484   0.1585
'Su & Coppens. Acta. Cryst. (1997) A53, 749-762. '                    

loop_
_symmetry_equiv_pos_as_xyz           
'x, y, z'
'-x, -y, -z'
_cell_length_a                6.570 
_cell_length_b                7.676 
_cell_length_c                12.610 
_cell_angle_alpha             85.17 
_cell_angle_beta              76.79 
_cell_angle_gamma             73.87 
_cell_volume                   594.6 
_cell_formula_units_Z                2
_cell_measurement_temperature        ?
_cell_measurement_reflns_used        ?
_cell_measurement_theta_min          ?
_cell_measurement_theta_max          ?
_exptl_crystal_description           ? 
_exptl_crystal_colour                ? 
_exptl_crystal_size_max              ? 
_exptl_crystal_size_mid              ? 
_exptl_crystal_size_min              ? 
_exptl_crystal_density_meas          ? 
_exptl_crystal_density_diffrn       1.437
_exptl_crystal_density_method       'not measured' 
_exptl_crystal_F_000                 268
_exptl_absorpt_process_details       ?  
_exptl_absorpt_coefficient_mu        ?  
_exptl_absorpt_correction_type       ?  
_exptl_absorpt_correction_T_min      ?  
_exptl_absorpt_correction_T_max      ?  
_exptl_special_details               
;
?
;
_diffrn_ambient_temperature          ?  
_diffrn_radiation_wavelength        0.71073
_diffrn_radiation_type              MoK\a 
_diffrn_radiation_source          'fine-focus sealed tube' 
_diffrn_radiation_monochromator      ? 
_diffrn_measurement_device_type      ? 
_diffrn_measurement_method           ? 
_diffrn_detector_area_resol_mean     ? 
_diffrn_standards_number             ? 
_diffrn_standards_interval_count     ? 
_diffrn_standards_interval_time      ? 
_diffrn_standards_decay_%            ? 
_diffrn_reflns_number                ? 
_diffrn_reflns_av_R_equivalents      ? 
_diffrn_reflns_av_sigmaI/netI        0.02109
_diffrn_reflns_limit_h_min          -7
_diffrn_reflns_limit_h_max           7
_diffrn_reflns_limit_k_min          -9
_diffrn_reflns_limit_k_max           9
_diffrn_reflns_limit_l_min           0
_diffrn_reflns_limit_l_max          14
_diffrn_reflns_theta_min            1.66
_diffrn_reflns_theta_max           25.01
_reflns_number_total                  2076
_reflns_number_gt                     1999
_reflns_threshold_expression         >2.0sigma(I)
_computing_data_collection           ? 
_computing_cell_refinement           ? 
_computing_data_reduction            ? 
_computing_structure_solution        ? 
_computing_structure_refinement      'MoPro (J. Appl. Cryst. 2005, 38, 38-54)'
_computing_molecular_graphics        ? 
_computing_publication_material      ? 
_iucr_refine_instructions_details  
; 
# ! MoPro 12.6 29/09/2015 21:21:15 C:\Users\user\Desktop\Benzydyna_comparison\TAAM_2_Fragmenty\HKL_merged_I\Benz_TAAM_50\mopro_lsdb_frag_01.par 
# ! reflections hkl file : C:\Users\user\Desktop\Benzydyna_comparison\TAAM_2_Fragmenty\HKL_merged_I\Benz_TAAM_50\sortav_freeformat.hkl refin. vs. F^2 
# ! atomic table file : C:\Users\user\Desktop\Programy_Krys\MoPro\MoProSuite\LibMoPro\mopro.tab 
# ! wave functions file : C:\Users\user\Desktop\Programy_Krys\MoPro\MoProSuite\LibMoPro\WAVEF_Su_Coppens_relativistic 
# ! RF factor = 0.907 % RI factor = 1.760% 
# ! wR2F factor = 1.280 % wR2I factor = 2.498% 
# ! g.o.f.(F**2) = 1.093 Nvar= 201 Nref= 2075 Nfree= 0 0.04<sinT/l< 0.59 
#  
# WSIG 1.00000 ! weighting scheme 
#  ! SPACE GROUP P ? 
#  
# CELL 6.5705 7.6756 12.6098 85.1650 76.7850 73.8680 0.71073 
# ZERR 0.0000 0.0000 0.0000 0.0000 0.0000 0.0000 
#  
# SYMM 1 P CENTRO 
#  X , Y, Z 
#  
# SCALE 1 1.213802 
#  
# FMULT 1.00000 
#  
# UOVER 0.00000 0.00000 0.00000 0.00000 0.00000 0.00000 ANI 
#  
# SOLVT 0.00000 50.00000 
#  
# EXTIN 0.00000 GAUSSIAN ISOT TYP1 ! G*10^4 
#  
#  
# DUMMY 2 
# DUMY 0.89536 0.67027 0.33322 D1 0 ! atom # 31 
# DUMY 0.60261 0.82367 0.66606 D2 0 ! atom # 32 
#  
# KAPPA 7 
#  1.000000 1.000000 ! # 1 1 MOL CL1 2x 
#  0.990000 0.811000 ! # 2 1 MOL N1 2x 
#  1.004000 0.917000 ! # 3 1 MOL C1 2x 
#  1.004000 0.909000 ! # 4 1 MOL C2 8x 
#  0.999000 0.887000 ! # 5 1 MOL C4 2x 
#  1.178000 1.316000 ! # 6 1 MOL H1A 6x 
#  1.110000 1.158000 ! # 7 1 MOL H2 8x 
#  
# ATOMS 30 
#  
# ATOM 1 CL1 MOL 1 0.040051 0.176104 0.080860 1.0000 1 Cl 
#  XY H2 H1A HEX K1 V0 M0 Q0 
# UANI 0.013148 0.010501 0.010940 -.004721 -.000483 -.000370 
#  8.00000 0. 0. 0. 0. 0. 0. 0. 0. 0. 
#  0. 0. 0. 0. 0. 0. 0. 
#  0. 0. 0. 0. 0. 0. 0. 0. 0. 
#  
# ATOM 2 CL2 MOL 1 0.460329 0.324911 0.911370 1.0000 1 Cl 
#  XY H12 C12 HEX K1 V0 M0 Q0 
# UANI 0.013565 0.011481 0.011599 -.005018 -.000694 -.000245 
#  8.00000 0. 0. 0. 0. 0. 0. 0. 0. 0. 
#  0. 0. 0. 0. 0. 0. 0. 
#  0. 0. 0. 0. 0. 0. 0. 0. 0. 
#  
# ATOM 3 N1 MOL 1 1.103272 0.566082 0.115508 1.0000 1 N 
#  ZX C1 H1A HEX K2 V0 M0 Q0 
# UANI 0.013477 0.012087 0.009098 -.004405 -.000775 -.000960 
#  5.09206 0. 0. 0. 0.042 0. 0. 0. 0. 0. 
#  0.268 0. 0. 0. 0. 0.212 0. 
#  0.048 0. 0. 0. 0. -.095 0. 0. 0. 
#  
# ATOM 4 N2 MOL 1 0.411610 0.923460 0.886342 1.0000 1 N 
#  ZX C7 H2A HEX K2 V0 M0 Q0 
# UANI 0.013548 0.012739 0.008919 -.003954 -.000660 -.001182 
#  5.09206 0. 0. 0. 0.042 0. 0. 0. 0. 0. 
#  0.268 0. 0. 0. 0. 0.212 0. 
#  0.048 0. 0. 0. 0. -.095 0. 0. 0. 
#  
# ATOM 5 C1 MOL 1 0.994001 0.619100 0.226914 1.0000 1 C 
#  XY D1 C2 HEX K3 V0 M0 Q0 
# UANI 0.010338 0.010359 0.009648 -.003598 -.001955 -.000088 
#  3.92406 0. 0.172 0. 0. -.063 0. 0. -.173 0. 
#  0. 0.031 0. 0. 0. -.249 0. 
#  0. 0. 0. -.020 0. 0. 0. 0.013 0. 
#  
# ATOM 6 C2 MOL 1 0.934593 0.490396 0.302721 1.0000 1 C 
#  XY D1 C1 HEX K4 V0 M0 Q0 
# UANI 0.014088 0.009815 0.009863 -.003966 -.000842 -.000718 
#  3.89655 0. 0.056 0. 0. -.180 0. 0. -.029 0. 
#  0. 0.030 0. 0. 0. -.264 0. 
#  0.020 0. 0. -.019 0. 0. 0. 0. 0. 
#  
# ATOM 7 C3 MOL 1 0.836874 0.542638 0.409533 1.0000 1 C 
#  XY D1 C2 HEX K4 V0 M0 Q0 
# UANI 0.014239 0.010138 0.008997 -.004574 -.000543 -.000029 
#  3.89655 0. 0.056 0. 0. -.180 0. 0. -.029 0. 
#  0. 0.030 0. 0. 0. -.264 0. 
#  0.020 0. 0. -.019 0. 0. 0. 0. 0. 
#  
# ATOM 8 C4 MOL 1 0.794660 0.722478 0.441674 1.0000 1 C 
#  XY D1 C5 HEX K5 V0 M0 Q0 
# UANI 0.010561 0.010530 0.008959 -.003432 -.001225 -.000605 
#  4.01117 0. 0.047 0. 0. -.179 0. 0. -.033 0. 
#  0. 0.026 0. 0. 0. -.289 0. 
#  0.018 0. 0. -.013 0. 0. 0. 0. 0. 
#  
# ATOM 9 C5 MOL 1 0.855482 0.849047 0.362410 1.0000 1 C 
#  XY D1 C6 HEX K4 V0 M0 Q0 
# UANI 0.015027 0.009726 0.009569 -.003774 -.000979 -.000532 
#  3.89655 0. 0.056 0. 0. -.180 0. 0. -.029 0. 
#  0. 0.030 0. 0. 0. -.264 0. 
#  0.020 0. 0. -.019 0. 0. 0. 0. 0. 
#  
# ATOM 10 C6 MOL 1 0.956837 0.797969 0.255821 1.0000 1 C 
#  XY D1 C1 HEX K4 V0 M0 Q0 
# UANI 0.015035 0.010037 0.009253 -.004626 -.001142 0.000102 
#  3.89655 0. 0.056 0. 0. -.180 0. 0. -.029 0. 
#  0. 0.030 0. 0. 0. -.264 0. 
#  0.020 0. 0. -.019 0. 0. 0. 0. 0. 
#  
# ATOM 11 C7 MOL 1 0.512858 0.870982 0.773716 1.0000 1 C 
#  XY D2 C12 HEX K3 V0 M0 Q0 
# UANI 0.010711 0.010958 0.009629 -.003670 -.001594 -.000599 
#  3.92406 0. 0.172 0. 0. -.063 0. 0. -.173 0. 
#  0. 0.031 0. 0. 0. -.249 0. 
#  0. 0. 0. -.020 0. 0. 0. 0.013 0. 
#  
# ATOM 12 C8 MOL 1 0.632674 0.976986 0.706825 1.0000 1 C 
#  XY D2 C7 HEX K4 V0 M0 Q0 
# UANI 0.014296 0.013288 0.010339 -.006613 0.000011 -.002093 
#  3.89655 0. 0.056 0. 0. -.180 0. 0. -.029 0. 
#  0. 0.030 0. 0. 0. -.264 0. 
#  0.020 0. 0. -.019 0. 0. 0. 0. 0. 
#  
# ATOM 13 C9 MOL 1 0.722424 0.928558 0.598782 1.0000 1 C 
#  XY D2 C8 HEX K4 V0 M0 Q0 
# UANI 0.014395 0.013027 0.009973 -.006922 0.000667 -.001811 
#  3.89655 0. 0.056 0. 0. -.180 0. 0. -.029 0. 
#  0. 0.030 0. 0. 0. -.264 0. 
#  0.020 0. 0. -.019 0. 0. 0. 0. 0. 
#  
# ATOM 14 C10 MOL 1 0.693855 0.775631 0.556125 1.0000 1 C 
#  XY D2 C11 HEX K5 V0 M0 Q0 
# UANI 0.010559 0.011123 0.009155 -.003991 -.001228 -.000735 
#  4.01117 0. 0.047 0. 0. -.179 0. 0. -.033 0. 
#  0. 0.026 0. 0. 0. -.289 0. 
#  0.018 0. 0. -.013 0. 0. 0. 0. 0. 
#  
# ATOM 15 C11 MOL 1 0.571970 0.672000 0.626453 1.0000 1 C 
#  XY D2 C12 HEX K4 V0 M0 Q0 
# UANI 0.013685 0.012096 0.010352 -.006078 0.000131 -.001731 
#  3.89655 0. 0.056 0. 0. -.180 0. 0. -.029 0. 
#  0. 0.030 0. 0. 0. -.264 0. 
#  0.020 0. 0. -.019 0. 0. 0. 0. 0. 
#  
# ATOM 16 C12 MOL 1 0.481792 0.718059 0.734797 1.0000 1 C 
#  XY D2 C7 HEX K4 V0 M0 Q0 
# UANI 0.013567 0.011552 0.010057 -.005428 0.000270 -.000954 
#  3.89655 0. 0.056 0. 0. -.180 0. 0. -.029 0. 
#  0. 0.030 0. 0. 0. -.264 0. 
#  0.020 0. 0. -.019 0. 0. 0. 0. 0. 
#  
# ATOM 17 H1A MOL 1 1.105341 0.440452 0.101311 1.0000 1 H 
#  ZY N1 C1 QUA K6 V0 M0 Q0 
# UISO 0.030636 
#  0.76411 0. 0. 0. 0.141 0.061 0. 0. 0. 0. 
#  
# ATOM 18 H1B MOL 1 1.252685 0.577922 0.099184 1.0000 1 H 
#  ZY N1 C1 QUA K6 V0 M0 Q0 
# UISO 0.031377 
#  0.76411 0. 0. 0. 0.141 0.061 0. 0. 0. 0. 
#  
# ATOM 19 H1C MOL 1 1.034007 0.651930 0.060152 1.0000 1 H 
#  ZY N1 C1 QUA K6 V0 M0 Q0 
# UISO 0.032964 
#  0.76411 0. 0. 0. 0.141 0.061 0. 0. 0. 0. 
#  
# ATOM 20 H2 MOL 1 0.969176 0.352919 0.280352 1.0000 1 H 
#  ZY C2 C1 QUA K7 V0 M0 Q0 
# UISO 0.028489 
#  1.02355 0. 0. 0. 0.182 0.086 0. 0. 0. 0. 
#  
# ATOM 21 H2A MOL 1 0.408766 1.049549 0.898557 1.0000 1 H 
#  ZY N2 C7 QUA K6 V0 M0 Q0 
# UISO 0.028515 
#  0.76411 0. 0. 0. 0.141 0.061 0. 0. 0. 0. 
#  
# ATOM 22 H2B MOL 1 0.482910 0.839529 0.941525 1.0000 1 H 
#  ZY N2 C7 QUA K6 V0 M0 Q0 
# UISO 0.030006 
#  0.76411 0. 0. 0. 0.141 0.061 0. 0. 0. 0. 
#  
# ATOM 23 H2C MOL 1 0.259230 0.913551 0.905130 1.0000 1 H 
#  ZY N2 C7 QUA K6 V0 M0 Q0 
# UISO 0.028676 
#  0.76411 0. 0. 0. 0.141 0.061 0. 0. 0. 0. 
#  
# ATOM 24 H3 MOL 1 0.802723 0.440334 0.467634 1.0000 1 H 
#  ZY C3 C2 QUA K7 V0 M0 Q0 
# UISO 0.029068 
#  1.02355 0. 0. 0. 0.182 0.086 0. 0. 0. 0. 
#  
# ATOM 25 H5 MOL 1 0.817907 0.988694 0.381581 1.0000 1 H 
#  ZY C5 C6 QUA K7 V0 M0 Q0 
# UISO 0.027238 
#  1.02355 0. 0. 0. 0.182 0.086 0. 0. 0. 0. 
#  
# ATOM 26 H6 MOL 1 1.003625 0.894393 0.198164 1.0000 1 H 
#  ZY C6 C1 QUA K7 V0 M0 Q0 
# UISO 0.028635 
#  1.02355 0. 0. 0. 0.182 0.086 0. 0. 0. 0. 
#  
# ATOM 27 H8 MOL 1 0.656318 1.092100 0.737262 1.0000 1 H 
#  ZY C8 C7 QUA K7 V0 M0 Q0 
# UISO 0.030520 
#  1.02355 0. 0. 0. 0.182 0.086 0. 0. 0. 0. 
#  
# ATOM 28 H9 MOL 1 0.817512 1.008288 0.550494 1.0000 1 H 
#  ZY C9 C8 QUA K7 V0 M0 Q0 
# UISO 0.028425 
#  1.02355 0. 0. 0. 0.182 0.086 0. 0. 0. 0. 
#  
# ATOM 29 H11 MOL 1 0.542277 0.557460 0.598164 1.0000 1 H 
#  ZY C11 C12 QUA K7 V0 M0 Q0 
# UISO 0.028077 
#  1.02355 0. 0. 0. 0.182 0.086 0. 0. 0. 0. 
#  
# ATOM 30 H12 MOL 1 0.390438 0.639683 0.784973 1.0000 1 H 
#  ZY C12 C7 QUA K7 V0 M0 Q0 
# UISO 0.027568 
#  1.02355 0. 0. 0. 0.182 0.086 0. 0. 0. 0. 
#  
# ANHAR 0 3 ! number_of_anharmonic_atoms max_order 
# ! 1 ! atom number 
# ! 0.00E+00 0.00E+00 0.00E+00 0.00E+00 0.00E+00 0.00E+00 0.00E+00 0.00E+00 
# ! 0.00E+00 0.00E+00 
#  
#  
# STOP 
; 
_refine_special_details              
;
 Refinement of F^2^ against reflections.
 The threshold expression of F^2^ > 2sigma(F^2^) is
 used for calculating R-factors(gt) and is not
 relevant to the choice of reflections for refinement.
 R-factors based on F^2^ are statistically about twice
 as large as those based on F, and R-factors based on
 ALL data will be even larger.
;
_refine_ls_structure_factor_coef     Fsqd 
_refine_ls_matrix_type                full
_refine_ls_weighting_scheme          sigma
_refine_ls_weighting_details         ?
_atom_sites_solution_primary      direct 
_atom_sites_solution_secondary    difmap 
_atom_sites_solution_hydrogens    geom   
_refine_ls_hydrogen_treatment    refall
_refine_ls_extinction_method        'none'              
_refine_ls_abs_structure_details     ?
_refine_ls_abs_structure_Flack       ?
_refine_ls_number_reflns              2075
_refine_ls_number_parameters           201
_refine_ls_number_restraints             0
# R-factors: R(F)  &  wR2(I) 
_refine_ls_R_factor_all              0.0091
## R_factor_all computed for  I/sigmaI >   0.00
_refine_ls_R_factor_gt               0.0101
_refine_ls_wR_factor_ref             0.0697
_refine_ls_wR_factor_gt              0.0696
_refine_ls_goodness_of_fit_ref       2.972
_refine_ls_restrained_S_all          0.000
_refine_ls_shift/su_max              0.002
_refine_ls_shift/su_mean             0.000

_diffrn_measured_fraction_theta_max     0.999
_diffrn_reflns_theta_full               25.01
_diffrn_measured_fraction_theta_full    0.999
_refine_diff_density_max                ?
_refine_diff_density_min                ?
_refine_diff_density_rms                ?
###  to get diff_density_max min & rms : 
###  run MoPro  : WRIT FOUR   to create FOURier file 
###  run VMoPro : FOUR  FastFourierTransform   to get a 3D grid (Xplor format) on whole unit-cell
###             & GRID  STAT   to get max min rms statistics


loop_
_atom_site_type_symbol      
_atom_site_label            
_atom_site_fract_x          
_atom_site_fract_y          
_atom_site_fract_z          
_atom_site_U_iso_or_equiv   
_atom_site_adp_type         
_atom_site_occupancy        
_atom_site_calc_flag        
_atom_site_refinement_flag_posn  
_atom_site_refinement_flag_adp  
_atom_site_disorder_assembly
_atom_site_disorder_group   
Cl CL1 0.04005(1) 0.17610(1) 0.080860(1) 0.01155(2) Uani 1 d . . . .
Cl CL2 0.46033(1) 0.32491(1) 0.911370(1) 0.01220(2) Uani 1 d . . . .
N  N1 1.10327(6) 0.56608(5) 0.11551(3) 0.01158(7) Uani 1 d . . . .
N  N2 0.41161(6) 0.92346(5) 0.88634(3) 0.01188(7) Uani 1 d . . . .
C  C1 0.99400(6) 0.61910(5) 0.22691(3) 0.00998(7) Uani 1 d . . . .
C  C2 0.93459(6) 0.49040(5) 0.30272(3) 0.01135(7) Uani 1 d . . . .
C  C3 0.83687(6) 0.54264(5) 0.40953(3) 0.01119(7) Uani 1 d . . . .
C  C4 0.79466(6) 0.72248(5) 0.44167(3) 0.01001(7) Uani 1 d . . . .
C  C5 0.85548(6) 0.84905(5) 0.36241(3) 0.01160(7) Uani 1 d . . . .
C  C6 0.95684(6) 0.79797(5) 0.25582(3) 0.01144(7) Uani 1 d . . . .
C  C7 0.51286(6) 0.87098(5) 0.77372(3) 0.01035(7) Uani 1 d . . . .
C  C8 0.63267(6) 0.97699(5) 0.70682(3) 0.01237(7) Uani 1 d . . . .
C  C9 0.72242(6) 0.92856(5) 0.59878(3) 0.01225(7) Uani 1 d . . . .
C  C10 0.69385(6) 0.77563(5) 0.55612(3) 0.01017(7) Uani 1 d . . . .
C  C11 0.57197(6) 0.67200(5) 0.62645(3) 0.01186(7) Uani 1 d . . . .
C  C12 0.48179(6) 0.71806(5) 0.73480(3) 0.01172(7) Uani 1 d . . . .
H  H1A 1.105(1) 0.440(1) 0.1013(6) 0.031(2) Uiso 1 d U . . .
H  H1B 1.253(1) 0.5779(9) 0.0992(6) 0.031(2) Uiso 1 d U . . .
H  H1C 1.034(1) 0.652(1) 0.0602(6) 0.033(2) Uiso 1 d U . . .
H  H2 0.9692(8) 0.3529(7) 0.2804(4) 0.028(1) Uiso 1 d U . . .
H  H2A 0.409(1) 1.050(1) 0.8986(6) 0.029(2) Uiso 1 d U . . .
H  H2B 0.483(1) 0.8395(10) 0.9415(6) 0.030(2) Uiso 1 d U . . .
H  H2C 0.259(1) 0.9136(9) 0.9051(5) 0.029(2) Uiso 1 d U . . .
H  H3 0.8027(8) 0.4403(7) 0.4676(4) 0.029(1) Uiso 1 d U . . .
H  H5 0.8179(8) 0.9887(7) 0.3816(4) 0.027(1) Uiso 1 d U . . .
H  H6 1.0036(8) 0.8944(7) 0.1982(4) 0.029(1) Uiso 1 d U . . .
H  H8 0.6563(8) 1.0921(7) 0.7373(4) 0.031(1) Uiso 1 d U . . .
H  H9 0.8175(8) 1.0083(7) 0.5505(4) 0.028(1) Uiso 1 d U . . .
H  H11 0.5423(8) 0.5575(7) 0.5982(4) 0.028(1) Uiso 1 d U . . .
H  H12 0.3904(8) 0.6397(7) 0.7850(4) 0.028(1) Uiso 1 d U . . .

loop_ 
_atom_site_aniso_label 
_atom_site_aniso_U_11 
_atom_site_aniso_U_22 
_atom_site_aniso_U_33 
_atom_site_aniso_U_12 
_atom_site_aniso_U_13 
_atom_site_aniso_U_23 
CL1 0.01315(7) 0.01050(6) 0.01094(6) -0.00472(4) -0.00048(4) -0.00037(4)  
CL2 0.01357(7) 0.01148(6) 0.01160(6) -0.00502(4) -0.00069(4) -0.00025(4)  
N1 0.0135(2) 0.0121(2) 0.0091(2) -0.0044(1) -0.0008(1) -0.0010(1)  
N2 0.0135(2) 0.0127(2) 0.0089(2) -0.0040(1) -0.0007(1) -0.0012(1)  
C1 0.0103(2) 0.0104(2) 0.0096(2) -0.0036(1) -0.0020(1) -0.00009(14)  
C2 0.0141(2) 0.0098(2) 0.0099(2) -0.0040(1) -0.0008(1) -0.0007(1)  
C3 0.0142(2) 0.0101(2) 0.0090(2) -0.0046(1) -0.0005(1) -0.00003(13)  
C4 0.0106(2) 0.0105(2) 0.0090(2) -0.0034(1) -0.0012(1) -0.0006(1)  
C5 0.0150(2) 0.0097(2) 0.0096(2) -0.0038(1) -0.0010(1) -0.0005(1)  
C6 0.0150(2) 0.0100(2) 0.0093(2) -0.0046(1) -0.0011(1) 0.00010(13)  
C7 0.0107(2) 0.0110(2) 0.0096(2) -0.0037(1) -0.0016(1) -0.0006(1)  
C8 0.0143(2) 0.0133(2) 0.0103(2) -0.0066(1) 0.00001(14) -0.0021(1)  
C9 0.0144(2) 0.0130(2) 0.0100(2) -0.0069(1) 0.0007(1) -0.0018(1)  
C10 0.0106(2) 0.0111(2) 0.0092(2) -0.0040(1) -0.0012(1) -0.0007(1)  
C11 0.0137(2) 0.0121(2) 0.0104(2) -0.0061(1) 0.00013(14) -0.0017(1)  
C12 0.0136(2) 0.0116(2) 0.0101(2) -0.0054(1) 0.0003(1) -0.0010(1)  

_geom_special_details                
;                                    
;                                    

loop_
_geom_bond_atom_site_label_1         
_geom_bond_atom_site_label_2         
_geom_bond_distance                  
_geom_bond_site_symmetry_2           
_geom_bond_publ_flag                 
N1 C1 1.4586(5) . ? 
N1 H1B 0.984(9) . ? 
N1 H1A 0.991(8) . ? 
N1 H1C 1.015(8) . ? 
N2 C7 1.4620(5) . ? 
N2 H2A 0.987(8) . ? 
N2 H2C 0.998(8) . ? 
N2 H2B 1.012(8) . ? 
C1 C2 1.3880(5) . ? 
C1 C6 1.3910(6) . ? 
C2 C3 1.3927(5) . ? 
C2 H2 1.064(5) . ? 
C3 C4 1.4060(5) . ? 
C3 H3 1.063(5) . ? 
C4 C10 1.4832(6) . ? 
C4 C5 1.4043(5) . ? 
C5 C6 1.3922(5) . ? 
C5 H5 1.067(5) . ? 
C6 H6 1.051(5) . ? 
C7 C8 1.3892(6) . ? 
C7 C12 1.3915(5) . ? 
C8 C9 1.3922(5) . ? 
C8 H8 1.055(5) . ? 
C9 C10 1.4062(5) . ? 
C9 H9 1.054(5) . ? 
C10 C11 1.4039(5) . ? 
C11 C12 1.3919(5) . ? 
C11 H11 1.057(5) . ? 
C12 H12 1.042(5) . ? 

loop_
_geom_angle_atom_site_label_1        
_geom_angle_atom_site_label_2        
_geom_angle_atom_site_label_3        
_geom_angle                          
_geom_angle_site_symmetry_1          
_geom_angle_site_symmetry_3          
_geom_angle_publ_flag                
N1 C1 C2 119.85(3) . . ? 
N1 C1 C6 118.93(3) . . ? 
N2 C7 C8 119.61(4) . . ? 
N2 C7 C12 119.08(4) . . ? 
C1 N1 H1B 110.9(4) . . ? 
C1 N1 H1A 112.2(4) . . ? 
C1 N1 H1C 111.7(4) . . ? 
C1 C2 C3 118.91(3) . . ? 
C1 C2 H2 120.5(3) . . ? 
C1 C6 C5 119.28(4) . . ? 
C1 C6 H6 120.8(3) . . ? 
C2 C1 C6 121.20(3) . . ? 
C2 C3 C4 121.59(4) . . ? 
C2 C3 H3 117.8(3) . . ? 
C3 C4 C10 121.04(4) . . ? 
C3 C4 C5 117.80(3) . . ? 
C3 C2 H2 120.6(3) . . ? 
C4 C10 C11 121.13(4) . . ? 
C4 C10 C9 121.12(4) . . ? 
C4 C5 C6 121.21(5) . . ? 
C4 C5 H5 120.6(3) . . ? 
C4 C3 H3 120.5(3) . . ? 
C5 C4 C10 121.15(3) . . ? 
C5 C6 H6 119.9(3) . . ? 
C6 C5 H5 118.2(3) . . ? 
C7 N2 H2A 111.6(4) . . ? 
C7 N2 H2C 110.5(4) . . ? 
C7 N2 H2B 113.1(4) . . ? 
C7 C8 C9 118.98(5) . . ? 
C7 C8 H8 120.7(3) . . ? 
C7 C12 C11 118.98(4) . . ? 
C7 C12 H12 121.1(3) . . ? 
C8 C7 C12 121.29(5) . . ? 
C8 C9 C10 121.51(4) . . ? 
C8 C9 H9 117.5(3) . . ? 
C9 C10 C11 117.72(4) . . ? 
C9 C8 H8 120.3(3) . . ? 
C10 C11 C12 121.53(3) . . ? 
C10 C11 H11 120.9(3) . . ? 
C10 C9 H9 120.9(3) . . ? 
C11 C12 H12 119.9(3) . . ? 
C12 C11 H11 117.6(3) . . ? 
H1A N1 H1B 109.5(6) . . ? 
H1A N1 H1C 109.1(6) . . ? 
H1B N1 H1C 103.1(6) . . ? 
H2A N2 H2C 108.1(6) . . ? 
H2A N2 H2B 109.5(6) . . ? 
H2B N2 H2C 103.6(6) . . ? 

loop_
_geom_torsion_atom_site_label_1      
_geom_torsion_atom_site_label_2      
_geom_torsion_atom_site_label_3      
_geom_torsion_atom_site_label_4      
_geom_torsion                        
_geom_torsion_site_symmetry_1        
_geom_torsion_site_symmetry_2        
_geom_torsion_site_symmetry_3        
_geom_torsion_site_symmetry_4        
_geom_torsion_publ_flag              
N1 C1 C2 C3 177.90(4) . . . . ? 
N1 C1 C2 H2 0.4(3) . . . . ? 
N1 C1 C6 C5 -179.07(4) . . . . ? 
N1 C1 C6 H6 1.2(3) . . . . ? 
N2 C7 C8 C9 -177.99(4) . . . . ? 
N2 C7 C8 H8 2.3(3) . . . . ? 
N2 C7 C12 C11 177.76(4) . . . . ? 
N2 C7 C12 H12 -1.2(3) . . . . ? 
C1 C2 C3 C4 0.88(3) . . . . ? 
C1 C2 C3 H3 -175.8(4) . . . . ? 
C1 C6 C5 C4 1.45(3) . . . . ? 
C1 C6 C5 H5 -175.6(4) . . . . ? 
C2 C1 N1 H1B -114.0(5) . . . . ? 
C2 C1 N1 H1A 8.8(4) . . . . ? 
C2 C1 N1 H1C 131.6(6) . . . . ? 
C2 C1 C6 C5 -0.90(3) . . . . ? 
C2 C1 C6 H6 179.4(4) . . . . ? 
C2 C3 C4 C10 -178.96(4) . . . . ? 
C2 C3 C4 C5 -0.35(3) . . . . ? 
C3 C4 C10 C11 -21.92(4) . . . . ? 
C3 C4 C10 C9 156.20(3) . . . . ? 
C3 C4 C5 C6 -0.83(3) . . . . ? 
C3 C4 C5 H5 176.1(4) . . . . ? 
C3 C2 C1 C6 -0.25(4) . . . . ? 
C4 C10 C11 C12 178.21(4) . . . . ? 
C4 C10 C11 H11 -3.3(3) . . . . ? 
C4 C10 C9 C8 -178.46(5) . . . . ? 
C4 C10 C9 H9 -0.6(3) . . . . ? 
C4 C5 C6 H6 -178.8(4) . . . . ? 
C4 C3 C2 H2 178.3(4) . . . . ? 
C5 C4 C10 C11 159.51(3) . . . . ? 
C5 C4 C10 C9 -22.37(4) . . . . ? 
C5 C4 C3 H3 176.2(4) . . . . ? 
C6 C1 N1 H1B 64.2(4) . . . . ? 
C6 C1 N1 H1A -173.0(6) . . . . ? 
C6 C1 N1 H1C -50.2(5) . . . . ? 
C6 C1 C2 H2 -177.7(4) . . . . ? 
C6 C5 C4 C10 177.78(4) . . . . ? 
C7 C8 C9 C10 0.19(3) . . . . ? 
C7 C8 C9 H9 -177.8(4) . . . . ? 
C7 C12 C11 C10 0.30(3) . . . . ? 
C7 C12 C11 H11 -178.2(4) . . . . ? 
C8 C7 N2 H2A 14.5(4) . . . . ? 
C8 C7 N2 H2C 134.8(7) . . . . ? 
C8 C7 N2 H2B -109.5(4) . . . . ? 
C8 C7 C12 C11 -0.40(4) . . . . ? 
C8 C7 C12 H12 -179.3(4) . . . . ? 
C8 C9 C10 C11 -0.28(4) . . . . ? 
C9 C10 C11 C12 0.020(36) . . . . ? 
C9 C10 C11 H11 178.5(4) . . . . ? 
C9 C8 C7 C12 0.15(4) . . . . ? 
C10 C4 C5 H5 -5.3(3) . . . . ? 
C10 C4 C3 H3 -2.4(3) . . . . ? 
C10 C11 C12 H12 179.3(4) . . . . ? 
C10 C9 C8 H8 179.9(4) . . . . ? 
C11 C10 C9 H9 177.6(4) . . . . ? 
C12 C7 N2 H2A -163.7(5) . . . . ? 
C12 C7 N2 H2C -43.4(4) . . . . ? 
C12 C7 N2 H2B 72.3(4) . . . . ? 
C12 C7 C8 H8 -179.5(4) . . . . ? 
H2 C2 C3 H3 1.7(4) . . . . ? 
H5 C5 C6 H6 4.1(4) . . . . ? 
H8 C8 C9 H9 1.9(4) . . . . ? 
H11 C11 C12 H12 0.7(4) . . . . ? 

loop_
_geom_hbond_atom_site_label_D        
_geom_hbond_atom_site_label_H        
_geom_hbond_atom_site_label_A        
_geom_hbond_distance_DH              
_geom_hbond_distance_HA              
_geom_hbond_distance_DA              
_geom_hbond_angle_DHA                
_geom_hbond_site_symmetry_A          
C3 H3 C11 1.063(5) 2.681(5) 2.9695(5) 95.1(3)  1_555   
C5 H5 C9 1.067(5) 2.696(4) 2.9731(5) 94.3(2)  1_555   
C9 H9 C5 1.054(5) 2.689(5) 2.9731(5) 95.0(3)  1_555   
C11 H11 C3 1.057(5) 2.690(5) 2.9695(5) 94.7(4)  1_555   
N2 H2A CL2 0.987(8) 2.256(8) 3.2335(4) 170.5(7)  1_565   
N2 H2A CL1 0.987(8) 2.936(7) 3.3422(4) 105.8(4)  1_566   
N2 H2C CL1 0.998(8) 2.954(7) 3.3422(4) 104.2(4)  1_566   
N2 H2C CL1 0.998(8) 2.224(8) 3.1950(4) 164.2(7)  2_566   
C12 H12 CL1 1.042(5) 2.976(5) 3.5981(4) 119.0(3)  2_566   
N1 H1A CL2 0.991(8) 2.936(7) 3.3445(3) 105.8(4)  1_654   
N1 H1B CL2 0.984(9) 3.011(7) 3.3445(3) 101.2(5)  1_654   
N1 H1A CL1 0.991(8) 2.234(8) 3.2121(4) 168.8(7)  1_655   
C6 H6 CL1 1.051(5) 2.551(5) 3.5835(4) 167.3(4)  1_665   
N1 H1C CL1 1.015(8) 2.187(8) 3.1841(3) 167.0(7)  2_665   
N2 H2B CL1 1.012(8) 3.051(7) 3.5824(4) 113.9(5)  2_666   
N2 H2B CL2 1.012(8) 2.198(8) 3.1811(3) 163.3(6)  2_667   
N2 H2A C6 0.987(8) 3.335(7) 3.4796(5) 90.1(4)  2_676   
N2 H2C C6 0.998(8) 3.139(7) 3.4796(5) 101.6(4)  2_676   
C5 H5 C7 1.067(5) 3.163(5) 3.4364(5) 95.6(3)  2_676   
N1 H1B CL2 0.984(9) 2.186(9) 3.1429(4) 163.7(7)  2_766   
C2 H2 C10 1.064(5) 3.265(5) 3.4498(5) 90.9(3)  2_766   
C3 H3 C3 1.063(5) 3.148(5) 3.3814(8) 93.4(3)  2_766   
C3 H3 C4 1.063(5) 3.029(5) 3.4954(5) 107.3(3)  2_766   
C3 H3 C10 1.063(5) 3.219(5) 3.4509(5) 93.5(3)  2_766   

loop_
_publ_author_name      
_publ_author_address   
,'?'  
; ? 
;  

_publ_requested_journal          '?' 
_publ_contact_author                ? 
_publ_contact_author_phone        '?' 
_publ_contact_author_fax          '?' 
_publ_contact_author_email        '?' 
_publ_section_title 
;  
 ?  
;  
_publ_section_comment  
;  
 ?  
;  
_publ_section_references 
;  
 ?  
;  
