# Supplementary material for: Yes, one can obtain better quality structures from routine X-ray data collection
Source: IUCrJ. 2016 Jan 1;3(Pt 1):61–70. doi: 10.1107/S2052252515020941 (PMC4704080; doi:10.1107/S2052252515020941)
Supplement: Supplementary file 3 [file m-03-00061-sup3.zip › X-ray/BENZ_TAAM/BENZ_TAAM_54.cif]

data_I  
_audit_creation_method             'MoPro12'     
_chemical_name_systematic            ? 
_chemical_name_common                ? 
_chemical_formula_moiety             'C12 H14 N2 Cl2'
_chemical_formula_sum                'C12 H14 N2 Cl2'
_chemical_formula_weight             257.148
_chemical_absolute_configuration     '-'

_symmetry_cell_setting               triclinic    
_symmetry_space_group_name_H-M       'P ?'
_symmetry_space_group_name_Hall      'P ?'

loop_
_atom_type_symbol                      
_atom_type_description                 
_atom_type_scat_dispersion_real        
_atom_type_scat_dispersion_imag        
_atom_type_scat_source                 
 'C' 'C'    0.0033   0.0016
'Su & Coppens. Acta. Cryst. (1997) A53, 749-762. '                    
 'H' 'H'    0.0000   0.0000
'Su & Coppens. Acta. Cryst. (1997) A53, 749-762. '                    
 'N' 'N'    0.0061   0.0033
'Su & Coppens. Acta. Cryst. (1997) A53, 749-762. '                    
 'Cl' 'Cl'    0.1484   0.1585
'Su & Coppens. Acta. Cryst. (1997) A53, 749-762. '                    

loop_
_symmetry_equiv_pos_as_xyz           
'x, y, z'
'-x, -y, -z'
_cell_length_a                6.570 
_cell_length_b                7.676 
_cell_length_c                12.610 
_cell_angle_alpha             85.17 
_cell_angle_beta              76.79 
_cell_angle_gamma             73.87 
_cell_volume                   594.6 
_cell_formula_units_Z                2
_cell_measurement_temperature        ?
_cell_measurement_reflns_used        ?
_cell_measurement_theta_min          ?
_cell_measurement_theta_max          ?
_exptl_crystal_description           ? 
_exptl_crystal_colour                ? 
_exptl_crystal_size_max              ? 
_exptl_crystal_size_mid              ? 
_exptl_crystal_size_min              ? 
_exptl_crystal_density_meas          ? 
_exptl_crystal_density_diffrn       1.437
_exptl_crystal_density_method       'not measured' 
_exptl_crystal_F_000                 268
_exptl_absorpt_process_details       ?  
_exptl_absorpt_coefficient_mu        ?  
_exptl_absorpt_correction_type       ?  
_exptl_absorpt_correction_T_min      ?  
_exptl_absorpt_correction_T_max      ?  
_exptl_special_details               
;
?
;
_diffrn_ambient_temperature          ?  
_diffrn_radiation_wavelength        0.71073
_diffrn_radiation_type              MoK\a 
_diffrn_radiation_source          'fine-focus sealed tube' 
_diffrn_radiation_monochromator      ? 
_diffrn_measurement_device_type      ? 
_diffrn_measurement_method           ? 
_diffrn_detector_area_resol_mean     ? 
_diffrn_standards_number             ? 
_diffrn_standards_interval_count     ? 
_diffrn_standards_interval_time      ? 
_diffrn_standards_decay_%            ? 
_diffrn_reflns_number                ? 
_diffrn_reflns_av_R_equivalents      ? 
_diffrn_reflns_av_sigmaI/netI        0.02102
_diffrn_reflns_limit_h_min          -8
_diffrn_reflns_limit_h_max           8
_diffrn_reflns_limit_k_min          -9
_diffrn_reflns_limit_k_max           9
_diffrn_reflns_limit_l_min           0
_diffrn_reflns_limit_l_max          16
_diffrn_reflns_theta_min            1.66
_diffrn_reflns_theta_max           27.01
_reflns_number_total                  2569
_reflns_number_gt                     2475
_reflns_threshold_expression         >2.0sigma(I)
_computing_data_collection           ? 
_computing_cell_refinement           ? 
_computing_data_reduction            ? 
_computing_structure_solution        ? 
_computing_structure_refinement      'MoPro (J. Appl. Cryst. 2005, 38, 38-54)'
_computing_molecular_graphics        ? 
_computing_publication_material      ? 
_iucr_refine_instructions_details  
; 
# ! MoPro 12.6 29/09/2015 21:21:40 C:\Users\user\Desktop\Benzydyna_comparison\TAAM_2_Fragmenty\HKL_merged_I\Benz_TAAM_54\mopro_lsdb_frag_01.par 
# ! reflections hkl file : C:\Users\user\Desktop\Benzydyna_comparison\TAAM_2_Fragmenty\HKL_merged_I\Benz_TAAM_54\sortav_freeformat.hkl refin. vs. F^2 
# ! atomic table file : C:\Users\user\Desktop\Programy_Krys\MoPro\MoProSuite\LibMoPro\mopro.tab 
# ! wave functions file : C:\Users\user\Desktop\Programy_Krys\MoPro\MoProSuite\LibMoPro\WAVEF_Su_Coppens_relativistic 
# ! RF factor = 0.894 % RI factor = 1.709% 
# ! wR2F factor = 1.279 % wR2I factor = 2.484% 
# ! g.o.f.(F**2) = 1.073 Nvar= 201 Nref= 2568 Nfree= 0 0.04<sinT/l< 0.64 
#  
# WSIG 1.00000 ! weighting scheme 
#  ! SPACE GROUP P ? 
#  
# CELL 6.5705 7.6756 12.6098 85.1650 76.7850 73.8680 0.71073 
# ZERR 0.0000 0.0000 0.0000 0.0000 0.0000 0.0000 
#  
# SYMM 1 P CENTRO 
#  X , Y, Z 
#  
# SCALE 1 1.214136 
#  
# FMULT 1.00000 
#  
# UOVER 0.00000 0.00000 0.00000 0.00000 0.00000 0.00000 ANI 
#  
# SOLVT 0.00000 50.00000 
#  
# EXTIN 0.00000 GAUSSIAN ISOT TYP1 ! G*10^4 
#  
#  
# DUMMY 2 
# DUMY 0.89536 0.67027 0.33322 D1 0 ! atom # 31 
# DUMY 0.60261 0.82367 0.66606 D2 0 ! atom # 32 
#  
# KAPPA 7 
#  1.000000 1.000000 ! # 1 1 MOL CL1 2x 
#  0.990000 0.811000 ! # 2 1 MOL N1 2x 
#  1.004000 0.917000 ! # 3 1 MOL C1 2x 
#  1.004000 0.909000 ! # 4 1 MOL C2 8x 
#  0.999000 0.887000 ! # 5 1 MOL C4 2x 
#  1.178000 1.316000 ! # 6 1 MOL H1A 6x 
#  1.110000 1.158000 ! # 7 1 MOL H2 8x 
#  
# ATOMS 30 
#  
# ATOM 1 CL1 MOL 1 0.040049 0.176107 0.080865 1.0000 1 Cl 
#  XY H2 H1A HEX K1 V0 M0 Q0 
# UANI 0.013140 0.010517 0.010965 -.004687 -.000515 -.000312 
#  8.00000 0. 0. 0. 0. 0. 0. 0. 0. 0. 
#  0. 0. 0. 0. 0. 0. 0. 
#  0. 0. 0. 0. 0. 0. 0. 0. 0. 
#  
# ATOM 2 CL2 MOL 1 0.460328 0.324905 0.911369 1.0000 1 Cl 
#  XY H12 C12 HEX K1 V0 M0 Q0 
# UANI 0.013573 0.011521 0.011590 -.004991 -.000735 -.000195 
#  8.00000 0. 0. 0. 0. 0. 0. 0. 0. 0. 
#  0. 0. 0. 0. 0. 0. 0. 
#  0. 0. 0. 0. 0. 0. 0. 0. 0. 
#  
# ATOM 3 N1 MOL 1 1.103306 0.566069 0.115468 1.0000 1 N 
#  ZX C1 H1A HEX K2 V0 M0 Q0 
# UANI 0.013655 0.012220 0.008538 -.004394 -.000692 -.000905 
#  5.09206 0. 0. 0. 0.042 0. 0. 0. 0. 0. 
#  0.268 0. 0. 0. 0. 0.212 0. 
#  0.048 0. 0. 0. 0. -.095 0. 0. 0. 
#  
# ATOM 4 N2 MOL 1 0.411599 0.923494 0.886365 1.0000 1 N 
#  ZX C7 H2A HEX K2 V0 M0 Q0 
# UANI 0.013635 0.012893 0.008527 -.003965 -.000705 -.001132 
#  5.09206 0. 0. 0. 0.042 0. 0. 0. 0. 0. 
#  0.268 0. 0. 0. 0. 0.212 0. 
#  0.048 0. 0. 0. 0. -.095 0. 0. 0. 
#  
# ATOM 5 C1 MOL 1 0.993961 0.619085 0.226916 1.0000 1 C 
#  XY D1 C2 HEX K3 V0 M0 Q0 
# UANI 0.010576 0.010346 0.009227 -.003515 -.001763 -.000221 
#  3.92406 0. 0.172 0. 0. -.063 0. 0. -.173 0. 
#  0. 0.031 0. 0. 0. -.249 0. 
#  0. 0. 0. -.020 0. 0. 0. 0.013 0. 
#  
# ATOM 6 C2 MOL 1 0.934574 0.490385 0.302716 1.0000 1 C 
#  XY D1 C1 HEX K4 V0 M0 Q0 
# UANI 0.014234 0.009833 0.009470 -.004076 -.000639 -.000752 
#  3.89655 0. 0.056 0. 0. -.180 0. 0. -.029 0. 
#  0. 0.030 0. 0. 0. -.264 0. 
#  0.020 0. 0. -.019 0. 0. 0. 0. 0. 
#  
# ATOM 7 C3 MOL 1 0.836776 0.542621 0.409574 1.0000 1 C 
#  XY D1 C2 HEX K4 V0 M0 Q0 
# UANI 0.014398 0.010281 0.008970 -.004669 -.000549 -.000078 
#  3.89655 0. 0.056 0. 0. -.180 0. 0. -.029 0. 
#  0. 0.030 0. 0. 0. -.264 0. 
#  0.020 0. 0. -.019 0. 0. 0. 0. 0. 
#  
# ATOM 8 C4 MOL 1 0.794703 0.722464 0.441652 1.0000 1 C 
#  XY D1 C5 HEX K5 V0 M0 Q0 
# UANI 0.010679 0.010456 0.008594 -.003337 -.001130 -.000731 
#  4.01117 0. 0.047 0. 0. -.179 0. 0. -.033 0. 
#  0. 0.026 0. 0. 0. -.289 0. 
#  0.018 0. 0. -.013 0. 0. 0. 0. 0. 
#  
# ATOM 9 C5 MOL 1 0.855465 0.849082 0.362456 1.0000 1 C 
#  XY D1 C6 HEX K4 V0 M0 Q0 
# UANI 0.015023 0.009769 0.009396 -.003774 -.000791 -.000629 
#  3.89655 0. 0.056 0. 0. -.180 0. 0. -.029 0. 
#  0. 0.030 0. 0. 0. -.264 0. 
#  0.020 0. 0. -.019 0. 0. 0. 0. 0. 
#  
# ATOM 10 C6 MOL 1 0.956928 0.798034 0.255806 1.0000 1 C 
#  XY D1 C1 HEX K4 V0 M0 Q0 
# UANI 0.015192 0.010046 0.009154 -.004619 -.001039 0.000119 
#  3.89655 0. 0.056 0. 0. -.180 0. 0. -.029 0. 
#  0. 0.030 0. 0. 0. -.264 0. 
#  0.020 0. 0. -.019 0. 0. 0. 0. 0. 
#  
# ATOM 11 C7 MOL 1 0.512830 0.871008 0.773719 1.0000 1 C 
#  XY D2 C12 HEX K3 V0 M0 Q0 
# UANI 0.010893 0.011068 0.009287 -.003668 -.001370 -.000712 
#  3.92406 0. 0.172 0. 0. -.063 0. 0. -.173 0. 
#  0. 0.031 0. 0. 0. -.249 0. 
#  0. 0. 0. -.020 0. 0. 0. 0.013 0. 
#  
# ATOM 12 C8 MOL 1 0.632659 0.977063 0.706816 1.0000 1 C 
#  XY D2 C7 HEX K4 V0 M0 Q0 
# UANI 0.014445 0.013304 0.010110 -.006607 0.000090 -.002252 
#  3.89655 0. 0.056 0. 0. -.180 0. 0. -.029 0. 
#  0. 0.030 0. 0. 0. -.264 0. 
#  0.020 0. 0. -.019 0. 0. 0. 0. 0. 
#  
# ATOM 13 C9 MOL 1 0.722443 0.928598 0.598740 1.0000 1 C 
#  XY D2 C8 HEX K4 V0 M0 Q0 
# UANI 0.014341 0.012894 0.009949 -.006834 0.000654 -.001689 
#  3.89655 0. 0.056 0. 0. -.180 0. 0. -.029 0. 
#  0. 0.030 0. 0. 0. -.264 0. 
#  0.020 0. 0. -.019 0. 0. 0. 0. 0. 
#  
# ATOM 14 C10 MOL 1 0.693815 0.775629 0.556139 1.0000 1 C 
#  XY D2 C11 HEX K5 V0 M0 Q0 
# UANI 0.010733 0.011112 0.008760 -.003972 -.000990 -.000937 
#  4.01117 0. 0.047 0. 0. -.179 0. 0. -.033 0. 
#  0. 0.026 0. 0. 0. -.289 0. 
#  0.018 0. 0. -.013 0. 0. 0. 0. 0. 
#  
# ATOM 15 C11 MOL 1 0.572001 0.671949 0.626394 1.0000 1 C 
#  XY D2 C12 HEX K4 V0 M0 Q0 
# UANI 0.013859 0.012181 0.010003 -.006076 0.000217 -.001805 
#  3.89655 0. 0.056 0. 0. -.180 0. 0. -.029 0. 
#  0. 0.030 0. 0. 0. -.264 0. 
#  0.020 0. 0. -.019 0. 0. 0. 0. 0. 
#  
# ATOM 16 C12 MOL 1 0.481777 0.718014 0.734842 1.0000 1 C 
#  XY D2 C7 HEX K4 V0 M0 Q0 
# UANI 0.013745 0.011606 0.009757 -.005515 0.000344 -.000972 
#  3.89655 0. 0.056 0. 0. -.180 0. 0. -.029 0. 
#  0. 0.030 0. 0. 0. -.264 0. 
#  0.020 0. 0. -.019 0. 0. 0. 0. 0. 
#  
# ATOM 17 H1A MOL 1 1.105471 0.439756 0.101038 1.0000 1 H 
#  ZY N1 C1 QUA K6 V0 M0 Q0 
# UISO 0.030858 
#  0.76411 0. 0. 0. 0.141 0.061 0. 0. 0. 0. 
#  
# ATOM 18 H1B MOL 1 1.254194 0.577815 0.098920 1.0000 1 H 
#  ZY N1 C1 QUA K6 V0 M0 Q0 
# UISO 0.032061 
#  0.76411 0. 0. 0. 0.141 0.061 0. 0. 0. 0. 
#  
# ATOM 19 H1C MOL 1 1.034084 0.651856 0.060040 1.0000 1 H 
#  ZY N1 C1 QUA K6 V0 M0 Q0 
# UISO 0.032563 
#  0.76411 0. 0. 0. 0.141 0.061 0. 0. 0. 0. 
#  
# ATOM 20 H2 MOL 1 0.968976 0.352805 0.280246 1.0000 1 H 
#  ZY C2 C1 QUA K7 V0 M0 Q0 
# UISO 0.027953 
#  1.02355 0. 0. 0. 0.182 0.086 0. 0. 0. 0. 
#  
# ATOM 21 H2A MOL 1 0.408504 1.050175 0.898766 1.0000 1 H 
#  ZY N2 C7 QUA K6 V0 M0 Q0 
# UISO 0.028964 
#  0.76411 0. 0. 0. 0.141 0.061 0. 0. 0. 0. 
#  
# ATOM 22 H2B MOL 1 0.482699 0.839616 0.941631 1.0000 1 H 
#  ZY N2 C7 QUA K6 V0 M0 Q0 
# UISO 0.029198 
#  0.76411 0. 0. 0. 0.141 0.061 0. 0. 0. 0. 
#  
# ATOM 23 H2C MOL 1 0.258214 0.913620 0.905180 1.0000 1 H 
#  ZY N2 C7 QUA K6 V0 M0 Q0 
# UISO 0.029171 
#  0.76411 0. 0. 0. 0.141 0.061 0. 0. 0. 0. 
#  
# ATOM 24 H3 MOL 1 0.802730 0.440179 0.467781 1.0000 1 H 
#  ZY C3 C2 QUA K7 V0 M0 Q0 
# UISO 0.029435 
#  1.02355 0. 0. 0. 0.182 0.086 0. 0. 0. 0. 
#  
# ATOM 25 H5 MOL 1 0.817874 0.988899 0.381594 1.0000 1 H 
#  ZY C5 C6 QUA K7 V0 M0 Q0 
# UISO 0.026999 
#  1.02355 0. 0. 0. 0.182 0.086 0. 0. 0. 0. 
#  
# ATOM 26 H6 MOL 1 1.003724 0.894458 0.198014 1.0000 1 H 
#  ZY C6 C1 QUA K7 V0 M0 Q0 
# UISO 0.028717 
#  1.02355 0. 0. 0. 0.182 0.086 0. 0. 0. 0. 
#  
# ATOM 27 H8 MOL 1 0.656229 1.092322 0.737544 1.0000 1 H 
#  ZY C8 C7 QUA K7 V0 M0 Q0 
# UISO 0.030012 
#  1.02355 0. 0. 0. 0.182 0.086 0. 0. 0. 0. 
#  
# ATOM 28 H9 MOL 1 0.817429 1.008302 0.550332 1.0000 1 H 
#  ZY C9 C8 QUA K7 V0 M0 Q0 
# UISO 0.028664 
#  1.02355 0. 0. 0. 0.182 0.086 0. 0. 0. 0. 
#  
# ATOM 29 H11 MOL 1 0.542221 0.556931 0.598061 1.0000 1 H 
#  ZY C11 C12 QUA K7 V0 M0 Q0 
# UISO 0.027686 
#  1.02355 0. 0. 0. 0.182 0.086 0. 0. 0. 0. 
#  
# ATOM 30 H12 MOL 1 0.390433 0.639410 0.785237 1.0000 1 H 
#  ZY C12 C7 QUA K7 V0 M0 Q0 
# UISO 0.027723 
#  1.02355 0. 0. 0. 0.182 0.086 0. 0. 0. 0. 
#  
# ANHAR 0 3 ! number_of_anharmonic_atoms max_order 
# ! 1 ! atom number 
# ! 0.00E+00 0.00E+00 0.00E+00 0.00E+00 0.00E+00 0.00E+00 0.00E+00 0.00E+00 
# ! 0.00E+00 0.00E+00 
#  
#  
# STOP 
; 
_refine_special_details              
;
 Refinement of F^2^ against reflections.
 The threshold expression of F^2^ > 2sigma(F^2^) is
 used for calculating R-factors(gt) and is not
 relevant to the choice of reflections for refinement.
 R-factors based on F^2^ are statistically about twice
 as large as those based on F, and R-factors based on
 ALL data will be even larger.
;
_refine_ls_structure_factor_coef     Fsqd 
_refine_ls_matrix_type                full
_refine_ls_weighting_scheme          sigma
_refine_ls_weighting_details         ?
_atom_sites_solution_primary      direct 
_atom_sites_solution_secondary    difmap 
_atom_sites_solution_hydrogens    geom   
_refine_ls_hydrogen_treatment    refall
_refine_ls_extinction_method        'none'              
_refine_ls_abs_structure_details     ?
_refine_ls_abs_structure_Flack       ?
_refine_ls_number_reflns              2568
_refine_ls_number_parameters           201
_refine_ls_number_restraints             0
# R-factors: R(F)  &  wR2(I) 
_refine_ls_R_factor_all              0.0089
## R_factor_all computed for  I/sigmaI >   0.00
_refine_ls_R_factor_gt               0.0097
_refine_ls_wR_factor_ref             0.0638
_refine_ls_wR_factor_gt              0.0637
_refine_ls_goodness_of_fit_ref       2.675
_refine_ls_restrained_S_all          0.000
_refine_ls_shift/su_max              0.005
_refine_ls_shift/su_mean             0.000

_diffrn_measured_fraction_theta_max     0.999
_diffrn_reflns_theta_full               27.01
_diffrn_measured_fraction_theta_full    0.999
_refine_diff_density_max                ?
_refine_diff_density_min                ?
_refine_diff_density_rms                ?
###  to get diff_density_max min & rms : 
###  run MoPro  : WRIT FOUR   to create FOURier file 
###  run VMoPro : FOUR  FastFourierTransform   to get a 3D grid (Xplor format) on whole unit-cell
###             & GRID  STAT   to get max min rms statistics


loop_
_atom_site_type_symbol      
_atom_site_label            
_atom_site_fract_x          
_atom_site_fract_y          
_atom_site_fract_z          
_atom_site_U_iso_or_equiv   
_atom_site_adp_type         
_atom_site_occupancy        
_atom_site_calc_flag        
_atom_site_refinement_flag_posn  
_atom_site_refinement_flag_adp  
_atom_site_disorder_assembly
_atom_site_disorder_group   
Cl CL1 0.04005(1) 0.176107(1) 0.080865(1) 0.01157(2) Uani 1 d . . . .
Cl CL2 0.46033(1) 0.324905(1) 0.911369(1) 0.01222(2) Uani 1 d . . . .
N  N1 1.10331(5) 0.56607(4) 0.11547(2) 0.01152(5) Uani 1 d . . . .
N  N2 0.41160(5) 0.92349(4) 0.88637(2) 0.01182(5) Uani 1 d . . . .
C  C1 0.99396(5) 0.61908(4) 0.22692(2) 0.00996(5) Uani 1 d . . . .
C  C2 0.93457(5) 0.49038(4) 0.30272(2) 0.01129(5) Uani 1 d . . . .
C  C3 0.83678(5) 0.54262(4) 0.40957(3) 0.01127(5) Uani 1 d . . . .
C  C4 0.79470(5) 0.72246(4) 0.44165(2) 0.00993(5) Uani 1 d . . . .
C  C5 0.85547(5) 0.84908(4) 0.36246(2) 0.01158(5) Uani 1 d . . . .
C  C6 0.95693(5) 0.79803(4) 0.25581(2) 0.01149(5) Uani 1 d . . . .
C  C7 0.51283(5) 0.87101(4) 0.77372(2) 0.01037(5) Uani 1 d . . . .
C  C8 0.63266(5) 0.97706(4) 0.70682(3) 0.01236(5) Uani 1 d . . . .
C  C9 0.72244(5) 0.92860(4) 0.59874(3) 0.01219(5) Uani 1 d . . . .
C  C10 0.69382(5) 0.77563(4) 0.55614(3) 0.01012(5) Uani 1 d . . . .
C  C11 0.57200(5) 0.67195(4) 0.62639(2) 0.01185(5) Uani 1 d . . . .
C  C12 0.48178(5) 0.71801(4) 0.73484(3) 0.01170(5) Uani 1 d . . . .
H  H1A 1.105(1) 0.440(1) 0.1010(5) 0.031(2) Uiso 1 d U . . .
H  H1B 1.254(1) 0.5778(9) 0.0989(5) 0.032(2) Uiso 1 d U . . .
H  H1C 1.034(1) 0.6519(10) 0.0600(6) 0.033(2) Uiso 1 d U . . .
H  H2 0.9690(8) 0.3528(7) 0.2802(4) 0.028(1) Uiso 1 d U . . .
H  H2A 0.409(1) 1.0502(10) 0.8988(5) 0.029(2) Uiso 1 d U . . .
H  H2B 0.483(1) 0.8396(9) 0.9416(5) 0.029(2) Uiso 1 d U . . .
H  H2C 0.258(1) 0.9136(8) 0.9052(5) 0.029(2) Uiso 1 d U . . .
H  H3 0.8027(8) 0.4402(7) 0.4678(4) 0.029(1) Uiso 1 d U . . .
H  H5 0.8179(8) 0.9889(6) 0.3816(4) 0.027(1) Uiso 1 d U . . .
H  H6 1.0037(8) 0.8945(6) 0.1980(4) 0.029(1) Uiso 1 d U . . .
H  H8 0.6562(8) 1.0923(7) 0.7375(4) 0.030(1) Uiso 1 d U . . .
H  H9 0.8174(8) 1.0083(6) 0.5503(4) 0.029(1) Uiso 1 d U . . .
H  H11 0.5422(8) 0.5569(6) 0.5981(4) 0.028(1) Uiso 1 d U . . .
H  H12 0.3904(8) 0.6394(6) 0.7852(4) 0.028(1) Uiso 1 d U . . .

loop_ 
_atom_site_aniso_label 
_atom_site_aniso_U_11 
_atom_site_aniso_U_22 
_atom_site_aniso_U_33 
_atom_site_aniso_U_12 
_atom_site_aniso_U_13 
_atom_site_aniso_U_23 
CL1 0.01314(5) 0.01052(5) 0.01096(5) -0.00469(3) -0.00052(3) -0.00031(3)  
CL2 0.01357(5) 0.01152(5) 0.01159(5) -0.00499(3) -0.00073(3) -0.00020(3)  
N1 0.0137(1) 0.0122(1) 0.0085(1) -0.0044(1) -0.0007(1) -0.0009(1)  
N2 0.0136(1) 0.0129(1) 0.0085(1) -0.0040(1) -0.0007(1) -0.0011(1)  
C1 0.0106(1) 0.0103(1) 0.0092(1) -0.0035(1) -0.0018(1) -0.0002(1)  
C2 0.0142(1) 0.0098(1) 0.0095(1) -0.0041(1) -0.0006(1) -0.0008(1)  
C3 0.0144(1) 0.0103(1) 0.0090(1) -0.0047(1) -0.0005(1) -0.00008(10)  
C4 0.0107(1) 0.0105(1) 0.0086(1) -0.0033(1) -0.0011(1) -0.0007(1)  
C5 0.0150(1) 0.0098(1) 0.0094(1) -0.0038(1) -0.0008(1) -0.0006(1)  
C6 0.0152(1) 0.0100(1) 0.0092(1) -0.0046(1) -0.0010(1) 0.0001(1)  
C7 0.0109(1) 0.0111(1) 0.0093(1) -0.0037(1) -0.0014(1) -0.0007(1)  
C8 0.0144(1) 0.0133(1) 0.0101(1) -0.0066(1) 0.00009(11) -0.0023(1)  
C9 0.0143(1) 0.0129(1) 0.0099(1) -0.0068(1) 0.0007(1) -0.0017(1)  
C10 0.0107(1) 0.0111(1) 0.0088(1) -0.0040(1) -0.0010(1) -0.0009(1)  
C11 0.0139(1) 0.0122(1) 0.0100(1) -0.0061(1) 0.0002(1) -0.0018(1)  
C12 0.0137(1) 0.0116(1) 0.0098(1) -0.0055(1) 0.0003(1) -0.0010(1)  

_geom_special_details                
;                                    
;                                    

loop_
_geom_bond_atom_site_label_1         
_geom_bond_atom_site_label_2         
_geom_bond_distance                  
_geom_bond_site_symmetry_2           
_geom_bond_publ_flag                 
N1 C1 1.4591(4) . ? 
N1 H1B 0.993(8) . ? 
N1 H1A 0.997(7) . ? 
N1 H1C 1.015(7) . ? 
N2 C7 1.4622(4) . ? 
N2 H2A 0.992(7) . ? 
N2 H2C 1.004(8) . ? 
N2 H2B 1.012(7) . ? 
C1 C2 1.3879(4) . ? 
C1 C6 1.3916(4) . ? 
C2 C3 1.3933(4) . ? 
C2 H2 1.065(5) . ? 
C3 C4 1.4059(4) . ? 
C3 H3 1.064(5) . ? 
C4 C10 1.4838(5) . ? 
C4 C5 1.4039(4) . ? 
C5 C6 1.3930(4) . ? 
C5 H5 1.068(5) . ? 
C6 H6 1.052(5) . ? 
C7 C8 1.3896(4) . ? 
C7 C12 1.3917(4) . ? 
C8 C9 1.3927(4) . ? 
C8 H8 1.057(5) . ? 
C9 C10 1.4063(4) . ? 
C9 H9 1.054(5) . ? 
C10 C11 1.4034(4) . ? 
C11 C12 1.3932(4) . ? 
C11 H11 1.061(5) . ? 
C12 H12 1.044(5) . ? 

loop_
_geom_angle_atom_site_label_1        
_geom_angle_atom_site_label_2        
_geom_angle_atom_site_label_3        
_geom_angle                          
_geom_angle_site_symmetry_1          
_geom_angle_site_symmetry_3          
_geom_angle_publ_flag                
N1 C1 C2 119.86(3) . . ? 
N1 C1 C6 118.90(3) . . ? 
N2 C7 C8 119.60(3) . . ? 
N2 C7 C12 119.06(3) . . ? 
C1 N1 H1B 111.0(4) . . ? 
C1 N1 H1A 112.3(4) . . ? 
C1 N1 H1C 111.7(4) . . ? 
C1 C2 C3 118.92(3) . . ? 
C1 C2 H2 120.5(3) . . ? 
C1 C6 C5 119.24(3) . . ? 
C1 C6 H6 120.7(3) . . ? 
C2 C1 C6 121.22(3) . . ? 
C2 C3 C4 121.54(3) . . ? 
C2 C3 H3 117.8(3) . . ? 
C3 C4 C10 121.00(3) . . ? 
C3 C4 C5 117.87(3) . . ? 
C3 C2 H2 120.6(3) . . ? 
C4 C10 C11 121.11(3) . . ? 
C4 C10 C9 121.08(3) . . ? 
C4 C5 C6 121.19(4) . . ? 
C4 C5 H5 120.6(3) . . ? 
C4 C3 H3 120.6(3) . . ? 
C5 C4 C10 121.12(3) . . ? 
C5 C6 H6 120.0(3) . . ? 
C6 C5 H5 118.1(3) . . ? 
C7 N2 H2A 111.7(4) . . ? 
C7 N2 H2C 110.5(4) . . ? 
C7 N2 H2B 113.2(4) . . ? 
C7 C8 C9 118.97(4) . . ? 
C7 C8 H8 120.6(3) . . ? 
C7 C12 C11 118.95(4) . . ? 
C7 C12 H12 121.0(3) . . ? 
C8 C7 C12 121.31(4) . . ? 
C8 C9 C10 121.48(4) . . ? 
C8 C9 H9 117.6(3) . . ? 
C9 C10 C11 117.79(4) . . ? 
C9 C8 H8 120.5(3) . . ? 
C10 C11 C12 121.49(3) . . ? 
C10 C11 H11 121.0(3) . . ? 
C10 C9 H9 120.9(3) . . ? 
C11 C12 H12 120.0(3) . . ? 
C12 C11 H11 117.5(3) . . ? 
H1A N1 H1B 109.4(6) . . ? 
H1A N1 H1C 109.0(6) . . ? 
H1B N1 H1C 103.1(5) . . ? 
H2A N2 H2C 107.9(6) . . ? 
H2A N2 H2B 109.5(6) . . ? 
H2B N2 H2C 103.6(5) . . ? 

loop_
_geom_torsion_atom_site_label_1      
_geom_torsion_atom_site_label_2      
_geom_torsion_atom_site_label_3      
_geom_torsion_atom_site_label_4      
_geom_torsion                        
_geom_torsion_site_symmetry_1        
_geom_torsion_site_symmetry_2        
_geom_torsion_site_symmetry_3        
_geom_torsion_site_symmetry_4        
_geom_torsion_publ_flag              
N1 C1 C2 C3 177.91(3) . . . . ? 
N1 C1 C2 H2 0.3(3) . . . . ? 
N1 C1 C6 C5 -179.07(3) . . . . ? 
N1 C1 C6 H6 1.3(2) . . . . ? 
N2 C7 C8 C9 -178.00(3) . . . . ? 
N2 C7 C8 H8 2.4(3) . . . . ? 
N2 C7 C12 C11 177.75(3) . . . . ? 
N2 C7 C12 H12 -1.3(3) . . . . ? 
C1 C2 C3 C4 0.84(3) . . . . ? 
C1 C2 C3 H3 -175.7(4) . . . . ? 
C1 C6 C5 C4 1.50(3) . . . . ? 
C1 C6 C5 H5 -175.5(4) . . . . ? 
C2 C1 N1 H1B -113.9(5) . . . . ? 
C2 C1 N1 H1A 8.9(4) . . . . ? 
C2 C1 N1 H1C 131.6(6) . . . . ? 
C2 C1 C6 C5 -0.95(3) . . . . ? 
C2 C1 C6 H6 179.4(4) . . . . ? 
C2 C3 C4 C10 -178.97(4) . . . . ? 
C2 C3 C4 C5 -0.31(3) . . . . ? 
C3 C4 C10 C11 -21.88(3) . . . . ? 
C3 C4 C10 C9 156.23(3) . . . . ? 
C3 C4 C5 C6 -0.87(3) . . . . ? 
C3 C4 C5 H5 176.1(3) . . . . ? 
C3 C2 C1 C6 -0.20(3) . . . . ? 
C4 C10 C11 C12 178.18(4) . . . . ? 
C4 C10 C11 H11 -3.3(3) . . . . ? 
C4 C10 C9 C8 -178.46(4) . . . . ? 
C4 C10 C9 H9 -0.5(3) . . . . ? 
C4 C5 C6 H6 -178.9(4) . . . . ? 
C4 C3 C2 H2 178.4(4) . . . . ? 
C5 C4 C10 C11 159.51(3) . . . . ? 
C5 C4 C10 C9 -22.38(3) . . . . ? 
C5 C4 C3 H3 176.1(4) . . . . ? 
C6 C1 N1 H1B 64.3(4) . . . . ? 
C6 C1 N1 H1A -173.0(5) . . . . ? 
C6 C1 N1 H1C -50.2(4) . . . . ? 
C6 C1 C2 H2 -177.8(4) . . . . ? 
C6 C5 C4 C10 177.78(3) . . . . ? 
C7 C8 C9 C10 0.20(3) . . . . ? 
C7 C8 C9 H9 -177.8(4) . . . . ? 
C7 C12 C11 C10 0.33(3) . . . . ? 
C7 C12 C11 H11 -178.3(4) . . . . ? 
C8 C7 N2 H2A 14.6(4) . . . . ? 
C8 C7 N2 H2C 134.8(6) . . . . ? 
C8 C7 N2 H2B -109.6(4) . . . . ? 
C8 C7 C12 C11 -0.43(3) . . . . ? 
C8 C7 C12 H12 -179.4(4) . . . . ? 
C8 C9 C10 C11 -0.29(3) . . . . ? 
C9 C10 C11 C12 0.000(29) . . . . ? 
C9 C10 C11 H11 178.6(4) . . . . ? 
C9 C8 C7 C12 0.17(3) . . . . ? 
C10 C4 C5 H5 -5.3(2) . . . . ? 
C10 C4 C3 H3 -2.5(3) . . . . ? 
C10 C11 C12 H12 179.4(4) . . . . ? 
C10 C9 C8 H8 179.8(4) . . . . ? 
C11 C10 C9 H9 177.7(4) . . . . ? 
C12 C7 N2 H2A -163.6(5) . . . . ? 
C12 C7 N2 H2C -43.5(4) . . . . ? 
C12 C7 N2 H2B 72.2(4) . . . . ? 
C12 C7 C8 H8 -179.5(4) . . . . ? 
H2 C2 C3 H3 1.9(4) . . . . ? 
H5 C5 C6 H6 4.1(4) . . . . ? 
H8 C8 C9 H9 1.8(4) . . . . ? 
H11 C11 C12 H12 0.8(4) . . . . ? 

loop_
_geom_hbond_atom_site_label_D        
_geom_hbond_atom_site_label_H        
_geom_hbond_atom_site_label_A        
_geom_hbond_distance_DH              
_geom_hbond_distance_HA              
_geom_hbond_distance_DA              
_geom_hbond_angle_DHA                
_geom_hbond_site_symmetry_A          
C3 H3 C11 1.064(5) 2.679(4) 2.9682(4) 95.0(3)  1_555   
C5 H5 C9 1.068(5) 2.696(4) 2.9721(4) 94.2(2)  1_555   
C9 H9 C5 1.054(5) 2.686(4) 2.9721(4) 95.1(3)  1_555   
C11 H11 C3 1.061(5) 2.689(4) 2.9682(4) 94.6(3)  1_555   
N2 H2A CL2 0.992(7) 2.251(7) 3.2331(3) 170.3(6)  1_565   
N2 H2A CL1 0.992(7) 2.933(6) 3.3419(3) 105.8(4)  1_566   
N2 H2C CL1 1.004(8) 2.953(6) 3.3419(3) 104.1(4)  1_566   
N2 H2C CL1 1.004(8) 2.218(8) 3.1951(3) 164.1(6)  2_566   
C12 H12 CL1 1.044(5) 2.975(5) 3.5977(3) 118.9(3)  2_566   
N1 H1A CL2 0.997(7) 2.932(6) 3.3441(3) 105.8(4)  1_654   
N1 H1B CL2 0.993(8) 3.007(7) 3.3441(3) 101.1(4)  1_654   
N1 H1A CL1 0.997(7) 2.228(8) 3.2120(3) 168.7(6)  1_655   
C6 H6 CL1 1.052(5) 2.549(5) 3.5828(3) 167.2(4)  1_665   
N1 H1C CL1 1.015(7) 2.186(7) 3.1839(3) 167.1(6)  2_665   
N2 H2B CL1 1.012(7) 3.052(7) 3.5824(3) 113.8(4)  2_666   
N2 H2B CL2 1.012(7) 2.198(7) 3.1810(3) 163.4(6)  2_667   
N2 H2A C6 0.992(7) 3.335(7) 3.4797(4) 90.0(4)  2_676   
N2 H2C C6 1.004(8) 3.136(6) 3.4797(4) 101.6(4)  2_676   
C5 H5 C7 1.068(5) 3.163(5) 3.4364(4) 95.6(3)  2_676   
N1 H1B CL2 0.993(8) 2.178(8) 3.1428(3) 163.5(7)  2_766   
C2 H2 C10 1.065(5) 3.267(5) 3.4500(4) 90.8(3)  2_766   
C3 H3 C3 1.064(5) 3.147(5) 3.3815(6) 93.4(3)  2_766   
C3 H3 C4 1.064(5) 3.027(5) 3.4954(4) 107.3(3)  2_766   
C3 H3 C10 1.064(5) 3.219(5) 3.4513(5) 93.5(3)  2_766   

loop_
_publ_author_name      
_publ_author_address   
,'?'  
; ? 
;  

_publ_requested_journal          '?' 
_publ_contact_author                ? 
_publ_contact_author_phone        '?' 
_publ_contact_author_fax          '?' 
_publ_contact_author_email        '?' 
_publ_section_title 
;  
 ?  
;  
_publ_section_comment  
;  
 ?  
;  
_publ_section_references 
;  
 ?  
;  
