# Supplementary material for: Yes, one can obtain better quality structures from routine X-ray data collection
Source: IUCrJ. 2016 Jan 1;3(Pt 1):61–70. doi: 10.1107/S2052252515020941 (PMC4704080; doi:10.1107/S2052252515020941)
Supplement: Supplementary file 3 [file m-03-00061-sup3.zip › X-ray/BENZ_TAAM/BENZ_TAAM_56.cif]

data_I  
_audit_creation_method             'MoPro12'     
_chemical_name_systematic            ? 
_chemical_name_common                ? 
_chemical_formula_moiety             'C12 H14 N2 Cl2'
_chemical_formula_sum                'C12 H14 N2 Cl2'
_chemical_formula_weight             257.148
_chemical_absolute_configuration     '-'

_symmetry_cell_setting               triclinic    
_symmetry_space_group_name_H-M       'P ?'
_symmetry_space_group_name_Hall      'P ?'

loop_
_atom_type_symbol                      
_atom_type_description                 
_atom_type_scat_dispersion_real        
_atom_type_scat_dispersion_imag        
_atom_type_scat_source                 
 'C' 'C'    0.0033   0.0016
'Su & Coppens. Acta. Cryst. (1997) A53, 749-762. '                    
 'H' 'H'    0.0000   0.0000
'Su & Coppens. Acta. Cryst. (1997) A53, 749-762. '                    
 'N' 'N'    0.0061   0.0033
'Su & Coppens. Acta. Cryst. (1997) A53, 749-762. '                    
 'Cl' 'Cl'    0.1484   0.1585
'Su & Coppens. Acta. Cryst. (1997) A53, 749-762. '                    

loop_
_symmetry_equiv_pos_as_xyz           
'x, y, z'
'-x, -y, -z'
_cell_length_a                6.570 
_cell_length_b                7.676 
_cell_length_c                12.610 
_cell_angle_alpha             85.17 
_cell_angle_beta              76.79 
_cell_angle_gamma             73.87 
_cell_volume                   594.6 
_cell_formula_units_Z                2
_cell_measurement_temperature        ?
_cell_measurement_reflns_used        ?
_cell_measurement_theta_min          ?
_cell_measurement_theta_max          ?
_exptl_crystal_description           ? 
_exptl_crystal_colour                ? 
_exptl_crystal_size_max              ? 
_exptl_crystal_size_mid              ? 
_exptl_crystal_size_min              ? 
_exptl_crystal_density_meas          ? 
_exptl_crystal_density_diffrn       1.437
_exptl_crystal_density_method       'not measured' 
_exptl_crystal_F_000                 268
_exptl_absorpt_process_details       ?  
_exptl_absorpt_coefficient_mu        ?  
_exptl_absorpt_correction_type       ?  
_exptl_absorpt_correction_T_min      ?  
_exptl_absorpt_correction_T_max      ?  
_exptl_special_details               
;
?
;
_diffrn_ambient_temperature          ?  
_diffrn_radiation_wavelength        0.71073
_diffrn_radiation_type              MoK\a 
_diffrn_radiation_source          'fine-focus sealed tube' 
_diffrn_radiation_monochromator      ? 
_diffrn_measurement_device_type      ? 
_diffrn_measurement_method           ? 
_diffrn_detector_area_resol_mean     ? 
_diffrn_standards_number             ? 
_diffrn_standards_interval_count     ? 
_diffrn_standards_interval_time      ? 
_diffrn_standards_decay_%            ? 
_diffrn_reflns_number                ? 
_diffrn_reflns_av_R_equivalents      ? 
_diffrn_reflns_av_sigmaI/netI        0.02103
_diffrn_reflns_limit_h_min          -8
_diffrn_reflns_limit_h_max           8
_diffrn_reflns_limit_k_min         -10
_diffrn_reflns_limit_k_max          10
_diffrn_reflns_limit_l_min           0
_diffrn_reflns_limit_l_max          16
_diffrn_reflns_theta_min            1.66
_diffrn_reflns_theta_max           28.01
_reflns_number_total                  2828
_reflns_number_gt                     2724
_reflns_threshold_expression         >2.0sigma(I)
_computing_data_collection           ? 
_computing_cell_refinement           ? 
_computing_data_reduction            ? 
_computing_structure_solution        ? 
_computing_structure_refinement      'MoPro (J. Appl. Cryst. 2005, 38, 38-54)'
_computing_molecular_graphics        ? 
_computing_publication_material      ? 
_iucr_refine_instructions_details  
; 
# ! MoPro 12.6 29/09/2015 21:21:39 C:\Users\user\Desktop\Benzydyna_comparison\TAAM_2_Fragmenty\HKL_merged_I\Benz_TAAM_56\mopro_lsdb_frag_01.par 
# ! reflections hkl file : C:\Users\user\Desktop\Benzydyna_comparison\TAAM_2_Fragmenty\HKL_merged_I\Benz_TAAM_56\sortav_freeformat.hkl refin. vs. F^2 
# ! atomic table file : C:\Users\user\Desktop\Programy_Krys\MoPro\MoProSuite\LibMoPro\mopro.tab 
# ! wave functions file : C:\Users\user\Desktop\Programy_Krys\MoPro\MoProSuite\LibMoPro\WAVEF_Su_Coppens_relativistic 
# ! RF factor = 0.890 % RI factor = 1.682% 
# ! wR2F factor = 1.278 % wR2I factor = 2.483% 
# ! g.o.f.(F**2) = 1.063 Nvar= 201 Nref= 2827 Nfree= 0 0.04<sinT/l< 0.66 
#  
# WSIG 1.00000 ! weighting scheme 
#  ! SPACE GROUP P ? 
#  
# CELL 6.5705 7.6756 12.6098 85.1650 76.7850 73.8680 0.71073 
# ZERR 0.0000 0.0000 0.0000 0.0000 0.0000 0.0000 
#  
# SYMM 1 P CENTRO 
#  X , Y, Z 
#  
# SCALE 1 1.213944 
#  
# FMULT 1.00000 
#  
# UOVER 0.00000 0.00000 0.00000 0.00000 0.00000 0.00000 ANI 
#  
# SOLVT 0.00000 50.00000 
#  
# EXTIN 0.00000 GAUSSIAN ISOT TYP1 ! G*10^4 
#  
#  
# DUMMY 2 
# DUMY 0.89536 0.67027 0.33322 D1 0 ! atom # 31 
# DUMY 0.60261 0.82367 0.66606 D2 0 ! atom # 32 
#  
# KAPPA 7 
#  1.000000 1.000000 ! # 1 1 MOL CL1 2x 
#  0.990000 0.811000 ! # 2 1 MOL N1 2x 
#  1.004000 0.917000 ! # 3 1 MOL C1 2x 
#  1.004000 0.909000 ! # 4 1 MOL C2 8x 
#  0.999000 0.887000 ! # 5 1 MOL C4 2x 
#  1.178000 1.316000 ! # 6 1 MOL H1A 6x 
#  1.110000 1.158000 ! # 7 1 MOL H2 8x 
#  
# ATOMS 30 
#  
# ATOM 1 CL1 MOL 1 0.040058 0.176107 0.080868 1.0000 1 Cl 
#  XY H2 H1A HEX K1 V0 M0 Q0 
# UANI 0.013119 0.010522 0.010957 -.004681 -.000519 -.000327 
#  8.00000 0. 0. 0. 0. 0. 0. 0. 0. 0. 
#  0. 0. 0. 0. 0. 0. 0. 
#  0. 0. 0. 0. 0. 0. 0. 0. 0. 
#  
# ATOM 2 CL2 MOL 1 0.460317 0.324911 0.911368 1.0000 1 Cl 
#  XY H12 C12 HEX K1 V0 M0 Q0 
# UANI 0.013526 0.011518 0.011581 -.004971 -.000739 -.000190 
#  8.00000 0. 0. 0. 0. 0. 0. 0. 0. 0. 
#  0. 0. 0. 0. 0. 0. 0. 
#  0. 0. 0. 0. 0. 0. 0. 0. 0. 
#  
# ATOM 3 N1 MOL 1 1.103306 0.566066 0.115466 1.0000 1 N 
#  ZX C1 H1A HEX K2 V0 M0 Q0 
# UANI 0.013635 0.012190 0.008421 -.004369 -.000624 -.000911 
#  5.09206 0. 0. 0. 0.042 0. 0. 0. 0. 0. 
#  0.268 0. 0. 0. 0. 0.212 0. 
#  0.048 0. 0. 0. 0. -.095 0. 0. 0. 
#  
# ATOM 4 N2 MOL 1 0.411603 0.923524 0.886376 1.0000 1 N 
#  ZX C7 H2A HEX K2 V0 M0 Q0 
# UANI 0.013556 0.012895 0.008465 -.003900 -.000716 -.001202 
#  5.09206 0. 0. 0. 0.042 0. 0. 0. 0. 0. 
#  0.268 0. 0. 0. 0. 0.212 0. 
#  0.048 0. 0. 0. 0. -.095 0. 0. 0. 
#  
# ATOM 5 C1 MOL 1 0.993964 0.619103 0.226907 1.0000 1 C 
#  XY D1 C2 HEX K3 V0 M0 Q0 
# UANI 0.010731 0.010272 0.009012 -.003525 -.001624 -.000206 
#  3.92406 0. 0.172 0. 0. -.063 0. 0. -.173 0. 
#  0. 0.031 0. 0. 0. -.249 0. 
#  0. 0. 0. -.020 0. 0. 0. 0.013 0. 
#  
# ATOM 6 C2 MOL 1 0.934570 0.490376 0.302694 1.0000 1 C 
#  XY D1 C1 HEX K4 V0 M0 Q0 
# UANI 0.014374 0.009756 0.009345 -.004114 -.000625 -.000712 
#  3.89655 0. 0.056 0. 0. -.180 0. 0. -.029 0. 
#  0. 0.030 0. 0. 0. -.264 0. 
#  0.020 0. 0. -.019 0. 0. 0. 0. 0. 
#  
# ATOM 7 C3 MOL 1 0.836759 0.542624 0.409581 1.0000 1 C 
#  XY D1 C2 HEX K4 V0 M0 Q0 
# UANI 0.014481 0.010226 0.008870 -.004711 -.000482 -.000135 
#  3.89655 0. 0.056 0. 0. -.180 0. 0. -.029 0. 
#  0. 0.030 0. 0. 0. -.264 0. 
#  0.020 0. 0. -.019 0. 0. 0. 0. 0. 
#  
# ATOM 8 C4 MOL 1 0.794694 0.722456 0.441662 1.0000 1 C 
#  XY D1 C5 HEX K5 V0 M0 Q0 
# UANI 0.010695 0.010466 0.008536 -.003389 -.001083 -.000682 
#  4.01117 0. 0.047 0. 0. -.179 0. 0. -.033 0. 
#  0. 0.026 0. 0. 0. -.289 0. 
#  0.018 0. 0. -.013 0. 0. 0. 0. 0. 
#  
# ATOM 9 C5 MOL 1 0.855455 0.849086 0.362472 1.0000 1 C 
#  XY D1 C6 HEX K4 V0 M0 Q0 
# UANI 0.015136 0.009699 0.009336 -.003785 -.000748 -.000571 
#  3.89655 0. 0.056 0. 0. -.180 0. 0. -.029 0. 
#  0. 0.030 0. 0. 0. -.264 0. 
#  0.020 0. 0. -.019 0. 0. 0. 0. 0. 
#  
# ATOM 10 C6 MOL 1 0.956904 0.798058 0.255801 1.0000 1 C 
#  XY D1 C1 HEX K4 V0 M0 Q0 
# UANI 0.015145 0.010069 0.009121 -.004565 -.001019 0.000079 
#  3.89655 0. 0.056 0. 0. -.180 0. 0. -.029 0. 
#  0. 0.030 0. 0. 0. -.264 0. 
#  0.020 0. 0. -.019 0. 0. 0. 0. 0. 
#  
# ATOM 11 C7 MOL 1 0.512828 0.871022 0.773728 1.0000 1 C 
#  XY D2 C12 HEX K3 V0 M0 Q0 
# UANI 0.010949 0.011107 0.009069 -.003684 -.001245 -.000728 
#  3.92406 0. 0.172 0. 0. -.063 0. 0. -.173 0. 
#  0. 0.031 0. 0. 0. -.249 0. 
#  0. 0. 0. -.020 0. 0. 0. 0.013 0. 
#  
# ATOM 12 C8 MOL 1 0.632648 0.977088 0.706818 1.0000 1 C 
#  XY D2 C7 HEX K4 V0 M0 Q0 
# UANI 0.014500 0.013221 0.010049 -.006598 0.000112 -.002236 
#  3.89655 0. 0.056 0. 0. -.180 0. 0. -.029 0. 
#  0. 0.030 0. 0. 0. -.264 0. 
#  0.020 0. 0. -.019 0. 0. 0. 0. 0. 
#  
# ATOM 13 C9 MOL 1 0.722445 0.928620 0.598735 1.0000 1 C 
#  XY D2 C8 HEX K4 V0 M0 Q0 
# UANI 0.014296 0.012886 0.009883 -.006849 0.000645 -.001624 
#  3.89655 0. 0.056 0. 0. -.180 0. 0. -.029 0. 
#  0. 0.030 0. 0. 0. -.264 0. 
#  0.020 0. 0. -.019 0. 0. 0. 0. 0. 
#  
# ATOM 14 C10 MOL 1 0.693852 0.775618 0.556144 1.0000 1 C 
#  XY D2 C11 HEX K5 V0 M0 Q0 
# UANI 0.010780 0.011104 0.008704 -.003991 -.000882 -.000964 
#  4.01117 0. 0.047 0. 0. -.179 0. 0. -.033 0. 
#  0. 0.026 0. 0. 0. -.289 0. 
#  0.018 0. 0. -.013 0. 0. 0. 0. 0. 
#  
# ATOM 15 C11 MOL 1 0.572007 0.671942 0.626384 1.0000 1 C 
#  XY D2 C12 HEX K4 V0 M0 Q0 
# UANI 0.013826 0.012123 0.009988 -.006060 0.000181 -.001792 
#  3.89655 0. 0.056 0. 0. -.180 0. 0. -.029 0. 
#  0. 0.030 0. 0. 0. -.264 0. 
#  0.020 0. 0. -.019 0. 0. 0. 0. 0. 
#  
# ATOM 16 C12 MOL 1 0.481782 0.718011 0.734847 1.0000 1 C 
#  XY D2 C7 HEX K4 V0 M0 Q0 
# UANI 0.013708 0.011672 0.009746 -.005564 0.000321 -.000941 
#  3.89655 0. 0.056 0. 0. -.180 0. 0. -.029 0. 
#  0. 0.030 0. 0. 0. -.264 0. 
#  0.020 0. 0. -.019 0. 0. 0. 0. 0. 
#  
# ATOM 17 H1A MOL 1 1.105516 0.439596 0.100870 1.0000 1 H 
#  ZY N1 C1 QUA K6 V0 M0 Q0 
# UISO 0.031230 
#  0.76411 0. 0. 0. 0.141 0.061 0. 0. 0. 0. 
#  
# ATOM 18 H1B MOL 1 1.254370 0.577736 0.098685 1.0000 1 H 
#  ZY N1 C1 QUA K6 V0 M0 Q0 
# UISO 0.032187 
#  0.76411 0. 0. 0. 0.141 0.061 0. 0. 0. 0. 
#  
# ATOM 19 H1C MOL 1 1.034060 0.651676 0.060107 1.0000 1 H 
#  ZY N1 C1 QUA K6 V0 M0 Q0 
# UISO 0.032550 
#  0.76411 0. 0. 0. 0.141 0.061 0. 0. 0. 0. 
#  
# ATOM 20 H2 MOL 1 0.968968 0.352729 0.280210 1.0000 1 H 
#  ZY C2 C1 QUA K7 V0 M0 Q0 
# UISO 0.027913 
#  1.02355 0. 0. 0. 0.182 0.086 0. 0. 0. 0. 
#  
# ATOM 21 H2A MOL 1 0.408440 1.050519 0.898946 1.0000 1 H 
#  ZY N2 C7 QUA K6 V0 M0 Q0 
# UISO 0.029468 
#  0.76411 0. 0. 0. 0.141 0.061 0. 0. 0. 0. 
#  
# ATOM 22 H2B MOL 1 0.483075 0.839668 0.941547 1.0000 1 H 
#  ZY N2 C7 QUA K6 V0 M0 Q0 
# UISO 0.029576 
#  0.76411 0. 0. 0. 0.141 0.061 0. 0. 0. 0. 
#  
# ATOM 23 H2C MOL 1 0.258173 0.913780 0.905241 1.0000 1 H 
#  ZY N2 C7 QUA K6 V0 M0 Q0 
# UISO 0.028650 
#  0.76411 0. 0. 0. 0.141 0.061 0. 0. 0. 0. 
#  
# ATOM 24 H3 MOL 1 0.802662 0.440214 0.467795 1.0000 1 H 
#  ZY C3 C2 QUA K7 V0 M0 Q0 
# UISO 0.029688 
#  1.02355 0. 0. 0. 0.182 0.086 0. 0. 0. 0. 
#  
# ATOM 25 H5 MOL 1 0.817908 0.988923 0.381590 1.0000 1 H 
#  ZY C5 C6 QUA K7 V0 M0 Q0 
# UISO 0.027169 
#  1.02355 0. 0. 0. 0.182 0.086 0. 0. 0. 0. 
#  
# ATOM 26 H6 MOL 1 1.003808 0.894422 0.197965 1.0000 1 H 
#  ZY C6 C1 QUA K7 V0 M0 Q0 
# UISO 0.028755 
#  1.02355 0. 0. 0. 0.182 0.086 0. 0. 0. 0. 
#  
# ATOM 27 H8 MOL 1 0.656168 1.092276 0.737508 1.0000 1 H 
#  ZY C8 C7 QUA K7 V0 M0 Q0 
# UISO 0.029767 
#  1.02355 0. 0. 0. 0.182 0.086 0. 0. 0. 0. 
#  
# ATOM 28 H9 MOL 1 0.817521 1.008255 0.550330 1.0000 1 H 
#  ZY C9 C8 QUA K7 V0 M0 Q0 
# UISO 0.028817 
#  1.02355 0. 0. 0. 0.182 0.086 0. 0. 0. 0. 
#  
# ATOM 29 H11 MOL 1 0.542280 0.556908 0.598083 1.0000 1 H 
#  ZY C11 C12 QUA K7 V0 M0 Q0 
# UISO 0.027530 
#  1.02355 0. 0. 0. 0.182 0.086 0. 0. 0. 0. 
#  
# ATOM 30 H12 MOL 1 0.390439 0.639401 0.785289 1.0000 1 H 
#  ZY C12 C7 QUA K7 V0 M0 Q0 
# UISO 0.027847 
#  1.02355 0. 0. 0. 0.182 0.086 0. 0. 0. 0. 
#  
# ANHAR 0 3 ! number_of_anharmonic_atoms max_order 
# ! 1 ! atom number 
# ! 0.00E+00 0.00E+00 0.00E+00 0.00E+00 0.00E+00 0.00E+00 0.00E+00 0.00E+00 
# ! 0.00E+00 0.00E+00 
#  
#  
# STOP 
; 
_refine_special_details              
;
 Refinement of F^2^ against reflections.
 The threshold expression of F^2^ > 2sigma(F^2^) is
 used for calculating R-factors(gt) and is not
 relevant to the choice of reflections for refinement.
 R-factors based on F^2^ are statistically about twice
 as large as those based on F, and R-factors based on
 ALL data will be even larger.
;
_refine_ls_structure_factor_coef     Fsqd 
_refine_ls_matrix_type                full
_refine_ls_weighting_scheme          sigma
_refine_ls_weighting_details         ?
_atom_sites_solution_primary      direct 
_atom_sites_solution_secondary    difmap 
_atom_sites_solution_hydrogens    geom   
_refine_ls_hydrogen_treatment    refall
_refine_ls_extinction_method        'none'              
_refine_ls_abs_structure_details     ?
_refine_ls_abs_structure_Flack       ?
_refine_ls_number_reflns              2827
_refine_ls_number_parameters           201
_refine_ls_number_restraints             0
# R-factors: R(F)  &  wR2(I) 
_refine_ls_R_factor_all              0.0089
## R_factor_all computed for  I/sigmaI >   0.00
_refine_ls_R_factor_gt               0.0096
_refine_ls_wR_factor_ref             0.0615
_refine_ls_wR_factor_gt              0.0614
_refine_ls_goodness_of_fit_ref       2.557
_refine_ls_restrained_S_all          0.000
_refine_ls_shift/su_max              0.005
_refine_ls_shift/su_mean             0.000

_diffrn_measured_fraction_theta_max     0.999
_diffrn_reflns_theta_full               28.01
_diffrn_measured_fraction_theta_full    0.999
_refine_diff_density_max                ?
_refine_diff_density_min                ?
_refine_diff_density_rms                ?
###  to get diff_density_max min & rms : 
###  run MoPro  : WRIT FOUR   to create FOURier file 
###  run VMoPro : FOUR  FastFourierTransform   to get a 3D grid (Xplor format) on whole unit-cell
###             & GRID  STAT   to get max min rms statistics


loop_
_atom_site_type_symbol      
_atom_site_label            
_atom_site_fract_x          
_atom_site_fract_y          
_atom_site_fract_z          
_atom_site_U_iso_or_equiv   
_atom_site_adp_type         
_atom_site_occupancy        
_atom_site_calc_flag        
_atom_site_refinement_flag_posn  
_atom_site_refinement_flag_adp  
_atom_site_disorder_assembly
_atom_site_disorder_group   
Cl CL1 0.04006(1) 0.176107(1) 0.080868(1) 0.01156(2) Uani 1 d . . . .
Cl CL2 0.46032(1) 0.324911(1) 0.911368(1) 0.01220(2) Uani 1 d . . . .
N  N1 1.10331(5) 0.56607(4) 0.11547(2) 0.01147(5) Uani 1 d . . . .
N  N2 0.41160(5) 0.92352(4) 0.88638(2) 0.01178(5) Uani 1 d . . . .
C  C1 0.99396(5) 0.61910(4) 0.22691(2) 0.00994(5) Uani 1 d . . . .
C  C2 0.93457(5) 0.49038(4) 0.30269(2) 0.01126(5) Uani 1 d . . . .
C  C3 0.83676(5) 0.54262(4) 0.40958(2) 0.01124(5) Uani 1 d . . . .
C  C4 0.79469(5) 0.72246(4) 0.44166(2) 0.00992(5) Uani 1 d . . . .
C  C5 0.85545(5) 0.84909(4) 0.36247(2) 0.01158(5) Uani 1 d . . . .
C  C6 0.95690(5) 0.79806(4) 0.25580(2) 0.01148(5) Uani 1 d . . . .
C  C7 0.51283(5) 0.87102(4) 0.77373(2) 0.01034(5) Uani 1 d . . . .
C  C8 0.63265(5) 0.97709(4) 0.70682(2) 0.01233(5) Uani 1 d . . . .
C  C9 0.72244(5) 0.92862(4) 0.59874(2) 0.01215(5) Uani 1 d . . . .
C  C10 0.69385(5) 0.77562(4) 0.55614(2) 0.01013(5) Uani 1 d . . . .
C  C11 0.57201(5) 0.67194(4) 0.62638(2) 0.01181(5) Uani 1 d . . . .
C  C12 0.48178(5) 0.71801(4) 0.73485(2) 0.01169(5) Uani 1 d . . . .
H  H1A 1.106(1) 0.4396(10) 0.1009(5) 0.031(2) Uiso 1 d U . . .
H  H1B 1.254(1) 0.5777(9) 0.0987(5) 0.032(2) Uiso 1 d U . . .
H  H1C 1.034(1) 0.6517(9) 0.0601(5) 0.033(2) Uiso 1 d U . . .
H  H2 0.9690(8) 0.3527(7) 0.2802(4) 0.028(1) Uiso 1 d U . . .
H  H2A 0.408(1) 1.0505(9) 0.8989(5) 0.029(1) Uiso 1 d U . . .
H  H2B 0.483(1) 0.8397(9) 0.9415(5) 0.030(1) Uiso 1 d U . . .
H  H2C 0.258(1) 0.9138(8) 0.9052(5) 0.029(1) Uiso 1 d U . . .
H  H3 0.8027(8) 0.4402(7) 0.4678(4) 0.030(1) Uiso 1 d U . . .
H  H5 0.8179(8) 0.9889(6) 0.3816(3) 0.027(1) Uiso 1 d U . . .
H  H6 1.0038(8) 0.8944(6) 0.1980(4) 0.029(1) Uiso 1 d U . . .
H  H8 0.6562(8) 1.0923(7) 0.7375(4) 0.030(1) Uiso 1 d U . . .
H  H9 0.8175(8) 1.0083(6) 0.5503(4) 0.029(1) Uiso 1 d U . . .
H  H11 0.5423(8) 0.5569(6) 0.5981(3) 0.028(1) Uiso 1 d U . . .
H  H12 0.3904(8) 0.6394(6) 0.7853(4) 0.028(1) Uiso 1 d U . . .

loop_ 
_atom_site_aniso_label 
_atom_site_aniso_U_11 
_atom_site_aniso_U_22 
_atom_site_aniso_U_33 
_atom_site_aniso_U_12 
_atom_site_aniso_U_13 
_atom_site_aniso_U_23 
CL1 0.01312(4) 0.01052(4) 0.01096(4) -0.00468(3) -0.00052(3) -0.00033(3)  
CL2 0.01353(4) 0.01152(4) 0.01158(4) -0.00497(3) -0.00074(3) -0.00019(3)  
N1 0.0136(1) 0.0122(1) 0.0084(1) -0.00437(9) -0.00062(9) -0.00091(9)  
N2 0.0136(1) 0.0129(1) 0.0085(1) -0.00390(9) -0.00072(9) -0.00120(9)  
C1 0.0107(1) 0.0103(1) 0.0090(1) -0.0035(1) -0.00162(10) -0.00021(10)  
C2 0.0144(1) 0.0098(1) 0.0093(1) -0.00411(10) -0.00063(10) -0.00071(9)  
C3 0.0145(1) 0.0102(1) 0.0089(1) -0.00471(10) -0.00048(10) -0.00013(9)  
C4 0.0107(1) 0.0105(1) 0.0085(1) -0.00339(10) -0.00108(10) -0.00068(10)  
C5 0.0151(1) 0.0097(1) 0.0093(1) -0.0038(1) -0.00075(10) -0.00057(9)  
C6 0.0151(1) 0.0101(1) 0.0091(1) -0.0046(1) -0.00102(10) 0.000079(9)  
C7 0.0109(1) 0.0111(1) 0.0091(1) -0.0037(1) -0.00124(10) -0.00073(10)  
C8 0.0145(1) 0.0132(1) 0.0100(1) -0.0066(1) 0.0001(1) -0.00224(10)  
C9 0.0143(1) 0.0129(1) 0.0099(1) -0.0068(1) 0.00064(10) -0.00162(10)  
C10 0.0108(1) 0.0111(1) 0.0087(1) -0.00399(10) -0.00088(10) -0.00096(10)  
C11 0.0138(1) 0.0121(1) 0.0100(1) -0.0061(1) 0.00018(10) -0.00179(9)  
C12 0.0137(1) 0.0117(1) 0.0097(1) -0.0056(1) 0.00032(10) -0.00094(9)  

_geom_special_details                
;                                    
;                                    

loop_
_geom_bond_atom_site_label_1         
_geom_bond_atom_site_label_2         
_geom_bond_distance                  
_geom_bond_site_symmetry_2           
_geom_bond_publ_flag                 
N1 C1 1.4591(4) . ? 
N1 H1B 0.994(8) . ? 
N1 H1A 0.999(7) . ? 
N1 H1C 1.014(7) . ? 
N2 C7 1.4622(4) . ? 
N2 H2A 0.994(7) . ? 
N2 H2C 1.004(7) . ? 
N2 H2B 1.012(7) . ? 
C1 C2 1.3880(4) . ? 
C1 C6 1.3917(4) . ? 
C2 C3 1.3937(4) . ? 
C2 H2 1.066(5) . ? 
C3 C4 1.4058(4) . ? 
C3 H3 1.064(5) . ? 
C4 C10 1.4837(5) . ? 
C4 C5 1.4039(4) . ? 
C5 C6 1.3931(4) . ? 
C5 H5 1.068(5) . ? 
C6 H6 1.052(5) . ? 
C7 C8 1.3897(4) . ? 
C7 C12 1.3918(4) . ? 
C8 C9 1.3928(4) . ? 
C8 H8 1.057(5) . ? 
C9 C10 1.4064(4) . ? 
C9 H9 1.054(5) . ? 
C10 C11 1.4035(4) . ? 
C11 C12 1.3933(4) . ? 
C11 H11 1.061(5) . ? 
C12 H12 1.044(5) . ? 

loop_
_geom_angle_atom_site_label_1        
_geom_angle_atom_site_label_2        
_geom_angle_atom_site_label_3        
_geom_angle                          
_geom_angle_site_symmetry_1          
_geom_angle_site_symmetry_3          
_geom_angle_publ_flag                
N1 C1 C2 119.84(2) . . ? 
N1 C1 C6 118.91(3) . . ? 
N2 C7 C8 119.60(3) . . ? 
N2 C7 C12 119.07(3) . . ? 
C1 N1 H1B 111.1(4) . . ? 
C1 N1 H1A 112.4(4) . . ? 
C1 N1 H1C 111.7(4) . . ? 
C1 C2 C3 118.90(3) . . ? 
C1 C2 H2 120.5(3) . . ? 
C1 C6 C5 119.23(3) . . ? 
C1 C6 H6 120.7(3) . . ? 
C2 C1 C6 121.23(3) . . ? 
C2 C3 C4 121.55(3) . . ? 
C2 C3 H3 117.8(3) . . ? 
C3 C4 C10 121.00(3) . . ? 
C3 C4 C5 117.88(2) . . ? 
C3 C2 H2 120.6(3) . . ? 
C4 C10 C11 121.09(3) . . ? 
C4 C10 C9 121.08(3) . . ? 
C4 C5 C6 121.19(3) . . ? 
C4 C5 H5 120.6(3) . . ? 
C4 C3 H3 120.5(3) . . ? 
C5 C4 C10 121.11(3) . . ? 
C5 C6 H6 120.1(3) . . ? 
C6 C5 H5 118.1(3) . . ? 
C7 N2 H2A 111.8(4) . . ? 
C7 N2 H2C 110.5(4) . . ? 
C7 N2 H2B 113.1(4) . . ? 
C7 C8 C9 118.97(3) . . ? 
C7 C8 H8 120.6(3) . . ? 
C7 C12 C11 118.95(3) . . ? 
C7 C12 H12 121.0(3) . . ? 
C8 C7 C12 121.31(3) . . ? 
C8 C9 C10 121.47(3) . . ? 
C8 C9 H9 117.6(3) . . ? 
C9 C10 C11 117.80(3) . . ? 
C9 C8 H8 120.5(3) . . ? 
C10 C11 C12 121.49(3) . . ? 
C10 C11 H11 121.0(3) . . ? 
C10 C9 H9 120.9(3) . . ? 
C11 C12 H12 120.0(3) . . ? 
C12 C11 H11 117.5(3) . . ? 
H1A N1 H1B 109.3(5) . . ? 
H1A N1 H1C 108.8(6) . . ? 
H1B N1 H1C 103.1(5) . . ? 
H2A N2 H2C 107.8(5) . . ? 
H2A N2 H2B 109.4(6) . . ? 
H2B N2 H2C 103.7(5) . . ? 

loop_
_geom_torsion_atom_site_label_1      
_geom_torsion_atom_site_label_2      
_geom_torsion_atom_site_label_3      
_geom_torsion_atom_site_label_4      
_geom_torsion                        
_geom_torsion_site_symmetry_1        
_geom_torsion_site_symmetry_2        
_geom_torsion_site_symmetry_3        
_geom_torsion_site_symmetry_4        
_geom_torsion_publ_flag              
N1 C1 C2 C3 177.90(3) . . . . ? 
N1 C1 C2 H2 0.3(2) . . . . ? 
N1 C1 C6 C5 -179.06(3) . . . . ? 
N1 C1 C6 H6 1.3(2) . . . . ? 
N2 C7 C8 C9 -178.00(3) . . . . ? 
N2 C7 C8 H8 2.4(3) . . . . ? 
N2 C7 C12 C11 177.75(3) . . . . ? 
N2 C7 C12 H12 -1.3(3) . . . . ? 
C1 C2 C3 C4 0.85(3) . . . . ? 
C1 C2 C3 H3 -175.7(4) . . . . ? 
C1 C6 C5 C4 1.48(3) . . . . ? 
C1 C6 C5 H5 -175.6(3) . . . . ? 
C2 C1 N1 H1B -113.9(4) . . . . ? 
C2 C1 N1 H1A 8.9(4) . . . . ? 
C2 C1 N1 H1C 131.6(5) . . . . ? 
C2 C1 C6 C5 -0.93(3) . . . . ? 
C2 C1 C6 H6 179.4(4) . . . . ? 
C2 C3 C4 C10 -178.96(3) . . . . ? 
C2 C3 C4 C5 -0.32(3) . . . . ? 
C3 C4 C10 C11 -21.90(3) . . . . ? 
C3 C4 C10 C9 156.25(2) . . . . ? 
C3 C4 C5 C6 -0.86(3) . . . . ? 
C3 C4 C5 H5 176.1(3) . . . . ? 
C3 C2 C1 C6 -0.21(3) . . . . ? 
C4 C10 C11 C12 178.19(3) . . . . ? 
C4 C10 C11 H11 -3.2(2) . . . . ? 
C4 C10 C9 C8 -178.47(3) . . . . ? 
C4 C10 C9 H9 -0.6(3) . . . . ? 
C4 C5 C6 H6 -178.9(4) . . . . ? 
C4 C3 C2 H2 178.4(4) . . . . ? 
C5 C4 C10 C11 159.50(2) . . . . ? 
C5 C4 C10 C9 -22.35(3) . . . . ? 
C5 C4 C3 H3 176.1(4) . . . . ? 
C6 C1 N1 H1B 64.3(4) . . . . ? 
C6 C1 N1 H1A -172.9(5) . . . . ? 
C6 C1 N1 H1C -50.3(4) . . . . ? 
C6 C1 C2 H2 -177.8(4) . . . . ? 
C6 C5 C4 C10 177.78(3) . . . . ? 
C7 C8 C9 C10 0.19(3) . . . . ? 
C7 C8 C9 H9 -177.8(4) . . . . ? 
C7 C12 C11 C10 0.35(3) . . . . ? 
C7 C12 C11 H11 -178.3(4) . . . . ? 
C8 C7 N2 H2A 14.5(4) . . . . ? 
C8 C7 N2 H2C 134.7(6) . . . . ? 
C8 C7 N2 H2B -109.5(4) . . . . ? 
C8 C7 C12 C11 -0.43(3) . . . . ? 
C8 C7 C12 H12 -179.5(4) . . . . ? 
C8 C9 C10 C11 -0.26(3) . . . . ? 
C9 C10 C11 C12 0.000(27) . . . . ? 
C9 C10 C11 H11 178.6(4) . . . . ? 
C9 C8 C7 C12 0.16(3) . . . . ? 
C10 C4 C5 H5 -5.3(2) . . . . ? 
C10 C4 C3 H3 -2.5(3) . . . . ? 
C10 C11 C12 H12 179.4(4) . . . . ? 
C10 C9 C8 H8 179.8(4) . . . . ? 
C11 C10 C9 H9 177.6(4) . . . . ? 
C12 C7 N2 H2A -163.7(5) . . . . ? 
C12 C7 N2 H2C -43.5(4) . . . . ? 
C12 C7 N2 H2B 72.3(4) . . . . ? 
C12 C7 C8 H8 -179.5(4) . . . . ? 
H2 C2 C3 H3 1.9(4) . . . . ? 
H5 C5 C6 H6 4.1(4) . . . . ? 
H8 C8 C9 H9 1.9(4) . . . . ? 
H11 C11 C12 H12 0.8(4) . . . . ? 

loop_
_geom_hbond_atom_site_label_D        
_geom_hbond_atom_site_label_H        
_geom_hbond_atom_site_label_A        
_geom_hbond_distance_DH              
_geom_hbond_distance_HA              
_geom_hbond_distance_DA              
_geom_hbond_angle_DHA                
_geom_hbond_site_symmetry_A          
C3 H3 C11 1.064(5) 2.679(4) 2.9679(4) 95.0(3)  1_555   
C5 H5 C9 1.068(5) 2.696(4) 2.9719(4) 94.2(2)  1_555   
C9 H9 C5 1.054(5) 2.686(4) 2.9719(4) 95.1(3)  1_555   
C11 H11 C3 1.061(5) 2.689(4) 2.9679(4) 94.6(3)  1_555   
N2 H2A CL2 0.994(7) 2.248(7) 3.2329(3) 170.2(6)  1_565   
N2 H2A CL1 0.994(7) 2.930(6) 3.3417(3) 105.8(4)  1_566   
N2 H2C CL1 1.004(7) 2.951(6) 3.3417(3) 104.2(4)  1_566   
N2 H2C CL1 1.004(7) 2.218(7) 3.1953(3) 164.0(6)  2_566   
C12 H12 CL1 1.044(5) 2.975(5) 3.5977(3) 118.9(3)  2_566   
N1 H1A CL2 0.999(7) 2.930(6) 3.3440(3) 105.8(4)  1_654   
N1 H1B CL2 0.994(8) 3.005(6) 3.3440(3) 101.3(4)  1_654   
N1 H1A CL1 0.999(7) 2.227(7) 3.2119(3) 168.7(6)  1_655   
C6 H6 CL1 1.052(5) 2.549(5) 3.5827(3) 167.1(4)  1_665   
N1 H1C CL1 1.014(7) 2.188(7) 3.1839(3) 167.0(6)  2_665   
N2 H2B CL1 1.012(7) 3.050(7) 3.5822(3) 113.9(4)  2_666   
N2 H2B CL2 1.012(7) 2.199(7) 3.1810(3) 163.2(6)  2_667   
N2 H2C C6 1.004(7) 3.135(6) 3.4795(4) 101.6(4)  2_676   
C5 H5 C7 1.068(5) 3.163(5) 3.4365(4) 95.6(3)  2_676   
N1 H1B CL2 0.994(8) 2.178(8) 3.1429(3) 163.3(6)  2_766   
C2 H2 C10 1.066(5) 3.267(5) 3.4499(4) 90.8(3)  2_766   
C3 H3 C3 1.064(5) 3.147(5) 3.3815(6) 93.4(3)  2_766   
C3 H3 C4 1.064(5) 3.028(5) 3.4954(4) 107.3(3)  2_766   
C3 H3 C10 1.064(5) 3.219(5) 3.4511(4) 93.5(3)  2_766   

loop_
_publ_author_name      
_publ_author_address   
,'?'  
; ? 
;  

_publ_requested_journal          '?' 
_publ_contact_author                ? 
_publ_contact_author_phone        '?' 
_publ_contact_author_fax          '?' 
_publ_contact_author_email        '?' 
_publ_section_title 
;  
 ?  
;  
_publ_section_comment  
;  
 ?  
;  
_publ_section_references 
;  
 ?  
;  
