# Supplementary material for: Yes, one can obtain better quality structures from routine X-ray data collection
Source: IUCrJ. 2016 Jan 1;3(Pt 1):61–70. doi: 10.1107/S2052252515020941 (PMC4704080; doi:10.1107/S2052252515020941)
Supplement: Supplementary file 3 [file m-03-00061-sup3.zip › X-ray/BENZ_TAAM/BENZ_TAAM_58.cif]

data_I  
_audit_creation_method             'MoPro12'     
_chemical_name_systematic            ? 
_chemical_name_common                ? 
_chemical_formula_moiety             'C12 H14 N2 Cl2'
_chemical_formula_sum                'C12 H14 N2 Cl2'
_chemical_formula_weight             257.148
_chemical_absolute_configuration     '-'

_symmetry_cell_setting               triclinic    
_symmetry_space_group_name_H-M       'P ?'
_symmetry_space_group_name_Hall      'P ?'

loop_
_atom_type_symbol                      
_atom_type_description                 
_atom_type_scat_dispersion_real        
_atom_type_scat_dispersion_imag        
_atom_type_scat_source                 
 'C' 'C'    0.0033   0.0016
'Su & Coppens. Acta. Cryst. (1997) A53, 749-762. '                    
 'H' 'H'    0.0000   0.0000
'Su & Coppens. Acta. Cryst. (1997) A53, 749-762. '                    
 'N' 'N'    0.0061   0.0033
'Su & Coppens. Acta. Cryst. (1997) A53, 749-762. '                    
 'Cl' 'Cl'    0.1484   0.1585
'Su & Coppens. Acta. Cryst. (1997) A53, 749-762. '                    

loop_
_symmetry_equiv_pos_as_xyz           
'x, y, z'
'-x, -y, -z'
_cell_length_a                6.570 
_cell_length_b                7.676 
_cell_length_c                12.610 
_cell_angle_alpha             85.17 
_cell_angle_beta              76.79 
_cell_angle_gamma             73.87 
_cell_volume                   594.6 
_cell_formula_units_Z                2
_cell_measurement_temperature        ?
_cell_measurement_reflns_used        ?
_cell_measurement_theta_min          ?
_cell_measurement_theta_max          ?
_exptl_crystal_description           ? 
_exptl_crystal_colour                ? 
_exptl_crystal_size_max              ? 
_exptl_crystal_size_mid              ? 
_exptl_crystal_size_min              ? 
_exptl_crystal_density_meas          ? 
_exptl_crystal_density_diffrn       1.437
_exptl_crystal_density_method       'not measured' 
_exptl_crystal_F_000                 268
_exptl_absorpt_process_details       ?  
_exptl_absorpt_coefficient_mu        ?  
_exptl_absorpt_correction_type       ?  
_exptl_absorpt_correction_T_min      ?  
_exptl_absorpt_correction_T_max      ?  
_exptl_special_details               
;
?
;
_diffrn_ambient_temperature          ?  
_diffrn_radiation_wavelength        0.71073
_diffrn_radiation_type              MoK\a 
_diffrn_radiation_source          'fine-focus sealed tube' 
_diffrn_radiation_monochromator      ? 
_diffrn_measurement_device_type      ? 
_diffrn_measurement_method           ? 
_diffrn_detector_area_resol_mean     ? 
_diffrn_standards_number             ? 
_diffrn_standards_interval_count     ? 
_diffrn_standards_interval_time      ? 
_diffrn_standards_decay_%            ? 
_diffrn_reflns_number                ? 
_diffrn_reflns_av_R_equivalents      ? 
_diffrn_reflns_av_sigmaI/netI        0.02102
_diffrn_reflns_limit_h_min          -8
_diffrn_reflns_limit_h_max           8
_diffrn_reflns_limit_k_min         -10
_diffrn_reflns_limit_k_max          10
_diffrn_reflns_limit_l_min           0
_diffrn_reflns_limit_l_max          17
_diffrn_reflns_theta_min            1.66
_diffrn_reflns_theta_max           28.99
_reflns_number_total                  3114
_reflns_number_gt                     2990
_reflns_threshold_expression         >2.0sigma(I)
_computing_data_collection           ? 
_computing_cell_refinement           ? 
_computing_data_reduction            ? 
_computing_structure_solution        ? 
_computing_structure_refinement      'MoPro (J. Appl. Cryst. 2005, 38, 38-54)'
_computing_molecular_graphics        ? 
_computing_publication_material      ? 
_iucr_refine_instructions_details  
; 
# ! MoPro 12.6 29/09/2015 21:22:07 C:\Users\user\Desktop\Benzydyna_comparison\TAAM_2_Fragmenty\HKL_merged_I\Benz_TAAM_58\mopro_lsdb_frag_01.par 
# ! reflections hkl file : C:\Users\user\Desktop\Benzydyna_comparison\TAAM_2_Fragmenty\HKL_merged_I\Benz_TAAM_58\sortav_freeformat.hkl refin. vs. F^2 
# ! atomic table file : C:\Users\user\Desktop\Programy_Krys\MoPro\MoProSuite\LibMoPro\mopro.tab 
# ! wave functions file : C:\Users\user\Desktop\Programy_Krys\MoPro\MoProSuite\LibMoPro\WAVEF_Su_Coppens_relativistic 
# ! RF factor = 0.892 % RI factor = 1.664% 
# ! wR2F factor = 1.266 % wR2I factor = 2.461% 
# ! g.o.f.(F**2) = 1.046 Nvar= 201 Nref= 3113 Nfree= 0 0.04<sinT/l< 0.68 
#  
# WSIG 1.00000 ! weighting scheme 
#  ! SPACE GROUP P ? 
#  
# CELL 6.5705 7.6756 12.6098 85.1650 76.7850 73.8680 0.71073 
# ZERR 0.0000 0.0000 0.0000 0.0000 0.0000 0.0000 
#  
# SYMM 1 P CENTRO 
#  X , Y, Z 
#  
# SCALE 1 1.213870 
#  
# FMULT 1.00000 
#  
# UOVER 0.00000 0.00000 0.00000 0.00000 0.00000 0.00000 ANI 
#  
# SOLVT 0.00000 50.00000 
#  
# EXTIN 0.00000 GAUSSIAN ISOT TYP1 ! G*10^4 
#  
#  
# DUMMY 2 
# DUMY 0.89536 0.67027 0.33322 D1 0 ! atom # 31 
# DUMY 0.60261 0.82367 0.66606 D2 0 ! atom # 32 
#  
# KAPPA 7 
#  1.000000 1.000000 ! # 1 1 MOL CL1 2x 
#  0.990000 0.811000 ! # 2 1 MOL N1 2x 
#  1.004000 0.917000 ! # 3 1 MOL C1 2x 
#  1.004000 0.909000 ! # 4 1 MOL C2 8x 
#  0.999000 0.887000 ! # 5 1 MOL C4 2x 
#  1.178000 1.316000 ! # 6 1 MOL H1A 6x 
#  1.110000 1.158000 ! # 7 1 MOL H2 8x 
#  
# ATOMS 30 
#  
# ATOM 1 CL1 MOL 1 0.040064 0.176101 0.080868 1.0000 1 Cl 
#  XY H2 H1A HEX K1 V0 M0 Q0 
# UANI 0.013122 0.010510 0.010945 -.004673 -.000530 -.000292 
#  8.00000 0. 0. 0. 0. 0. 0. 0. 0. 0. 
#  0. 0. 0. 0. 0. 0. 0. 
#  0. 0. 0. 0. 0. 0. 0. 0. 0. 
#  
# ATOM 2 CL2 MOL 1 0.460315 0.324908 0.911370 1.0000 1 Cl 
#  XY H12 C12 HEX K1 V0 M0 Q0 
# UANI 0.013528 0.011526 0.011562 -.004953 -.000749 -.000153 
#  8.00000 0. 0. 0. 0. 0. 0. 0. 0. 0. 
#  0. 0. 0. 0. 0. 0. 0. 
#  0. 0. 0. 0. 0. 0. 0. 0. 0. 
#  
# ATOM 3 N1 MOL 1 1.103274 0.566062 0.115470 1.0000 1 N 
#  ZX C1 H1A HEX K2 V0 M0 Q0 
# UANI 0.013603 0.012231 0.008277 -.004360 -.000515 -.000954 
#  5.09206 0. 0. 0. 0.042 0. 0. 0. 0. 0. 
#  0.268 0. 0. 0. 0. 0.212 0. 
#  0.048 0. 0. 0. 0. -.095 0. 0. 0. 
#  
# ATOM 4 N2 MOL 1 0.411634 0.923524 0.886381 1.0000 1 N 
#  ZX C7 H2A HEX K2 V0 M0 Q0 
# UANI 0.013510 0.012940 0.008298 -.003935 -.000638 -.001215 
#  5.09206 0. 0. 0. 0.042 0. 0. 0. 0. 0. 
#  0.268 0. 0. 0. 0. 0.212 0. 
#  0.048 0. 0. 0. 0. -.095 0. 0. 0. 
#  
# ATOM 5 C1 MOL 1 0.993968 0.619122 0.226905 1.0000 1 C 
#  XY D1 C2 HEX K3 V0 M0 Q0 
# UANI 0.010838 0.010161 0.008865 -.003552 -.001601 -.000184 
#  3.92406 0. 0.172 0. 0. -.063 0. 0. -.173 0. 
#  0. 0.031 0. 0. 0. -.249 0. 
#  0. 0. 0. -.020 0. 0. 0. 0.013 0. 
#  
# ATOM 6 C2 MOL 1 0.934556 0.490364 0.302682 1.0000 1 C 
#  XY D1 C1 HEX K4 V0 M0 Q0 
# UANI 0.014419 0.009821 0.009183 -.004117 -.000588 -.000666 
#  3.89655 0. 0.056 0. 0. -.180 0. 0. -.029 0. 
#  0. 0.030 0. 0. 0. -.264 0. 
#  0.020 0. 0. -.019 0. 0. 0. 0. 0. 
#  
# ATOM 7 C3 MOL 1 0.836755 0.542637 0.409584 1.0000 1 C 
#  XY D1 C2 HEX K4 V0 M0 Q0 
# UANI 0.014469 0.010203 0.008711 -.004601 -.000457 -.000161 
#  3.89655 0. 0.056 0. 0. -.180 0. 0. -.029 0. 
#  0. 0.030 0. 0. 0. -.264 0. 
#  0.020 0. 0. -.019 0. 0. 0. 0. 0. 
#  
# ATOM 8 C4 MOL 1 0.794675 0.722472 0.441652 1.0000 1 C 
#  XY D1 C5 HEX K5 V0 M0 Q0 
# UANI 0.010707 0.010481 0.008435 -.003423 -.001026 -.000635 
#  4.01117 0. 0.047 0. 0. -.179 0. 0. -.033 0. 
#  0. 0.026 0. 0. 0. -.289 0. 
#  0.018 0. 0. -.013 0. 0. 0. 0. 0. 
#  
# ATOM 9 C5 MOL 1 0.855471 0.849089 0.362468 1.0000 1 C 
#  XY D1 C6 HEX K4 V0 M0 Q0 
# UANI 0.015144 0.009613 0.009399 -.003746 -.000750 -.000515 
#  3.89655 0. 0.056 0. 0. -.180 0. 0. -.029 0. 
#  0. 0.030 0. 0. 0. -.264 0. 
#  0.020 0. 0. -.019 0. 0. 0. 0. 0. 
#  
# ATOM 10 C6 MOL 1 0.956897 0.798066 0.255815 1.0000 1 C 
#  XY D1 C1 HEX K4 V0 M0 Q0 
# UANI 0.015066 0.010060 0.009094 -.004535 -.000934 0.000069 
#  3.89655 0. 0.056 0. 0. -.180 0. 0. -.029 0. 
#  0. 0.030 0. 0. 0. -.264 0. 
#  0.020 0. 0. -.019 0. 0. 0. 0. 0. 
#  
# ATOM 11 C7 MOL 1 0.512831 0.871008 0.773730 1.0000 1 C 
#  XY D2 C12 HEX K3 V0 M0 Q0 
# UANI 0.010987 0.011175 0.008885 -.003695 -.001197 -.000696 
#  3.92406 0. 0.172 0. 0. -.063 0. 0. -.173 0. 
#  0. 0.031 0. 0. 0. -.249 0. 
#  0. 0. 0. -.020 0. 0. 0. 0.013 0. 
#  
# ATOM 12 C8 MOL 1 0.632644 0.977102 0.706820 1.0000 1 C 
#  XY D2 C7 HEX K4 V0 M0 Q0 
# UANI 0.014541 0.013191 0.009892 -.006646 0.000170 -.002245 
#  3.89655 0. 0.056 0. 0. -.180 0. 0. -.029 0. 
#  0. 0.030 0. 0. 0. -.264 0. 
#  0.020 0. 0. -.019 0. 0. 0. 0. 0. 
#  
# ATOM 13 C9 MOL 1 0.722425 0.928640 0.598731 1.0000 1 C 
#  XY D2 C8 HEX K4 V0 M0 Q0 
# UANI 0.014304 0.012920 0.009714 -.006858 0.000755 -.001704 
#  3.89655 0. 0.056 0. 0. -.180 0. 0. -.029 0. 
#  0. 0.030 0. 0. 0. -.264 0. 
#  0.020 0. 0. -.019 0. 0. 0. 0. 0. 
#  
# ATOM 14 C10 MOL 1 0.693844 0.775621 0.556149 1.0000 1 C 
#  XY D2 C11 HEX K5 V0 M0 Q0 
# UANI 0.010861 0.011100 0.008612 -.004015 -.000830 -.000982 
#  4.01117 0. 0.047 0. 0. -.179 0. 0. -.033 0. 
#  0. 0.026 0. 0. 0. -.289 0. 
#  0.018 0. 0. -.013 0. 0. 0. 0. 0. 
#  
# ATOM 15 C11 MOL 1 0.572009 0.671942 0.626381 1.0000 1 C 
#  XY D2 C12 HEX K4 V0 M0 Q0 
# UANI 0.013805 0.012081 0.009987 -.005999 0.000167 -.001694 
#  3.89655 0. 0.056 0. 0. -.180 0. 0. -.029 0. 
#  0. 0.030 0. 0. 0. -.264 0. 
#  0.020 0. 0. -.019 0. 0. 0. 0. 0. 
#  
# ATOM 16 C12 MOL 1 0.481799 0.717993 0.734840 1.0000 1 C 
#  XY D2 C7 HEX K4 V0 M0 Q0 
# UANI 0.013778 0.011673 0.009642 -.005583 0.000322 -.000916 
#  3.89655 0. 0.056 0. 0. -.180 0. 0. -.029 0. 
#  0. 0.030 0. 0. 0. -.264 0. 
#  0.020 0. 0. -.019 0. 0. 0. 0. 0. 
#  
# ATOM 17 H1A MOL 1 1.105487 0.439369 0.100795 1.0000 1 H 
#  ZY N1 C1 QUA K6 V0 M0 Q0 
# UISO 0.031077 
#  0.76411 0. 0. 0. 0.141 0.061 0. 0. 0. 0. 
#  
# ATOM 18 H1B MOL 1 1.254235 0.577614 0.098708 1.0000 1 H 
#  ZY N1 C1 QUA K6 V0 M0 Q0 
# UISO 0.031757 
#  0.76411 0. 0. 0. 0.141 0.061 0. 0. 0. 0. 
#  
# ATOM 19 H1C MOL 1 1.034011 0.651896 0.059705 1.0000 1 H 
#  ZY N1 C1 QUA K6 V0 M0 Q0 
# UISO 0.032526 
#  0.76411 0. 0. 0. 0.141 0.061 0. 0. 0. 0. 
#  
# ATOM 20 H2 MOL 1 0.969021 0.352520 0.280159 1.0000 1 H 
#  ZY C2 C1 QUA K7 V0 M0 Q0 
# UISO 0.028045 
#  1.02355 0. 0. 0. 0.182 0.086 0. 0. 0. 0. 
#  
# ATOM 21 H2A MOL 1 0.408581 1.050861 0.899010 1.0000 1 H 
#  ZY N2 C7 QUA K6 V0 M0 Q0 
# UISO 0.029196 
#  0.76411 0. 0. 0. 0.141 0.061 0. 0. 0. 0. 
#  
# ATOM 22 H2B MOL 1 0.482990 0.839570 0.941958 1.0000 1 H 
#  ZY N2 C7 QUA K6 V0 M0 Q0 
# UISO 0.029611 
#  0.76411 0. 0. 0. 0.141 0.061 0. 0. 0. 0. 
#  
# ATOM 23 H2C MOL 1 0.258468 0.913846 0.905183 1.0000 1 H 
#  ZY N2 C7 QUA K6 V0 M0 Q0 
# UISO 0.028952 
#  0.76411 0. 0. 0. 0.141 0.061 0. 0. 0. 0. 
#  
# ATOM 24 H3 MOL 1 0.802785 0.440037 0.467827 1.0000 1 H 
#  ZY C3 C2 QUA K7 V0 M0 Q0 
# UISO 0.029587 
#  1.02355 0. 0. 0. 0.182 0.086 0. 0. 0. 0. 
#  
# ATOM 25 H5 MOL 1 0.817856 0.988913 0.381562 1.0000 1 H 
#  ZY C5 C6 QUA K7 V0 M0 Q0 
# UISO 0.027132 
#  1.02355 0. 0. 0. 0.182 0.086 0. 0. 0. 0. 
#  
# ATOM 26 H6 MOL 1 1.003705 0.894509 0.197911 1.0000 1 H 
#  ZY C6 C1 QUA K7 V0 M0 Q0 
# UISO 0.028683 
#  1.02355 0. 0. 0. 0.182 0.086 0. 0. 0. 0. 
#  
# ATOM 27 H8 MOL 1 0.656183 1.092267 0.737554 1.0000 1 H 
#  ZY C8 C7 QUA K7 V0 M0 Q0 
# UISO 0.029676 
#  1.02355 0. 0. 0. 0.182 0.086 0. 0. 0. 0. 
#  
# ATOM 28 H9 MOL 1 0.817552 1.008227 0.550233 1.0000 1 H 
#  ZY C9 C8 QUA K7 V0 M0 Q0 
# UISO 0.028577 
#  1.02355 0. 0. 0. 0.182 0.086 0. 0. 0. 0. 
#  
# ATOM 29 H11 MOL 1 0.542233 0.556816 0.598080 1.0000 1 H 
#  ZY C11 C12 QUA K7 V0 M0 Q0 
# UISO 0.027740 
#  1.02355 0. 0. 0. 0.182 0.086 0. 0. 0. 0. 
#  
# ATOM 30 H12 MOL 1 0.390480 0.639318 0.785366 1.0000 1 H 
#  ZY C12 C7 QUA K7 V0 M0 Q0 
# UISO 0.028206 
#  1.02355 0. 0. 0. 0.182 0.086 0. 0. 0. 0. 
#  
# ANHAR 0 3 ! number_of_anharmonic_atoms max_order 
# ! 1 ! atom number 
# ! 0.00E+00 0.00E+00 0.00E+00 0.00E+00 0.00E+00 0.00E+00 0.00E+00 0.00E+00 
# ! 0.00E+00 0.00E+00 
#  
#  
# STOP 
; 
_refine_special_details              
;
 Refinement of F^2^ against reflections.
 The threshold expression of F^2^ > 2sigma(F^2^) is
 used for calculating R-factors(gt) and is not
 relevant to the choice of reflections for refinement.
 R-factors based on F^2^ are statistically about twice
 as large as those based on F, and R-factors based on
 ALL data will be even larger.
;
_refine_ls_structure_factor_coef     Fsqd 
_refine_ls_matrix_type                full
_refine_ls_weighting_scheme          sigma
_refine_ls_weighting_details         ?
_atom_sites_solution_primary      direct 
_atom_sites_solution_secondary    difmap 
_atom_sites_solution_hydrogens    geom   
_refine_ls_hydrogen_treatment    refall
_refine_ls_extinction_method        'none'              
_refine_ls_abs_structure_details     ?
_refine_ls_abs_structure_Flack       ?
_refine_ls_number_reflns              3113
_refine_ls_number_parameters           201
_refine_ls_number_restraints             0
# R-factors: R(F)  &  wR2(I) 
_refine_ls_R_factor_all              0.0089
## R_factor_all computed for  I/sigmaI >   0.00
_refine_ls_R_factor_gt               0.0095
_refine_ls_wR_factor_ref             0.0591
_refine_ls_wR_factor_gt              0.0590
_refine_ls_goodness_of_fit_ref       2.443
_refine_ls_restrained_S_all          0.000
_refine_ls_shift/su_max              0.004
_refine_ls_shift/su_mean             0.000

_diffrn_measured_fraction_theta_max     0.999
_diffrn_reflns_theta_full               28.99
_diffrn_measured_fraction_theta_full    0.999
_refine_diff_density_max                ?
_refine_diff_density_min                ?
_refine_diff_density_rms                ?
###  to get diff_density_max min & rms : 
###  run MoPro  : WRIT FOUR   to create FOURier file 
###  run VMoPro : FOUR  FastFourierTransform   to get a 3D grid (Xplor format) on whole unit-cell
###             & GRID  STAT   to get max min rms statistics


loop_
_atom_site_type_symbol      
_atom_site_label            
_atom_site_fract_x          
_atom_site_fract_y          
_atom_site_fract_z          
_atom_site_U_iso_or_equiv   
_atom_site_adp_type         
_atom_site_occupancy        
_atom_site_calc_flag        
_atom_site_refinement_flag_posn  
_atom_site_refinement_flag_adp  
_atom_site_disorder_assembly
_atom_site_disorder_group   
Cl CL1 0.040064(1) 0.176101(1) 0.080868(0) 0.01155(1) Uani 1 d . . . .
Cl CL2 0.46032(1) 0.324908(1) 0.911370(0) 0.01220(2) Uani 1 d . . . .
N  N1 1.10327(4) 0.56606(3) 0.11547(2) 0.01144(4) Uani 1 d . . . .
N  N2 0.41163(4) 0.92352(3) 0.88638(2) 0.01172(4) Uani 1 d . . . .
C  C1 0.99397(4) 0.61912(4) 0.22690(2) 0.00989(4) Uani 1 d . . . .
C  C2 0.93456(4) 0.49036(4) 0.30268(2) 0.01126(4) Uani 1 d . . . .
C  C3 0.83676(5) 0.54264(4) 0.40958(2) 0.01120(4) Uani 1 d . . . .
C  C4 0.79468(5) 0.72247(4) 0.44165(2) 0.00990(4) Uani 1 d . . . .
C  C5 0.85547(4) 0.84909(4) 0.36247(2) 0.01159(4) Uani 1 d . . . .
C  C6 0.95690(4) 0.79807(4) 0.25581(2) 0.01146(4) Uani 1 d . . . .
C  C7 0.51283(4) 0.87101(4) 0.77373(2) 0.01032(4) Uani 1 d . . . .
C  C8 0.63264(4) 0.97710(4) 0.70682(2) 0.01228(4) Uani 1 d . . . .
C  C9 0.72242(5) 0.92864(4) 0.59873(2) 0.01212(4) Uani 1 d . . . .
C  C10 0.69384(5) 0.77562(4) 0.55615(2) 0.01013(4) Uani 1 d . . . .
C  C11 0.57201(4) 0.67194(4) 0.62638(2) 0.01180(4) Uani 1 d . . . .
C  C12 0.48180(4) 0.71799(4) 0.73484(2) 0.01168(4) Uani 1 d . . . .
H  H1A 1.105(1) 0.4394(9) 0.1008(5) 0.031(1) Uiso 1 d U . . .
H  H1B 1.254(1) 0.5776(8) 0.0987(5) 0.032(2) Uiso 1 d U . . .
H  H1C 1.034(1) 0.6519(9) 0.0597(5) 0.033(1) Uiso 1 d U . . .
H  H2 0.9690(8) 0.3525(6) 0.2802(3) 0.028(1) Uiso 1 d U . . .
H  H2A 0.409(1) 1.0509(9) 0.8990(5) 0.029(1) Uiso 1 d U . . .
H  H2B 0.483(1) 0.8396(9) 0.9420(5) 0.030(1) Uiso 1 d U . . .
H  H2C 0.258(1) 0.9138(8) 0.9052(5) 0.029(1) Uiso 1 d U . . .
H  H3 0.8028(8) 0.4400(6) 0.4678(4) 0.030(1) Uiso 1 d U . . .
H  H5 0.8179(7) 0.9889(6) 0.3816(3) 0.027(1) Uiso 1 d U . . .
H  H6 1.0037(8) 0.8945(6) 0.1979(4) 0.029(1) Uiso 1 d U . . .
H  H8 0.6562(8) 1.0923(6) 0.7376(3) 0.030(1) Uiso 1 d U . . .
H  H9 0.8176(8) 1.0082(6) 0.5502(4) 0.029(1) Uiso 1 d U . . .
H  H11 0.5422(7) 0.5568(6) 0.5981(3) 0.028(1) Uiso 1 d U . . .
H  H12 0.3905(8) 0.6393(6) 0.7854(4) 0.028(1) Uiso 1 d U . . .

loop_ 
_atom_site_aniso_label 
_atom_site_aniso_U_11 
_atom_site_aniso_U_22 
_atom_site_aniso_U_33 
_atom_site_aniso_U_12 
_atom_site_aniso_U_13 
_atom_site_aniso_U_23 
CL1 0.01312(4) 0.01051(4) 0.01094(4) -0.00467(3) -0.00053(2) -0.00029(2)  
CL2 0.01353(4) 0.01153(4) 0.01156(4) -0.00495(3) -0.00075(3) -0.00015(2)  
N1 0.0136(1) 0.0122(1) 0.00828(10) -0.00436(9) -0.00052(8) -0.00095(8)  
N2 0.0135(1) 0.0129(1) 0.00830(10) -0.00393(8) -0.00064(8) -0.00121(8)  
C1 0.0108(1) 0.0102(1) 0.0089(1) -0.00355(9) -0.00160(8) -0.00018(8)  
C2 0.0144(1) 0.0098(1) 0.0092(1) -0.00412(9) -0.00059(9) -0.00067(8)  
C3 0.0145(1) 0.0102(1) 0.0087(1) -0.00460(9) -0.00046(8) -0.00016(8)  
C4 0.0107(1) 0.0105(1) 0.0084(1) -0.00342(9) -0.00103(9) -0.00064(9)  
C5 0.0151(1) 0.0096(1) 0.0094(1) -0.00375(9) -0.00075(9) -0.00052(8)  
C6 0.0151(1) 0.0101(1) 0.0091(1) -0.00454(9) -0.00093(9) 0.000069(8)  
C7 0.0110(1) 0.0112(1) 0.0089(1) -0.00369(9) -0.00120(9) -0.00070(8)  
C8 0.0145(1) 0.0132(1) 0.0099(1) -0.00665(9) 0.00017(9) -0.00224(9)  
C9 0.0143(1) 0.0129(1) 0.0097(1) -0.00686(9) 0.00075(9) -0.00170(9)  
C10 0.0109(1) 0.0111(1) 0.0086(1) -0.00401(9) -0.00083(8) -0.00098(9)  
C11 0.0138(1) 0.0121(1) 0.0100(1) -0.00600(9) 0.00017(9) -0.00169(8)  
C12 0.0138(1) 0.0117(1) 0.0096(1) -0.00558(9) 0.00032(9) -0.00092(8)  

_geom_special_details                
;                                    
;                                    

loop_
_geom_bond_atom_site_label_1         
_geom_bond_atom_site_label_2         
_geom_bond_distance                  
_geom_bond_site_symmetry_2           
_geom_bond_publ_flag                 
N1 C1 1.4590(3) . ? 
N1 H1B 0.993(7) . ? 
N1 H1A 1.001(7) . ? 
N1 H1C 1.018(7) . ? 
N2 C7 1.4622(3) . ? 
N2 H2A 0.997(7) . ? 
N2 H2C 1.002(7) . ? 
N2 H2B 1.016(7) . ? 
C1 C2 1.3881(4) . ? 
C1 C6 1.3916(4) . ? 
C2 C3 1.3939(3) . ? 
C2 H2 1.067(5) . ? 
C3 C4 1.4058(4) . ? 
C3 H3 1.065(5) . ? 
C4 C10 1.4838(4) . ? 
C4 C5 1.4039(4) . ? 
C5 C6 1.3929(3) . ? 
C5 H5 1.068(4) . ? 
C6 H6 1.053(5) . ? 
C7 C8 1.3898(4) . ? 
C7 C12 1.3919(4) . ? 
C8 C9 1.3928(3) . ? 
C8 H8 1.057(5) . ? 
C9 C10 1.4064(4) . ? 
C9 H9 1.055(5) . ? 
C10 C11 1.4034(4) . ? 
C11 C12 1.3933(3) . ? 
C11 H11 1.062(5) . ? 
C12 H12 1.045(5) . ? 

loop_
_geom_angle_atom_site_label_1        
_geom_angle_atom_site_label_2        
_geom_angle_atom_site_label_3        
_geom_angle                          
_geom_angle_site_symmetry_1          
_geom_angle_site_symmetry_3          
_geom_angle_publ_flag                
N1 C1 C2 119.82(2) . . ? 
N1 C1 C6 118.92(2) . . ? 
N2 C7 C8 119.58(3) . . ? 
N2 C7 C12 119.08(3) . . ? 
C1 N1 H1B 111.1(4) . . ? 
C1 N1 H1A 112.4(4) . . ? 
C1 N1 H1C 111.8(4) . . ? 
C1 C2 C3 118.89(2) . . ? 
C1 C2 H2 120.5(3) . . ? 
C1 C6 C5 119.24(2) . . ? 
C1 C6 H6 120.7(3) . . ? 
C2 C1 C6 121.23(2) . . ? 
C2 C3 C4 121.55(3) . . ? 
C2 C3 H3 117.8(3) . . ? 
C3 C4 C10 120.99(3) . . ? 
C3 C4 C5 117.88(2) . . ? 
C3 C2 H2 120.6(3) . . ? 
C4 C10 C11 121.09(3) . . ? 
C4 C10 C9 121.07(3) . . ? 
C4 C5 C6 121.19(3) . . ? 
C4 C5 H5 120.6(3) . . ? 
C4 C3 H3 120.6(3) . . ? 
C5 C4 C10 121.11(2) . . ? 
C5 C6 H6 120.1(3) . . ? 
C6 C5 H5 118.1(3) . . ? 
C7 N2 H2A 111.8(4) . . ? 
C7 N2 H2C 110.5(4) . . ? 
C7 N2 H2B 113.3(4) . . ? 
C7 C8 C9 118.96(3) . . ? 
C7 C8 H8 120.6(3) . . ? 
C7 C12 C11 118.96(3) . . ? 
C7 C12 H12 121.0(3) . . ? 
C8 C7 C12 121.31(3) . . ? 
C8 C9 C10 121.47(3) . . ? 
C8 C9 H9 117.7(3) . . ? 
C9 C10 C11 117.81(3) . . ? 
C9 C8 H8 120.5(3) . . ? 
C10 C11 C12 121.49(2) . . ? 
C10 C11 H11 121.0(3) . . ? 
C10 C9 H9 120.8(3) . . ? 
C11 C12 H12 120.1(3) . . ? 
C12 C11 H11 117.5(3) . . ? 
H1A N1 H1B 109.2(5) . . ? 
H1A N1 H1C 108.7(6) . . ? 
H1B N1 H1C 103.1(5) . . ? 
H2A N2 H2C 107.9(5) . . ? 
H2A N2 H2B 109.2(6) . . ? 
H2B N2 H2C 103.7(5) . . ? 

loop_
_geom_torsion_atom_site_label_1      
_geom_torsion_atom_site_label_2      
_geom_torsion_atom_site_label_3      
_geom_torsion_atom_site_label_4      
_geom_torsion                        
_geom_torsion_site_symmetry_1        
_geom_torsion_site_symmetry_2        
_geom_torsion_site_symmetry_3        
_geom_torsion_site_symmetry_4        
_geom_torsion_publ_flag              
N1 C1 C2 C3 177.90(3) . . . . ? 
N1 C1 C2 H2 0.3(2) . . . . ? 
N1 C1 C6 C5 -179.07(3) . . . . ? 
N1 C1 C6 H6 1.3(2) . . . . ? 
N2 C7 C8 C9 -178.00(3) . . . . ? 
N2 C7 C8 H8 2.4(2) . . . . ? 
N2 C7 C12 C11 177.75(3) . . . . ? 
N2 C7 C12 H12 -1.3(2) . . . . ? 
C1 C2 C3 C4 0.87(2) . . . . ? 
C1 C2 C3 H3 -175.7(4) . . . . ? 
C1 C6 C5 C4 1.47(2) . . . . ? 
C1 C6 C5 H5 -175.5(3) . . . . ? 
C2 C1 N1 H1B -113.9(4) . . . . ? 
C2 C1 N1 H1A 8.9(4) . . . . ? 
C2 C1 N1 H1C 131.6(5) . . . . ? 
C2 C1 C6 C5 -0.92(2) . . . . ? 
C2 C1 C6 H6 179.5(4) . . . . ? 
C2 C3 C4 C10 -178.96(3) . . . . ? 
C2 C3 C4 C5 -0.34(2) . . . . ? 
C3 C4 C10 C11 -21.91(2) . . . . ? 
C3 C4 C10 C9 156.25(2) . . . . ? 
C3 C4 C5 C6 -0.84(2) . . . . ? 
C3 C4 C5 H5 176.1(3) . . . . ? 
C3 C2 C1 C6 -0.23(2) . . . . ? 
C4 C10 C11 C12 178.19(3) . . . . ? 
C4 C10 C11 H11 -3.2(2) . . . . ? 
C4 C10 C9 C8 -178.47(3) . . . . ? 
C4 C10 C9 H9 -0.6(3) . . . . ? 
C4 C5 C6 H6 -178.9(4) . . . . ? 
C4 C3 C2 H2 178.4(4) . . . . ? 
C5 C4 C10 C11 159.51(2) . . . . ? 
C5 C4 C10 C9 -22.32(2) . . . . ? 
C5 C4 C3 H3 176.1(4) . . . . ? 
C6 C1 N1 H1B 64.3(4) . . . . ? 
C6 C1 N1 H1A -172.9(5) . . . . ? 
C6 C1 N1 H1C -50.3(4) . . . . ? 
C6 C1 C2 H2 -177.8(4) . . . . ? 
C6 C5 C4 C10 177.77(3) . . . . ? 
C7 C8 C9 C10 0.18(2) . . . . ? 
C7 C8 C9 H9 -177.8(4) . . . . ? 
C7 C12 C11 C10 0.36(2) . . . . ? 
C7 C12 C11 H11 -178.3(4) . . . . ? 
C8 C7 N2 H2A 14.5(4) . . . . ? 
C8 C7 N2 H2C 134.7(5) . . . . ? 
C8 C7 N2 H2B -109.5(4) . . . . ? 
C8 C7 C12 C11 -0.43(2) . . . . ? 
C8 C7 C12 H12 -179.5(4) . . . . ? 
C8 C9 C10 C11 -0.25(2) . . . . ? 
C9 C10 C11 C12 -0.03(2) . . . . ? 
C9 C10 C11 H11 178.6(3) . . . . ? 
C9 C8 C7 C12 0.16(2) . . . . ? 
C10 C4 C5 H5 -5.3(2) . . . . ? 
C10 C4 C3 H3 -2.5(2) . . . . ? 
C10 C11 C12 H12 179.4(4) . . . . ? 
C10 C9 C8 H8 179.8(4) . . . . ? 
C11 C10 C9 H9 177.6(4) . . . . ? 
C12 C7 N2 H2A -163.7(5) . . . . ? 
C12 C7 N2 H2C -43.5(4) . . . . ? 
C12 C7 N2 H2B 72.3(4) . . . . ? 
C12 C7 C8 H8 -179.4(4) . . . . ? 
H2 C2 C3 H3 1.9(4) . . . . ? 
H5 C5 C6 H6 4.1(4) . . . . ? 
H8 C8 C9 H9 1.8(4) . . . . ? 
H11 C11 C12 H12 0.8(4) . . . . ? 

loop_
_geom_hbond_atom_site_label_D        
_geom_hbond_atom_site_label_H        
_geom_hbond_atom_site_label_A        
_geom_hbond_distance_DH              
_geom_hbond_distance_HA              
_geom_hbond_distance_DA              
_geom_hbond_angle_DHA                
_geom_hbond_site_symmetry_A          
C3 H3 C11 1.065(5) 2.679(4) 2.9679(4) 95.0(3)  1_555   
C5 H5 C9 1.068(4) 2.696(4) 2.9719(4) 94.2(2)  1_555   
C9 H9 C5 1.055(5) 2.685(4) 2.9719(4) 95.2(3)  1_555   
C11 H11 C3 1.062(5) 2.689(4) 2.9679(4) 94.5(3)  1_555   
N2 H2A CL2 0.997(7) 2.245(7) 3.2327(3) 170.3(6)  1_565   
N2 H2A CL1 0.997(7) 2.930(6) 3.3417(3) 105.8(4)  1_566   
N2 H2C CL1 1.002(7) 2.952(6) 3.3417(3) 104.2(4)  1_566   
N2 H2C CL1 1.002(7) 2.220(7) 3.1955(3) 164.0(6)  2_566   
C12 H12 CL1 1.045(5) 2.975(5) 3.5979(3) 118.9(3)  2_566   
N1 H1A CL2 1.001(7) 2.930(6) 3.3441(2) 105.8(4)  1_654   
N1 H1B CL2 0.993(7) 3.004(6) 3.3441(2) 101.3(4)  1_654   
N1 H1A CL1 1.001(7) 2.225(7) 3.2118(3) 168.7(6)  1_655   
C6 H6 CL1 1.053(5) 2.549(5) 3.5827(3) 167.2(4)  1_665   
N1 H1C CL1 1.018(7) 2.183(7) 3.1839(2) 167.2(6)  2_665   
N2 H2B CL1 1.016(7) 3.050(6) 3.5819(3) 113.7(4)  2_666   
N2 H2B CL2 1.016(7) 2.194(6) 3.1809(2) 163.4(5)  2_667   
N2 H2C C6 1.002(7) 3.136(6) 3.4798(4) 101.7(4)  2_676   
C5 H5 C7 1.068(4) 3.163(5) 3.4366(4) 95.7(3)  2_676   
N1 H1B CL2 0.993(7) 2.179(7) 3.1431(3) 163.2(6)  2_766   
C2 H2 C10 1.067(5) 3.267(5) 3.4500(4) 90.7(3)  2_766   
C3 H3 C3 1.065(5) 3.146(5) 3.3815(5) 93.4(3)  2_766   
C3 H3 C4 1.065(5) 3.027(5) 3.4956(4) 107.4(3)  2_766   
C3 H3 C10 1.065(5) 3.218(5) 3.4512(4) 93.5(3)  2_766   

loop_
_publ_author_name      
_publ_author_address   
,'?'  
; ? 
;  

_publ_requested_journal          '?' 
_publ_contact_author                ? 
_publ_contact_author_phone        '?' 
_publ_contact_author_fax          '?' 
_publ_contact_author_email        '?' 
_publ_section_title 
;  
 ?  
;  
_publ_section_comment  
;  
 ?  
;  
_publ_section_references 
;  
 ?  
;  
