# Supplementary material for: Yes, one can obtain better quality structures from routine X-ray data collection
Source: IUCrJ. 2016 Jan 1;3(Pt 1):61–70. doi: 10.1107/S2052252515020941 (PMC4704080; doi:10.1107/S2052252515020941)
Supplement: Supplementary file 3 [file m-03-00061-sup3.zip › X-ray/BENZ_TAAM/BENZ_TAAM_60.cif]

data_I  
_audit_creation_method             'MoPro12'     
_chemical_name_systematic            ? 
_chemical_name_common                ? 
_chemical_formula_moiety             'C12 H14 N2 Cl2'
_chemical_formula_sum                'C12 H14 N2 Cl2'
_chemical_formula_weight             257.148
_chemical_absolute_configuration     '-'

_symmetry_cell_setting               triclinic    
_symmetry_space_group_name_H-M       'P ?'
_symmetry_space_group_name_Hall      'P ?'

loop_
_atom_type_symbol                      
_atom_type_description                 
_atom_type_scat_dispersion_real        
_atom_type_scat_dispersion_imag        
_atom_type_scat_source                 
 'C' 'C'    0.0033   0.0016
'Su & Coppens. Acta. Cryst. (1997) A53, 749-762. '                    
 'H' 'H'    0.0000   0.0000
'Su & Coppens. Acta. Cryst. (1997) A53, 749-762. '                    
 'N' 'N'    0.0061   0.0033
'Su & Coppens. Acta. Cryst. (1997) A53, 749-762. '                    
 'Cl' 'Cl'    0.1484   0.1585
'Su & Coppens. Acta. Cryst. (1997) A53, 749-762. '                    

loop_
_symmetry_equiv_pos_as_xyz           
'x, y, z'
'-x, -y, -z'
_cell_length_a                6.570 
_cell_length_b                7.676 
_cell_length_c                12.610 
_cell_angle_alpha             85.17 
_cell_angle_beta              76.79 
_cell_angle_gamma             73.87 
_cell_volume                   594.6 
_cell_formula_units_Z                2
_cell_measurement_temperature        ?
_cell_measurement_reflns_used        ?
_cell_measurement_theta_min          ?
_cell_measurement_theta_max          ?
_exptl_crystal_description           ? 
_exptl_crystal_colour                ? 
_exptl_crystal_size_max              ? 
_exptl_crystal_size_mid              ? 
_exptl_crystal_size_min              ? 
_exptl_crystal_density_meas          ? 
_exptl_crystal_density_diffrn       1.437
_exptl_crystal_density_method       'not measured' 
_exptl_crystal_F_000                 268
_exptl_absorpt_process_details       ?  
_exptl_absorpt_coefficient_mu        ?  
_exptl_absorpt_correction_type       ?  
_exptl_absorpt_correction_T_min      ?  
_exptl_absorpt_correction_T_max      ?  
_exptl_special_details               
;
?
;
_diffrn_ambient_temperature          ?  
_diffrn_radiation_wavelength        0.71073
_diffrn_radiation_type              MoK\a 
_diffrn_radiation_source          'fine-focus sealed tube' 
_diffrn_radiation_monochromator      ? 
_diffrn_measurement_device_type      ? 
_diffrn_measurement_method           ? 
_diffrn_detector_area_resol_mean     ? 
_diffrn_standards_number             ? 
_diffrn_standards_interval_count     ? 
_diffrn_standards_interval_time      ? 
_diffrn_standards_decay_%            ? 
_diffrn_reflns_number                ? 
_diffrn_reflns_av_R_equivalents      ? 
_diffrn_reflns_av_sigmaI/netI        0.02098
_diffrn_reflns_limit_h_min          -8
_diffrn_reflns_limit_h_max           9
_diffrn_reflns_limit_k_min         -10
_diffrn_reflns_limit_k_max          10
_diffrn_reflns_limit_l_min           0
_diffrn_reflns_limit_l_max          17
_diffrn_reflns_theta_min            1.66
_diffrn_reflns_theta_max           30.02
_reflns_number_total                  3419
_reflns_number_gt                     3281
_reflns_threshold_expression         >2.0sigma(I)
_computing_data_collection           ? 
_computing_cell_refinement           ? 
_computing_data_reduction            ? 
_computing_structure_solution        ? 
_computing_structure_refinement      'MoPro (J. Appl. Cryst. 2005, 38, 38-54)'
_computing_molecular_graphics        ? 
_computing_publication_material      ? 
_iucr_refine_instructions_details  
; 
# ! MoPro 12.6 29/09/2015 21:22:15 C:\Users\user\Desktop\Benzydyna_comparison\TAAM_2_Fragmenty\HKL_merged_I\Benz_TAAM_60\mopro_lsdb_frag_01.par 
# ! reflections hkl file : C:\Users\user\Desktop\Benzydyna_comparison\TAAM_2_Fragmenty\HKL_merged_I\Benz_TAAM_60\sortav_freeformat.hkl refin. vs. F^2 
# ! atomic table file : C:\Users\user\Desktop\Programy_Krys\MoPro\MoProSuite\LibMoPro\mopro.tab 
# ! wave functions file : C:\Users\user\Desktop\Programy_Krys\MoPro\MoProSuite\LibMoPro\WAVEF_Su_Coppens_relativistic 
# ! RF factor = 0.886 % RI factor = 1.629% 
# ! wR2F factor = 1.246 % wR2I factor = 2.427% 
# ! g.o.f.(F**2) = 1.027 Nvar= 201 Nref= 3418 Nfree= 0 0.04<sinT/l< 0.70 
#  
# WSIG 1.00000 ! weighting scheme 
#  ! SPACE GROUP P ? 
#  
# CELL 6.5705 7.6756 12.6098 85.1650 76.7850 73.8680 0.71073 
# ZERR 0.0000 0.0000 0.0000 0.0000 0.0000 0.0000 
#  
# SYMM 1 P CENTRO 
#  X , Y, Z 
#  
# SCALE 1 1.213414 
#  
# FMULT 1.00000 
#  
# UOVER 0.00000 0.00000 0.00000 0.00000 0.00000 0.00000 ANI 
#  
# SOLVT 0.00000 50.00000 
#  
# EXTIN 0.00000 GAUSSIAN ISOT TYP1 ! G*10^4 
#  
#  
# DUMMY 2 
# DUMY 0.89536 0.67027 0.33322 D1 0 ! atom # 31 
# DUMY 0.60261 0.82367 0.66606 D2 0 ! atom # 32 
#  
# KAPPA 7 
#  1.000000 1.000000 ! # 1 1 MOL CL1 2x 
#  0.990000 0.811000 ! # 2 1 MOL N1 2x 
#  1.004000 0.917000 ! # 3 1 MOL C1 2x 
#  1.004000 0.909000 ! # 4 1 MOL C2 8x 
#  0.999000 0.887000 ! # 5 1 MOL C4 2x 
#  1.178000 1.316000 ! # 6 1 MOL H1A 6x 
#  1.110000 1.158000 ! # 7 1 MOL H2 8x 
#  
# ATOMS 30 
#  
# ATOM 1 CL1 MOL 1 0.040070 0.176099 0.080867 1.0000 1 Cl 
#  XY H2 H1A HEX K1 V0 M0 Q0 
# UANI 0.013101 0.010495 0.010912 -.004662 -.000538 -.000271 
#  8.00000 0. 0. 0. 0. 0. 0. 0. 0. 0. 
#  0. 0. 0. 0. 0. 0. 0. 
#  0. 0. 0. 0. 0. 0. 0. 0. 0. 
#  
# ATOM 2 CL2 MOL 1 0.460310 0.324907 0.911372 1.0000 1 Cl 
#  XY H12 C12 HEX K1 V0 M0 Q0 
# UANI 0.013511 0.011512 0.011522 -.004939 -.000740 -.000137 
#  8.00000 0. 0. 0. 0. 0. 0. 0. 0. 0. 
#  0. 0. 0. 0. 0. 0. 0. 
#  0. 0. 0. 0. 0. 0. 0. 0. 0. 
#  
# ATOM 3 N1 MOL 1 1.103281 0.566073 0.115473 1.0000 1 N 
#  ZX C1 H1A HEX K2 V0 M0 Q0 
# UANI 0.013595 0.012211 0.008204 -.004357 -.000451 -.001029 
#  5.09206 0. 0. 0. 0.042 0. 0. 0. 0. 0. 
#  0.268 0. 0. 0. 0. 0.212 0. 
#  0.048 0. 0. 0. 0. -.095 0. 0. 0. 
#  
# ATOM 4 N2 MOL 1 0.411640 0.923510 0.886379 1.0000 1 N 
#  ZX C7 H2A HEX K2 V0 M0 Q0 
# UANI 0.013484 0.012917 0.008244 -.003916 -.000613 -.001275 
#  5.09206 0. 0. 0. 0.042 0. 0. 0. 0. 0. 
#  0.268 0. 0. 0. 0. 0.212 0. 
#  0.048 0. 0. 0. 0. -.095 0. 0. 0. 
#  
# ATOM 5 C1 MOL 1 0.993981 0.619112 0.226911 1.0000 1 C 
#  XY D1 C2 HEX K3 V0 M0 Q0 
# UANI 0.010865 0.010118 0.008772 -.003535 -.001554 -.000175 
#  3.92406 0. 0.172 0. 0. -.063 0. 0. -.173 0. 
#  0. 0.031 0. 0. 0. -.249 0. 
#  0. 0. 0. -.020 0. 0. 0. 0.013 0. 
#  
# ATOM 6 C2 MOL 1 0.934547 0.490353 0.302676 1.0000 1 C 
#  XY D1 C1 HEX K4 V0 M0 Q0 
# UANI 0.014315 0.009830 0.009089 -.004133 -.000585 -.000656 
#  3.89655 0. 0.056 0. 0. -.180 0. 0. -.029 0. 
#  0. 0.030 0. 0. 0. -.264 0. 
#  0.020 0. 0. -.019 0. 0. 0. 0. 0. 
#  
# ATOM 7 C3 MOL 1 0.836756 0.542645 0.409584 1.0000 1 C 
#  XY D1 C2 HEX K4 V0 M0 Q0 
# UANI 0.014477 0.010218 0.008635 -.004583 -.000404 -.000152 
#  3.89655 0. 0.056 0. 0. -.180 0. 0. -.029 0. 
#  0. 0.030 0. 0. 0. -.264 0. 
#  0.020 0. 0. -.019 0. 0. 0. 0. 0. 
#  
# ATOM 8 C4 MOL 1 0.794661 0.722463 0.441650 1.0000 1 C 
#  XY D1 C5 HEX K5 V0 M0 Q0 
# UANI 0.010732 0.010464 0.008331 -.003352 -.001018 -.000626 
#  4.01117 0. 0.047 0. 0. -.179 0. 0. -.033 0. 
#  0. 0.026 0. 0. 0. -.289 0. 
#  0.018 0. 0. -.013 0. 0. 0. 0. 0. 
#  
# ATOM 9 C5 MOL 1 0.855460 0.849071 0.362470 1.0000 1 C 
#  XY D1 C6 HEX K4 V0 M0 Q0 
# UANI 0.015100 0.009601 0.009336 -.003739 -.000777 -.000497 
#  3.89655 0. 0.056 0. 0. -.180 0. 0. -.029 0. 
#  0. 0.030 0. 0. 0. -.264 0. 
#  0.020 0. 0. -.019 0. 0. 0. 0. 0. 
#  
# ATOM 10 C6 MOL 1 0.956903 0.798055 0.255813 1.0000 1 C 
#  XY D1 C1 HEX K4 V0 M0 Q0 
# UANI 0.015125 0.009975 0.009005 -.004514 -.000921 0.000047 
#  3.89655 0. 0.056 0. 0. -.180 0. 0. -.029 0. 
#  0. 0.030 0. 0. 0. -.264 0. 
#  0.020 0. 0. -.019 0. 0. 0. 0. 0. 
#  
# ATOM 11 C7 MOL 1 0.512801 0.871004 0.773728 1.0000 1 C 
#  XY D2 C12 HEX K3 V0 M0 Q0 
# UANI 0.010955 0.011137 0.008840 -.003694 -.001160 -.000702 
#  3.92406 0. 0.172 0. 0. -.063 0. 0. -.173 0. 
#  0. 0.031 0. 0. 0. -.249 0. 
#  0. 0. 0. -.020 0. 0. 0. 0.013 0. 
#  
# ATOM 12 C8 MOL 1 0.632619 0.977118 0.706823 1.0000 1 C 
#  XY D2 C7 HEX K4 V0 M0 Q0 
# UANI 0.014536 0.013205 0.009789 -.006660 0.000243 -.002244 
#  3.89655 0. 0.056 0. 0. -.180 0. 0. -.029 0. 
#  0. 0.030 0. 0. 0. -.264 0. 
#  0.020 0. 0. -.019 0. 0. 0. 0. 0. 
#  
# ATOM 13 C9 MOL 1 0.722435 0.928639 0.598730 1.0000 1 C 
#  XY D2 C8 HEX K4 V0 M0 Q0 
# UANI 0.014265 0.012941 0.009643 -.006803 0.000729 -.001726 
#  3.89655 0. 0.056 0. 0. -.180 0. 0. -.029 0. 
#  0. 0.030 0. 0. 0. -.264 0. 
#  0.020 0. 0. -.019 0. 0. 0. 0. 0. 
#  
# ATOM 14 C10 MOL 1 0.693836 0.775627 0.556155 1.0000 1 C 
#  XY D2 C11 HEX K5 V0 M0 Q0 
# UANI 0.010843 0.011105 0.008553 -.003982 -.000805 -.000956 
#  4.01117 0. 0.047 0. 0. -.179 0. 0. -.033 0. 
#  0. 0.026 0. 0. 0. -.289 0. 
#  0.018 0. 0. -.013 0. 0. 0. 0. 0. 
#  
# ATOM 15 C11 MOL 1 0.572013 0.671946 0.626379 1.0000 1 C 
#  XY D2 C12 HEX K4 V0 M0 Q0 
# UANI 0.013859 0.012039 0.009837 -.005938 0.000274 -.001730 
#  3.89655 0. 0.056 0. 0. -.180 0. 0. -.029 0. 
#  0. 0.030 0. 0. 0. -.264 0. 
#  0.020 0. 0. -.019 0. 0. 0. 0. 0. 
#  
# ATOM 16 C12 MOL 1 0.481788 0.718006 0.734857 1.0000 1 C 
#  XY D2 C7 HEX K4 V0 M0 Q0 
# UANI 0.013797 0.011663 0.009519 -.005567 0.000351 -.000969 
#  3.89655 0. 0.056 0. 0. -.180 0. 0. -.029 0. 
#  0. 0.030 0. 0. 0. -.264 0. 
#  0.020 0. 0. -.019 0. 0. 0. 0. 0. 
#  
# ATOM 17 H1A MOL 1 1.105482 0.439456 0.100713 1.0000 1 H 
#  ZY N1 C1 QUA K6 V0 M0 Q0 
# UISO 0.030702 
#  0.76411 0. 0. 0. 0.141 0.061 0. 0. 0. 0. 
#  
# ATOM 18 H1B MOL 1 1.254342 0.577688 0.098650 1.0000 1 H 
#  ZY N1 C1 QUA K6 V0 M0 Q0 
# UISO 0.031705 
#  0.76411 0. 0. 0. 0.141 0.061 0. 0. 0. 0. 
#  
# ATOM 19 H1C MOL 1 1.033672 0.651944 0.059619 1.0000 1 H 
#  ZY N1 C1 QUA K6 V0 M0 Q0 
# UISO 0.032623 
#  0.76411 0. 0. 0. 0.141 0.061 0. 0. 0. 0. 
#  
# ATOM 20 H2 MOL 1 0.969085 0.352382 0.280154 1.0000 1 H 
#  ZY C2 C1 QUA K7 V0 M0 Q0 
# UISO 0.028073 
#  1.02355 0. 0. 0. 0.182 0.086 0. 0. 0. 0. 
#  
# ATOM 21 H2A MOL 1 0.408618 1.050824 0.899061 1.0000 1 H 
#  ZY N2 C7 QUA K6 V0 M0 Q0 
# UISO 0.028954 
#  0.76411 0. 0. 0. 0.141 0.061 0. 0. 0. 0. 
#  
# ATOM 22 H2B MOL 1 0.483151 0.839475 0.942073 1.0000 1 H 
#  ZY N2 C7 QUA K6 V0 M0 Q0 
# UISO 0.029480 
#  0.76411 0. 0. 0. 0.141 0.061 0. 0. 0. 0. 
#  
# ATOM 23 H2C MOL 1 0.258444 0.913942 0.905173 1.0000 1 H 
#  ZY N2 C7 QUA K6 V0 M0 Q0 
# UISO 0.028758 
#  0.76411 0. 0. 0. 0.141 0.061 0. 0. 0. 0. 
#  
# ATOM 24 H3 MOL 1 0.802759 0.440051 0.467823 1.0000 1 H 
#  ZY C3 C2 QUA K7 V0 M0 Q0 
# UISO 0.029655 
#  1.02355 0. 0. 0. 0.182 0.086 0. 0. 0. 0. 
#  
# ATOM 25 H5 MOL 1 0.817829 0.988943 0.381552 1.0000 1 H 
#  ZY C5 C6 QUA K7 V0 M0 Q0 
# UISO 0.027107 
#  1.02355 0. 0. 0. 0.182 0.086 0. 0. 0. 0. 
#  
# ATOM 26 H6 MOL 1 1.003802 0.894619 0.197927 1.0000 1 H 
#  ZY C6 C1 QUA K7 V0 M0 Q0 
# UISO 0.028618 
#  1.02355 0. 0. 0. 0.182 0.086 0. 0. 0. 0. 
#  
# ATOM 27 H8 MOL 1 0.656259 1.092434 0.737580 1.0000 1 H 
#  ZY C8 C7 QUA K7 V0 M0 Q0 
# UISO 0.029729 
#  1.02355 0. 0. 0. 0.182 0.086 0. 0. 0. 0. 
#  
# ATOM 28 H9 MOL 1 0.817635 1.008296 0.550177 1.0000 1 H 
#  ZY C9 C8 QUA K7 V0 M0 Q0 
# UISO 0.028659 
#  1.02355 0. 0. 0. 0.182 0.086 0. 0. 0. 0. 
#  
# ATOM 29 H11 MOL 1 0.542306 0.556769 0.597994 1.0000 1 H 
#  ZY C11 C12 QUA K7 V0 M0 Q0 
# UISO 0.027858 
#  1.02355 0. 0. 0. 0.182 0.086 0. 0. 0. 0. 
#  
# ATOM 30 H12 MOL 1 0.390430 0.639263 0.785380 1.0000 1 H 
#  ZY C12 C7 QUA K7 V0 M0 Q0 
# UISO 0.028221 
#  1.02355 0. 0. 0. 0.182 0.086 0. 0. 0. 0. 
#  
# ANHAR 0 3 ! number_of_anharmonic_atoms max_order 
# ! 1 ! atom number 
# ! 0.00E+00 0.00E+00 0.00E+00 0.00E+00 0.00E+00 0.00E+00 0.00E+00 0.00E+00 
# ! 0.00E+00 0.00E+00 
#  
#  
# STOP 
; 
_refine_special_details              
;
 Refinement of F^2^ against reflections.
 The threshold expression of F^2^ > 2sigma(F^2^) is
 used for calculating R-factors(gt) and is not
 relevant to the choice of reflections for refinement.
 R-factors based on F^2^ are statistically about twice
 as large as those based on F, and R-factors based on
 ALL data will be even larger.
;
_refine_ls_structure_factor_coef     Fsqd 
_refine_ls_matrix_type                full
_refine_ls_weighting_scheme          sigma
_refine_ls_weighting_details         ?
_atom_sites_solution_primary      direct 
_atom_sites_solution_secondary    difmap 
_atom_sites_solution_hydrogens    geom   
_refine_ls_hydrogen_treatment    refall
_refine_ls_extinction_method        'none'              
_refine_ls_abs_structure_details     ?
_refine_ls_abs_structure_Flack       ?
_refine_ls_number_reflns              3418
_refine_ls_number_parameters           201
_refine_ls_number_restraints             0
# R-factors: R(F)  &  wR2(I) 
_refine_ls_R_factor_all              0.0089
## R_factor_all computed for  I/sigmaI >   0.00
_refine_ls_R_factor_gt               0.0093
_refine_ls_wR_factor_ref             0.0567
_refine_ls_wR_factor_gt              0.0566
_refine_ls_goodness_of_fit_ref       2.336
_refine_ls_restrained_S_all          0.000
_refine_ls_shift/su_max              0.005
_refine_ls_shift/su_mean             0.000

_diffrn_measured_fraction_theta_max     0.999
_diffrn_reflns_theta_full               30.02
_diffrn_measured_fraction_theta_full    0.999
_refine_diff_density_max                ?
_refine_diff_density_min                ?
_refine_diff_density_rms                ?
###  to get diff_density_max min & rms : 
###  run MoPro  : WRIT FOUR   to create FOURier file 
###  run VMoPro : FOUR  FastFourierTransform   to get a 3D grid (Xplor format) on whole unit-cell
###             & GRID  STAT   to get max min rms statistics


loop_
_atom_site_type_symbol      
_atom_site_label            
_atom_site_fract_x          
_atom_site_fract_y          
_atom_site_fract_z          
_atom_site_U_iso_or_equiv   
_atom_site_adp_type         
_atom_site_occupancy        
_atom_site_calc_flag        
_atom_site_refinement_flag_posn  
_atom_site_refinement_flag_adp  
_atom_site_disorder_assembly
_atom_site_disorder_group   
Cl CL1 0.040070(1) 0.176099(1) 0.080867(0) 0.01153(1) Uani 1 d . . . .
Cl CL2 0.460310(1) 0.324907(1) 0.911372(0) 0.01218(1) Uani 1 d . . . .
N  N1 1.10328(4) 0.56607(3) 0.11547(2) 0.01141(4) Uani 1 d . . . .
N  N2 0.41164(4) 0.92351(3) 0.88638(2) 0.01169(4) Uani 1 d . . . .
C  C1 0.99398(4) 0.61911(3) 0.22691(2) 0.00986(4) Uani 1 d . . . .
C  C2 0.93455(4) 0.49035(3) 0.30268(2) 0.01118(4) Uani 1 d . . . .
C  C3 0.83676(4) 0.54264(3) 0.40958(2) 0.01119(4) Uani 1 d . . . .
C  C4 0.79466(4) 0.72246(3) 0.44165(2) 0.00988(4) Uani 1 d . . . .
C  C5 0.85546(4) 0.84907(3) 0.36247(2) 0.01154(4) Uani 1 d . . . .
C  C6 0.95690(4) 0.79805(3) 0.25581(2) 0.01142(4) Uani 1 d . . . .
C  C7 0.51280(4) 0.87100(3) 0.77373(2) 0.01029(4) Uani 1 d . . . .
C  C8 0.63262(4) 0.97712(3) 0.70682(2) 0.01226(4) Uani 1 d . . . .
C  C9 0.72244(4) 0.92864(3) 0.59873(2) 0.01209(4) Uani 1 d . . . .
C  C10 0.69384(4) 0.77563(3) 0.55616(2) 0.01012(4) Uani 1 d . . . .
C  C11 0.57201(4) 0.67195(3) 0.62638(2) 0.01178(4) Uani 1 d . . . .
C  C12 0.48179(4) 0.71801(3) 0.73486(2) 0.01164(4) Uani 1 d . . . .
H  H1A 1.105(1) 0.4395(9) 0.1007(5) 0.031(1) Uiso 1 d U . . .
H  H1B 1.254(1) 0.5777(8) 0.0987(5) 0.032(1) Uiso 1 d U . . .
H  H1C 1.034(1) 0.6519(9) 0.0596(5) 0.033(1) Uiso 1 d U . . .
H  H2 0.9691(7) 0.3524(6) 0.2802(3) 0.028(1) Uiso 1 d U . . .
H  H2A 0.409(1) 1.0508(9) 0.8991(5) 0.029(1) Uiso 1 d U . . .
H  H2B 0.483(1) 0.8395(8) 0.9421(5) 0.029(1) Uiso 1 d U . . .
H  H2C 0.258(1) 0.9139(8) 0.9052(5) 0.029(1) Uiso 1 d U . . .
H  H3 0.8028(7) 0.4401(6) 0.4678(4) 0.030(1) Uiso 1 d U . . .
H  H5 0.8178(7) 0.9889(6) 0.3816(3) 0.027(1) Uiso 1 d U . . .
H  H6 1.0038(7) 0.8946(6) 0.1979(4) 0.029(1) Uiso 1 d U . . .
H  H8 0.6563(7) 1.0924(6) 0.7376(3) 0.030(1) Uiso 1 d U . . .
H  H9 0.8176(7) 1.0083(6) 0.5502(3) 0.029(1) Uiso 1 d U . . .
H  H11 0.5423(7) 0.5568(6) 0.5980(3) 0.028(1) Uiso 1 d U . . .
H  H12 0.3904(8) 0.6393(6) 0.7854(4) 0.028(1) Uiso 1 d U . . .

loop_ 
_atom_site_aniso_label 
_atom_site_aniso_U_11 
_atom_site_aniso_U_22 
_atom_site_aniso_U_33 
_atom_site_aniso_U_12 
_atom_site_aniso_U_13 
_atom_site_aniso_U_23 
CL1 0.01310(3) 0.01050(3) 0.01091(3) -0.00466(2) -0.00054(2) -0.00027(2)  
CL2 0.01351(4) 0.01151(3) 0.01152(3) -0.00494(2) -0.00074(2) -0.00014(2)  
N1 0.01360(10) 0.01221(10) 0.00820(9) -0.00436(8) -0.00045(7) -0.00103(7)  
N2 0.01348(10) 0.01292(10) 0.00824(9) -0.00392(8) -0.00061(7) -0.00127(7)  
C1 0.01086(10) 0.0101(1) 0.00877(9) -0.00354(8) -0.00155(8) -0.00017(8)  
C2 0.0143(1) 0.00983(10) 0.00909(9) -0.00413(8) -0.00059(8) -0.00066(7)  
C3 0.0145(1) 0.01022(10) 0.00864(9) -0.00458(8) -0.00040(8) -0.00015(7)  
C4 0.01073(10) 0.0105(1) 0.00833(9) -0.00335(8) -0.00102(8) -0.00063(8)  
C5 0.0151(1) 0.00960(10) 0.00934(9) -0.00374(8) -0.00078(8) -0.00050(7)  
C6 0.0151(1) 0.0100(1) 0.00900(10) -0.00451(8) -0.00092(8) 0.000047(7)  
C7 0.0110(1) 0.0111(1) 0.00884(10) -0.00369(8) -0.00116(8) -0.00070(8)  
C8 0.0145(1) 0.0132(1) 0.00979(10) -0.00666(8) 0.00024(8) -0.00224(8)  
C9 0.0143(1) 0.0129(1) 0.00964(10) -0.00680(8) 0.00073(8) -0.00173(8)  
C10 0.01084(10) 0.0111(1) 0.00855(9) -0.00398(8) -0.00080(8) -0.00096(8)  
C11 0.0139(1) 0.0120(1) 0.00984(10) -0.00594(8) 0.00027(8) -0.00173(8)  
C12 0.0138(1) 0.0117(1) 0.00952(10) -0.00557(8) 0.00035(8) -0.00097(8)  

_geom_special_details                
;                                    
;                                    

loop_
_geom_bond_atom_site_label_1         
_geom_bond_atom_site_label_2         
_geom_bond_distance                  
_geom_bond_site_symmetry_2           
_geom_bond_publ_flag                 
N1 C1 1.4590(3) . ? 
N1 H1B 0.994(7) . ? 
N1 H1A 1.000(7) . ? 
N1 H1C 1.020(7) . ? 
N2 C7 1.4622(3) . ? 
N2 H2A 0.998(6) . ? 
N2 H2C 1.002(7) . ? 
N2 H2B 1.018(6) . ? 
C1 C2 1.3881(3) . ? 
C1 C6 1.3916(3) . ? 
C2 C3 1.3940(3) . ? 
C2 H2 1.068(5) . ? 
C3 C4 1.4056(3) . ? 
C3 H3 1.065(5) . ? 
C4 C10 1.4839(4) . ? 
C4 C5 1.4038(3) . ? 
C5 C6 1.3930(3) . ? 
C5 H5 1.068(4) . ? 
C6 H6 1.054(5) . ? 
C7 C8 1.3899(3) . ? 
C7 C12 1.3916(3) . ? 
C8 C9 1.3929(3) . ? 
C8 H8 1.058(5) . ? 
C9 C10 1.4064(3) . ? 
C9 H9 1.056(5) . ? 
C10 C11 1.4033(3) . ? 
C11 C12 1.3935(3) . ? 
C11 H11 1.063(5) . ? 
C12 H12 1.046(5) . ? 

loop_
_geom_angle_atom_site_label_1        
_geom_angle_atom_site_label_2        
_geom_angle_atom_site_label_3        
_geom_angle                          
_geom_angle_site_symmetry_1          
_geom_angle_site_symmetry_3          
_geom_angle_publ_flag                
N1 C1 C2 119.82(2) . . ? 
N1 C1 C6 118.92(2) . . ? 
N2 C7 C8 119.57(3) . . ? 
N2 C7 C12 119.08(3) . . ? 
C1 N1 H1B 111.1(4) . . ? 
C1 N1 H1A 112.5(4) . . ? 
C1 N1 H1C 111.8(4) . . ? 
C1 C2 C3 118.88(2) . . ? 
C1 C2 H2 120.5(3) . . ? 
C1 C6 C5 119.24(2) . . ? 
C1 C6 H6 120.7(3) . . ? 
C2 C1 C6 121.24(2) . . ? 
C2 C3 C4 121.56(2) . . ? 
C2 C3 H3 117.8(3) . . ? 
C3 C4 C10 121.00(2) . . ? 
C3 C4 C5 117.88(2) . . ? 
C3 C2 H2 120.6(3) . . ? 
C4 C10 C11 121.08(2) . . ? 
C4 C10 C9 121.07(3) . . ? 
C4 C5 C6 121.20(3) . . ? 
C4 C5 H5 120.7(3) . . ? 
C4 C3 H3 120.6(3) . . ? 
C5 C4 C10 121.11(2) . . ? 
C5 C6 H6 120.0(3) . . ? 
C6 C5 H5 118.1(2) . . ? 
C7 N2 H2A 111.9(4) . . ? 
C7 N2 H2C 110.5(4) . . ? 
C7 N2 H2B 113.3(4) . . ? 
C7 C8 C9 118.96(3) . . ? 
C7 C8 H8 120.6(3) . . ? 
C7 C12 C11 118.95(3) . . ? 
C7 C12 H12 121.0(3) . . ? 
C8 C7 C12 121.32(3) . . ? 
C8 C9 C10 121.47(3) . . ? 
C8 C9 H9 117.7(3) . . ? 
C9 C10 C11 117.82(3) . . ? 
C9 C8 H8 120.5(3) . . ? 
C10 C11 C12 121.48(2) . . ? 
C10 C11 H11 120.9(3) . . ? 
C10 C9 H9 120.8(3) . . ? 
C11 C12 H12 120.0(3) . . ? 
C12 C11 H11 117.6(3) . . ? 
H1A N1 H1B 109.2(5) . . ? 
H1A N1 H1C 108.6(5) . . ? 
H1B N1 H1C 103.1(5) . . ? 
H2A N2 H2C 107.8(5) . . ? 
H2A N2 H2B 109.1(5) . . ? 
H2B N2 H2C 103.7(5) . . ? 

loop_
_geom_torsion_atom_site_label_1      
_geom_torsion_atom_site_label_2      
_geom_torsion_atom_site_label_3      
_geom_torsion_atom_site_label_4      
_geom_torsion                        
_geom_torsion_site_symmetry_1        
_geom_torsion_site_symmetry_2        
_geom_torsion_site_symmetry_3        
_geom_torsion_site_symmetry_4        
_geom_torsion_publ_flag              
N1 C1 C2 C3 177.90(2) . . . . ? 
N1 C1 C2 H2 0.4(2) . . . . ? 
N1 C1 C6 C5 -179.08(3) . . . . ? 
N1 C1 C6 H6 1.3(2) . . . . ? 
N2 C7 C8 C9 -178.02(2) . . . . ? 
N2 C7 C8 H8 2.4(2) . . . . ? 
N2 C7 C12 C11 177.76(2) . . . . ? 
N2 C7 C12 H12 -1.3(2) . . . . ? 
C1 C2 C3 C4 0.89(2) . . . . ? 
C1 C2 C3 H3 -175.7(3) . . . . ? 
C1 C6 C5 C4 1.46(2) . . . . ? 
C1 C6 C5 H5 -175.5(3) . . . . ? 
C2 C1 N1 H1B -113.9(4) . . . . ? 
C2 C1 N1 H1A 8.9(3) . . . . ? 
C2 C1 N1 H1C 131.4(5) . . . . ? 
C2 C1 C6 C5 -0.91(2) . . . . ? 
C2 C1 C6 H6 179.5(3) . . . . ? 
C2 C3 C4 C10 -178.96(3) . . . . ? 
C2 C3 C4 C5 -0.35(2) . . . . ? 
C3 C4 C10 C11 -21.92(2) . . . . ? 
C3 C4 C10 C9 156.24(2) . . . . ? 
C3 C4 C5 C6 -0.84(2) . . . . ? 
C3 C4 C5 H5 176.1(3) . . . . ? 
C3 C2 C1 C6 -0.25(2) . . . . ? 
C4 C10 C11 C12 178.20(3) . . . . ? 
C4 C10 C11 H11 -3.2(2) . . . . ? 
C4 C10 C9 C8 -178.48(3) . . . . ? 
C4 C10 C9 H9 -0.6(2) . . . . ? 
C4 C5 C6 H6 -178.9(3) . . . . ? 
C4 C3 C2 H2 178.4(3) . . . . ? 
C5 C4 C10 C11 159.52(2) . . . . ? 
C5 C4 C10 C9 -22.32(2) . . . . ? 
C5 C4 C3 H3 176.1(3) . . . . ? 
C6 C1 N1 H1B 64.3(4) . . . . ? 
C6 C1 N1 H1A -172.9(5) . . . . ? 
C6 C1 N1 H1C -50.4(4) . . . . ? 
C6 C1 C2 H2 -177.8(3) . . . . ? 
C6 C5 C4 C10 177.77(3) . . . . ? 
C7 C8 C9 C10 0.19(2) . . . . ? 
C7 C8 C9 H9 -177.8(4) . . . . ? 
C7 C12 C11 C10 0.36(2) . . . . ? 
C7 C12 C11 H11 -178.3(3) . . . . ? 
C8 C7 N2 H2A 14.5(3) . . . . ? 
C8 C7 N2 H2C 134.6(5) . . . . ? 
C8 C7 N2 H2B -109.5(4) . . . . ? 
C8 C7 C12 C11 -0.44(2) . . . . ? 
C8 C7 C12 H12 -179.5(4) . . . . ? 
C8 C9 C10 C11 -0.26(2) . . . . ? 
C9 C10 C11 C12 0.000(23) . . . . ? 
C9 C10 C11 H11 178.6(3) . . . . ? 
C9 C8 C7 C12 0.16(2) . . . . ? 
C10 C4 C5 H5 -5.3(2) . . . . ? 
C10 C4 C3 H3 -2.5(2) . . . . ? 
C10 C11 C12 H12 179.4(4) . . . . ? 
C10 C9 C8 H8 179.8(4) . . . . ? 
C11 C10 C9 H9 177.7(4) . . . . ? 
C12 C7 N2 H2A -163.8(4) . . . . ? 
C12 C7 N2 H2C -43.6(4) . . . . ? 
C12 C7 N2 H2B 72.3(4) . . . . ? 
C12 C7 C8 H8 -179.4(4) . . . . ? 
H2 C2 C3 H3 1.9(4) . . . . ? 
H5 C5 C6 H6 4.1(4) . . . . ? 
H8 C8 C9 H9 1.8(4) . . . . ? 
H11 C11 C12 H12 0.8(4) . . . . ? 

loop_
_geom_hbond_atom_site_label_D        
_geom_hbond_atom_site_label_H        
_geom_hbond_atom_site_label_A        
_geom_hbond_distance_DH              
_geom_hbond_distance_HA              
_geom_hbond_distance_DA              
_geom_hbond_angle_DHA                
_geom_hbond_site_symmetry_A          
C3 H3 C11 1.065(5) 2.679(4) 2.9678(3) 95.0(3)  1_555   
C5 H5 C9 1.068(4) 2.696(4) 2.9719(3) 94.2(2)  1_555   
C9 H9 C5 1.056(5) 2.685(4) 2.9719(3) 95.2(3)  1_555   
C11 H11 C3 1.063(5) 2.688(4) 2.9678(3) 94.6(3)  1_555   
N2 H2A CL2 0.998(6) 2.245(7) 3.2328(2) 170.2(6)  1_565   
N2 H2A CL1 0.998(6) 2.930(6) 3.3418(2) 105.8(4)  1_566   
N2 H2C CL1 1.002(7) 2.951(6) 3.3418(2) 104.2(4)  1_566   
N2 H2C CL1 1.002(7) 2.220(7) 3.1955(2) 164.0(6)  2_566   
C12 H12 CL1 1.046(5) 2.975(4) 3.5978(3) 118.9(3)  2_566   
N1 H1A CL2 1.000(7) 2.929(6) 3.3441(2) 105.9(4)  1_654   
N1 H1B CL2 0.994(7) 3.004(6) 3.3441(2) 101.3(4)  1_654   
N1 H1A CL1 1.000(7) 2.225(7) 3.2119(2) 168.7(6)  1_655   
C6 H6 CL1 1.054(5) 2.548(5) 3.5827(2) 167.2(4)  1_665   
N1 H1C CL1 1.020(7) 2.181(6) 3.1840(2) 167.1(5)  2_665   
N2 H2B CL1 1.018(6) 3.049(6) 3.5819(2) 113.7(4)  2_666   
N2 H2B CL2 1.018(6) 2.192(6) 3.1808(2) 163.4(5)  2_667   
N2 H2C C6 1.002(7) 3.135(6) 3.4799(3) 101.7(4)  2_676   
C5 H5 C7 1.068(4) 3.162(4) 3.4365(3) 95.7(3)  2_676   
N1 H1B CL2 0.994(7) 2.178(7) 3.1430(2) 163.2(6)  2_766   
C2 H2 C10 1.068(5) 3.267(4) 3.4501(3) 90.8(3)  2_766   
C3 H3 C3 1.065(5) 3.147(5) 3.3815(5) 93.4(3)  2_766   
C3 H3 C4 1.065(5) 3.027(5) 3.4957(3) 107.3(3)  2_766   
C3 H3 C10 1.065(5) 3.218(5) 3.4513(4) 93.5(3)  2_766   

loop_
_publ_author_name      
_publ_author_address   
,'?'  
; ? 
;  

_publ_requested_journal          '?' 
_publ_contact_author                ? 
_publ_contact_author_phone        '?' 
_publ_contact_author_fax          '?' 
_publ_contact_author_email        '?' 
_publ_section_title 
;  
 ?  
;  
_publ_section_comment  
;  
 ?  
;  
_publ_section_references 
;  
 ?  
;  
