# Supplementary material for: Yes, one can obtain better quality structures from routine X-ray data collection
Source: IUCrJ. 2016 Jan 1;3(Pt 1):61–70. doi: 10.1107/S2052252515020941 (PMC4704080; doi:10.1107/S2052252515020941)
Supplement: Supplementary file 3 [file m-03-00061-sup3.zip › X-ray/BENZ_TAAM/BENZ_TAAM_62.cif]

data_I  
_audit_creation_method             'MoPro12'     
_chemical_name_systematic            ? 
_chemical_name_common                ? 
_chemical_formula_moiety             'C12 H14 N2 Cl2'
_chemical_formula_sum                'C12 H14 N2 Cl2'
_chemical_formula_weight             257.148
_chemical_absolute_configuration     '-'

_symmetry_cell_setting               triclinic    
_symmetry_space_group_name_H-M       'P ?'
_symmetry_space_group_name_Hall      'P ?'

loop_
_atom_type_symbol                      
_atom_type_description                 
_atom_type_scat_dispersion_real        
_atom_type_scat_dispersion_imag        
_atom_type_scat_source                 
 'C' 'C'    0.0033   0.0016
'Su & Coppens. Acta. Cryst. (1997) A53, 749-762. '                    
 'H' 'H'    0.0000   0.0000
'Su & Coppens. Acta. Cryst. (1997) A53, 749-762. '                    
 'N' 'N'    0.0061   0.0033
'Su & Coppens. Acta. Cryst. (1997) A53, 749-762. '                    
 'Cl' 'Cl'    0.1484   0.1585
'Su & Coppens. Acta. Cryst. (1997) A53, 749-762. '                    

loop_
_symmetry_equiv_pos_as_xyz           
'x, y, z'
'-x, -y, -z'
_cell_length_a                6.570 
_cell_length_b                7.676 
_cell_length_c                12.610 
_cell_angle_alpha             85.17 
_cell_angle_beta              76.79 
_cell_angle_gamma             73.87 
_cell_volume                   594.6 
_cell_formula_units_Z                2
_cell_measurement_temperature        ?
_cell_measurement_reflns_used        ?
_cell_measurement_theta_min          ?
_cell_measurement_theta_max          ?
_exptl_crystal_description           ? 
_exptl_crystal_colour                ? 
_exptl_crystal_size_max              ? 
_exptl_crystal_size_mid              ? 
_exptl_crystal_size_min              ? 
_exptl_crystal_density_meas          ? 
_exptl_crystal_density_diffrn       1.437
_exptl_crystal_density_method       'not measured' 
_exptl_crystal_F_000                 268
_exptl_absorpt_process_details       ?  
_exptl_absorpt_coefficient_mu        ?  
_exptl_absorpt_correction_type       ?  
_exptl_absorpt_correction_T_min      ?  
_exptl_absorpt_correction_T_max      ?  
_exptl_special_details               
;
?
;
_diffrn_ambient_temperature          ?  
_diffrn_radiation_wavelength        0.71073
_diffrn_radiation_type              MoK\a 
_diffrn_radiation_source          'fine-focus sealed tube' 
_diffrn_radiation_monochromator      ? 
_diffrn_measurement_device_type      ? 
_diffrn_measurement_method           ? 
_diffrn_detector_area_resol_mean     ? 
_diffrn_standards_number             ? 
_diffrn_standards_interval_count     ? 
_diffrn_standards_interval_time      ? 
_diffrn_standards_decay_%            ? 
_diffrn_reflns_number                ? 
_diffrn_reflns_av_R_equivalents      ? 
_diffrn_reflns_av_sigmaI/netI        0.02094
_diffrn_reflns_limit_h_min          -9
_diffrn_reflns_limit_h_max           9
_diffrn_reflns_limit_k_min         -11
_diffrn_reflns_limit_k_max          11
_diffrn_reflns_limit_l_min           0
_diffrn_reflns_limit_l_max          18
_diffrn_reflns_theta_min            1.66
_diffrn_reflns_theta_max           31.02
_reflns_number_total                  3749
_reflns_number_gt                     3595
_reflns_threshold_expression         >2.0sigma(I)
_computing_data_collection           ? 
_computing_cell_refinement           ? 
_computing_data_reduction            ? 
_computing_structure_solution        ? 
_computing_structure_refinement      'MoPro (J. Appl. Cryst. 2005, 38, 38-54)'
_computing_molecular_graphics        ? 
_computing_publication_material      ? 
_iucr_refine_instructions_details  
; 
# ! MoPro 12.6 29/09/2015 21:22:26 C:\Users\user\Desktop\Benzydyna_comparison\TAAM_2_Fragmenty\HKL_merged_I\Benz_TAAM_62\mopro_lsdb_frag_01.par 
# ! reflections hkl file : C:\Users\user\Desktop\Benzydyna_comparison\TAAM_2_Fragmenty\HKL_merged_I\Benz_TAAM_62\sortav_freeformat.hkl refin. vs. F^2 
# ! atomic table file : C:\Users\user\Desktop\Programy_Krys\MoPro\MoProSuite\LibMoPro\mopro.tab 
# ! wave functions file : C:\Users\user\Desktop\Programy_Krys\MoPro\MoProSuite\LibMoPro\WAVEF_Su_Coppens_relativistic 
# ! RF factor = 0.882 % RI factor = 1.600% 
# ! wR2F factor = 1.236 % wR2I factor = 2.409% 
# ! g.o.f.(F**2) = 1.019 Nvar= 201 Nref= 3748 Nfree= 0 0.04<sinT/l< 0.72 
#  
# WSIG 1.00000 ! weighting scheme 
#  ! SPACE GROUP P ? 
#  
# CELL 6.5705 7.6756 12.6098 85.1650 76.7850 73.8680 0.71073 
# ZERR 0.0000 0.0000 0.0000 0.0000 0.0000 0.0000 
#  
# SYMM 1 P CENTRO 
#  X , Y, Z 
#  
# SCALE 1 1.212801 
#  
# FMULT 1.00000 
#  
# UOVER 0.00000 0.00000 0.00000 0.00000 0.00000 0.00000 ANI 
#  
# SOLVT 0.00000 50.00000 
#  
# EXTIN 0.00000 GAUSSIAN ISOT TYP1 ! G*10^4 
#  
#  
# DUMMY 2 
# DUMY 0.89536 0.67027 0.33322 D1 0 ! atom # 31 
# DUMY 0.60261 0.82367 0.66606 D2 0 ! atom # 32 
#  
# KAPPA 7 
#  1.000000 1.000000 ! # 1 1 MOL CL1 2x 
#  0.990000 0.811000 ! # 2 1 MOL N1 2x 
#  1.004000 0.917000 ! # 3 1 MOL C1 2x 
#  1.004000 0.909000 ! # 4 1 MOL C2 8x 
#  0.999000 0.887000 ! # 5 1 MOL C4 2x 
#  1.178000 1.316000 ! # 6 1 MOL H1A 6x 
#  1.110000 1.158000 ! # 7 1 MOL H2 8x 
#  
# ATOMS 30 
#  
# ATOM 1 CL1 MOL 1 0.040072 0.176097 0.080870 1.0000 1 Cl 
#  XY H2 H1A HEX K1 V0 M0 Q0 
# UANI 0.013074 0.010474 0.010892 -.004648 -.000540 -.000264 
#  8.00000 0. 0. 0. 0. 0. 0. 0. 0. 0. 
#  0. 0. 0. 0. 0. 0. 0. 
#  0. 0. 0. 0. 0. 0. 0. 0. 0. 
#  
# ATOM 2 CL2 MOL 1 0.460308 0.324910 0.911369 1.0000 1 Cl 
#  XY H12 C12 HEX K1 V0 M0 Q0 
# UANI 0.013482 0.011492 0.011489 -.004922 -.000747 -.000136 
#  8.00000 0. 0. 0. 0. 0. 0. 0. 0. 0. 
#  0. 0. 0. 0. 0. 0. 0. 
#  0. 0. 0. 0. 0. 0. 0. 0. 0. 
#  
# ATOM 3 N1 MOL 1 1.103256 0.566072 0.115490 1.0000 1 N 
#  ZX C1 H1A HEX K2 V0 M0 Q0 
# UANI 0.013514 0.012231 0.008129 -.004325 -.000411 -.001065 
#  5.09206 0. 0. 0. 0.042 0. 0. 0. 0. 0. 
#  0.268 0. 0. 0. 0. 0.212 0. 
#  0.048 0. 0. 0. 0. -.095 0. 0. 0. 
#  
# ATOM 4 N2 MOL 1 0.411657 0.923527 0.886368 1.0000 1 N 
#  ZX C7 H2A HEX K2 V0 M0 Q0 
# UANI 0.013390 0.012949 0.008196 -.003864 -.000556 -.001305 
#  5.09206 0. 0. 0. 0.042 0. 0. 0. 0. 0. 
#  0.268 0. 0. 0. 0. 0.212 0. 
#  0.048 0. 0. 0. 0. -.095 0. 0. 0. 
#  
# ATOM 5 C1 MOL 1 0.993970 0.619131 0.226929 1.0000 1 C 
#  XY D1 C2 HEX K3 V0 M0 Q0 
# UANI 0.010819 0.010020 0.008587 -.003474 -.001449 -.000117 
#  3.92406 0. 0.172 0. 0. -.063 0. 0. -.173 0. 
#  0. 0.031 0. 0. 0. -.249 0. 
#  0. 0. 0. -.020 0. 0. 0. 0.013 0. 
#  
# ATOM 6 C2 MOL 1 0.934540 0.490346 0.302680 1.0000 1 C 
#  XY D1 C1 HEX K4 V0 M0 Q0 
# UANI 0.014304 0.009842 0.008948 -.004191 -.000501 -.000648 
#  3.89655 0. 0.056 0. 0. -.180 0. 0. -.029 0. 
#  0. 0.030 0. 0. 0. -.264 0. 
#  0.020 0. 0. -.019 0. 0. 0. 0. 0. 
#  
# ATOM 7 C3 MOL 1 0.836796 0.542624 0.409568 1.0000 1 C 
#  XY D1 C2 HEX K4 V0 M0 Q0 
# UANI 0.014427 0.010222 0.008578 -.004616 -.000382 -.000222 
#  3.89655 0. 0.056 0. 0. -.180 0. 0. -.029 0. 
#  0. 0.030 0. 0. 0. -.264 0. 
#  0.020 0. 0. -.019 0. 0. 0. 0. 0. 
#  
# ATOM 8 C4 MOL 1 0.794648 0.722488 0.441650 1.0000 1 C 
#  XY D1 C5 HEX K5 V0 M0 Q0 
# UANI 0.010695 0.010299 0.008299 -.003303 -.001019 -.000625 
#  4.01117 0. 0.047 0. 0. -.179 0. 0. -.033 0. 
#  0. 0.026 0. 0. 0. -.289 0. 
#  0.018 0. 0. -.013 0. 0. 0. 0. 0. 
#  
# ATOM 9 C5 MOL 1 0.855437 0.849089 0.362469 1.0000 1 C 
#  XY D1 C6 HEX K4 V0 M0 Q0 
# UANI 0.015078 0.009523 0.009180 -.003663 -.000695 -.000516 
#  3.89655 0. 0.056 0. 0. -.180 0. 0. -.029 0. 
#  0. 0.030 0. 0. 0. -.264 0. 
#  0.020 0. 0. -.019 0. 0. 0. 0. 0. 
#  
# ATOM 10 C6 MOL 1 0.956884 0.798056 0.255811 1.0000 1 C 
#  XY D1 C1 HEX K4 V0 M0 Q0 
# UANI 0.015084 0.009990 0.008877 -.004479 -.000848 0.000021 
#  3.89655 0. 0.056 0. 0. -.180 0. 0. -.029 0. 
#  0. 0.030 0. 0. 0. -.264 0. 
#  0.020 0. 0. -.019 0. 0. 0. 0. 0. 
#  
# ATOM 11 C7 MOL 1 0.512794 0.871003 0.773719 1.0000 1 C 
#  XY D2 C12 HEX K3 V0 M0 Q0 
# UANI 0.010926 0.011059 0.008699 -.003642 -.001054 -.000684 
#  3.92406 0. 0.172 0. 0. -.063 0. 0. -.173 0. 
#  0. 0.031 0. 0. 0. -.249 0. 
#  0. 0. 0. -.020 0. 0. 0. 0.013 0. 
#  
# ATOM 12 C8 MOL 1 0.632599 0.977111 0.706828 1.0000 1 C 
#  XY D2 C7 HEX K4 V0 M0 Q0 
# UANI 0.014475 0.013160 0.009636 -.006680 0.000304 -.002215 
#  3.89655 0. 0.056 0. 0. -.180 0. 0. -.029 0. 
#  0. 0.030 0. 0. 0. -.264 0. 
#  0.020 0. 0. -.019 0. 0. 0. 0. 0. 
#  
# ATOM 13 C9 MOL 1 0.722441 0.928621 0.598735 1.0000 1 C 
#  XY D2 C8 HEX K4 V0 M0 Q0 
# UANI 0.014286 0.012897 0.009565 -.006777 0.000698 -.001769 
#  3.89655 0. 0.056 0. 0. -.180 0. 0. -.029 0. 
#  0. 0.030 0. 0. 0. -.264 0. 
#  0.020 0. 0. -.019 0. 0. 0. 0. 0. 
#  
# ATOM 14 C10 MOL 1 0.693868 0.775616 0.556152 1.0000 1 C 
#  XY D2 C11 HEX K5 V0 M0 Q0 
# UANI 0.010826 0.010961 0.008512 -.003966 -.000809 -.000980 
#  4.01117 0. 0.047 0. 0. -.179 0. 0. -.033 0. 
#  0. 0.026 0. 0. 0. -.289 0. 
#  0.018 0. 0. -.013 0. 0. 0. 0. 0. 
#  
# ATOM 15 C11 MOL 1 0.572035 0.671940 0.626379 1.0000 1 C 
#  XY D2 C12 HEX K4 V0 M0 Q0 
# UANI 0.013859 0.012122 0.009652 -.006005 0.000368 -.001768 
#  3.89655 0. 0.056 0. 0. -.180 0. 0. -.029 0. 
#  0. 0.030 0. 0. 0. -.264 0. 
#  0.020 0. 0. -.019 0. 0. 0. 0. 0. 
#  
# ATOM 16 C12 MOL 1 0.481792 0.718026 0.734859 1.0000 1 C 
#  XY D2 C7 HEX K4 V0 M0 Q0 
# UANI 0.013729 0.011683 0.009397 -.005493 0.000401 -.001038 
#  3.89655 0. 0.056 0. 0. -.180 0. 0. -.029 0. 
#  0. 0.030 0. 0. 0. -.264 0. 
#  0.020 0. 0. -.019 0. 0. 0. 0. 0. 
#  
# ATOM 17 H1A MOL 1 1.105500 0.439217 0.100684 1.0000 1 H 
#  ZY N1 C1 QUA K6 V0 M0 Q0 
# UISO 0.030491 
#  0.76411 0. 0. 0. 0.141 0.061 0. 0. 0. 0. 
#  
# ATOM 18 H1B MOL 1 1.254107 0.577363 0.098651 1.0000 1 H 
#  ZY N1 C1 QUA K6 V0 M0 Q0 
# UISO 0.031770 
#  0.76411 0. 0. 0. 0.141 0.061 0. 0. 0. 0. 
#  
# ATOM 19 H1C MOL 1 1.033481 0.652116 0.059551 1.0000 1 H 
#  ZY N1 C1 QUA K6 V0 M0 Q0 
# UISO 0.032296 
#  0.76411 0. 0. 0. 0.141 0.061 0. 0. 0. 0. 
#  
# ATOM 20 H2 MOL 1 0.969087 0.352352 0.280038 1.0000 1 H 
#  ZY C2 C1 QUA K7 V0 M0 Q0 
# UISO 0.027918 
#  1.02355 0. 0. 0. 0.182 0.086 0. 0. 0. 0. 
#  
# ATOM 21 H2A MOL 1 0.408504 1.051232 0.899094 1.0000 1 H 
#  ZY N2 C7 QUA K6 V0 M0 Q0 
# UISO 0.028960 
#  0.76411 0. 0. 0. 0.141 0.061 0. 0. 0. 0. 
#  
# ATOM 22 H2B MOL 1 0.483282 0.839341 0.942071 1.0000 1 H 
#  ZY N2 C7 QUA K6 V0 M0 Q0 
# UISO 0.028930 
#  0.76411 0. 0. 0. 0.141 0.061 0. 0. 0. 0. 
#  
# ATOM 23 H2C MOL 1 0.258652 0.914262 0.905117 1.0000 1 H 
#  ZY N2 C7 QUA K6 V0 M0 Q0 
# UISO 0.028939 
#  0.76411 0. 0. 0. 0.141 0.061 0. 0. 0. 0. 
#  
# ATOM 24 H3 MOL 1 0.802715 0.439983 0.467934 1.0000 1 H 
#  ZY C3 C2 QUA K7 V0 M0 Q0 
# UISO 0.029378 
#  1.02355 0. 0. 0. 0.182 0.086 0. 0. 0. 0. 
#  
# ATOM 25 H5 MOL 1 0.818031 0.988896 0.381536 1.0000 1 H 
#  ZY C5 C6 QUA K7 V0 M0 Q0 
# UISO 0.027097 
#  1.02355 0. 0. 0. 0.182 0.086 0. 0. 0. 0. 
#  
# ATOM 26 H6 MOL 1 1.003899 0.894635 0.197893 1.0000 1 H 
#  ZY C6 C1 QUA K7 V0 M0 Q0 
# UISO 0.028503 
#  1.02355 0. 0. 0. 0.182 0.086 0. 0. 0. 0. 
#  
# ATOM 27 H8 MOL 1 0.656193 1.092556 0.737567 1.0000 1 H 
#  ZY C8 C7 QUA K7 V0 M0 Q0 
# UISO 0.029881 
#  1.02355 0. 0. 0. 0.182 0.086 0. 0. 0. 0. 
#  
# ATOM 28 H9 MOL 1 0.817661 1.008431 0.550127 1.0000 1 H 
#  ZY C9 C8 QUA K7 V0 M0 Q0 
# UISO 0.028609 
#  1.02355 0. 0. 0. 0.182 0.086 0. 0. 0. 0. 
#  
# ATOM 29 H11 MOL 1 0.542217 0.556777 0.598060 1.0000 1 H 
#  ZY C11 C12 QUA K7 V0 M0 Q0 
# UISO 0.027773 
#  1.02355 0. 0. 0. 0.182 0.086 0. 0. 0. 0. 
#  
# ATOM 30 H12 MOL 1 0.390444 0.639197 0.785444 1.0000 1 H 
#  ZY C12 C7 QUA K7 V0 M0 Q0 
# UISO 0.028129 
#  1.02355 0. 0. 0. 0.182 0.086 0. 0. 0. 0. 
#  
# ANHAR 0 3 ! number_of_anharmonic_atoms max_order 
# ! 1 ! atom number 
# ! 0.00E+00 0.00E+00 0.00E+00 0.00E+00 0.00E+00 0.00E+00 0.00E+00 0.00E+00 
# ! 0.00E+00 0.00E+00 
#  
#  
# STOP 
; 
_refine_special_details              
;
 Refinement of F^2^ against reflections.
 The threshold expression of F^2^ > 2sigma(F^2^) is
 used for calculating R-factors(gt) and is not
 relevant to the choice of reflections for refinement.
 R-factors based on F^2^ are statistically about twice
 as large as those based on F, and R-factors based on
 ALL data will be even larger.
;
_refine_ls_structure_factor_coef     Fsqd 
_refine_ls_matrix_type                full
_refine_ls_weighting_scheme          sigma
_refine_ls_weighting_details         ?
_atom_sites_solution_primary      direct 
_atom_sites_solution_secondary    difmap 
_atom_sites_solution_hydrogens    geom   
_refine_ls_hydrogen_treatment    refall
_refine_ls_extinction_method        'none'              
_refine_ls_abs_structure_details     ?
_refine_ls_abs_structure_Flack       ?
_refine_ls_number_reflns              3748
_refine_ls_number_parameters           201
_refine_ls_number_restraints             0
# R-factors: R(F)  &  wR2(I) 
_refine_ls_R_factor_all              0.0088
## R_factor_all computed for  I/sigmaI >   0.00
_refine_ls_R_factor_gt               0.0092
_refine_ls_wR_factor_ref             0.0543
_refine_ls_wR_factor_gt              0.0542
_refine_ls_goodness_of_fit_ref       2.241
_refine_ls_restrained_S_all          0.000
_refine_ls_shift/su_max              0.006
_refine_ls_shift/su_mean             0.000

_diffrn_measured_fraction_theta_max     0.999
_diffrn_reflns_theta_full               31.02
_diffrn_measured_fraction_theta_full    0.999
_refine_diff_density_max                ?
_refine_diff_density_min                ?
_refine_diff_density_rms                ?
###  to get diff_density_max min & rms : 
###  run MoPro  : WRIT FOUR   to create FOURier file 
###  run VMoPro : FOUR  FastFourierTransform   to get a 3D grid (Xplor format) on whole unit-cell
###             & GRID  STAT   to get max min rms statistics


loop_
_atom_site_type_symbol      
_atom_site_label            
_atom_site_fract_x          
_atom_site_fract_y          
_atom_site_fract_z          
_atom_site_U_iso_or_equiv   
_atom_site_adp_type         
_atom_site_occupancy        
_atom_site_calc_flag        
_atom_site_refinement_flag_posn  
_atom_site_refinement_flag_adp  
_atom_site_disorder_assembly
_atom_site_disorder_group   
Cl CL1 0.040072(1) 0.176097(1) 0.080870(0) 0.01151(1) Uani 1 d . . . .
Cl CL2 0.460308(1) 0.324910(1) 0.911369(0) 0.01216(1) Uani 1 d . . . .
N  N1 1.10326(4) 0.56607(3) 0.11549(2) 0.01138(3) Uani 1 d . . . .
N  N2 0.41166(4) 0.92353(3) 0.88637(2) 0.01167(3) Uani 1 d . . . .
C  C1 0.99397(4) 0.61913(3) 0.22693(2) 0.00978(3) Uani 1 d . . . .
C  C2 0.93454(4) 0.49035(3) 0.30268(2) 0.01114(3) Uani 1 d . . . .
C  C3 0.83680(4) 0.54262(3) 0.40957(2) 0.01115(3) Uani 1 d . . . .
C  C4 0.79465(4) 0.72249(3) 0.44165(2) 0.00981(3) Uani 1 d . . . .
C  C5 0.85544(4) 0.84909(3) 0.36247(2) 0.01148(3) Uani 1 d . . . .
C  C6 0.95688(4) 0.79806(3) 0.25581(2) 0.01138(3) Uani 1 d . . . .
C  C7 0.51279(4) 0.87100(3) 0.77372(2) 0.01023(3) Uani 1 d . . . .
C  C8 0.63260(4) 0.97711(3) 0.70683(2) 0.01217(4) Uani 1 d . . . .
C  C9 0.72244(4) 0.92862(3) 0.59873(2) 0.01205(4) Uani 1 d . . . .
C  C10 0.69387(4) 0.77562(3) 0.55615(2) 0.01005(3) Uani 1 d . . . .
C  C11 0.57204(4) 0.67194(3) 0.62638(2) 0.01175(3) Uani 1 d . . . .
C  C12 0.48179(4) 0.71803(3) 0.73486(2) 0.01160(3) Uani 1 d . . . .
H  H1A 1.1055(10) 0.4392(9) 0.1007(5) 0.030(1) Uiso 1 d U . . .
H  H1B 1.254(1) 0.5774(8) 0.0987(5) 0.032(1) Uiso 1 d U . . .
H  H1C 1.033(1) 0.6521(9) 0.0596(5) 0.032(1) Uiso 1 d U . . .
H  H2 0.9691(7) 0.3524(6) 0.2800(3) 0.028(1) Uiso 1 d U . . .
H  H2A 0.4085(10) 1.0512(8) 0.8991(5) 0.029(1) Uiso 1 d U . . .
H  H2B 0.4833(10) 0.8393(8) 0.9421(5) 0.029(1) Uiso 1 d U . . .
H  H2C 0.259(1) 0.9143(8) 0.9051(5) 0.029(1) Uiso 1 d U . . .
H  H3 0.8027(7) 0.4400(6) 0.4679(3) 0.029(1) Uiso 1 d U . . .
H  H5 0.8180(7) 0.9889(6) 0.3815(3) 0.027(1) Uiso 1 d U . . .
H  H6 1.0039(7) 0.8946(6) 0.1979(3) 0.029(1) Uiso 1 d U . . .
H  H8 0.6562(7) 1.0926(6) 0.7376(3) 0.030(1) Uiso 1 d U . . .
H  H9 0.8177(7) 1.0084(6) 0.5501(3) 0.029(1) Uiso 1 d U . . .
H  H11 0.5422(7) 0.5568(6) 0.5981(3) 0.028(1) Uiso 1 d U . . .
H  H12 0.3904(7) 0.6392(6) 0.7854(3) 0.028(1) Uiso 1 d U . . .

loop_ 
_atom_site_aniso_label 
_atom_site_aniso_U_11 
_atom_site_aniso_U_22 
_atom_site_aniso_U_33 
_atom_site_aniso_U_12 
_atom_site_aniso_U_13 
_atom_site_aniso_U_23 
CL1 0.01307(3) 0.01047(3) 0.01089(3) -0.00465(2) -0.00054(2) -0.00026(2)  
CL2 0.01348(3) 0.01149(3) 0.01149(3) -0.00492(2) -0.00075(2) -0.00014(2)  
N1 0.01351(9) 0.01223(9) 0.00813(8) -0.00433(7) -0.00041(6) -0.00106(6)  
N2 0.01339(9) 0.01295(9) 0.00820(8) -0.00386(7) -0.00056(7) -0.00131(6)  
C1 0.01082(9) 0.01002(9) 0.00859(8) -0.00347(7) -0.00145(7) -0.00012(7)  
C2 0.01430(10) 0.00984(9) 0.00895(8) -0.00419(7) -0.00050(7) -0.00065(6)  
C3 0.01443(9) 0.01022(9) 0.00858(8) -0.00462(7) -0.00038(7) -0.00022(7)  
C4 0.01070(9) 0.01030(9) 0.00830(8) -0.00330(7) -0.00102(7) -0.00062(7)  
C5 0.01508(10) 0.00952(9) 0.00918(8) -0.00366(7) -0.00069(7) -0.00052(7)  
C6 0.01508(10) 0.00999(9) 0.00888(8) -0.00448(7) -0.00085(7) 0.000021(7)  
C7 0.01093(9) 0.01106(9) 0.00870(8) -0.00364(7) -0.00105(7) -0.00068(7)  
C8 0.01448(10) 0.01316(9) 0.00964(8) -0.00668(7) 0.00030(7) -0.00222(7)  
C9 0.01429(10) 0.01290(9) 0.00956(8) -0.00678(7) 0.00070(7) -0.00177(7)  
C10 0.01083(9) 0.01096(9) 0.00851(8) -0.00397(7) -0.00081(7) -0.00098(7)  
C11 0.01386(9) 0.01212(9) 0.00965(8) -0.00600(7) 0.00037(7) -0.00177(7)  
C12 0.01373(9) 0.01168(9) 0.00940(8) -0.00549(7) 0.00040(7) -0.00104(7)  

_geom_special_details                
;                                    
;                                    

loop_
_geom_bond_atom_site_label_1         
_geom_bond_atom_site_label_2         
_geom_bond_distance                  
_geom_bond_site_symmetry_2           
_geom_bond_publ_flag                 
N1 C1 1.4590(3) . ? 
N1 H1B 0.992(7) . ? 
N1 H1A 1.002(6) . ? 
N1 H1C 1.022(6) . ? 
N2 C7 1.4622(3) . ? 
N2 H2C 1.000(7) . ? 
N2 H2A 1.000(6) . ? 
N2 H2B 1.019(6) . ? 
C1 C2 1.3881(3) . ? 
C1 C6 1.3914(3) . ? 
C2 C3 1.3937(3) . ? 
C2 H2 1.069(5) . ? 
C3 C4 1.4060(3) . ? 
C3 H3 1.067(5) . ? 
C4 C10 1.4837(4) . ? 
C4 C5 1.4038(3) . ? 
C5 C6 1.3930(3) . ? 
C5 H5 1.068(4) . ? 
C6 H6 1.054(4) . ? 
C7 C8 1.3897(3) . ? 
C7 C12 1.3914(3) . ? 
C8 C9 1.3930(3) . ? 
C8 H8 1.059(5) . ? 
C9 C10 1.4063(3) . ? 
C9 H9 1.057(5) . ? 
C10 C11 1.4033(3) . ? 
C11 C12 1.3936(3) . ? 
C11 H11 1.062(4) . ? 
C12 H12 1.046(5) . ? 

loop_
_geom_angle_atom_site_label_1        
_geom_angle_atom_site_label_2        
_geom_angle_atom_site_label_3        
_geom_angle                          
_geom_angle_site_symmetry_1          
_geom_angle_site_symmetry_3          
_geom_angle_publ_flag                
N1 C1 C2 119.80(2) . . ? 
N1 C1 C6 118.92(2) . . ? 
N2 C7 C8 119.56(3) . . ? 
N2 C7 C12 119.09(2) . . ? 
C1 N1 H1B 111.2(4) . . ? 
C1 N1 H1A 112.5(4) . . ? 
C1 N1 H1C 111.8(4) . . ? 
C1 C2 C3 118.86(2) . . ? 
C1 C2 H2 120.4(3) . . ? 
C1 C6 C5 119.24(2) . . ? 
C1 C6 H6 120.7(3) . . ? 
C2 C1 C6 121.26(2) . . ? 
C2 C3 C4 121.56(2) . . ? 
C2 C3 H3 117.8(3) . . ? 
C3 C4 C10 121.00(2) . . ? 
C3 C4 C5 117.87(2) . . ? 
C3 C2 H2 120.6(3) . . ? 
C4 C10 C11 121.09(2) . . ? 
C4 C10 C9 121.08(2) . . ? 
C4 C5 C6 121.20(3) . . ? 
C4 C5 H5 120.7(3) . . ? 
C4 C3 H3 120.5(3) . . ? 
C5 C4 C10 121.12(2) . . ? 
C5 C6 H6 120.0(3) . . ? 
C6 C5 H5 118.1(2) . . ? 
C7 N2 H2C 110.5(4) . . ? 
C7 N2 H2A 111.9(4) . . ? 
C7 N2 H2B 113.3(4) . . ? 
C7 C8 C9 118.96(3) . . ? 
C7 C8 H8 120.6(3) . . ? 
C7 C12 C11 118.96(3) . . ? 
C7 C12 H12 121.0(3) . . ? 
C8 C7 C12 121.33(3) . . ? 
C8 C9 C10 121.47(3) . . ? 
C8 C9 H9 117.7(3) . . ? 
C9 C10 C11 117.81(3) . . ? 
C9 C8 H8 120.4(3) . . ? 
C10 C11 C12 121.48(2) . . ? 
C10 C11 H11 121.0(3) . . ? 
C10 C9 H9 120.8(3) . . ? 
C11 C12 H12 120.0(3) . . ? 
C12 C11 H11 117.5(3) . . ? 
H1A N1 H1B 109.1(5) . . ? 
H1A N1 H1C 108.6(5) . . ? 
H1B N1 H1C 103.2(5) . . ? 
H2A N2 H2C 107.7(5) . . ? 
H2A N2 H2B 109.2(5) . . ? 
H2B N2 H2C 103.8(5) . . ? 

loop_
_geom_torsion_atom_site_label_1      
_geom_torsion_atom_site_label_2      
_geom_torsion_atom_site_label_3      
_geom_torsion_atom_site_label_4      
_geom_torsion                        
_geom_torsion_site_symmetry_1        
_geom_torsion_site_symmetry_2        
_geom_torsion_site_symmetry_3        
_geom_torsion_site_symmetry_4        
_geom_torsion_publ_flag              
N1 C1 C2 C3 177.90(2) . . . . ? 
N1 C1 C2 H2 0.3(2) . . . . ? 
N1 C1 C6 C5 -179.08(2) . . . . ? 
N1 C1 C6 H6 1.2(2) . . . . ? 
N2 C7 C8 C9 -178.03(2) . . . . ? 
N2 C7 C8 H8 2.4(2) . . . . ? 
N2 C7 C12 C11 177.77(2) . . . . ? 
N2 C7 C12 H12 -1.3(2) . . . . ? 
C1 C2 C3 C4 0.91(2) . . . . ? 
C1 C2 C3 H3 -175.6(3) . . . . ? 
C1 C6 C5 C4 1.46(2) . . . . ? 
C1 C6 C5 H5 -175.6(3) . . . . ? 
C2 C1 N1 H1B -113.8(4) . . . . ? 
C2 C1 N1 H1A 8.9(3) . . . . ? 
C2 C1 N1 H1C 131.4(5) . . . . ? 
C2 C1 C6 C5 -0.90(2) . . . . ? 
C2 C1 C6 H6 179.4(3) . . . . ? 
C2 C3 C4 C10 -178.96(3) . . . . ? 
C2 C3 C4 C5 -0.37(2) . . . . ? 
C3 C4 C10 C11 -21.95(2) . . . . ? 
C3 C4 C10 C9 156.23(2) . . . . ? 
C3 C4 C5 C6 -0.83(2) . . . . ? 
C3 C4 C5 H5 176.2(3) . . . . ? 
C3 C2 C1 C6 -0.27(2) . . . . ? 
C4 C10 C11 C12 178.22(3) . . . . ? 
C4 C10 C11 H11 -3.2(2) . . . . ? 
C4 C10 C9 C8 -178.50(3) . . . . ? 
C4 C10 C9 H9 -0.5(2) . . . . ? 
C4 C5 C6 H6 -178.9(3) . . . . ? 
C4 C3 C2 H2 178.5(3) . . . . ? 
C5 C4 C10 C11 159.51(2) . . . . ? 
C5 C4 C10 C9 -22.31(2) . . . . ? 
C5 C4 C3 H3 176.1(3) . . . . ? 
C6 C1 N1 H1B 64.4(3) . . . . ? 
C6 C1 N1 H1A -172.9(5) . . . . ? 
C6 C1 N1 H1C -50.4(4) . . . . ? 
C6 C1 C2 H2 -177.8(3) . . . . ? 
C6 C5 C4 C10 177.75(3) . . . . ? 
C7 C8 C9 C10 0.20(2) . . . . ? 
C7 C8 C9 H9 -177.8(3) . . . . ? 
C7 C12 C11 C10 0.36(2) . . . . ? 
C7 C12 C11 H11 -178.3(3) . . . . ? 
C8 C7 N2 H2C 134.5(5) . . . . ? 
C8 C7 N2 H2A 14.5(3) . . . . ? 
C8 C7 N2 H2B -109.5(4) . . . . ? 
C8 C7 C12 C11 -0.43(2) . . . . ? 
C8 C7 C12 H12 -179.5(4) . . . . ? 
C8 C9 C10 C11 -0.27(2) . . . . ? 
C9 C10 C11 C12 -0.03(2) . . . . ? 
C9 C10 C11 H11 178.6(3) . . . . ? 
C9 C8 C7 C12 0.16(2) . . . . ? 
C10 C4 C5 H5 -5.3(2) . . . . ? 
C10 C4 C3 H3 -2.5(2) . . . . ? 
C10 C11 C12 H12 179.5(4) . . . . ? 
C10 C9 C8 H8 179.8(4) . . . . ? 
C11 C10 C9 H9 177.7(3) . . . . ? 
C12 C7 N2 H2C -43.7(4) . . . . ? 
C12 C7 N2 H2A -163.7(4) . . . . ? 
C12 C7 N2 H2B 72.3(3) . . . . ? 
C12 C7 C8 H8 -179.5(4) . . . . ? 
H2 C2 C3 H3 1.9(4) . . . . ? 
H5 C5 C6 H6 4.1(4) . . . . ? 
H8 C8 C9 H9 1.8(4) . . . . ? 
H11 C11 C12 H12 0.9(4) . . . . ? 

loop_
_geom_hbond_atom_site_label_D        
_geom_hbond_atom_site_label_H        
_geom_hbond_atom_site_label_A        
_geom_hbond_distance_DH              
_geom_hbond_distance_HA              
_geom_hbond_distance_DA              
_geom_hbond_angle_DHA                
_geom_hbond_site_symmetry_A          
C3 H3 C11 1.067(5) 2.679(4) 2.9680(3) 95.0(2)  1_555   
C5 H5 C9 1.068(4) 2.696(4) 2.9719(3) 94.2(2)  1_555   
C9 H9 C5 1.057(5) 2.685(4) 2.9719(3) 95.1(3)  1_555   
C11 H11 C3 1.062(4) 2.689(4) 2.9680(3) 94.5(3)  1_555   
N2 H2A CL2 1.000(6) 2.242(6) 3.2327(2) 170.2(5)  1_565   
N2 H2A CL1 1.000(6) 2.929(6) 3.3419(2) 105.8(4)  1_566   
N2 H2C CL1 1.000(7) 2.950(6) 3.3419(2) 104.4(4)  1_566   
N2 H2C CL1 1.000(7) 2.223(7) 3.1957(2) 163.9(5)  2_566   
C12 H12 CL1 1.046(5) 2.974(4) 3.5978(2) 118.8(3)  2_566   
N1 H1A CL2 1.002(6) 2.928(6) 3.3443(2) 105.9(4)  1_654   
N1 H1B CL2 0.992(7) 3.003(6) 3.3443(2) 101.5(4)  1_654   
N1 H1A CL1 1.002(6) 2.223(7) 3.2119(2) 168.6(6)  1_655   
C6 H6 CL1 1.054(4) 2.547(4) 3.5827(2) 167.1(4)  1_665   
N1 H1C CL1 1.022(6) 2.180(6) 3.1841(2) 167.0(5)  2_665   
N2 H2B CL1 1.019(6) 3.048(6) 3.5818(2) 113.7(4)  2_666   
N2 H2B CL2 1.019(6) 2.192(6) 3.1810(2) 163.3(5)  2_667   
N2 H2C C6 1.000(7) 3.134(6) 3.4797(3) 101.9(4)  2_676   
C5 H5 C7 1.068(4) 3.163(4) 3.4363(3) 95.6(2)  2_676   
N1 H1B CL2 0.992(7) 2.181(7) 3.1432(2) 163.1(6)  2_766   
C2 H2 C10 1.069(5) 3.267(4) 3.4499(3) 90.7(3)  2_766   
C3 H3 C3 1.067(5) 3.146(4) 3.3814(5) 93.4(3)  2_766   
C3 H3 C4 1.067(5) 3.027(5) 3.4957(3) 107.3(3)  2_766   
C3 H3 C10 1.067(5) 3.218(4) 3.4509(3) 93.5(3)  2_766   

loop_
_publ_author_name      
_publ_author_address   
,'?'  
; ? 
;  

_publ_requested_journal          '?' 
_publ_contact_author                ? 
_publ_contact_author_phone        '?' 
_publ_contact_author_fax          '?' 
_publ_contact_author_email        '?' 
_publ_section_title 
;  
 ?  
;  
_publ_section_comment  
;  
 ?  
;  
_publ_section_references 
;  
 ?  
;  
