# Supplementary material for: Yes, one can obtain better quality structures from routine X-ray data collection
Source: IUCrJ. 2016 Jan 1;3(Pt 1):61–70. doi: 10.1107/S2052252515020941 (PMC4704080; doi:10.1107/S2052252515020941)
Supplement: Supplementary file 3 [file m-03-00061-sup3.zip › X-ray/BENZ_TAAM/BENZ_TAAM_64.cif]

data_I  
_audit_creation_method             'MoPro12'     
_chemical_name_systematic            ? 
_chemical_name_common                ? 
_chemical_formula_moiety             'C12 H14 N2 Cl2'
_chemical_formula_sum                'C12 H14 N2 Cl2'
_chemical_formula_weight             257.148
_chemical_absolute_configuration     '-'

_symmetry_cell_setting               triclinic    
_symmetry_space_group_name_H-M       'P ?'
_symmetry_space_group_name_Hall      'P ?'

loop_
_atom_type_symbol                      
_atom_type_description                 
_atom_type_scat_dispersion_real        
_atom_type_scat_dispersion_imag        
_atom_type_scat_source                 
 'C' 'C'    0.0033   0.0016
'Su & Coppens. Acta. Cryst. (1997) A53, 749-762. '                    
 'H' 'H'    0.0000   0.0000
'Su & Coppens. Acta. Cryst. (1997) A53, 749-762. '                    
 'N' 'N'    0.0061   0.0033
'Su & Coppens. Acta. Cryst. (1997) A53, 749-762. '                    
 'Cl' 'Cl'    0.1484   0.1585
'Su & Coppens. Acta. Cryst. (1997) A53, 749-762. '                    

loop_
_symmetry_equiv_pos_as_xyz           
'x, y, z'
'-x, -y, -z'
_cell_length_a                6.570 
_cell_length_b                7.676 
_cell_length_c                12.610 
_cell_angle_alpha             85.17 
_cell_angle_beta              76.79 
_cell_angle_gamma             73.87 
_cell_volume                   594.6 
_cell_formula_units_Z                2
_cell_measurement_temperature        ?
_cell_measurement_reflns_used        ?
_cell_measurement_theta_min          ?
_cell_measurement_theta_max          ?
_exptl_crystal_description           ? 
_exptl_crystal_colour                ? 
_exptl_crystal_size_max              ? 
_exptl_crystal_size_mid              ? 
_exptl_crystal_size_min              ? 
_exptl_crystal_density_meas          ? 
_exptl_crystal_density_diffrn       1.437
_exptl_crystal_density_method       'not measured' 
_exptl_crystal_F_000                 268
_exptl_absorpt_process_details       ?  
_exptl_absorpt_coefficient_mu        ?  
_exptl_absorpt_correction_type       ?  
_exptl_absorpt_correction_T_min      ?  
_exptl_absorpt_correction_T_max      ?  
_exptl_special_details               
;
?
;
_diffrn_ambient_temperature          ?  
_diffrn_radiation_wavelength        0.71073
_diffrn_radiation_type              MoK\a 
_diffrn_radiation_source          'fine-focus sealed tube' 
_diffrn_radiation_monochromator      ? 
_diffrn_measurement_device_type      ? 
_diffrn_measurement_method           ? 
_diffrn_detector_area_resol_mean     ? 
_diffrn_standards_number             ? 
_diffrn_standards_interval_count     ? 
_diffrn_standards_interval_time      ? 
_diffrn_standards_decay_%            ? 
_diffrn_reflns_number                ? 
_diffrn_reflns_av_R_equivalents      ? 
_diffrn_reflns_av_sigmaI/netI        0.02090
_diffrn_reflns_limit_h_min          -9
_diffrn_reflns_limit_h_max           9
_diffrn_reflns_limit_k_min         -11
_diffrn_reflns_limit_k_max          11
_diffrn_reflns_limit_l_min           0
_diffrn_reflns_limit_l_max          18
_diffrn_reflns_theta_min            1.66
_diffrn_reflns_theta_max           32.02
_reflns_number_total                  4070
_reflns_number_gt                     3902
_reflns_threshold_expression         >2.0sigma(I)
_computing_data_collection           ? 
_computing_cell_refinement           ? 
_computing_data_reduction            ? 
_computing_structure_solution        ? 
_computing_structure_refinement      'MoPro (J. Appl. Cryst. 2005, 38, 38-54)'
_computing_molecular_graphics        ? 
_computing_publication_material      ? 
_iucr_refine_instructions_details  
; 
# ! MoPro 12.6 29/09/2015 21:22:35 C:\Users\user\Desktop\Benzydyna_comparison\TAAM_2_Fragmenty\HKL_merged_I\Benz_TAAM_64\mopro_lsdb_frag_01.par 
# ! reflections hkl file : C:\Users\user\Desktop\Benzydyna_comparison\TAAM_2_Fragmenty\HKL_merged_I\Benz_TAAM_64\sortav_freeformat.hkl refin. vs. F^2 
# ! atomic table file : C:\Users\user\Desktop\Programy_Krys\MoPro\MoProSuite\LibMoPro\mopro.tab 
# ! wave functions file : C:\Users\user\Desktop\Programy_Krys\MoPro\MoProSuite\LibMoPro\WAVEF_Su_Coppens_relativistic 
# ! RF factor = 0.882 % RI factor = 1.574% 
# ! wR2F factor = 1.229 % wR2I factor = 2.398% 
# ! g.o.f.(F**2) = 1.016 Nvar= 201 Nref= 4069 Nfree= 0 0.04<sinT/l< 0.75 
#  
# WSIG 1.00000 ! weighting scheme 
#  ! SPACE GROUP P ? 
#  
# CELL 6.5705 7.6756 12.6098 85.1650 76.7850 73.8680 0.71073 
# ZERR 0.0000 0.0000 0.0000 0.0000 0.0000 0.0000 
#  
# SYMM 1 P CENTRO 
#  X , Y, Z 
#  
# SCALE 1 1.212055 
#  
# FMULT 1.00000 
#  
# UOVER 0.00000 0.00000 0.00000 0.00000 0.00000 0.00000 ANI 
#  
# SOLVT 0.00000 50.00000 
#  
# EXTIN 0.00000 GAUSSIAN ISOT TYP1 ! G*10^4 
#  
#  
# DUMMY 2 
# DUMY 0.89536 0.67027 0.33322 D1 0 ! atom # 31 
# DUMY 0.60261 0.82367 0.66606 D2 0 ! atom # 32 
#  
# KAPPA 7 
#  1.000000 1.000000 ! # 1 1 MOL CL1 2x 
#  0.990000 0.811000 ! # 2 1 MOL N1 2x 
#  1.004000 0.917000 ! # 3 1 MOL C1 2x 
#  1.004000 0.909000 ! # 4 1 MOL C2 8x 
#  0.999000 0.887000 ! # 5 1 MOL C4 2x 
#  1.178000 1.316000 ! # 6 1 MOL H1A 6x 
#  1.110000 1.158000 ! # 7 1 MOL H2 8x 
#  
# ATOMS 30 
#  
# ATOM 1 CL1 MOL 1 0.040072 0.176095 0.080870 1.0000 1 Cl 
#  XY H2 H1A HEX K1 V0 M0 Q0 
# UANI 0.013025 0.010446 0.010860 -.004641 -.000529 -.000261 
#  8.00000 0. 0. 0. 0. 0. 0. 0. 0. 0. 
#  0. 0. 0. 0. 0. 0. 0. 
#  0. 0. 0. 0. 0. 0. 0. 0. 0. 
#  
# ATOM 2 CL2 MOL 1 0.460304 0.324910 0.911372 1.0000 1 Cl 
#  XY H12 C12 HEX K1 V0 M0 Q0 
# UANI 0.013424 0.011468 0.011453 -.004910 -.000740 -.000124 
#  8.00000 0. 0. 0. 0. 0. 0. 0. 0. 0. 
#  0. 0. 0. 0. 0. 0. 0. 
#  0. 0. 0. 0. 0. 0. 0. 0. 0. 
#  
# ATOM 3 N1 MOL 1 1.103250 0.566062 0.115495 1.0000 1 N 
#  ZX C1 H1A HEX K2 V0 M0 Q0 
# UANI 0.013511 0.012150 0.008061 -.004320 -.000394 -.001068 
#  5.09206 0. 0. 0. 0.042 0. 0. 0. 0. 0. 
#  0.268 0. 0. 0. 0. 0.212 0. 
#  0.048 0. 0. 0. 0. -.095 0. 0. 0. 
#  
# ATOM 4 N2 MOL 1 0.411659 0.923527 0.886356 1.0000 1 N 
#  ZX C7 H2A HEX K2 V0 M0 Q0 
# UANI 0.013381 0.012919 0.008169 -.003866 -.000574 -.001281 
#  5.09206 0. 0. 0. 0.042 0. 0. 0. 0. 0. 
#  0.268 0. 0. 0. 0. 0.212 0. 
#  0.048 0. 0. 0. 0. -.095 0. 0. 0. 
#  
# ATOM 5 C1 MOL 1 0.993973 0.619144 0.226936 1.0000 1 C 
#  XY D1 C2 HEX K3 V0 M0 Q0 
# UANI 0.010857 0.009974 0.008477 -.003457 -.001437 -.000153 
#  3.92406 0. 0.172 0. 0. -.063 0. 0. -.173 0. 
#  0. 0.031 0. 0. 0. -.249 0. 
#  0. 0. 0. -.020 0. 0. 0. 0.013 0. 
#  
# ATOM 6 C2 MOL 1 0.934546 0.490334 0.302676 1.0000 1 C 
#  XY D1 C1 HEX K4 V0 M0 Q0 
# UANI 0.014340 0.009846 0.008865 -.004199 -.000499 -.000570 
#  3.89655 0. 0.056 0. 0. -.180 0. 0. -.029 0. 
#  0. 0.030 0. 0. 0. -.264 0. 
#  0.020 0. 0. -.019 0. 0. 0. 0. 0. 
#  
# ATOM 7 C3 MOL 1 0.836776 0.542620 0.409572 1.0000 1 C 
#  XY D1 C2 HEX K4 V0 M0 Q0 
# UANI 0.014396 0.010185 0.008529 -.004622 -.000353 -.000236 
#  3.89655 0. 0.056 0. 0. -.180 0. 0. -.029 0. 
#  0. 0.030 0. 0. 0. -.264 0. 
#  0.020 0. 0. -.019 0. 0. 0. 0. 0. 
#  
# ATOM 8 C4 MOL 1 0.794643 0.722498 0.441657 1.0000 1 C 
#  XY D1 C5 HEX K5 V0 M0 Q0 
# UANI 0.010684 0.010182 0.008243 -.003266 -.001005 -.000608 
#  4.01117 0. 0.047 0. 0. -.179 0. 0. -.033 0. 
#  0. 0.026 0. 0. 0. -.289 0. 
#  0.018 0. 0. -.013 0. 0. 0. 0. 0. 
#  
# ATOM 9 C5 MOL 1 0.855433 0.849083 0.362465 1.0000 1 C 
#  XY D1 C6 HEX K4 V0 M0 Q0 
# UANI 0.015053 0.009527 0.009114 -.003679 -.000705 -.000496 
#  3.89655 0. 0.056 0. 0. -.180 0. 0. -.029 0. 
#  0. 0.030 0. 0. 0. -.264 0. 
#  0.020 0. 0. -.019 0. 0. 0. 0. 0. 
#  
# ATOM 10 C6 MOL 1 0.956882 0.798072 0.255813 1.0000 1 C 
#  XY D1 C1 HEX K4 V0 M0 Q0 
# UANI 0.015055 0.009951 0.008871 -.004470 -.000839 0.000018 
#  3.89655 0. 0.056 0. 0. -.180 0. 0. -.029 0. 
#  0. 0.030 0. 0. 0. -.264 0. 
#  0.020 0. 0. -.019 0. 0. 0. 0. 0. 
#  
# ATOM 11 C7 MOL 1 0.512803 0.870995 0.773714 1.0000 1 C 
#  XY D2 C12 HEX K3 V0 M0 Q0 
# UANI 0.010972 0.011046 0.008590 -.003603 -.001046 -.000705 
#  3.92406 0. 0.172 0. 0. -.063 0. 0. -.173 0. 
#  0. 0.031 0. 0. 0. -.249 0. 
#  0. 0. 0. -.020 0. 0. 0. 0.013 0. 
#  
# ATOM 12 C8 MOL 1 0.632602 0.977138 0.706829 1.0000 1 C 
#  XY D2 C7 HEX K4 V0 M0 Q0 
# UANI 0.014419 0.013183 0.009592 -.006717 0.000319 -.002141 
#  3.89655 0. 0.056 0. 0. -.180 0. 0. -.029 0. 
#  0. 0.030 0. 0. 0. -.264 0. 
#  0.020 0. 0. -.019 0. 0. 0. 0. 0. 
#  
# ATOM 13 C9 MOL 1 0.722428 0.928610 0.598726 1.0000 1 C 
#  XY D2 C8 HEX K4 V0 M0 Q0 
# UANI 0.014238 0.012837 0.009521 -.006778 0.000686 -.001762 
#  3.89655 0. 0.056 0. 0. -.180 0. 0. -.029 0. 
#  0. 0.030 0. 0. 0. -.264 0. 
#  0.020 0. 0. -.019 0. 0. 0. 0. 0. 
#  
# ATOM 14 C10 MOL 1 0.693860 0.775595 0.556144 1.0000 1 C 
#  XY D2 C11 HEX K5 V0 M0 Q0 
# UANI 0.010800 0.010861 0.008468 -.003955 -.000801 -.001000 
#  4.01117 0. 0.047 0. 0. -.179 0. 0. -.033 0. 
#  0. 0.026 0. 0. 0. -.289 0. 
#  0.018 0. 0. -.013 0. 0. 0. 0. 0. 
#  
# ATOM 15 C11 MOL 1 0.572037 0.671950 0.626393 1.0000 1 C 
#  XY D2 C12 HEX K4 V0 M0 Q0 
# UANI 0.013775 0.012140 0.009607 -.005992 0.000425 -.001747 
#  3.89655 0. 0.056 0. 0. -.180 0. 0. -.029 0. 
#  0. 0.030 0. 0. 0. -.264 0. 
#  0.020 0. 0. -.019 0. 0. 0. 0. 0. 
#  
# ATOM 16 C12 MOL 1 0.481805 0.718016 0.734864 1.0000 1 C 
#  XY D2 C7 HEX K4 V0 M0 Q0 
# UANI 0.013706 0.011596 0.009368 -.005437 0.000396 -.001072 
#  3.89655 0. 0.056 0. 0. -.180 0. 0. -.029 0. 
#  0. 0.030 0. 0. 0. -.264 0. 
#  0.020 0. 0. -.019 0. 0. 0. 0. 0. 
#  
# ATOM 17 H1A MOL 1 1.105461 0.439319 0.100586 1.0000 1 H 
#  ZY N1 C1 QUA K6 V0 M0 Q0 
# UISO 0.029844 
#  0.76411 0. 0. 0. 0.141 0.061 0. 0. 0. 0. 
#  
# ATOM 18 H1B MOL 1 1.254234 0.577659 0.098610 1.0000 1 H 
#  ZY N1 C1 QUA K6 V0 M0 Q0 
# UISO 0.031679 
#  0.76411 0. 0. 0. 0.141 0.061 0. 0. 0. 0. 
#  
# ATOM 19 H1C MOL 1 1.033368 0.652143 0.059501 1.0000 1 H 
#  ZY N1 C1 QUA K6 V0 M0 Q0 
# UISO 0.032360 
#  0.76411 0. 0. 0. 0.141 0.061 0. 0. 0. 0. 
#  
# ATOM 20 H2 MOL 1 0.969100 0.352348 0.280020 1.0000 1 H 
#  ZY C2 C1 QUA K7 V0 M0 Q0 
# UISO 0.027908 
#  1.02355 0. 0. 0. 0.182 0.086 0. 0. 0. 0. 
#  
# ATOM 21 H2A MOL 1 0.408607 1.051222 0.899138 1.0000 1 H 
#  ZY N2 C7 QUA K6 V0 M0 Q0 
# UISO 0.028435 
#  0.76411 0. 0. 0. 0.141 0.061 0. 0. 0. 0. 
#  
# ATOM 22 H2B MOL 1 0.483481 0.839470 0.942094 1.0000 1 H 
#  ZY N2 C7 QUA K6 V0 M0 Q0 
# UISO 0.028864 
#  0.76411 0. 0. 0. 0.141 0.061 0. 0. 0. 0. 
#  
# ATOM 23 H2C MOL 1 0.258534 0.914142 0.905176 1.0000 1 H 
#  ZY N2 C7 QUA K6 V0 M0 Q0 
# UISO 0.028824 
#  0.76411 0. 0. 0. 0.141 0.061 0. 0. 0. 0. 
#  
# ATOM 24 H3 MOL 1 0.802655 0.439963 0.467971 1.0000 1 H 
#  ZY C3 C2 QUA K7 V0 M0 Q0 
# UISO 0.029204 
#  1.02355 0. 0. 0. 0.182 0.086 0. 0. 0. 0. 
#  
# ATOM 25 H5 MOL 1 0.818057 0.988926 0.381529 1.0000 1 H 
#  ZY C5 C6 QUA K7 V0 M0 Q0 
# UISO 0.027076 
#  1.02355 0. 0. 0. 0.182 0.086 0. 0. 0. 0. 
#  
# ATOM 26 H6 MOL 1 1.003700 0.894676 0.197833 1.0000 1 H 
#  ZY C6 C1 QUA K7 V0 M0 Q0 
# UISO 0.028238 
#  1.02355 0. 0. 0. 0.182 0.086 0. 0. 0. 0. 
#  
# ATOM 27 H8 MOL 1 0.656226 1.092571 0.737597 1.0000 1 H 
#  ZY C8 C7 QUA K7 V0 M0 Q0 
# UISO 0.030001 
#  1.02355 0. 0. 0. 0.182 0.086 0. 0. 0. 0. 
#  
# ATOM 28 H9 MOL 1 0.817484 1.008514 0.550139 1.0000 1 H 
#  ZY C9 C8 QUA K7 V0 M0 Q0 
# UISO 0.028422 
#  1.02355 0. 0. 0. 0.182 0.086 0. 0. 0. 0. 
#  
# ATOM 29 H11 MOL 1 0.542193 0.556722 0.598039 1.0000 1 H 
#  ZY C11 C12 QUA K7 V0 M0 Q0 
# UISO 0.027698 
#  1.02355 0. 0. 0. 0.182 0.086 0. 0. 0. 0. 
#  
# ATOM 30 H12 MOL 1 0.390464 0.639125 0.785482 1.0000 1 H 
#  ZY C12 C7 QUA K7 V0 M0 Q0 
# UISO 0.028282 
#  1.02355 0. 0. 0. 0.182 0.086 0. 0. 0. 0. 
#  
# ANHAR 0 3 ! number_of_anharmonic_atoms max_order 
# ! 1 ! atom number 
# ! 0.00E+00 0.00E+00 0.00E+00 0.00E+00 0.00E+00 0.00E+00 0.00E+00 0.00E+00 
# ! 0.00E+00 0.00E+00 
#  
#  
# STOP 
; 
_refine_special_details              
;
 Refinement of F^2^ against reflections.
 The threshold expression of F^2^ > 2sigma(F^2^) is
 used for calculating R-factors(gt) and is not
 relevant to the choice of reflections for refinement.
 R-factors based on F^2^ are statistically about twice
 as large as those based on F, and R-factors based on
 ALL data will be even larger.
;
_refine_ls_structure_factor_coef     Fsqd 
_refine_ls_matrix_type                full
_refine_ls_weighting_scheme          sigma
_refine_ls_weighting_details         ?
_atom_sites_solution_primary      direct 
_atom_sites_solution_secondary    difmap 
_atom_sites_solution_hydrogens    geom   
_refine_ls_hydrogen_treatment    refall
_refine_ls_extinction_method        'none'              
_refine_ls_abs_structure_details     ?
_refine_ls_abs_structure_Flack       ?
_refine_ls_number_reflns              4069
_refine_ls_number_parameters           201
_refine_ls_number_restraints             0
# R-factors: R(F)  &  wR2(I) 
_refine_ls_R_factor_all              0.0088
## R_factor_all computed for  I/sigmaI >   0.00
_refine_ls_R_factor_gt               0.0091
_refine_ls_wR_factor_ref             0.0523
_refine_ls_wR_factor_gt              0.0521
_refine_ls_goodness_of_fit_ref       2.162
_refine_ls_restrained_S_all          0.000
_refine_ls_shift/su_max              0.002
_refine_ls_shift/su_mean             0.000

_diffrn_measured_fraction_theta_max     0.999
_diffrn_reflns_theta_full               32.02
_diffrn_measured_fraction_theta_full    0.999
_refine_diff_density_max                ?
_refine_diff_density_min                ?
_refine_diff_density_rms                ?
###  to get diff_density_max min & rms : 
###  run MoPro  : WRIT FOUR   to create FOURier file 
###  run VMoPro : FOUR  FastFourierTransform   to get a 3D grid (Xplor format) on whole unit-cell
###             & GRID  STAT   to get max min rms statistics


loop_
_atom_site_type_symbol      
_atom_site_label            
_atom_site_fract_x          
_atom_site_fract_y          
_atom_site_fract_z          
_atom_site_U_iso_or_equiv   
_atom_site_adp_type         
_atom_site_occupancy        
_atom_site_calc_flag        
_atom_site_refinement_flag_posn  
_atom_site_refinement_flag_adp  
_atom_site_disorder_assembly
_atom_site_disorder_group   
Cl CL1 0.040072(1) 0.176095(1) 0.080870(0) 0.01147(1) Uani 1 d . . . .
Cl CL2 0.460304(1) 0.324910(1) 0.911372(0) 0.01212(1) Uani 1 d . . . .
N  N1 1.10325(3) 0.56606(3) 0.11549(2) 0.01133(3) Uani 1 d . . . .
N  N2 0.41166(3) 0.92353(3) 0.88636(2) 0.01164(3) Uani 1 d . . . .
C  C1 0.99397(3) 0.61914(3) 0.22694(2) 0.00974(3) Uani 1 d . . . .
C  C2 0.93455(4) 0.49033(3) 0.30268(2) 0.01113(3) Uani 1 d . . . .
C  C3 0.83678(4) 0.54262(3) 0.40957(2) 0.01111(3) Uani 1 d . . . .
C  C4 0.79464(4) 0.72250(3) 0.44166(2) 0.00975(3) Uani 1 d . . . .
C  C5 0.85543(4) 0.84908(3) 0.36247(2) 0.01145(3) Uani 1 d . . . .
C  C6 0.95688(4) 0.79807(3) 0.25581(2) 0.01136(3) Uani 1 d . . . .
C  C7 0.51280(4) 0.87100(3) 0.77371(2) 0.01021(3) Uani 1 d . . . .
C  C8 0.63260(4) 0.97714(3) 0.70683(2) 0.01214(3) Uani 1 d . . . .
C  C9 0.72243(4) 0.92861(3) 0.59873(2) 0.01200(3) Uani 1 d . . . .
C  C10 0.69386(4) 0.77560(3) 0.55614(2) 0.00999(3) Uani 1 d . . . .
C  C11 0.57204(4) 0.67195(3) 0.62639(2) 0.01172(3) Uani 1 d . . . .
C  C12 0.48181(4) 0.71802(3) 0.73486(2) 0.01156(3) Uani 1 d . . . .
H  H1A 1.1055(10) 0.4393(8) 0.1006(5) 0.030(1) Uiso 1 d U . . .
H  H1B 1.254(1) 0.5777(8) 0.0986(5) 0.032(1) Uiso 1 d U . . .
H  H1C 1.033(1) 0.6521(9) 0.0595(5) 0.032(1) Uiso 1 d U . . .
H  H2 0.9691(7) 0.3523(6) 0.2800(3) 0.028(1) Uiso 1 d U . . .
H  H2A 0.4086(10) 1.0512(8) 0.8991(5) 0.028(1) Uiso 1 d U . . .
H  H2B 0.4835(10) 0.8395(8) 0.9421(5) 0.029(1) Uiso 1 d U . . .
H  H2C 0.259(1) 0.9141(8) 0.9052(5) 0.029(1) Uiso 1 d U . . .
H  H3 0.8027(7) 0.4400(6) 0.4680(3) 0.029(1) Uiso 1 d U . . .
H  H5 0.8181(7) 0.9889(6) 0.3815(3) 0.0271(10) Uiso 1 d U . . .
H  H6 1.0037(7) 0.8947(6) 0.1978(3) 0.028(1) Uiso 1 d U . . .
H  H8 0.6562(7) 1.0926(6) 0.7376(3) 0.030(1) Uiso 1 d U . . .
H  H9 0.8175(7) 1.0085(6) 0.5501(3) 0.028(1) Uiso 1 d U . . .
H  H11 0.5422(7) 0.5567(6) 0.5980(3) 0.028(1) Uiso 1 d U . . .
H  H12 0.3905(7) 0.6391(6) 0.7855(3) 0.028(1) Uiso 1 d U . . .

loop_ 
_atom_site_aniso_label 
_atom_site_aniso_U_11 
_atom_site_aniso_U_22 
_atom_site_aniso_U_33 
_atom_site_aniso_U_12 
_atom_site_aniso_U_13 
_atom_site_aniso_U_23 
CL1 0.01303(3) 0.01045(3) 0.01086(3) -0.00464(2) -0.00053(2) -0.00026(2)  
CL2 0.01342(3) 0.01147(3) 0.01145(3) -0.00491(2) -0.00074(2) -0.00012(2)  
N1 0.01351(8) 0.01215(8) 0.00806(7) -0.00432(6) -0.00039(6) -0.00107(6)  
N2 0.01338(8) 0.01292(8) 0.00817(7) -0.00387(6) -0.00057(6) -0.00128(6)  
C1 0.01086(8) 0.00997(8) 0.00848(8) -0.00346(6) -0.00144(6) -0.00015(6)  
C2 0.01434(9) 0.00985(8) 0.00887(8) -0.00420(7) -0.00050(6) -0.00057(6)  
C3 0.01440(9) 0.01019(8) 0.00853(7) -0.00462(6) -0.00035(6) -0.00024(6)  
C4 0.01068(8) 0.01018(8) 0.00824(8) -0.00327(6) -0.00101(6) -0.00061(6)  
C5 0.01505(9) 0.00953(8) 0.00911(8) -0.00368(7) -0.00071(6) -0.00050(6)  
C6 0.01506(9) 0.00995(8) 0.00887(8) -0.00447(7) -0.00084(6) 0.000018(6)  
C7 0.01097(8) 0.01105(8) 0.00859(8) -0.00360(6) -0.00105(6) -0.00070(6)  
C8 0.01442(9) 0.01318(9) 0.00959(8) -0.00672(7) 0.00032(6) -0.00214(6)  
C9 0.01424(9) 0.01284(8) 0.00952(8) -0.00678(7) 0.00069(6) -0.00176(6)  
C10 0.01080(8) 0.01086(8) 0.00847(8) -0.00395(6) -0.00080(6) -0.00100(6)  
C11 0.01377(9) 0.01214(8) 0.00961(8) -0.00599(7) 0.00042(6) -0.00175(6)  
C12 0.01371(8) 0.01160(8) 0.00937(8) -0.00544(7) 0.00040(6) -0.00107(6)  

_geom_special_details                
;                                    
;                                    

loop_
_geom_bond_atom_site_label_1         
_geom_bond_atom_site_label_2         
_geom_bond_distance                  
_geom_bond_site_symmetry_2           
_geom_bond_publ_flag                 
N1 C1 1.4591(3) . ? 
N1 H1B 0.993(7) . ? 
N1 H1A 1.002(6) . ? 
N1 H1C 1.023(6) . ? 
N2 C7 1.4621(3) . ? 
N2 H2A 1.001(6) . ? 
N2 H2C 1.001(6) . ? 
N2 H2B 1.019(6) . ? 
C1 C2 1.3882(3) . ? 
C1 C6 1.3914(3) . ? 
C2 C3 1.3938(3) . ? 
C2 H2 1.069(4) . ? 
C3 C4 1.4061(3) . ? 
C3 H3 1.067(5) . ? 
C4 C10 1.4835(3) . ? 
C4 C5 1.4037(3) . ? 
C5 C6 1.3929(3) . ? 
C5 H5 1.068(4) . ? 
C6 H6 1.054(4) . ? 
C7 C8 1.3898(3) . ? 
C7 C12 1.3913(3) . ? 
C8 C9 1.3931(3) . ? 
C8 H8 1.059(5) . ? 
C9 C10 1.4064(3) . ? 
C9 H9 1.056(5) . ? 
C10 C11 1.4033(3) . ? 
C11 C12 1.3934(3) . ? 
C11 H11 1.063(4) . ? 
C12 H12 1.047(5) . ? 

loop_
_geom_angle_atom_site_label_1        
_geom_angle_atom_site_label_2        
_geom_angle_atom_site_label_3        
_geom_angle                          
_geom_angle_site_symmetry_1          
_geom_angle_site_symmetry_3          
_geom_angle_publ_flag                
N1 C1 C2 119.79(2) . . ? 
N1 C1 C6 118.92(2) . . ? 
N2 C7 C8 119.55(2) . . ? 
N2 C7 C12 119.08(2) . . ? 
C1 N1 H1B 111.2(4) . . ? 
C1 N1 H1A 112.6(4) . . ? 
C1 N1 H1C 111.8(4) . . ? 
C1 C2 C3 118.86(2) . . ? 
C1 C2 H2 120.4(3) . . ? 
C1 C6 C5 119.23(2) . . ? 
C1 C6 H6 120.7(3) . . ? 
C2 C1 C6 121.27(2) . . ? 
C2 C3 C4 121.56(2) . . ? 
C2 C3 H3 117.8(3) . . ? 
C3 C4 C10 120.99(2) . . ? 
C3 C4 C5 117.86(2) . . ? 
C3 C2 H2 120.7(3) . . ? 
C4 C10 C11 121.11(2) . . ? 
C4 C10 C9 121.07(2) . . ? 
C4 C5 C6 121.21(2) . . ? 
C4 C5 H5 120.7(3) . . ? 
C4 C3 H3 120.5(3) . . ? 
C5 C4 C10 121.13(2) . . ? 
C5 C6 H6 120.1(3) . . ? 
C6 C5 H5 118.0(2) . . ? 
C7 N2 H2A 111.9(4) . . ? 
C7 N2 H2C 110.6(4) . . ? 
C7 N2 H2B 113.3(4) . . ? 
C7 C8 C9 118.93(2) . . ? 
C7 C8 H8 120.6(3) . . ? 
C7 C12 C11 118.95(2) . . ? 
C7 C12 H12 121.0(3) . . ? 
C8 C7 C12 121.34(3) . . ? 
C8 C9 C10 121.49(2) . . ? 
C8 C9 H9 117.6(3) . . ? 
C9 C10 C11 117.79(2) . . ? 
C9 C8 H8 120.5(3) . . ? 
C10 C11 C12 121.50(2) . . ? 
C10 C11 H11 121.0(3) . . ? 
C10 C9 H9 120.8(3) . . ? 
C11 C12 H12 120.1(3) . . ? 
C12 C11 H11 117.5(2) . . ? 
H1A N1 H1B 109.2(5) . . ? 
H1A N1 H1C 108.5(5) . . ? 
H1B N1 H1C 103.1(5) . . ? 
H2A N2 H2C 107.7(5) . . ? 
H2A N2 H2B 109.1(5) . . ? 
H2B N2 H2C 103.8(5) . . ? 

loop_
_geom_torsion_atom_site_label_1      
_geom_torsion_atom_site_label_2      
_geom_torsion_atom_site_label_3      
_geom_torsion_atom_site_label_4      
_geom_torsion                        
_geom_torsion_site_symmetry_1        
_geom_torsion_site_symmetry_2        
_geom_torsion_site_symmetry_3        
_geom_torsion_site_symmetry_4        
_geom_torsion_publ_flag              
N1 C1 C2 C3 177.91(2) . . . . ? 
N1 C1 C2 H2 0.3(2) . . . . ? 
N1 C1 C6 C5 -179.09(2) . . . . ? 
N1 C1 C6 H6 1.3(2) . . . . ? 
N2 C7 C8 C9 -178.03(2) . . . . ? 
N2 C7 C8 H8 2.4(2) . . . . ? 
N2 C7 C12 C11 177.76(2) . . . . ? 
N2 C7 C12 H12 -1.4(2) . . . . ? 
C1 C2 C3 C4 0.90(2) . . . . ? 
C1 C2 C3 H3 -175.7(3) . . . . ? 
C1 C6 C5 C4 1.46(2) . . . . ? 
C1 C6 C5 H5 -175.6(3) . . . . ? 
C2 C1 N1 H1B -113.9(4) . . . . ? 
C2 C1 N1 H1A 9.0(3) . . . . ? 
C2 C1 N1 H1C 131.4(5) . . . . ? 
C2 C1 C6 C5 -0.90(2) . . . . ? 
C2 C1 C6 H6 179.5(3) . . . . ? 
C2 C3 C4 C10 -178.96(2) . . . . ? 
C2 C3 C4 C5 -0.36(2) . . . . ? 
C3 C4 C10 C11 -21.93(2) . . . . ? 
C3 C4 C10 C9 156.24(2) . . . . ? 
C3 C4 C5 C6 -0.84(2) . . . . ? 
C3 C4 C5 H5 176.2(3) . . . . ? 
C3 C2 C1 C6 -0.27(2) . . . . ? 
C4 C10 C11 C12 178.21(2) . . . . ? 
C4 C10 C11 H11 -3.2(2) . . . . ? 
C4 C10 C9 C8 -178.50(2) . . . . ? 
C4 C10 C9 H9 -0.5(2) . . . . ? 
C4 C5 C6 H6 -179.0(3) . . . . ? 
C4 C3 C2 H2 178.5(3) . . . . ? 
C5 C4 C10 C11 159.51(2) . . . . ? 
C5 C4 C10 C9 -22.31(2) . . . . ? 
C5 C4 C3 H3 176.1(3) . . . . ? 
C6 C1 N1 H1B 64.3(3) . . . . ? 
C6 C1 N1 H1A -172.8(5) . . . . ? 
C6 C1 N1 H1C -50.4(4) . . . . ? 
C6 C1 C2 H2 -177.8(3) . . . . ? 
C6 C5 C4 C10 177.76(2) . . . . ? 
C7 C8 C9 C10 0.20(2) . . . . ? 
C7 C8 C9 H9 -177.9(3) . . . . ? 
C7 C12 C11 C10 0.36(2) . . . . ? 
C7 C12 C11 H11 -178.2(3) . . . . ? 
C8 C7 N2 H2A 14.5(3) . . . . ? 
C8 C7 N2 H2C 134.6(5) . . . . ? 
C8 C7 N2 H2B -109.4(4) . . . . ? 
C8 C7 C12 C11 -0.44(2) . . . . ? 
C8 C7 C12 H12 -179.6(4) . . . . ? 
C8 C9 C10 C11 -0.26(2) . . . . ? 
C9 C10 C11 C12 0.000(20) . . . . ? 
C9 C10 C11 H11 178.5(3) . . . . ? 
C9 C8 C7 C12 0.16(2) . . . . ? 
C10 C4 C5 H5 -5.2(2) . . . . ? 
C10 C4 C3 H3 -2.5(2) . . . . ? 
C10 C11 C12 H12 179.5(4) . . . . ? 
C10 C9 C8 H8 179.8(3) . . . . ? 
C11 C10 C9 H9 177.7(3) . . . . ? 
C12 C7 N2 H2A -163.8(4) . . . . ? 
C12 C7 N2 H2C -43.7(3) . . . . ? 
C12 C7 N2 H2B 72.4(3) . . . . ? 
C12 C7 C8 H8 -179.4(4) . . . . ? 
H2 C2 C3 H3 1.9(4) . . . . ? 
H5 C5 C6 H6 4.0(3) . . . . ? 
H8 C8 C9 H9 1.7(4) . . . . ? 
H11 C11 C12 H12 0.9(4) . . . . ? 

loop_
_geom_hbond_atom_site_label_D        
_geom_hbond_atom_site_label_H        
_geom_hbond_atom_site_label_A        
_geom_hbond_distance_DH              
_geom_hbond_distance_HA              
_geom_hbond_distance_DA              
_geom_hbond_angle_DHA                
_geom_hbond_site_symmetry_A          
C3 H3 C11 1.067(5) 2.678(4) 2.9681(3) 95.0(2)  1_555   
C5 H5 C9 1.068(4) 2.697(4) 2.9718(3) 94.2(2)  1_555   
C9 H9 C5 1.056(5) 2.685(4) 2.9718(3) 95.1(3)  1_555   
C11 H11 C3 1.063(4) 2.689(4) 2.9681(3) 94.5(3)  1_555   
N2 H2A CL2 1.001(6) 2.242(6) 3.2327(2) 170.2(5)  1_565   
N2 H2A CL1 1.001(6) 2.929(6) 3.3420(2) 105.7(4)  1_566   
N2 H2C CL1 1.001(6) 2.950(6) 3.3420(2) 104.3(4)  1_566   
N2 H2C CL1 1.001(6) 2.222(6) 3.1957(2) 163.9(5)  2_566   
C12 H12 CL1 1.047(5) 2.975(4) 3.5978(2) 118.8(3)  2_566   
N1 H1A CL2 1.002(6) 2.928(6) 3.3443(2) 105.9(4)  1_654   
N1 H1B CL2 0.993(7) 3.004(6) 3.3443(2) 101.4(4)  1_654   
N1 H1A CL1 1.002(6) 2.224(6) 3.2119(2) 168.6(5)  1_655   
C6 H6 CL1 1.054(4) 2.547(4) 3.5826(2) 167.2(4)  1_665   
N1 H1C CL1 1.023(6) 2.179(6) 3.1842(2) 167.0(5)  2_665   
N2 H2B CL1 1.019(6) 3.047(6) 3.5818(2) 113.8(4)  2_666   
N2 H2B CL2 1.019(6) 2.191(6) 3.1811(2) 163.2(5)  2_667   
N2 H2C C6 1.001(6) 3.134(6) 3.4796(3) 101.8(4)  2_676   
C5 H5 C7 1.068(4) 3.163(4) 3.4363(3) 95.6(2)  2_676   
N1 H1B CL2 0.993(7) 2.179(7) 3.1433(2) 163.2(6)  2_766   
C2 H2 C10 1.069(4) 3.268(4) 3.4500(3) 90.7(2)  2_766   
C3 H3 C3 1.067(5) 3.146(4) 3.3816(4) 93.4(3)  2_766   
C3 H3 C4 1.067(5) 3.027(4) 3.4958(3) 107.3(3)  2_766   
C3 H3 C10 1.067(5) 3.218(4) 3.4510(3) 93.5(3)  2_766   

loop_
_publ_author_name      
_publ_author_address   
,'?'  
; ? 
;  

_publ_requested_journal          '?' 
_publ_contact_author                ? 
_publ_contact_author_phone        '?' 
_publ_contact_author_fax          '?' 
_publ_contact_author_email        '?' 
_publ_section_title 
;  
 ?  
;  
_publ_section_comment  
;  
 ?  
;  
_publ_section_references 
;  
 ?  
;  
