# Supplementary material for: Yes, one can obtain better quality structures from routine X-ray data collection
Source: IUCrJ. 2016 Jan 1;3(Pt 1):61–70. doi: 10.1107/S2052252515020941 (PMC4704080; doi:10.1107/S2052252515020941)
Supplement: Supplementary file 3 [file m-03-00061-sup3.zip › X-ray/BENZ_TAAM/BENZ_TAAM_68.cif]

data_I  
_audit_creation_method             'MoPro12'     
_chemical_name_systematic            ? 
_chemical_name_common                ? 
_chemical_formula_moiety             'C12 H14 N2 Cl2'
_chemical_formula_sum                'C12 H14 N2 Cl2'
_chemical_formula_weight             257.148
_chemical_absolute_configuration     '-'

_symmetry_cell_setting               triclinic    
_symmetry_space_group_name_H-M       'P ?'
_symmetry_space_group_name_Hall      'P ?'

loop_
_atom_type_symbol                      
_atom_type_description                 
_atom_type_scat_dispersion_real        
_atom_type_scat_dispersion_imag        
_atom_type_scat_source                 
 'C' 'C'    0.0033   0.0016
'Su & Coppens. Acta. Cryst. (1997) A53, 749-762. '                    
 'H' 'H'    0.0000   0.0000
'Su & Coppens. Acta. Cryst. (1997) A53, 749-762. '                    
 'N' 'N'    0.0061   0.0033
'Su & Coppens. Acta. Cryst. (1997) A53, 749-762. '                    
 'Cl' 'Cl'    0.1484   0.1585
'Su & Coppens. Acta. Cryst. (1997) A53, 749-762. '                    

loop_
_symmetry_equiv_pos_as_xyz           
'x, y, z'
'-x, -y, -z'
_cell_length_a                6.570 
_cell_length_b                7.676 
_cell_length_c                12.610 
_cell_angle_alpha             85.17 
_cell_angle_beta              76.79 
_cell_angle_gamma             73.87 
_cell_volume                   594.6 
_cell_formula_units_Z                2
_cell_measurement_temperature        ?
_cell_measurement_reflns_used        ?
_cell_measurement_theta_min          ?
_cell_measurement_theta_max          ?
_exptl_crystal_description           ? 
_exptl_crystal_colour                ? 
_exptl_crystal_size_max              ? 
_exptl_crystal_size_mid              ? 
_exptl_crystal_size_min              ? 
_exptl_crystal_density_meas          ? 
_exptl_crystal_density_diffrn       1.437
_exptl_crystal_density_method       'not measured' 
_exptl_crystal_F_000                 268
_exptl_absorpt_process_details       ?  
_exptl_absorpt_coefficient_mu        ?  
_exptl_absorpt_correction_type       ?  
_exptl_absorpt_correction_T_min      ?  
_exptl_absorpt_correction_T_max      ?  
_exptl_special_details               
;
?
;
_diffrn_ambient_temperature          ?  
_diffrn_radiation_wavelength        0.71073
_diffrn_radiation_type              MoK\a 
_diffrn_radiation_source          'fine-focus sealed tube' 
_diffrn_radiation_monochromator      ? 
_diffrn_measurement_device_type      ? 
_diffrn_measurement_method           ? 
_diffrn_detector_area_resol_mean     ? 
_diffrn_standards_number             ? 
_diffrn_standards_interval_count     ? 
_diffrn_standards_interval_time      ? 
_diffrn_standards_decay_%            ? 
_diffrn_reflns_number                ? 
_diffrn_reflns_av_R_equivalents      ? 
_diffrn_reflns_av_sigmaI/netI        0.02090
_diffrn_reflns_limit_h_min          -9
_diffrn_reflns_limit_h_max          10
_diffrn_reflns_limit_k_min         -11
_diffrn_reflns_limit_k_max          12
_diffrn_reflns_limit_l_min           0
_diffrn_reflns_limit_l_max          19
_diffrn_reflns_theta_min            1.66
_diffrn_reflns_theta_max           34.01
_reflns_number_total                  4769
_reflns_number_gt                     4573
_reflns_threshold_expression         >2.0sigma(I)
_computing_data_collection           ? 
_computing_cell_refinement           ? 
_computing_data_reduction            ? 
_computing_structure_solution        ? 
_computing_structure_refinement      'MoPro (J. Appl. Cryst. 2005, 38, 38-54)'
_computing_molecular_graphics        ? 
_computing_publication_material      ? 
_iucr_refine_instructions_details  
; 
# ! MoPro 12.6 29/09/2015 21:22:49 C:\Users\user\Desktop\Benzydyna_comparison\TAAM_2_Fragmenty\HKL_merged_I\Benz_TAAM_68\mopro_lsdb_frag_01.par 
# ! reflections hkl file : C:\Users\user\Desktop\Benzydyna_comparison\TAAM_2_Fragmenty\HKL_merged_I\Benz_TAAM_68\sortav_freeformat.hkl refin. vs. F^2 
# ! atomic table file : C:\Users\user\Desktop\Programy_Krys\MoPro\MoProSuite\LibMoPro\mopro.tab 
# ! wave functions file : C:\Users\user\Desktop\Programy_Krys\MoPro\MoProSuite\LibMoPro\WAVEF_Su_Coppens_relativistic 
# ! RF factor = 0.883 % RI factor = 1.532% 
# ! wR2F factor = 1.221 % wR2I factor = 2.386% 
# ! g.o.f.(F**2) = 1.005 Nvar= 201 Nref= 4768 Nfree= 0 0.04<sinT/l< 0.79 
#  
# WSIG 1.00000 ! weighting scheme 
#  ! SPACE GROUP P ? 
#  
# CELL 6.5705 7.6756 12.6098 85.1650 76.7850 73.8680 0.71073 
# ZERR 0.0000 0.0000 0.0000 0.0000 0.0000 0.0000 
#  
# SYMM 1 P CENTRO 
#  X , Y, Z 
#  
# SCALE 1 1.210277 
#  
# FMULT 1.00000 
#  
# UOVER 0.00000 0.00000 0.00000 0.00000 0.00000 0.00000 ANI 
#  
# SOLVT 0.00000 50.00000 
#  
# EXTIN 0.00000 GAUSSIAN ISOT TYP1 ! G*10^4 
#  
#  
# DUMMY 2 
# DUMY 0.89536 0.67027 0.33322 D1 0 ! atom # 31 
# DUMY 0.60261 0.82367 0.66606 D2 0 ! atom # 32 
#  
# KAPPA 7 
#  1.000000 1.000000 ! # 1 1 MOL CL1 2x 
#  0.990000 0.811000 ! # 2 1 MOL N1 2x 
#  1.004000 0.917000 ! # 3 1 MOL C1 2x 
#  1.004000 0.909000 ! # 4 1 MOL C2 8x 
#  0.999000 0.887000 ! # 5 1 MOL C4 2x 
#  1.178000 1.316000 ! # 6 1 MOL H1A 6x 
#  1.110000 1.158000 ! # 7 1 MOL H2 8x 
#  
# ATOMS 30 
#  
# ATOM 1 CL1 MOL 1 0.040082 0.176091 0.080869 1.0000 1 Cl 
#  XY H2 H1A HEX K1 V0 M0 Q0 
# UANI 0.012954 0.010395 0.010768 -.004619 -.000524 -.000241 
#  8.00000 0. 0. 0. 0. 0. 0. 0. 0. 0. 
#  0. 0. 0. 0. 0. 0. 0. 
#  0. 0. 0. 0. 0. 0. 0. 0. 0. 
#  
# ATOM 2 CL2 MOL 1 0.460299 0.324910 0.911375 1.0000 1 Cl 
#  XY H12 C12 HEX K1 V0 M0 Q0 
# UANI 0.013349 0.011410 0.011371 -.004897 -.000728 -.000102 
#  8.00000 0. 0. 0. 0. 0. 0. 0. 0. 0. 
#  0. 0. 0. 0. 0. 0. 0. 
#  0. 0. 0. 0. 0. 0. 0. 0. 0. 
#  
# ATOM 3 N1 MOL 1 1.103210 0.566072 0.115519 1.0000 1 N 
#  ZX C1 H1A HEX K2 V0 M0 Q0 
# UANI 0.013472 0.012079 0.007885 -.004318 -.000379 -.001050 
#  5.09206 0. 0. 0. 0.042 0. 0. 0. 0. 0. 
#  0.268 0. 0. 0. 0. 0.212 0. 
#  0.048 0. 0. 0. 0. -.095 0. 0. 0. 
#  
# ATOM 4 N2 MOL 1 0.411697 0.923512 0.886337 1.0000 1 N 
#  ZX C7 H2A HEX K2 V0 M0 Q0 
# UANI 0.013300 0.012875 0.007993 -.003873 -.000550 -.001227 
#  5.09206 0. 0. 0. 0.042 0. 0. 0. 0. 0. 
#  0.268 0. 0. 0. 0. 0.212 0. 
#  0.048 0. 0. 0. 0. -.095 0. 0. 0. 
#  
# ATOM 5 C1 MOL 1 0.993981 0.619142 0.226933 1.0000 1 C 
#  XY D1 C2 HEX K3 V0 M0 Q0 
# UANI 0.010899 0.009857 0.008185 -.003474 -.001344 -.000163 
#  3.92406 0. 0.172 0. 0. -.063 0. 0. -.173 0. 
#  0. 0.031 0. 0. 0. -.249 0. 
#  0. 0. 0. -.020 0. 0. 0. 0.013 0. 
#  
# ATOM 6 C2 MOL 1 0.934549 0.490338 0.302671 1.0000 1 C 
#  XY D1 C1 HEX K4 V0 M0 Q0 
# UANI 0.014326 0.009761 0.008697 -.004234 -.000460 -.000582 
#  3.89655 0. 0.056 0. 0. -.180 0. 0. -.029 0. 
#  0. 0.030 0. 0. 0. -.264 0. 
#  0.020 0. 0. -.019 0. 0. 0. 0. 0. 
#  
# ATOM 7 C3 MOL 1 0.836810 0.542621 0.409552 1.0000 1 C 
#  XY D1 C2 HEX K4 V0 M0 Q0 
# UANI 0.014250 0.010090 0.008516 -.004541 -.000385 -.000311 
#  3.89655 0. 0.056 0. 0. -.180 0. 0. -.029 0. 
#  0. 0.030 0. 0. 0. -.264 0. 
#  0.020 0. 0. -.019 0. 0. 0. 0. 0. 
#  
# ATOM 8 C4 MOL 1 0.794647 0.722497 0.441634 1.0000 1 C 
#  XY D1 C5 HEX K5 V0 M0 Q0 
# UANI 0.010688 0.010026 0.008135 -.003265 -.000948 -.000565 
#  4.01117 0. 0.047 0. 0. -.179 0. 0. -.033 0. 
#  0. 0.026 0. 0. 0. -.289 0. 
#  0.018 0. 0. -.013 0. 0. 0. 0. 0. 
#  
# ATOM 9 C5 MOL 1 0.855438 0.849071 0.362462 1.0000 1 C 
#  XY D1 C6 HEX K4 V0 M0 Q0 
# UANI 0.014971 0.009433 0.009035 -.003693 -.000698 -.000462 
#  3.89655 0. 0.056 0. 0. -.180 0. 0. -.029 0. 
#  0. 0.030 0. 0. 0. -.264 0. 
#  0.020 0. 0. -.019 0. 0. 0. 0. 0. 
#  
# ATOM 10 C6 MOL 1 0.956887 0.798061 0.255805 1.0000 1 C 
#  XY D1 C1 HEX K4 V0 M0 Q0 
# UANI 0.015003 0.009795 0.008773 -.004397 -.000795 -.000003 
#  3.89655 0. 0.056 0. 0. -.180 0. 0. -.029 0. 
#  0. 0.030 0. 0. 0. -.264 0. 
#  0.020 0. 0. -.019 0. 0. 0. 0. 0. 
#  
# ATOM 11 C7 MOL 1 0.512814 0.870993 0.773717 1.0000 1 C 
#  XY D2 C12 HEX K3 V0 M0 Q0 
# UANI 0.010916 0.010945 0.008374 -.003634 -.000994 -.000699 
#  3.92406 0. 0.172 0. 0. -.063 0. 0. -.173 0. 
#  0. 0.031 0. 0. 0. -.249 0. 
#  0. 0. 0. -.020 0. 0. 0. 0.013 0. 
#  
# ATOM 12 C8 MOL 1 0.632599 0.977133 0.706835 1.0000 1 C 
#  XY D2 C7 HEX K4 V0 M0 Q0 
# UANI 0.014335 0.013098 0.009486 -.006680 0.000338 -.002057 
#  3.89655 0. 0.056 0. 0. -.180 0. 0. -.029 0. 
#  0. 0.030 0. 0. 0. -.264 0. 
#  0.020 0. 0. -.019 0. 0. 0. 0. 0. 
#  
# ATOM 13 C9 MOL 1 0.722409 0.928612 0.598732 1.0000 1 C 
#  XY D2 C8 HEX K4 V0 M0 Q0 
# UANI 0.014219 0.012709 0.009445 -.006722 0.000673 -.001754 
#  3.89655 0. 0.056 0. 0. -.180 0. 0. -.029 0. 
#  0. 0.030 0. 0. 0. -.264 0. 
#  0.020 0. 0. -.019 0. 0. 0. 0. 0. 
#  
# ATOM 14 C10 MOL 1 0.693836 0.775602 0.556154 1.0000 1 C 
#  XY D2 C11 HEX K5 V0 M0 Q0 
# UANI 0.010725 0.010785 0.008362 -.003970 -.000717 -.000995 
#  4.01117 0. 0.047 0. 0. -.179 0. 0. -.033 0. 
#  0. 0.026 0. 0. 0. -.289 0. 
#  0.018 0. 0. -.013 0. 0. 0. 0. 0. 
#  
# ATOM 15 C11 MOL 1 0.572043 0.671942 0.626392 1.0000 1 C 
#  XY D2 C12 HEX K4 V0 M0 Q0 
# UANI 0.013687 0.012046 0.009568 -.005941 0.000469 -.001725 
#  3.89655 0. 0.056 0. 0. -.180 0. 0. -.029 0. 
#  0. 0.030 0. 0. 0. -.264 0. 
#  0.020 0. 0. -.019 0. 0. 0. 0. 0. 
#  
# ATOM 16 C12 MOL 1 0.481803 0.718006 0.734866 1.0000 1 C 
#  XY D2 C7 HEX K4 V0 M0 Q0 
# UANI 0.013714 0.011516 0.009282 -.005421 0.000350 -.001052 
#  3.89655 0. 0.056 0. 0. -.180 0. 0. -.029 0. 
#  0. 0.030 0. 0. 0. -.264 0. 
#  0.020 0. 0. -.019 0. 0. 0. 0. 0. 
#  
# ATOM 17 H1A MOL 1 1.105438 0.439197 0.100468 1.0000 1 H 
#  ZY N1 C1 QUA K6 V0 M0 Q0 
# UISO 0.029524 
#  0.76411 0. 0. 0. 0.141 0.061 0. 0. 0. 0. 
#  
# ATOM 18 H1B MOL 1 1.254207 0.577696 0.098709 1.0000 1 H 
#  ZY N1 C1 QUA K6 V0 M0 Q0 
# UISO 0.031391 
#  0.76411 0. 0. 0. 0.141 0.061 0. 0. 0. 0. 
#  
# ATOM 19 H1C MOL 1 1.033206 0.651898 0.059308 1.0000 1 H 
#  ZY N1 C1 QUA K6 V0 M0 Q0 
# UISO 0.031599 
#  0.76411 0. 0. 0. 0.141 0.061 0. 0. 0. 0. 
#  
# ATOM 20 H2 MOL 1 0.968829 0.352416 0.280055 1.0000 1 H 
#  ZY C2 C1 QUA K7 V0 M0 Q0 
# UISO 0.027757 
#  1.02355 0. 0. 0. 0.182 0.086 0. 0. 0. 0. 
#  
# ATOM 21 H2A MOL 1 0.408859 1.051323 0.899174 1.0000 1 H 
#  ZY N2 C7 QUA K6 V0 M0 Q0 
# UISO 0.028109 
#  0.76411 0. 0. 0. 0.141 0.061 0. 0. 0. 0. 
#  
# ATOM 22 H2B MOL 1 0.483641 0.839772 0.942290 1.0000 1 H 
#  ZY N2 C7 QUA K6 V0 M0 Q0 
# UISO 0.028273 
#  0.76411 0. 0. 0. 0.141 0.061 0. 0. 0. 0. 
#  
# ATOM 23 H2C MOL 1 0.258782 0.914027 0.905037 1.0000 1 H 
#  ZY N2 C7 QUA K6 V0 M0 Q0 
# UISO 0.028936 
#  0.76411 0. 0. 0. 0.141 0.061 0. 0. 0. 0. 
#  
# ATOM 24 H3 MOL 1 0.802411 0.439949 0.468071 1.0000 1 H 
#  ZY C3 C2 QUA K7 V0 M0 Q0 
# UISO 0.028804 
#  1.02355 0. 0. 0. 0.182 0.086 0. 0. 0. 0. 
#  
# ATOM 25 H5 MOL 1 0.817970 0.988907 0.381477 1.0000 1 H 
#  ZY C5 C6 QUA K7 V0 M0 Q0 
# UISO 0.026728 
#  1.02355 0. 0. 0. 0.182 0.086 0. 0. 0. 0. 
#  
# ATOM 26 H6 MOL 1 1.003652 0.894809 0.197822 1.0000 1 H 
#  ZY C6 C1 QUA K7 V0 M0 Q0 
# UISO 0.028046 
#  1.02355 0. 0. 0. 0.182 0.086 0. 0. 0. 0. 
#  
# ATOM 27 H8 MOL 1 0.656346 1.092576 0.737527 1.0000 1 H 
#  ZY C8 C7 QUA K7 V0 M0 Q0 
# UISO 0.029777 
#  1.02355 0. 0. 0. 0.182 0.086 0. 0. 0. 0. 
#  
# ATOM 28 H9 MOL 1 0.817468 1.008689 0.550035 1.0000 1 H 
#  ZY C9 C8 QUA K7 V0 M0 Q0 
# UISO 0.028060 
#  1.02355 0. 0. 0. 0.182 0.086 0. 0. 0. 0. 
#  
# ATOM 29 H11 MOL 1 0.542068 0.556725 0.598000 1.0000 1 H 
#  ZY C11 C12 QUA K7 V0 M0 Q0 
# UISO 0.027838 
#  1.02355 0. 0. 0. 0.182 0.086 0. 0. 0. 0. 
#  
# ATOM 30 H12 MOL 1 0.390442 0.639147 0.785475 1.0000 1 H 
#  ZY C12 C7 QUA K7 V0 M0 Q0 
# UISO 0.028367 
#  1.02355 0. 0. 0. 0.182 0.086 0. 0. 0. 0. 
#  
# ANHAR 0 3 ! number_of_anharmonic_atoms max_order 
# ! 1 ! atom number 
# ! 0.00E+00 0.00E+00 0.00E+00 0.00E+00 0.00E+00 0.00E+00 0.00E+00 0.00E+00 
# ! 0.00E+00 0.00E+00 
#  
#  
# STOP 
; 
_refine_special_details              
;
 Refinement of F^2^ against reflections.
 The threshold expression of F^2^ > 2sigma(F^2^) is
 used for calculating R-factors(gt) and is not
 relevant to the choice of reflections for refinement.
 R-factors based on F^2^ are statistically about twice
 as large as those based on F, and R-factors based on
 ALL data will be even larger.
;
_refine_ls_structure_factor_coef     Fsqd 
_refine_ls_matrix_type                full
_refine_ls_weighting_scheme          sigma
_refine_ls_weighting_details         ?
_atom_sites_solution_primary      direct 
_atom_sites_solution_secondary    difmap 
_atom_sites_solution_hydrogens    geom   
_refine_ls_hydrogen_treatment    refall
_refine_ls_extinction_method        'none'              
_refine_ls_abs_structure_details     ?
_refine_ls_abs_structure_Flack       ?
_refine_ls_number_reflns              4768
_refine_ls_number_parameters           201
_refine_ls_number_restraints             0
# R-factors: R(F)  &  wR2(I) 
_refine_ls_R_factor_all              0.0088
## R_factor_all computed for  I/sigmaI >   0.00
_refine_ls_R_factor_gt               0.0091
_refine_ls_wR_factor_ref             0.0490
_refine_ls_wR_factor_gt              0.0489
_refine_ls_goodness_of_fit_ref       2.017
_refine_ls_restrained_S_all          0.000
_refine_ls_shift/su_max              0.003
_refine_ls_shift/su_mean             0.000

_diffrn_measured_fraction_theta_max     0.999
_diffrn_reflns_theta_full               34.01
_diffrn_measured_fraction_theta_full    0.999
_refine_diff_density_max                ?
_refine_diff_density_min                ?
_refine_diff_density_rms                ?
###  to get diff_density_max min & rms : 
###  run MoPro  : WRIT FOUR   to create FOURier file 
###  run VMoPro : FOUR  FastFourierTransform   to get a 3D grid (Xplor format) on whole unit-cell
###             & GRID  STAT   to get max min rms statistics


loop_
_atom_site_type_symbol      
_atom_site_label            
_atom_site_fract_x          
_atom_site_fract_y          
_atom_site_fract_z          
_atom_site_U_iso_or_equiv   
_atom_site_adp_type         
_atom_site_occupancy        
_atom_site_calc_flag        
_atom_site_refinement_flag_posn  
_atom_site_refinement_flag_adp  
_atom_site_disorder_assembly
_atom_site_disorder_group   
Cl CL1 0.040082(1) 0.176091(1) 0.080869(0) 0.011399(1) Uani 1 d . . . .
Cl CL2 0.460299(1) 0.324910(1) 0.911375(0) 0.012044(1) Uani 1 d . . . .
N  N1 1.10321(3) 0.56607(2) 0.11552(1) 0.01123(2) Uani 1 d . . . .
N  N2 0.41170(3) 0.92351(2) 0.88634(1) 0.01154(2) Uani 1 d . . . .
C  C1 0.99398(3) 0.61914(3) 0.22693(1) 0.00962(3) Uani 1 d . . . .
C  C2 0.93455(3) 0.49034(3) 0.30267(1) 0.01103(3) Uani 1 d . . . .
C  C3 0.83681(3) 0.54262(3) 0.40955(1) 0.01102(3) Uani 1 d . . . .
C  C4 0.79465(3) 0.72250(3) 0.44163(1) 0.00967(2) Uani 1 d . . . .
C  C5 0.85544(3) 0.84907(2) 0.36246(1) 0.01135(3) Uani 1 d . . . .
C  C6 0.95689(3) 0.79806(3) 0.25580(1) 0.01127(3) Uani 1 d . . . .
C  C7 0.51281(3) 0.87099(3) 0.77372(1) 0.01008(3) Uani 1 d . . . .
C  C8 0.63260(3) 0.97713(3) 0.70683(1) 0.01206(3) Uani 1 d . . . .
C  C9 0.72241(3) 0.92861(3) 0.59873(2) 0.01193(3) Uani 1 d . . . .
C  C10 0.69384(3) 0.77560(3) 0.55615(2) 0.00991(2) Uani 1 d . . . .
C  C11 0.57204(3) 0.67194(3) 0.62639(1) 0.01166(3) Uani 1 d . . . .
C  C12 0.48180(3) 0.71801(3) 0.73487(2) 0.01150(3) Uani 1 d . . . .
H  H1A 1.1054(10) 0.4392(8) 0.1005(5) 0.030(1) Uiso 1 d U . . .
H  H1B 1.254(1) 0.5777(8) 0.0987(5) 0.031(1) Uiso 1 d U . . .
H  H1C 1.0332(10) 0.6519(8) 0.0593(5) 0.032(1) Uiso 1 d U . . .
H  H2 0.9688(7) 0.3524(6) 0.2801(3) 0.0278(10) Uiso 1 d U . . .
H  H2A 0.4089(9) 1.0513(8) 0.8992(5) 0.028(1) Uiso 1 d U . . .
H  H2B 0.4836(9) 0.8398(8) 0.9423(5) 0.028(1) Uiso 1 d U . . .
H  H2C 0.259(1) 0.9140(7) 0.9050(4) 0.029(1) Uiso 1 d U . . .
H  H3 0.8024(7) 0.4399(6) 0.4681(3) 0.029(1) Uiso 1 d U . . .
H  H5 0.8180(7) 0.9889(6) 0.3815(3) 0.0267(10) Uiso 1 d U . . .
H  H6 1.0037(7) 0.8948(6) 0.1978(3) 0.028(1) Uiso 1 d U . . .
H  H8 0.6563(7) 1.0926(6) 0.7375(3) 0.030(1) Uiso 1 d U . . .
H  H9 0.8175(7) 1.0087(6) 0.5500(3) 0.0281(10) Uiso 1 d U . . .
H  H11 0.5421(7) 0.5567(6) 0.5980(3) 0.0278(10) Uiso 1 d U . . .
H  H12 0.3904(7) 0.6391(6) 0.7855(3) 0.0284(10) Uiso 1 d U . . .

loop_ 
_atom_site_aniso_label 
_atom_site_aniso_U_11 
_atom_site_aniso_U_22 
_atom_site_aniso_U_33 
_atom_site_aniso_U_12 
_atom_site_aniso_U_13 
_atom_site_aniso_U_23 
CL1 0.01295(2) 0.01039(2) 0.01077(2) -0.00462(2) -0.00052(1) -0.00024(1)  
CL2 0.01335(2) 0.01141(2) 0.01137(2) -0.00490(2) -0.00073(2) -0.00010(1)  
N1 0.01347(7) 0.01208(6) 0.00789(6) -0.00432(5) -0.00038(5) -0.00105(5)  
N2 0.01330(7) 0.01287(7) 0.00799(6) -0.00387(5) -0.00055(5) -0.00123(5)  
C1 0.01090(7) 0.00986(7) 0.00819(6) -0.00347(5) -0.00134(5) -0.00016(5)  
C2 0.01433(7) 0.00976(7) 0.00870(6) -0.00423(5) -0.00046(5) -0.00058(5)  
C3 0.01425(7) 0.01009(7) 0.00852(6) -0.00454(5) -0.00038(5) -0.00031(5)  
C4 0.01069(7) 0.01003(7) 0.00813(6) -0.00326(5) -0.00095(5) -0.00057(5)  
C5 0.01497(7) 0.00943(7) 0.00903(6) -0.00369(5) -0.00070(5) -0.00046(5)  
C6 0.01500(7) 0.00979(7) 0.00877(6) -0.00440(5) -0.00080(5) -0.000003(5)  
C7 0.01092(7) 0.01094(7) 0.00837(6) -0.00363(5) -0.00099(5) -0.00070(5)  
C8 0.01433(7) 0.01310(7) 0.00949(7) -0.00668(6) 0.00034(5) -0.00206(5)  
C9 0.01422(7) 0.01271(7) 0.00944(6) -0.00672(6) 0.00067(5) -0.00175(5)  
C10 0.01072(7) 0.01079(7) 0.00836(6) -0.00397(5) -0.00072(5) -0.00099(5)  
C11 0.01369(7) 0.01205(7) 0.00957(6) -0.00594(5) 0.00047(5) -0.00173(5)  
C12 0.01371(7) 0.01152(7) 0.00928(6) -0.00542(6) 0.00035(5) -0.00105(5)  

_geom_special_details                
;                                    
;                                    

loop_
_geom_bond_atom_site_label_1         
_geom_bond_atom_site_label_2         
_geom_bond_distance                  
_geom_bond_site_symmetry_2           
_geom_bond_publ_flag                 
N1 C1 1.4587(2) . ? 
N1 H1B 0.994(6) . ? 
N1 H1A 1.003(6) . ? 
N1 H1C 1.025(6) . ? 
N2 C7 1.4618(2) . ? 
N2 H2C 1.000(6) . ? 
N2 H2A 1.002(6) . ? 
N2 H2B 1.021(6) . ? 
C1 C2 1.3881(3) . ? 
C1 C6 1.3913(3) . ? 
C2 C3 1.3936(3) . ? 
C2 H2 1.069(4) . ? 
C3 C4 1.4061(3) . ? 
C3 H3 1.068(4) . ? 
C4 C10 1.4839(3) . ? 
C4 C5 1.4035(3) . ? 
C5 C6 1.3929(3) . ? 
C5 H5 1.068(4) . ? 
C6 H6 1.055(4) . ? 
C7 C8 1.3898(3) . ? 
C7 C12 1.3914(3) . ? 
C8 C9 1.3931(3) . ? 
C8 H8 1.059(4) . ? 
C9 C10 1.4063(3) . ? 
C9 H9 1.058(4) . ? 
C10 C11 1.4032(3) . ? 
C11 C12 1.3935(3) . ? 
C11 H11 1.064(4) . ? 
C12 H12 1.047(4) . ? 

loop_
_geom_angle_atom_site_label_1        
_geom_angle_atom_site_label_2        
_geom_angle_atom_site_label_3        
_geom_angle                          
_geom_angle_site_symmetry_1          
_geom_angle_site_symmetry_3          
_geom_angle_publ_flag                
N1 C1 C2 119.79(2) . . ? 
N1 C1 C6 118.92(2) . . ? 
N2 C7 C8 119.55(2) . . ? 
N2 C7 C12 119.08(2) . . ? 
C1 N1 H1B 111.1(4) . . ? 
C1 N1 H1A 112.7(4) . . ? 
C1 N1 H1C 111.9(4) . . ? 
C1 C2 C3 118.85(2) . . ? 
C1 C2 H2 120.5(3) . . ? 
C1 C6 C5 119.23(2) . . ? 
C1 C6 H6 120.7(3) . . ? 
C2 C1 C6 121.27(2) . . ? 
C2 C3 C4 121.57(2) . . ? 
C2 C3 H3 117.9(2) . . ? 
C3 C4 C10 120.99(2) . . ? 
C3 C4 C5 117.87(2) . . ? 
C3 C2 H2 120.6(3) . . ? 
C4 C10 C11 121.11(2) . . ? 
C4 C10 C9 121.07(2) . . ? 
C4 C5 C6 121.21(2) . . ? 
C4 C5 H5 120.7(2) . . ? 
C4 C3 H3 120.5(3) . . ? 
C5 C4 C10 121.13(2) . . ? 
C5 C6 H6 120.0(3) . . ? 
C6 C5 H5 118.0(2) . . ? 
C7 N2 H2C 110.5(3) . . ? 
C7 N2 H2A 111.9(3) . . ? 
C7 N2 H2B 113.5(3) . . ? 
C7 C8 C9 118.93(2) . . ? 
C7 C8 H8 120.7(3) . . ? 
C7 C12 C11 118.94(2) . . ? 
C7 C12 H12 121.0(3) . . ? 
C8 C7 C12 121.34(2) . . ? 
C8 C9 C10 121.49(2) . . ? 
C8 C9 H9 117.7(2) . . ? 
C9 C10 C11 117.80(2) . . ? 
C9 C8 H8 120.4(3) . . ? 
C10 C11 C12 121.50(2) . . ? 
C10 C11 H11 121.0(3) . . ? 
C10 C9 H9 120.8(3) . . ? 
C11 C12 H12 120.1(3) . . ? 
C12 C11 H11 117.5(2) . . ? 
H1A N1 H1B 109.2(5) . . ? 
H1A N1 H1C 108.2(5) . . ? 
H1B N1 H1C 103.2(5) . . ? 
H2A N2 H2C 107.9(5) . . ? 
H2A N2 H2B 108.8(5) . . ? 
H2B N2 H2C 103.9(5) . . ? 

loop_
_geom_torsion_atom_site_label_1      
_geom_torsion_atom_site_label_2      
_geom_torsion_atom_site_label_3      
_geom_torsion_atom_site_label_4      
_geom_torsion                        
_geom_torsion_site_symmetry_1        
_geom_torsion_site_symmetry_2        
_geom_torsion_site_symmetry_3        
_geom_torsion_site_symmetry_4        
_geom_torsion_publ_flag              
N1 C1 C2 C3 177.91(2) . . . . ? 
N1 C1 C2 H2 0.3(2) . . . . ? 
N1 C1 C6 C5 -179.09(2) . . . . ? 
N1 C1 C6 H6 1.3(2) . . . . ? 
N2 C7 C8 C9 -178.03(2) . . . . ? 
N2 C7 C8 H8 2.4(2) . . . . ? 
N2 C7 C12 C11 177.76(2) . . . . ? 
N2 C7 C12 H12 -1.3(2) . . . . ? 
C1 C2 C3 C4 0.92(2) . . . . ? 
C1 C2 C3 H3 -175.7(3) . . . . ? 
C1 C6 C5 C4 1.45(2) . . . . ? 
C1 C6 C5 H5 -175.6(3) . . . . ? 
C2 C1 N1 H1B -113.9(4) . . . . ? 
C2 C1 N1 H1A 9.0(3) . . . . ? 
C2 C1 N1 H1C 131.2(5) . . . . ? 
C2 C1 C6 C5 -0.89(2) . . . . ? 
C2 C1 C6 H6 179.5(3) . . . . ? 
C2 C3 C4 C10 -178.96(2) . . . . ? 
C2 C3 C4 C5 -0.38(2) . . . . ? 
C3 C4 C10 C11 -21.94(2) . . . . ? 
C3 C4 C10 C9 156.23(2) . . . . ? 
C3 C4 C5 C6 -0.83(2) . . . . ? 
C3 C4 C5 H5 176.1(3) . . . . ? 
C3 C2 C1 C6 -0.28(2) . . . . ? 
C4 C10 C11 C12 178.21(2) . . . . ? 
C4 C10 C11 H11 -3.3(2) . . . . ? 
C4 C10 C9 C8 -178.49(2) . . . . ? 
C4 C10 C9 H9 -0.4(2) . . . . ? 
C4 C5 C6 H6 -179.0(3) . . . . ? 
C4 C3 C2 H2 178.6(3) . . . . ? 
C5 C4 C10 C11 159.52(2) . . . . ? 
C5 C4 C10 C9 -22.31(2) . . . . ? 
C5 C4 C3 H3 176.2(3) . . . . ? 
C6 C1 N1 H1B 64.3(3) . . . . ? 
C6 C1 N1 H1A -172.8(5) . . . . ? 
C6 C1 N1 H1C -50.5(4) . . . . ? 
C6 C1 C2 H2 -177.9(3) . . . . ? 
C6 C5 C4 C10 177.76(2) . . . . ? 
C7 C8 C9 C10 0.19(2) . . . . ? 
C7 C8 C9 H9 -177.9(3) . . . . ? 
C7 C12 C11 C10 0.35(2) . . . . ? 
C7 C12 C11 H11 -178.2(3) . . . . ? 
C8 C7 N2 H2C 134.6(5) . . . . ? 
C8 C7 N2 H2A 14.4(3) . . . . ? 
C8 C7 N2 H2B -109.2(4) . . . . ? 
C8 C7 C12 C11 -0.43(2) . . . . ? 
C8 C7 C12 H12 -179.5(3) . . . . ? 
C8 C9 C10 C11 -0.27(2) . . . . ? 
C9 C10 C11 C12 0.000(17) . . . . ? 
C9 C10 C11 H11 178.5(3) . . . . ? 
C9 C8 C7 C12 0.16(2) . . . . ? 
C10 C4 C5 H5 -5.3(2) . . . . ? 
C10 C4 C3 H3 -2.4(2) . . . . ? 
C10 C11 C12 H12 179.5(3) . . . . ? 
C10 C9 C8 H8 179.8(3) . . . . ? 
C11 C10 C9 H9 177.8(3) . . . . ? 
C12 C7 N2 H2C -43.6(3) . . . . ? 
C12 C7 N2 H2A -163.9(4) . . . . ? 
C12 C7 N2 H2B 72.6(3) . . . . ? 
C12 C7 C8 H8 -179.4(3) . . . . ? 
H2 C2 C3 H3 1.9(3) . . . . ? 
H5 C5 C6 H6 4.0(3) . . . . ? 
H8 C8 C9 H9 1.6(4) . . . . ? 
H11 C11 C12 H12 0.9(3) . . . . ? 

loop_
_geom_hbond_atom_site_label_D        
_geom_hbond_atom_site_label_H        
_geom_hbond_atom_site_label_A        
_geom_hbond_distance_DH              
_geom_hbond_distance_HA              
_geom_hbond_distance_DA              
_geom_hbond_angle_DHA                
_geom_hbond_site_symmetry_A          
C3 H3 C11 1.068(4) 2.677(4) 2.9684(3) 95.0(2)  1_555   
C5 H5 C9 1.068(4) 2.697(4) 2.9720(3) 94.2(2)  1_555   
C9 H9 C5 1.058(4) 2.685(4) 2.9720(3) 95.1(3)  1_555   
C11 H11 C3 1.064(4) 2.689(4) 2.9684(3) 94.5(3)  1_555   
N2 H2A CL2 1.002(6) 2.241(6) 3.2328(2) 170.3(5)  1_565   
N2 H2A CL1 1.002(6) 2.929(6) 3.3422(2) 105.7(4)  1_566   
N2 H2C CL1 1.000(6) 2.952(6) 3.3422(2) 104.3(4)  1_566   
N2 H2C CL1 1.000(6) 2.223(6) 3.1959(2) 164.0(5)  2_566   
C12 H12 CL1 1.047(4) 2.974(4) 3.5979(2) 118.8(3)  2_566   
N1 H1A CL2 1.003(6) 2.927(6) 3.3446(2) 106.0(4)  1_654   
N1 H1B CL2 0.994(6) 3.005(6) 3.3446(2) 101.3(4)  1_654   
N1 H1A CL1 1.003(6) 2.222(6) 3.2119(2) 168.6(5)  1_655   
C6 H6 CL1 1.055(4) 2.546(4) 3.5826(2) 167.2(3)  1_665   
N1 H1C CL1 1.025(6) 2.178(6) 3.1844(2) 167.0(5)  2_665   
N2 H2B CL1 1.021(6) 3.045(6) 3.5816(2) 113.9(4)  2_666   
N2 H2B CL2 1.021(6) 2.190(6) 3.1811(2) 163.2(5)  2_667   
N2 H2C C6 1.000(6) 3.134(6) 3.4796(3) 101.8(3)  2_676   
C5 H5 C7 1.068(4) 3.162(4) 3.4364(3) 95.7(2)  2_676   
N1 H1B CL2 0.994(6) 2.179(6) 3.1435(2) 163.3(5)  2_766   
C2 H2 C10 1.069(4) 3.269(4) 3.4500(3) 90.6(2)  2_766   
C3 H3 C3 1.068(4) 3.147(4) 3.3816(4) 93.3(2)  2_766   
C3 H3 C4 1.068(4) 3.027(4) 3.4959(3) 107.2(3)  2_766   
C3 H3 C10 1.068(4) 3.220(4) 3.4510(3) 93.4(2)  2_766   

loop_
_publ_author_name      
_publ_author_address   
,'?'  
; ? 
;  

_publ_requested_journal          '?' 
_publ_contact_author                ? 
_publ_contact_author_phone        '?' 
_publ_contact_author_fax          '?' 
_publ_contact_author_email        '?' 
_publ_section_title 
;  
 ?  
;  
_publ_section_comment  
;  
 ?  
;  
_publ_section_references 
;  
 ?  
;  
