# Supplementary material for: Yes, one can obtain better quality structures from routine X-ray data collection
Source: IUCrJ. 2016 Jan 1;3(Pt 1):61–70. doi: 10.1107/S2052252515020941 (PMC4704080; doi:10.1107/S2052252515020941)
Supplement: Supplementary file 3 [file m-03-00061-sup3.zip › X-ray/BENZ_TAAM/BENZ_TAAM_72.cif]

data_I  
_audit_creation_method             'MoPro12'     
_chemical_name_systematic            ? 
_chemical_name_common                ? 
_chemical_formula_moiety             'C12 H14 N2 Cl2'
_chemical_formula_sum                'C12 H14 N2 Cl2'
_chemical_formula_weight             257.148
_chemical_absolute_configuration     '-'

_symmetry_cell_setting               triclinic    
_symmetry_space_group_name_H-M       'P ?'
_symmetry_space_group_name_Hall      'P ?'

loop_
_atom_type_symbol                      
_atom_type_description                 
_atom_type_scat_dispersion_real        
_atom_type_scat_dispersion_imag        
_atom_type_scat_source                 
 'C' 'C'    0.0033   0.0016
'Su & Coppens. Acta. Cryst. (1997) A53, 749-762. '                    
 'H' 'H'    0.0000   0.0000
'Su & Coppens. Acta. Cryst. (1997) A53, 749-762. '                    
 'N' 'N'    0.0061   0.0033
'Su & Coppens. Acta. Cryst. (1997) A53, 749-762. '                    
 'Cl' 'Cl'    0.1484   0.1585
'Su & Coppens. Acta. Cryst. (1997) A53, 749-762. '                    

loop_
_symmetry_equiv_pos_as_xyz           
'x, y, z'
'-x, -y, -z'
_cell_length_a                6.570 
_cell_length_b                7.676 
_cell_length_c                12.610 
_cell_angle_alpha             85.17 
_cell_angle_beta              76.79 
_cell_angle_gamma             73.87 
_cell_volume                   594.6 
_cell_formula_units_Z                2
_cell_measurement_temperature        ?
_cell_measurement_reflns_used        ?
_cell_measurement_theta_min          ?
_cell_measurement_theta_max          ?
_exptl_crystal_description           ? 
_exptl_crystal_colour                ? 
_exptl_crystal_size_max              ? 
_exptl_crystal_size_mid              ? 
_exptl_crystal_size_min              ? 
_exptl_crystal_density_meas          ? 
_exptl_crystal_density_diffrn       1.437
_exptl_crystal_density_method       'not measured' 
_exptl_crystal_F_000                 268
_exptl_absorpt_process_details       ?  
_exptl_absorpt_coefficient_mu        ?  
_exptl_absorpt_correction_type       ?  
_exptl_absorpt_correction_T_min      ?  
_exptl_absorpt_correction_T_max      ?  
_exptl_special_details               
;
?
;
_diffrn_ambient_temperature          ?  
_diffrn_radiation_wavelength        0.71073
_diffrn_radiation_type              MoK\a 
_diffrn_radiation_source          'fine-focus sealed tube' 
_diffrn_radiation_monochromator      ? 
_diffrn_measurement_device_type      ? 
_diffrn_measurement_method           ? 
_diffrn_detector_area_resol_mean     ? 
_diffrn_standards_number             ? 
_diffrn_standards_interval_count     ? 
_diffrn_standards_interval_time      ? 
_diffrn_standards_decay_%            ? 
_diffrn_reflns_number                ? 
_diffrn_reflns_av_R_equivalents      ? 
_diffrn_reflns_av_sigmaI/netI        0.02089
_diffrn_reflns_limit_h_min         -10
_diffrn_reflns_limit_h_max          10
_diffrn_reflns_limit_k_min         -12
_diffrn_reflns_limit_k_max          12
_diffrn_reflns_limit_l_min           0
_diffrn_reflns_limit_l_max          20
_diffrn_reflns_theta_min            1.66
_diffrn_reflns_theta_max           36.00
_reflns_number_total                  5511
_reflns_number_gt                     5277
_reflns_threshold_expression         >2.0sigma(I)
_computing_data_collection           ? 
_computing_cell_refinement           ? 
_computing_data_reduction            ? 
_computing_structure_solution        ? 
_computing_structure_refinement      'MoPro (J. Appl. Cryst. 2005, 38, 38-54)'
_computing_molecular_graphics        ? 
_computing_publication_material      ? 
_iucr_refine_instructions_details  
; 
# ! MoPro 12.6 29/09/2015 22:04:47 C:\Users\user\Desktop\Benzydyna_comparison\TAAM_2_Fragmenty\HKL_merged_I\Benz_TAAM_72\mopro_lsdb_frag_01.par 
# ! reflections hkl file : C:\Users\user\Desktop\Benzydyna_comparison\TAAM_2_Fragmenty\HKL_merged_I\Benz_TAAM_72\sortav_freeformat.hkl refin. vs. F^2 
# ! atomic table file : C:\Users\user\Desktop\Programy_Krys\MoPro\MoProSuite\LibMoPro\mopro.tab 
# ! wave functions file : C:\Users\user\Desktop\Programy_Krys\MoPro\MoProSuite\LibMoPro\WAVEF_Su_Coppens_relativistic 
# ! RF factor = 0.894 % RI factor = 1.507% 
# ! wR2F factor = 1.224 % wR2I factor = 2.394% 
# ! g.o.f.(F**2) = 1.005 Nvar= 201 Nref= 5510 Nfree= 0 0.04<sinT/l< 0.83 
#  
# WSIG 1.00000 ! weighting scheme 
#  ! SPACE GROUP P ? 
#  
# CELL 6.5705 7.6756 12.6098 85.1650 76.7850 73.8680 0.71073 
# ZERR 0.0000 0.0000 0.0000 0.0000 0.0000 0.0000 
#  
# SYMM 1 P CENTRO 
#  X , Y, Z 
#  
# SCALE 1 1.209287 
#  
# FMULT 1.00000 
#  
# UOVER 0.00000 0.00000 0.00000 0.00000 0.00000 0.00000 ANI 
#  
# SOLVT 0.00000 50.00000 
#  
# EXTIN 0.00000 GAUSSIAN ISOT TYP1 ! G*10^4 
#  
#  
# DUMMY 2 
# DUMY 0.89536 0.67027 0.33322 D1 0 ! atom # 31 
# DUMY 0.60261 0.82367 0.66606 D2 0 ! atom # 32 
#  
# KAPPA 7 
#  1.000000 1.000000 ! # 1 1 MOL CL1 2x 
#  0.990000 0.811000 ! # 2 1 MOL N1 2x 
#  1.004000 0.917000 ! # 3 1 MOL C1 2x 
#  1.004000 0.909000 ! # 4 1 MOL C2 8x 
#  0.999000 0.887000 ! # 5 1 MOL C4 2x 
#  1.178000 1.316000 ! # 6 1 MOL H1A 6x 
#  1.110000 1.158000 ! # 7 1 MOL H2 8x 
#  
# ATOMS 30 
#  
# ATOM 1 CL1 MOL 1 0.040090 0.176090 0.080869 1.0000 1 Cl 
#  XY H2 H1A HEX K1 V0 M0 Q0 
# UANI 0.012907 0.010364 0.010719 -.004601 -.000514 -.000228 
#  8.00000 0. 0. 0. 0. 0. 0. 0. 0. 0. 
#  0. 0. 0. 0. 0. 0. 0. 
#  0. 0. 0. 0. 0. 0. 0. 0. 0. 
#  
# ATOM 2 CL2 MOL 1 0.460293 0.324912 0.911380 1.0000 1 Cl 
#  XY H12 C12 HEX K1 V0 M0 Q0 
# UANI 0.013308 0.011372 0.011334 -.004878 -.000729 -.000091 
#  8.00000 0. 0. 0. 0. 0. 0. 0. 0. 0. 
#  0. 0. 0. 0. 0. 0. 0. 
#  0. 0. 0. 0. 0. 0. 0. 0. 0. 
#  
# ATOM 3 N1 MOL 1 1.103199 0.566088 0.115527 1.0000 1 N 
#  ZX C1 H1A HEX K2 V0 M0 Q0 
# UANI 0.013446 0.012039 0.007851 -.004342 -.000341 -.001016 
#  5.09206 0. 0. 0. 0.042 0. 0. 0. 0. 0. 
#  0.268 0. 0. 0. 0. 0.212 0. 
#  0.048 0. 0. 0. 0. -.095 0. 0. 0. 
#  
# ATOM 4 N2 MOL 1 0.411710 0.923498 0.886326 1.0000 1 N 
#  ZX C7 H2A HEX K2 V0 M0 Q0 
# UANI 0.013257 0.012811 0.007943 -.003877 -.000553 -.001171 
#  5.09206 0. 0. 0. 0.042 0. 0. 0. 0. 0. 
#  0.268 0. 0. 0. 0. 0.212 0. 
#  0.048 0. 0. 0. 0. -.095 0. 0. 0. 
#  
# ATOM 5 C1 MOL 1 0.993990 0.619139 0.226937 1.0000 1 C 
#  XY D1 C2 HEX K3 V0 M0 Q0 
# UANI 0.010878 0.009815 0.008049 -.003453 -.001264 -.000174 
#  3.92406 0. 0.172 0. 0. -.063 0. 0. -.173 0. 
#  0. 0.031 0. 0. 0. -.249 0. 
#  0. 0. 0. -.020 0. 0. 0. 0.013 0. 
#  
# ATOM 6 C2 MOL 1 0.934535 0.490334 0.302685 1.0000 1 C 
#  XY D1 C1 HEX K4 V0 M0 Q0 
# UANI 0.014315 0.009735 0.008634 -.004238 -.000460 -.000551 
#  3.89655 0. 0.056 0. 0. -.180 0. 0. -.029 0. 
#  0. 0.030 0. 0. 0. -.264 0. 
#  0.020 0. 0. -.019 0. 0. 0. 0. 0. 
#  
# ATOM 7 C3 MOL 1 0.836819 0.542642 0.409560 1.0000 1 C 
#  XY D1 C2 HEX K4 V0 M0 Q0 
# UANI 0.014219 0.010043 0.008442 -.004523 -.000364 -.000352 
#  3.89655 0. 0.056 0. 0. -.180 0. 0. -.029 0. 
#  0. 0.030 0. 0. 0. -.264 0. 
#  0.020 0. 0. -.019 0. 0. 0. 0. 0. 
#  
# ATOM 8 C4 MOL 1 0.794656 0.722490 0.441623 1.0000 1 C 
#  XY D1 C5 HEX K5 V0 M0 Q0 
# UANI 0.010707 0.009971 0.008015 -.003288 -.000895 -.000559 
#  4.01117 0. 0.047 0. 0. -.179 0. 0. -.033 0. 
#  0. 0.026 0. 0. 0. -.289 0. 
#  0.018 0. 0. -.013 0. 0. 0. 0. 0. 
#  
# ATOM 9 C5 MOL 1 0.855466 0.849068 0.362457 1.0000 1 C 
#  XY D1 C6 HEX K4 V0 M0 Q0 
# UANI 0.014863 0.009425 0.008978 -.003667 -.000663 -.000446 
#  3.89655 0. 0.056 0. 0. -.180 0. 0. -.029 0. 
#  0. 0.030 0. 0. 0. -.264 0. 
#  0.020 0. 0. -.019 0. 0. 0. 0. 0. 
#  
# ATOM 10 C6 MOL 1 0.956908 0.798047 0.255800 1.0000 1 C 
#  XY D1 C1 HEX K4 V0 M0 Q0 
# UANI 0.014942 0.009764 0.008697 -.004322 -.000748 0.000029 
#  3.89655 0. 0.056 0. 0. -.180 0. 0. -.029 0. 
#  0. 0.030 0. 0. 0. -.264 0. 
#  0.020 0. 0. -.019 0. 0. 0. 0. 0. 
#  
# ATOM 11 C7 MOL 1 0.512787 0.871002 0.773716 1.0000 1 C 
#  XY D2 C12 HEX K3 V0 M0 Q0 
# UANI 0.010921 0.010907 0.008243 -.003629 -.000918 -.000713 
#  3.92406 0. 0.172 0. 0. -.063 0. 0. -.173 0. 
#  0. 0.031 0. 0. 0. -.249 0. 
#  0. 0. 0. -.020 0. 0. 0. 0.013 0. 
#  
# ATOM 12 C8 MOL 1 0.632591 0.977134 0.706821 1.0000 1 C 
#  XY D2 C7 HEX K4 V0 M0 Q0 
# UANI 0.014291 0.013047 0.009472 -.006640 0.000322 -.002089 
#  3.89655 0. 0.056 0. 0. -.180 0. 0. -.029 0. 
#  0. 0.030 0. 0. 0. -.264 0. 
#  0.020 0. 0. -.019 0. 0. 0. 0. 0. 
#  
# ATOM 13 C9 MOL 1 0.722407 0.928601 0.598732 1.0000 1 C 
#  XY D2 C8 HEX K4 V0 M0 Q0 
# UANI 0.014175 0.012726 0.009334 -.006725 0.000693 -.001798 
#  3.89655 0. 0.056 0. 0. -.180 0. 0. -.029 0. 
#  0. 0.030 0. 0. 0. -.264 0. 
#  0.020 0. 0. -.019 0. 0. 0. 0. 0. 
#  
# ATOM 14 C10 MOL 1 0.693833 0.775613 0.556162 1.0000 1 C 
#  XY D2 C11 HEX K5 V0 M0 Q0 
# UANI 0.010690 0.010706 0.008261 -.003937 -.000683 -.000937 
#  4.01117 0. 0.047 0. 0. -.179 0. 0. -.033 0. 
#  0. 0.026 0. 0. 0. -.289 0. 
#  0.018 0. 0. -.013 0. 0. 0. 0. 0. 
#  
# ATOM 15 C11 MOL 1 0.572070 0.671943 0.626398 1.0000 1 C 
#  XY D2 C12 HEX K4 V0 M0 Q0 
# UANI 0.013693 0.011979 0.009475 -.005918 0.000471 -.001691 
#  3.89655 0. 0.056 0. 0. -.180 0. 0. -.029 0. 
#  0. 0.030 0. 0. 0. -.264 0. 
#  0.020 0. 0. -.019 0. 0. 0. 0. 0. 
#  
# ATOM 16 C12 MOL 1 0.481795 0.718009 0.734865 1.0000 1 C 
#  XY D2 C7 HEX K4 V0 M0 Q0 
# UANI 0.013650 0.011512 0.009205 -.005401 0.000352 -.001004 
#  3.89655 0. 0.056 0. 0. -.180 0. 0. -.029 0. 
#  0. 0.030 0. 0. 0. -.264 0. 
#  0.020 0. 0. -.019 0. 0. 0. 0. 0. 
#  
# ATOM 17 H1A MOL 1 1.105213 0.439299 0.100624 1.0000 1 H 
#  ZY N1 C1 QUA K6 V0 M0 Q0 
# UISO 0.029378 
#  0.76411 0. 0. 0. 0.141 0.061 0. 0. 0. 0. 
#  
# ATOM 18 H1B MOL 1 1.254294 0.577637 0.098744 1.0000 1 H 
#  ZY N1 C1 QUA K6 V0 M0 Q0 
# UISO 0.031423 
#  0.76411 0. 0. 0. 0.141 0.061 0. 0. 0. 0. 
#  
# ATOM 19 H1C MOL 1 1.033159 0.651812 0.059269 1.0000 1 H 
#  ZY N1 C1 QUA K6 V0 M0 Q0 
# UISO 0.031711 
#  0.76411 0. 0. 0. 0.141 0.061 0. 0. 0. 0. 
#  
# ATOM 20 H2 MOL 1 0.968867 0.352448 0.280018 1.0000 1 H 
#  ZY C2 C1 QUA K7 V0 M0 Q0 
# UISO 0.027714 
#  1.02355 0. 0. 0. 0.182 0.086 0. 0. 0. 0. 
#  
# ATOM 21 H2A MOL 1 0.408999 1.051311 0.899023 1.0000 1 H 
#  ZY N2 C7 QUA K6 V0 M0 Q0 
# UISO 0.027824 
#  0.76411 0. 0. 0. 0.141 0.061 0. 0. 0. 0. 
#  
# ATOM 22 H2B MOL 1 0.483653 0.839903 0.942310 1.0000 1 H 
#  ZY N2 C7 QUA K6 V0 M0 Q0 
# UISO 0.028320 
#  0.76411 0. 0. 0. 0.141 0.061 0. 0. 0. 0. 
#  
# ATOM 23 H2C MOL 1 0.258801 0.913998 0.904986 1.0000 1 H 
#  ZY N2 C7 QUA K6 V0 M0 Q0 
# UISO 0.029021 
#  0.76411 0. 0. 0. 0.141 0.061 0. 0. 0. 0. 
#  
# ATOM 24 H3 MOL 1 0.802342 0.439821 0.468087 1.0000 1 H 
#  ZY C3 C2 QUA K7 V0 M0 Q0 
# UISO 0.028383 
#  1.02355 0. 0. 0. 0.182 0.086 0. 0. 0. 0. 
#  
# ATOM 25 H5 MOL 1 0.817842 0.988910 0.381535 1.0000 1 H 
#  ZY C5 C6 QUA K7 V0 M0 Q0 
# UISO 0.026736 
#  1.02355 0. 0. 0. 0.182 0.086 0. 0. 0. 0. 
#  
# ATOM 26 H6 MOL 1 1.003595 0.894885 0.197821 1.0000 1 H 
#  ZY C6 C1 QUA K7 V0 M0 Q0 
# UISO 0.027775 
#  1.02355 0. 0. 0. 0.182 0.086 0. 0. 0. 0. 
#  
# ATOM 27 H8 MOL 1 0.656407 1.092487 0.737520 1.0000 1 H 
#  ZY C8 C7 QUA K7 V0 M0 Q0 
# UISO 0.029907 
#  1.02355 0. 0. 0. 0.182 0.086 0. 0. 0. 0. 
#  
# ATOM 28 H9 MOL 1 0.817589 1.008698 0.549963 1.0000 1 H 
#  ZY C9 C8 QUA K7 V0 M0 Q0 
# UISO 0.028021 
#  1.02355 0. 0. 0. 0.182 0.086 0. 0. 0. 0. 
#  
# ATOM 29 H11 MOL 1 0.541933 0.556826 0.597989 1.0000 1 H 
#  ZY C11 C12 QUA K7 V0 M0 Q0 
# UISO 0.027834 
#  1.02355 0. 0. 0. 0.182 0.086 0. 0. 0. 0. 
#  
# ATOM 30 H12 MOL 1 0.390454 0.639172 0.785482 1.0000 1 H 
#  ZY C12 C7 QUA K7 V0 M0 Q0 
# UISO 0.028445 
#  1.02355 0. 0. 0. 0.182 0.086 0. 0. 0. 0. 
#  
# ANHAR 0 3 ! number_of_anharmonic_atoms max_order 
# ! 1 ! atom number 
# ! 0.00E+00 0.00E+00 0.00E+00 0.00E+00 0.00E+00 0.00E+00 0.00E+00 0.00E+00 
# ! 0.00E+00 0.00E+00 
#  
#  
# STOP 
; 
_refine_special_details              
;
 Refinement of F^2^ against reflections.
 The threshold expression of F^2^ > 2sigma(F^2^) is
 used for calculating R-factors(gt) and is not
 relevant to the choice of reflections for refinement.
 R-factors based on F^2^ are statistically about twice
 as large as those based on F, and R-factors based on
 ALL data will be even larger.
;
_refine_ls_structure_factor_coef     Fsqd 
_refine_ls_matrix_type                full
_refine_ls_weighting_scheme          sigma
_refine_ls_weighting_details         ?
_atom_sites_solution_primary      direct 
_atom_sites_solution_secondary    difmap 
_atom_sites_solution_hydrogens    geom   
_refine_ls_hydrogen_treatment    refall
_refine_ls_extinction_method        'none'              
_refine_ls_abs_structure_details     ?
_refine_ls_abs_structure_Flack       ?
_refine_ls_number_reflns              5510
_refine_ls_number_parameters           201
_refine_ls_number_restraints             0
# R-factors: R(F)  &  wR2(I) 
_refine_ls_R_factor_all              0.0089
## R_factor_all computed for  I/sigmaI >   0.00
_refine_ls_R_factor_gt               0.0091
_refine_ls_wR_factor_ref             0.0464
_refine_ls_wR_factor_gt              0.0462
_refine_ls_goodness_of_fit_ref       1.904
_refine_ls_restrained_S_all          0.000
_refine_ls_shift/su_max              0.008
_refine_ls_shift/su_mean             0.000

_diffrn_measured_fraction_theta_max     0.999
_diffrn_reflns_theta_full               36.00
_diffrn_measured_fraction_theta_full    0.999
_refine_diff_density_max                ?
_refine_diff_density_min                ?
_refine_diff_density_rms                ?
###  to get diff_density_max min & rms : 
###  run MoPro  : WRIT FOUR   to create FOURier file 
###  run VMoPro : FOUR  FastFourierTransform   to get a 3D grid (Xplor format) on whole unit-cell
###             & GRID  STAT   to get max min rms statistics


loop_
_atom_site_type_symbol      
_atom_site_label            
_atom_site_fract_x          
_atom_site_fract_y          
_atom_site_fract_z          
_atom_site_U_iso_or_equiv   
_atom_site_adp_type         
_atom_site_occupancy        
_atom_site_calc_flag        
_atom_site_refinement_flag_posn  
_atom_site_refinement_flag_adp  
_atom_site_disorder_assembly
_atom_site_disorder_group   
Cl CL1 0.040090(1) 0.176090(1) 0.080869(0) 0.011359(1) Uani 1 d . . . .
Cl CL2 0.460293(1) 0.324912(1) 0.911380(0) 0.012007(1) Uani 1 d . . . .
N  N1 1.10320(3) 0.56609(2) 0.11553(1) 0.01119(2) Uani 1 d . . . .
N  N2 0.41171(3) 0.92350(2) 0.88633(1) 0.01148(2) Uani 1 d . . . .
C  C1 0.99399(3) 0.61914(2) 0.22694(1) 0.00957(2) Uani 1 d . . . .
C  C2 0.93454(3) 0.49033(2) 0.30268(1) 0.01100(2) Uani 1 d . . . .
C  C3 0.83682(3) 0.54264(2) 0.40956(1) 0.01097(2) Uani 1 d . . . .
C  C4 0.79466(3) 0.72249(2) 0.44162(1) 0.00962(2) Uani 1 d . . . .
C  C5 0.85547(3) 0.84907(2) 0.36246(1) 0.01130(2) Uani 1 d . . . .
C  C6 0.95691(3) 0.79805(2) 0.25580(1) 0.01123(2) Uani 1 d . . . .
C  C7 0.51279(3) 0.87100(2) 0.77372(1) 0.01004(2) Uani 1 d . . . .
C  C8 0.63259(3) 0.97713(2) 0.70682(1) 0.01202(2) Uani 1 d . . . .
C  C9 0.72241(3) 0.92860(2) 0.59873(1) 0.01188(2) Uani 1 d . . . .
C  C10 0.69383(3) 0.77561(2) 0.55616(1) 0.00984(2) Uani 1 d . . . .
C  C11 0.57207(3) 0.67194(2) 0.62640(1) 0.01161(2) Uani 1 d . . . .
C  C12 0.48179(3) 0.71801(2) 0.73487(1) 0.01146(2) Uani 1 d . . . .
H  H1A 1.1052(9) 0.4393(8) 0.1006(5) 0.029(1) Uiso 1 d U . . .
H  H1B 1.254(1) 0.5776(8) 0.0987(5) 0.031(1) Uiso 1 d U . . .
H  H1C 1.0332(10) 0.6518(8) 0.0593(5) 0.032(1) Uiso 1 d U . . .
H  H2 0.9689(7) 0.3524(6) 0.2800(3) 0.0277(10) Uiso 1 d U . . .
H  H2A 0.4090(9) 1.0513(8) 0.8990(5) 0.028(1) Uiso 1 d U . . .
H  H2B 0.4837(9) 0.8399(8) 0.9423(5) 0.028(1) Uiso 1 d U . . .
H  H2C 0.2588(10) 0.9140(7) 0.9050(4) 0.029(1) Uiso 1 d U . . .
H  H3 0.8023(7) 0.4398(6) 0.4681(3) 0.0284(10) Uiso 1 d U . . .
H  H5 0.8178(7) 0.9889(6) 0.3815(3) 0.0267(9) Uiso 1 d U . . .
H  H6 1.0036(7) 0.8949(6) 0.1978(3) 0.0278(10) Uiso 1 d U . . .
H  H8 0.6564(7) 1.0925(6) 0.7375(3) 0.030(1) Uiso 1 d U . . .
H  H9 0.8176(7) 1.0087(6) 0.5500(3) 0.0280(10) Uiso 1 d U . . .
H  H11 0.5419(7) 0.5568(6) 0.5980(3) 0.0278(10) Uiso 1 d U . . .
H  H12 0.3905(7) 0.6392(6) 0.7855(3) 0.0284(10) Uiso 1 d U . . .

loop_ 
_atom_site_aniso_label 
_atom_site_aniso_U_11 
_atom_site_aniso_U_22 
_atom_site_aniso_U_33 
_atom_site_aniso_U_12 
_atom_site_aniso_U_13 
_atom_site_aniso_U_23 
CL1 0.01291(2) 0.01036(2) 0.01072(2) -0.00460(1) -0.00051(1) -0.00023(1)  
CL2 0.01331(2) 0.01137(2) 0.01133(2) -0.00488(1) -0.00073(1) -0.00009(1)  
N1 0.01345(6) 0.01204(6) 0.00785(5) -0.00434(4) -0.00034(4) -0.00102(4)  
N2 0.01326(6) 0.01281(6) 0.00794(5) -0.00388(5) -0.00055(4) -0.00117(4)  
C1 0.01088(6) 0.00981(6) 0.00805(5) -0.00345(5) -0.00126(4) -0.00017(4)  
C2 0.01432(6) 0.00974(6) 0.00863(6) -0.00424(5) -0.00046(5) -0.00055(4)  
C3 0.01422(6) 0.01004(6) 0.00844(5) -0.00452(5) -0.00036(5) -0.00035(4)  
C4 0.01071(6) 0.00997(6) 0.00801(5) -0.00329(5) -0.00089(4) -0.00056(4)  
C5 0.01486(6) 0.00943(6) 0.00898(6) -0.00367(5) -0.00066(5) -0.00045(4)  
C6 0.01494(6) 0.00976(6) 0.00870(5) -0.00432(5) -0.00075(5) 0.000029(4)  
C7 0.01092(6) 0.01091(6) 0.00824(5) -0.00363(5) -0.00092(5) -0.00071(4)  
C8 0.01429(6) 0.01305(6) 0.00947(6) -0.00664(5) 0.00032(5) -0.00209(5)  
C9 0.01417(6) 0.01273(6) 0.00933(6) -0.00672(5) 0.00069(5) -0.00180(5)  
C10 0.01069(6) 0.01071(6) 0.00826(5) -0.00394(5) -0.00068(4) -0.00094(4)  
C11 0.01369(6) 0.01198(6) 0.00947(6) -0.00592(5) 0.00047(5) -0.00169(5)  
C12 0.01365(6) 0.01151(6) 0.00921(6) -0.00540(5) 0.00035(5) -0.00100(4)  

_geom_special_details                
;                                    
;                                    

loop_
_geom_bond_atom_site_label_1         
_geom_bond_atom_site_label_2         
_geom_bond_distance                  
_geom_bond_site_symmetry_2           
_geom_bond_publ_flag                 
N1 C1 1.4586(2) . ? 
N1 H1B 0.994(6) . ? 
N1 H1A 1.003(6) . ? 
N1 H1C 1.025(6) . ? 
N2 C7 1.4616(2) . ? 
N2 H2C 1.000(6) . ? 
N2 H2A 1.002(6) . ? 
N2 H2B 1.020(6) . ? 
C1 C2 1.3882(2) . ? 
C1 C6 1.3912(2) . ? 
C2 C3 1.3936(2) . ? 
C2 H2 1.068(4) . ? 
C3 C4 1.4058(2) . ? 
C3 H3 1.069(4) . ? 
C4 C10 1.4842(3) . ? 
C4 C5 1.4036(2) . ? 
C5 C6 1.3930(2) . ? 
C5 H5 1.068(4) . ? 
C6 H6 1.055(4) . ? 
C7 C8 1.3899(2) . ? 
C7 C12 1.3914(2) . ? 
C8 C9 1.3930(2) . ? 
C8 H8 1.059(4) . ? 
C9 C10 1.4061(2) . ? 
C9 H9 1.059(4) . ? 
C10 C11 1.4031(2) . ? 
C11 C12 1.3934(2) . ? 
C11 H11 1.064(4) . ? 
C12 H12 1.047(4) . ? 

loop_
_geom_angle_atom_site_label_1        
_geom_angle_atom_site_label_2        
_geom_angle_atom_site_label_3        
_geom_angle                          
_geom_angle_site_symmetry_1          
_geom_angle_site_symmetry_3          
_geom_angle_publ_flag                
N1 C1 C2 119.79(1) . . ? 
N1 C1 C6 118.91(1) . . ? 
N2 C7 C8 119.56(2) . . ? 
N2 C7 C12 119.09(2) . . ? 
C1 N1 H1B 111.1(4) . . ? 
C1 N1 H1A 112.6(3) . . ? 
C1 N1 H1C 112.0(4) . . ? 
C1 C2 C3 118.85(1) . . ? 
C1 C2 H2 120.4(3) . . ? 
C1 C6 C5 119.23(2) . . ? 
C1 C6 H6 120.8(3) . . ? 
C2 C1 C6 121.27(1) . . ? 
C2 C3 C4 121.57(2) . . ? 
C2 C3 H3 117.8(2) . . ? 
C3 C4 C10 120.98(2) . . ? 
C3 C4 C5 117.87(1) . . ? 
C3 C2 H2 120.7(3) . . ? 
C4 C10 C11 121.10(2) . . ? 
C4 C10 C9 121.07(2) . . ? 
C4 C5 C6 121.20(2) . . ? 
C4 C5 H5 120.7(2) . . ? 
C4 C3 H3 120.5(3) . . ? 
C5 C4 C10 121.13(1) . . ? 
C5 C6 H6 120.0(3) . . ? 
C6 C5 H5 118.1(2) . . ? 
C7 N2 H2C 110.4(3) . . ? 
C7 N2 H2A 111.8(3) . . ? 
C7 N2 H2B 113.5(3) . . ? 
C7 C8 C9 118.94(2) . . ? 
C7 C8 H8 120.6(3) . . ? 
C7 C12 C11 118.94(2) . . ? 
C7 C12 H12 121.0(3) . . ? 
C8 C7 C12 121.33(2) . . ? 
C8 C9 C10 121.49(2) . . ? 
C8 C9 H9 117.7(2) . . ? 
C9 C10 C11 117.80(2) . . ? 
C9 C8 H8 120.4(3) . . ? 
C10 C11 C12 121.50(1) . . ? 
C10 C11 H11 121.0(3) . . ? 
C10 C9 H9 120.8(3) . . ? 
C11 C12 H12 120.1(3) . . ? 
C12 C11 H11 117.5(2) . . ? 
H1A N1 H1B 109.3(5) . . ? 
H1A N1 H1C 108.2(5) . . ? 
H1B N1 H1C 103.3(5) . . ? 
H2A N2 H2C 107.9(5) . . ? 
H2A N2 H2B 108.8(5) . . ? 
H2B N2 H2C 104.0(5) . . ? 

loop_
_geom_torsion_atom_site_label_1      
_geom_torsion_atom_site_label_2      
_geom_torsion_atom_site_label_3      
_geom_torsion_atom_site_label_4      
_geom_torsion                        
_geom_torsion_site_symmetry_1        
_geom_torsion_site_symmetry_2        
_geom_torsion_site_symmetry_3        
_geom_torsion_site_symmetry_4        
_geom_torsion_publ_flag              
N1 C1 C2 C3 177.91(2) . . . . ? 
N1 C1 C2 H2 0.3(2) . . . . ? 
N1 C1 C6 C5 -179.09(2) . . . . ? 
N1 C1 C6 H6 1.4(2) . . . . ? 
N2 C7 C8 C9 -178.04(2) . . . . ? 
N2 C7 C8 H8 2.4(2) . . . . ? 
N2 C7 C12 C11 177.78(2) . . . . ? 
N2 C7 C12 H12 -1.3(2) . . . . ? 
C1 C2 C3 C4 0.94(2) . . . . ? 
C1 C2 C3 H3 -175.7(3) . . . . ? 
C1 C6 C5 C4 1.45(2) . . . . ? 
C1 C6 C5 H5 -175.5(3) . . . . ? 
C2 C1 N1 H1B -113.9(4) . . . . ? 
C2 C1 N1 H1A 9.0(3) . . . . ? 
C2 C1 N1 H1C 131.2(5) . . . . ? 
C2 C1 C6 C5 -0.89(2) . . . . ? 
C2 C1 C6 H6 179.6(3) . . . . ? 
C2 C3 C4 C10 -178.97(2) . . . . ? 
C2 C3 C4 C5 -0.40(2) . . . . ? 
C3 C4 C10 C11 -21.94(2) . . . . ? 
C3 C4 C10 C9 156.22(1) . . . . ? 
C3 C4 C5 C6 -0.81(2) . . . . ? 
C3 C4 C5 H5 176.1(3) . . . . ? 
C3 C2 C1 C6 -0.29(2) . . . . ? 
C4 C10 C11 C12 178.23(2) . . . . ? 
C4 C10 C11 H11 -3.4(2) . . . . ? 
C4 C10 C9 C8 -178.50(2) . . . . ? 
C4 C10 C9 H9 -0.4(2) . . . . ? 
C4 C5 C6 H6 -179.0(3) . . . . ? 
C4 C3 C2 H2 178.6(3) . . . . ? 
C5 C4 C10 C11 159.54(1) . . . . ? 
C5 C4 C10 C9 -22.30(2) . . . . ? 
C5 C4 C3 H3 176.2(3) . . . . ? 
C6 C1 N1 H1B 64.3(3) . . . . ? 
C6 C1 N1 H1A -172.8(4) . . . . ? 
C6 C1 N1 H1C -50.6(4) . . . . ? 
C6 C1 C2 H2 -177.9(3) . . . . ? 
C6 C5 C4 C10 177.76(2) . . . . ? 
C7 C8 C9 C10 0.20(2) . . . . ? 
C7 C8 C9 H9 -177.9(3) . . . . ? 
C7 C12 C11 C10 0.34(2) . . . . ? 
C7 C12 C11 H11 -178.1(3) . . . . ? 
C8 C7 N2 H2C 134.6(5) . . . . ? 
C8 C7 N2 H2A 14.4(3) . . . . ? 
C8 C7 N2 H2B -109.1(4) . . . . ? 
C8 C7 C12 C11 -0.43(2) . . . . ? 
C8 C7 C12 H12 -179.5(3) . . . . ? 
C8 C9 C10 C11 -0.28(2) . . . . ? 
C9 C10 C11 C12 0.02(2) . . . . ? 
C9 C10 C11 H11 178.4(3) . . . . ? 
C9 C8 C7 C12 0.16(2) . . . . ? 
C10 C4 C5 H5 -5.3(2) . . . . ? 
C10 C4 C3 H3 -2.4(2) . . . . ? 
C10 C11 C12 H12 179.5(3) . . . . ? 
C10 C9 C8 H8 179.7(3) . . . . ? 
C11 C10 C9 H9 177.8(3) . . . . ? 
C12 C7 N2 H2C -43.7(3) . . . . ? 
C12 C7 N2 H2A -163.9(4) . . . . ? 
C12 C7 N2 H2B 72.6(3) . . . . ? 
C12 C7 C8 H8 -179.4(3) . . . . ? 
H2 C2 C3 H3 1.9(3) . . . . ? 
H5 C5 C6 H6 4.0(3) . . . . ? 
H8 C8 C9 H9 1.6(3) . . . . ? 
H11 C11 C12 H12 1.0(3) . . . . ? 

loop_
_geom_hbond_atom_site_label_D        
_geom_hbond_atom_site_label_H        
_geom_hbond_atom_site_label_A        
_geom_hbond_distance_DH              
_geom_hbond_distance_HA              
_geom_hbond_distance_DA              
_geom_hbond_angle_DHA                
_geom_hbond_site_symmetry_A          
C3 H3 C11 1.069(4) 2.678(4) 2.9683(2) 95.0(2)  1_555   
C5 H5 C9 1.068(4) 2.696(4) 2.9720(2) 94.2(2)  1_555   
C9 H9 C5 1.059(4) 2.684(4) 2.9720(2) 95.1(3)  1_555   
C11 H11 C3 1.064(4) 2.689(4) 2.9683(2) 94.5(3)  1_555   
N2 H2A CL2 1.002(6) 2.241(6) 3.2329(2) 170.4(5)  1_565   
N2 H2A CL1 1.002(6) 2.931(6) 3.3423(2) 105.6(4)  1_566   
N2 H2C CL1 1.000(6) 2.953(6) 3.3423(2) 104.2(4)  1_566   
N2 H2C CL1 1.000(6) 2.223(6) 3.1959(2) 164.0(5)  2_566   
C12 H12 CL1 1.047(4) 2.974(4) 3.5979(2) 118.8(3)  2_566   
N1 H1A CL2 1.003(6) 2.929(6) 3.3447(2) 105.8(4)  1_654   
N1 H1B CL2 0.994(6) 3.005(6) 3.3447(2) 101.3(4)  1_654   
N1 H1A CL1 1.003(6) 2.223(6) 3.2120(2) 168.7(5)  1_655   
C6 H6 CL1 1.055(4) 2.546(4) 3.5827(2) 167.3(3)  1_665   
N1 H1C CL1 1.025(6) 2.177(6) 3.1844(2) 167.0(5)  2_665   
N2 H2B CL1 1.020(6) 3.044(6) 3.5815(2) 113.9(4)  2_666   
N2 H2B CL2 1.020(6) 2.190(6) 3.1811(2) 163.2(5)  2_667   
N2 H2C C6 1.000(6) 3.134(6) 3.4797(2) 101.8(3)  2_676   
C5 H5 C7 1.068(4) 3.162(4) 3.4363(2) 95.7(2)  2_676   
N1 H1B CL2 0.994(6) 2.179(6) 3.1435(2) 163.3(5)  2_766   
C2 H2 C10 1.068(4) 3.269(4) 3.4500(2) 90.6(2)  2_766   
C3 H3 C3 1.069(4) 3.147(4) 3.3814(3) 93.3(2)  2_766   
C3 H3 C4 1.069(4) 3.028(4) 3.4959(2) 107.2(3)  2_766   
C3 H3 C10 1.069(4) 3.220(4) 3.4510(3) 93.3(2)  2_766   

loop_
_publ_author_name      
_publ_author_address   
,'?'  
; ? 
;  

_publ_requested_journal          '?' 
_publ_contact_author                ? 
_publ_contact_author_phone        '?' 
_publ_contact_author_fax          '?' 
_publ_contact_author_email        '?' 
_publ_section_title 
;  
 ?  
;  
_publ_section_comment  
;  
 ?  
;  
_publ_section_references 
;  
 ?  
;  
