# Supplementary material for: Yes, one can obtain better quality structures from routine X-ray data collection
Source: IUCrJ. 2016 Jan 1;3(Pt 1):61–70. doi: 10.1107/S2052252515020941 (PMC4704080; doi:10.1107/S2052252515020941)
Supplement: Supplementary file 3 [file m-03-00061-sup3.zip › X-ray/BENZ_TAAM/BENZ_TAAM_78.cif]

data_I  
_audit_creation_method             'MoPro12'     
_chemical_name_systematic            ? 
_chemical_name_common                ? 
_chemical_formula_moiety             'C12 H14 N2 Cl2'
_chemical_formula_sum                'C12 H14 N2 Cl2'
_chemical_formula_weight             257.148
_chemical_absolute_configuration     '-'

_symmetry_cell_setting               triclinic    
_symmetry_space_group_name_H-M       'P ?'
_symmetry_space_group_name_Hall      'P ?'

loop_
_atom_type_symbol                      
_atom_type_description                 
_atom_type_scat_dispersion_real        
_atom_type_scat_dispersion_imag        
_atom_type_scat_source                 
 'C' 'C'    0.0033   0.0016
'Su & Coppens. Acta. Cryst. (1997) A53, 749-762. '                    
 'H' 'H'    0.0000   0.0000
'Su & Coppens. Acta. Cryst. (1997) A53, 749-762. '                    
 'N' 'N'    0.0061   0.0033
'Su & Coppens. Acta. Cryst. (1997) A53, 749-762. '                    
 'Cl' 'Cl'    0.1484   0.1585
'Su & Coppens. Acta. Cryst. (1997) A53, 749-762. '                    

loop_
_symmetry_equiv_pos_as_xyz           
'x, y, z'
'-x, -y, -z'
_cell_length_a                6.570 
_cell_length_b                7.676 
_cell_length_c                12.610 
_cell_angle_alpha             85.17 
_cell_angle_beta              76.79 
_cell_angle_gamma             73.87 
_cell_volume                   594.6 
_cell_formula_units_Z                2
_cell_measurement_temperature        ?
_cell_measurement_reflns_used        ?
_cell_measurement_theta_min          ?
_cell_measurement_theta_max          ?
_exptl_crystal_description           ? 
_exptl_crystal_colour                ? 
_exptl_crystal_size_max              ? 
_exptl_crystal_size_mid              ? 
_exptl_crystal_size_min              ? 
_exptl_crystal_density_meas          ? 
_exptl_crystal_density_diffrn       1.437
_exptl_crystal_density_method       'not measured' 
_exptl_crystal_F_000                 268
_exptl_absorpt_process_details       ?  
_exptl_absorpt_coefficient_mu        ?  
_exptl_absorpt_correction_type       ?  
_exptl_absorpt_correction_T_min      ?  
_exptl_absorpt_correction_T_max      ?  
_exptl_special_details               
;
?
;
_diffrn_ambient_temperature          ?  
_diffrn_radiation_wavelength        0.71073
_diffrn_radiation_type              MoK\a 
_diffrn_radiation_source          'fine-focus sealed tube' 
_diffrn_radiation_monochromator      ? 
_diffrn_measurement_device_type      ? 
_diffrn_measurement_method           ? 
_diffrn_detector_area_resol_mean     ? 
_diffrn_standards_number             ? 
_diffrn_standards_interval_count     ? 
_diffrn_standards_interval_time      ? 
_diffrn_standards_decay_%            ? 
_diffrn_reflns_number                ? 
_diffrn_reflns_av_R_equivalents      ? 
_diffrn_reflns_av_sigmaI/netI        0.02099
_diffrn_reflns_limit_h_min         -11
_diffrn_reflns_limit_h_max          11
_diffrn_reflns_limit_k_min         -13
_diffrn_reflns_limit_k_max          13
_diffrn_reflns_limit_l_min           0
_diffrn_reflns_limit_l_max          22
_diffrn_reflns_theta_min            1.66
_diffrn_reflns_theta_max           38.98
_reflns_number_total                  6752
_reflns_number_gt                     6437
_reflns_threshold_expression         >2.0sigma(I)
_computing_data_collection           ? 
_computing_cell_refinement           ? 
_computing_data_reduction            ? 
_computing_structure_solution        ? 
_computing_structure_refinement      'MoPro (J. Appl. Cryst. 2005, 38, 38-54)'
_computing_molecular_graphics        ? 
_computing_publication_material      ? 
_iucr_refine_instructions_details  
; 
# ! MoPro 12.6 29/09/2015 21:24:20 C:\Users\user\Desktop\Benzydyna_comparison\TAAM_2_Fragmenty\HKL_merged_I\Benz_TAAM_78\mopro_lsdb_frag_01.par 
# ! reflections hkl file : C:\Users\user\Desktop\Benzydyna_comparison\TAAM_2_Fragmenty\HKL_merged_I\Benz_TAAM_78\sortav_freeformat.hkl refin. vs. F^2 
# ! atomic table file : C:\Users\user\Desktop\Programy_Krys\MoPro\MoProSuite\LibMoPro\mopro.tab 
# ! wave functions file : C:\Users\user\Desktop\Programy_Krys\MoPro\MoProSuite\LibMoPro\WAVEF_Su_Coppens_relativistic 
# ! RF factor = 0.926 % RI factor = 1.479% 
# ! wR2F factor = 1.228 % wR2I factor = 2.414% 
# ! g.o.f.(F**2) = 0.990 Nvar= 201 Nref= 6751 Nfree= 0 0.04<sinT/l< 0.88 
#  
# WSIG 1.00000 ! weighting scheme 
#  ! SPACE GROUP P ? 
#  
# CELL 6.5705 7.6756 12.6098 85.1650 76.7850 73.8680 0.71073 
# ZERR 0.0000 0.0000 0.0000 0.0000 0.0000 0.0000 
#  
# SYMM 1 P CENTRO 
#  X , Y, Z 
#  
# SCALE 1 1.207173 
#  
# FMULT 1.00000 
#  
# UOVER 0.00000 0.00000 0.00000 0.00000 0.00000 0.00000 ANI 
#  
# SOLVT 0.00000 50.00000 
#  
# EXTIN 0.00000 GAUSSIAN ISOT TYP1 ! G*10^4 
#  
#  
# DUMMY 2 
# DUMY 0.89536 0.67027 0.33322 D1 0 ! atom # 31 
# DUMY 0.60261 0.82367 0.66606 D2 0 ! atom # 32 
#  
# KAPPA 7 
#  1.000000 1.000000 ! # 1 1 MOL CL1 2x 
#  0.990000 0.811000 ! # 2 1 MOL N1 2x 
#  1.004000 0.917000 ! # 3 1 MOL C1 2x 
#  1.004000 0.909000 ! # 4 1 MOL C2 8x 
#  0.999000 0.887000 ! # 5 1 MOL C4 2x 
#  1.178000 1.316000 ! # 6 1 MOL H1A 6x 
#  1.110000 1.158000 ! # 7 1 MOL H2 8x 
#  
# ATOMS 30 
#  
# ATOM 1 CL1 MOL 1 0.040098 0.176085 0.080872 1.0000 1 Cl 
#  XY H2 H1A HEX K1 V0 M0 Q0 
# UANI 0.012825 0.010302 0.010647 -.004569 -.000512 -.000206 
#  8.00000 0. 0. 0. 0. 0. 0. 0. 0. 0. 
#  0. 0. 0. 0. 0. 0. 0. 
#  0. 0. 0. 0. 0. 0. 0. 0. 0. 
#  
# ATOM 2 CL2 MOL 1 0.460289 0.324915 0.911383 1.0000 1 Cl 
#  XY H12 C12 HEX K1 V0 M0 Q0 
# UANI 0.013218 0.011315 0.011257 -.004841 -.000727 -.000078 
#  8.00000 0. 0. 0. 0. 0. 0. 0. 0. 0. 
#  0. 0. 0. 0. 0. 0. 0. 
#  0. 0. 0. 0. 0. 0. 0. 0. 0. 
#  
# ATOM 3 N1 MOL 1 1.103175 0.566093 0.115534 1.0000 1 N 
#  ZX C1 H1A HEX K2 V0 M0 Q0 
# UANI 0.013376 0.011933 0.007809 -.004288 -.000370 -.000970 
#  5.09206 0. 0. 0. 0.042 0. 0. 0. 0. 0. 
#  0.268 0. 0. 0. 0. 0.212 0. 
#  0.048 0. 0. 0. 0. -.095 0. 0. 0. 
#  
# ATOM 4 N2 MOL 1 0.411714 0.923494 0.886320 1.0000 1 N 
#  ZX C7 H2A HEX K2 V0 M0 Q0 
# UANI 0.013182 0.012737 0.007896 -.003837 -.000569 -.001168 
#  5.09206 0. 0. 0. 0.042 0. 0. 0. 0. 0. 
#  0.268 0. 0. 0. 0. 0.212 0. 
#  0.048 0. 0. 0. 0. -.095 0. 0. 0. 
#  
# ATOM 5 C1 MOL 1 0.994016 0.619113 0.226940 1.0000 1 C 
#  XY D1 C2 HEX K3 V0 M0 Q0 
# UANI 0.010794 0.009730 0.007906 -.003366 -.001171 -.000204 
#  3.92406 0. 0.172 0. 0. -.063 0. 0. -.173 0. 
#  0. 0.031 0. 0. 0. -.249 0. 
#  0. 0. 0. -.020 0. 0. 0. 0.013 0. 
#  
# ATOM 6 C2 MOL 1 0.934557 0.490329 0.302683 1.0000 1 C 
#  XY D1 C1 HEX K4 V0 M0 Q0 
# UANI 0.014257 0.009660 0.008542 -.004223 -.000445 -.000551 
#  3.89655 0. 0.056 0. 0. -.180 0. 0. -.029 0. 
#  0. 0.030 0. 0. 0. -.264 0. 
#  0.020 0. 0. -.019 0. 0. 0. 0. 0. 
#  
# ATOM 7 C3 MOL 1 0.836815 0.542637 0.409554 1.0000 1 C 
#  XY D1 C2 HEX K4 V0 M0 Q0 
# UANI 0.014177 0.009941 0.008374 -.004471 -.000350 -.000351 
#  3.89655 0. 0.056 0. 0. -.180 0. 0. -.029 0. 
#  0. 0.030 0. 0. 0. -.264 0. 
#  0.020 0. 0. -.019 0. 0. 0. 0. 0. 
#  
# ATOM 8 C4 MOL 1 0.794649 0.722478 0.441632 1.0000 1 C 
#  XY D1 C5 HEX K5 V0 M0 Q0 
# UANI 0.010660 0.009867 0.007918 -.003265 -.000885 -.000522 
#  4.01117 0. 0.047 0. 0. -.179 0. 0. -.033 0. 
#  0. 0.026 0. 0. 0. -.289 0. 
#  0.018 0. 0. -.013 0. 0. 0. 0. 0. 
#  
# ATOM 9 C5 MOL 1 0.855451 0.849070 0.362456 1.0000 1 C 
#  XY D1 C6 HEX K4 V0 M0 Q0 
# UANI 0.014808 0.009370 0.008870 -.003616 -.000658 -.000482 
#  3.89655 0. 0.056 0. 0. -.180 0. 0. -.029 0. 
#  0. 0.030 0. 0. 0. -.264 0. 
#  0.020 0. 0. -.019 0. 0. 0. 0. 0. 
#  
# ATOM 10 C6 MOL 1 0.956914 0.798038 0.255797 1.0000 1 C 
#  XY D1 C1 HEX K4 V0 M0 Q0 
# UANI 0.014888 0.009764 0.008600 -.004319 -.000753 0.000066 
#  3.89655 0. 0.056 0. 0. -.180 0. 0. -.029 0. 
#  0. 0.030 0. 0. 0. -.264 0. 
#  0.020 0. 0. -.019 0. 0. 0. 0. 0. 
#  
# ATOM 11 C7 MOL 1 0.512775 0.871013 0.773725 1.0000 1 C 
#  XY D2 C12 HEX K3 V0 M0 Q0 
# UANI 0.010824 0.010881 0.008108 -.003624 -.000841 -.000735 
#  3.92406 0. 0.172 0. 0. -.063 0. 0. -.173 0. 
#  0. 0.031 0. 0. 0. -.249 0. 
#  0. 0. 0. -.020 0. 0. 0. 0.013 0. 
#  
# ATOM 12 C8 MOL 1 0.632590 0.977144 0.706827 1.0000 1 C 
#  XY D2 C7 HEX K4 V0 M0 Q0 
# UANI 0.014272 0.012998 0.009337 -.006629 0.000307 -.002105 
#  3.89655 0. 0.056 0. 0. -.180 0. 0. -.029 0. 
#  0. 0.030 0. 0. 0. -.264 0. 
#  0.020 0. 0. -.019 0. 0. 0. 0. 0. 
#  
# ATOM 13 C9 MOL 1 0.722415 0.928604 0.598744 1.0000 1 C 
#  XY D2 C8 HEX K4 V0 M0 Q0 
# UANI 0.014160 0.012654 0.009246 -.006736 0.000671 -.001754 
#  3.89655 0. 0.056 0. 0. -.180 0. 0. -.029 0. 
#  0. 0.030 0. 0. 0. -.264 0. 
#  0.020 0. 0. -.019 0. 0. 0. 0. 0. 
#  
# ATOM 14 C10 MOL 1 0.693833 0.775635 0.556153 1.0000 1 C 
#  XY D2 C11 HEX K5 V0 M0 Q0 
# UANI 0.010621 0.010659 0.008128 -.003868 -.000670 -.000937 
#  4.01117 0. 0.047 0. 0. -.179 0. 0. -.033 0. 
#  0. 0.026 0. 0. 0. -.289 0. 
#  0.018 0. 0. -.013 0. 0. 0. 0. 0. 
#  
# ATOM 15 C11 MOL 1 0.572043 0.671938 0.626396 1.0000 1 C 
#  XY D2 C12 HEX K4 V0 M0 Q0 
# UANI 0.013589 0.011931 0.009394 -.005893 0.000456 -.001689 
#  3.89655 0. 0.056 0. 0. -.180 0. 0. -.029 0. 
#  0. 0.030 0. 0. 0. -.264 0. 
#  0.020 0. 0. -.019 0. 0. 0. 0. 0. 
#  
# ATOM 16 C12 MOL 1 0.481797 0.718010 0.734863 1.0000 1 C 
#  XY D2 C7 HEX K4 V0 M0 Q0 
# UANI 0.013532 0.011439 0.009145 -.005366 0.000396 -.000983 
#  3.89655 0. 0.056 0. 0. -.180 0. 0. -.029 0. 
#  0. 0.030 0. 0. 0. -.264 0. 
#  0.020 0. 0. -.019 0. 0. 0. 0. 0. 
#  
# ATOM 17 H1A MOL 1 1.105229 0.439247 0.100731 1.0000 1 H 
#  ZY N1 C1 QUA K6 V0 M0 Q0 
# UISO 0.029362 
#  0.76411 0. 0. 0. 0.141 0.061 0. 0. 0. 0. 
#  
# ATOM 18 H1B MOL 1 1.254266 0.577586 0.098813 1.0000 1 H 
#  ZY N1 C1 QUA K6 V0 M0 Q0 
# UISO 0.031087 
#  0.76411 0. 0. 0. 0.141 0.061 0. 0. 0. 0. 
#  
# ATOM 19 H1C MOL 1 1.033130 0.651761 0.059314 1.0000 1 H 
#  ZY N1 C1 QUA K6 V0 M0 Q0 
# UISO 0.031607 
#  0.76411 0. 0. 0. 0.141 0.061 0. 0. 0. 0. 
#  
# ATOM 20 H2 MOL 1 0.968858 0.352460 0.280018 1.0000 1 H 
#  ZY C2 C1 QUA K7 V0 M0 Q0 
# UISO 0.027941 
#  1.02355 0. 0. 0. 0.182 0.086 0. 0. 0. 0. 
#  
# ATOM 21 H2A MOL 1 0.409088 1.051337 0.898921 1.0000 1 H 
#  ZY N2 C7 QUA K6 V0 M0 Q0 
# UISO 0.027719 
#  0.76411 0. 0. 0. 0.141 0.061 0. 0. 0. 0. 
#  
# ATOM 22 H2B MOL 1 0.483815 0.839986 0.942288 1.0000 1 H 
#  ZY N2 C7 QUA K6 V0 M0 Q0 
# UISO 0.028006 
#  0.76411 0. 0. 0. 0.141 0.061 0. 0. 0. 0. 
#  
# ATOM 23 H2C MOL 1 0.258853 0.913953 0.904995 1.0000 1 H 
#  ZY N2 C7 QUA K6 V0 M0 Q0 
# UISO 0.028907 
#  0.76411 0. 0. 0. 0.141 0.061 0. 0. 0. 0. 
#  
# ATOM 24 H3 MOL 1 0.802372 0.439801 0.468099 1.0000 1 H 
#  ZY C3 C2 QUA K7 V0 M0 Q0 
# UISO 0.028327 
#  1.02355 0. 0. 0. 0.182 0.086 0. 0. 0. 0. 
#  
# ATOM 25 H5 MOL 1 0.817711 0.988938 0.381569 1.0000 1 H 
#  ZY C5 C6 QUA K7 V0 M0 Q0 
# UISO 0.026697 
#  1.02355 0. 0. 0. 0.182 0.086 0. 0. 0. 0. 
#  
# ATOM 26 H6 MOL 1 1.003419 0.894868 0.197824 1.0000 1 H 
#  ZY C6 C1 QUA K7 V0 M0 Q0 
# UISO 0.027806 
#  1.02355 0. 0. 0. 0.182 0.086 0. 0. 0. 0. 
#  
# ATOM 27 H8 MOL 1 0.656569 1.092455 0.737515 1.0000 1 H 
#  ZY C8 C7 QUA K7 V0 M0 Q0 
# UISO 0.029870 
#  1.02355 0. 0. 0. 0.182 0.086 0. 0. 0. 0. 
#  
# ATOM 28 H9 MOL 1 0.817476 1.008739 0.549904 1.0000 1 H 
#  ZY C9 C8 QUA K7 V0 M0 Q0 
# UISO 0.027792 
#  1.02355 0. 0. 0. 0.182 0.086 0. 0. 0. 0. 
#  
# ATOM 29 H11 MOL 1 0.541763 0.556746 0.597921 1.0000 1 H 
#  ZY C11 C12 QUA K7 V0 M0 Q0 
# UISO 0.027668 
#  1.02355 0. 0. 0. 0.182 0.086 0. 0. 0. 0. 
#  
# ATOM 30 H12 MOL 1 0.390415 0.639216 0.785469 1.0000 1 H 
#  ZY C12 C7 QUA K7 V0 M0 Q0 
# UISO 0.028377 
#  1.02355 0. 0. 0. 0.182 0.086 0. 0. 0. 0. 
#  
# ANHAR 0 3 ! number_of_anharmonic_atoms max_order 
# ! 1 ! atom number 
# ! 0.00E+00 0.00E+00 0.00E+00 0.00E+00 0.00E+00 0.00E+00 0.00E+00 0.00E+00 
# ! 0.00E+00 0.00E+00 
#  
#  
# STOP 
; 
_refine_special_details              
;
 Refinement of F^2^ against reflections.
 The threshold expression of F^2^ > 2sigma(F^2^) is
 used for calculating R-factors(gt) and is not
 relevant to the choice of reflections for refinement.
 R-factors based on F^2^ are statistically about twice
 as large as those based on F, and R-factors based on
 ALL data will be even larger.
;
_refine_ls_structure_factor_coef     Fsqd 
_refine_ls_matrix_type                full
_refine_ls_weighting_scheme          sigma
_refine_ls_weighting_details         ?
_atom_sites_solution_primary      direct 
_atom_sites_solution_secondary    difmap 
_atom_sites_solution_hydrogens    geom   
_refine_ls_hydrogen_treatment    refall
_refine_ls_extinction_method        'none'              
_refine_ls_abs_structure_details     ?
_refine_ls_abs_structure_Flack       ?
_refine_ls_number_reflns              6751
_refine_ls_number_parameters           201
_refine_ls_number_restraints             0
# R-factors: R(F)  &  wR2(I) 
_refine_ls_R_factor_all              0.0093
## R_factor_all computed for  I/sigmaI >   0.00
_refine_ls_R_factor_gt               0.0092
_refine_ls_wR_factor_ref             0.0436
_refine_ls_wR_factor_gt              0.0434
_refine_ls_goodness_of_fit_ref       1.756
_refine_ls_restrained_S_all          0.000
_refine_ls_shift/su_max              0.009
_refine_ls_shift/su_mean             0.000

_diffrn_measured_fraction_theta_max     0.999
_diffrn_reflns_theta_full               38.98
_diffrn_measured_fraction_theta_full    0.999
_refine_diff_density_max                ?
_refine_diff_density_min                ?
_refine_diff_density_rms                ?
###  to get diff_density_max min & rms : 
###  run MoPro  : WRIT FOUR   to create FOURier file 
###  run VMoPro : FOUR  FastFourierTransform   to get a 3D grid (Xplor format) on whole unit-cell
###             & GRID  STAT   to get max min rms statistics


loop_
_atom_site_type_symbol      
_atom_site_label            
_atom_site_fract_x          
_atom_site_fract_y          
_atom_site_fract_z          
_atom_site_U_iso_or_equiv   
_atom_site_adp_type         
_atom_site_occupancy        
_atom_site_calc_flag        
_atom_site_refinement_flag_posn  
_atom_site_refinement_flag_adp  
_atom_site_disorder_assembly
_atom_site_disorder_group   
Cl CL1 0.040098(1) 0.176085(0) 0.080872(0) 0.011289(1) Uani 1 d . . . .
Cl CL2 0.460289(1) 0.324915(0) 0.911383(0) 0.011934(1) Uani 1 d . . . .
N  N1 1.10318(2) 0.56609(2) 0.11553(1) 0.01112(2) Uani 1 d . . . .
N  N2 0.41171(2) 0.92349(2) 0.88632(1) 0.01142(2) Uani 1 d . . . .
C  C1 0.99402(2) 0.61911(2) 0.22694(1) 0.00949(2) Uani 1 d . . . .
C  C2 0.93456(3) 0.49033(2) 0.30268(1) 0.01092(2) Uani 1 d . . . .
C  C3 0.83682(3) 0.54264(2) 0.40955(1) 0.01091(2) Uani 1 d . . . .
C  C4 0.79465(2) 0.72248(2) 0.44163(1) 0.00954(2) Uani 1 d . . . .
C  C5 0.85545(3) 0.84907(2) 0.36246(1) 0.01123(2) Uani 1 d . . . .
C  C6 0.95691(3) 0.79804(2) 0.25580(1) 0.01118(2) Uani 1 d . . . .
C  C7 0.51278(2) 0.87101(2) 0.77373(1) 0.00995(2) Uani 1 d . . . .
C  C8 0.63259(3) 0.97714(2) 0.70683(1) 0.01195(2) Uani 1 d . . . .
C  C9 0.72241(3) 0.92860(2) 0.59874(1) 0.01181(2) Uani 1 d . . . .
C  C10 0.69383(2) 0.77564(2) 0.55615(1) 0.00977(2) Uani 1 d . . . .
C  C11 0.57204(3) 0.67194(2) 0.62640(1) 0.01153(2) Uani 1 d . . . .
C  C12 0.48180(3) 0.71801(2) 0.73486(1) 0.01138(2) Uani 1 d . . . .
H  H1A 1.1052(9) 0.4392(8) 0.1007(5) 0.029(1) Uiso 1 d U . . .
H  H1B 1.2543(10) 0.5776(7) 0.0988(5) 0.031(1) Uiso 1 d U . . .
H  H1C 1.0331(10) 0.6518(8) 0.0593(5) 0.032(1) Uiso 1 d U . . .
H  H2 0.9689(7) 0.3525(6) 0.2800(3) 0.0279(9) Uiso 1 d U . . .
H  H2A 0.4091(9) 1.0513(8) 0.8989(4) 0.028(1) Uiso 1 d U . . .
H  H2B 0.4838(9) 0.8400(8) 0.9423(5) 0.028(1) Uiso 1 d U . . .
H  H2C 0.2589(10) 0.9140(7) 0.9050(4) 0.029(1) Uiso 1 d U . . .
H  H3 0.8024(7) 0.4398(6) 0.4681(3) 0.0283(10) Uiso 1 d U . . .
H  H5 0.8177(7) 0.9889(6) 0.3816(3) 0.0267(9) Uiso 1 d U . . .
H  H6 1.0034(7) 0.8949(5) 0.1978(3) 0.0278(10) Uiso 1 d U . . .
H  H8 0.6566(7) 1.0925(6) 0.7375(3) 0.030(1) Uiso 1 d U . . .
H  H9 0.8175(7) 1.0087(6) 0.5499(3) 0.0278(9) Uiso 1 d U . . .
H  H11 0.5418(7) 0.5567(6) 0.5979(3) 0.0277(9) Uiso 1 d U . . .
H  H12 0.3904(7) 0.6392(5) 0.7855(3) 0.0284(10) Uiso 1 d U . . .

loop_ 
_atom_site_aniso_label 
_atom_site_aniso_U_11 
_atom_site_aniso_U_22 
_atom_site_aniso_U_33 
_atom_site_aniso_U_12 
_atom_site_aniso_U_13 
_atom_site_aniso_U_23 
CL1 0.01282(2) 0.01030(2) 0.01065(2) -0.00457(1) -0.00051(1) -0.00021(1)  
CL2 0.01322(2) 0.01132(2) 0.01126(2) -0.00484(1) -0.00073(1) -0.00008(1)  
N1 0.01338(5) 0.01193(5) 0.00781(4) -0.00429(4) -0.00037(4) -0.00097(3)  
N2 0.01318(5) 0.01274(5) 0.00790(4) -0.00384(4) -0.00057(4) -0.00117(3)  
C1 0.01079(5) 0.00973(5) 0.00791(4) -0.00337(4) -0.00117(4) -0.00020(4)  
C2 0.01426(5) 0.00966(5) 0.00854(5) -0.00422(4) -0.00045(4) -0.00055(4)  
C3 0.01418(5) 0.00994(5) 0.00837(5) -0.00447(4) -0.00035(4) -0.00035(4)  
C4 0.01066(5) 0.00987(5) 0.00792(4) -0.00326(4) -0.00089(4) -0.00052(4)  
C5 0.01481(5) 0.00937(5) 0.00887(5) -0.00362(4) -0.00066(4) -0.00048(4)  
C6 0.01489(5) 0.00976(5) 0.00860(5) -0.00432(4) -0.00075(4) 0.00007(4)  
C7 0.01082(5) 0.01088(5) 0.00811(5) -0.00362(4) -0.00084(4) -0.00073(4)  
C8 0.01427(5) 0.01300(5) 0.00934(5) -0.00663(4) 0.00031(4) -0.00210(4)  
C9 0.01416(5) 0.01265(5) 0.00925(5) -0.00674(4) 0.00067(4) -0.00175(4)  
C10 0.01062(5) 0.01066(5) 0.00813(5) -0.00387(4) -0.00067(4) -0.00094(4)  
C11 0.01359(5) 0.01193(5) 0.00939(5) -0.00589(4) 0.00046(4) -0.00169(4)  
C12 0.01353(5) 0.01144(5) 0.00914(5) -0.00537(4) 0.00040(4) -0.00098(4)  

_geom_special_details                
;                                    
;                                    

loop_
_geom_bond_atom_site_label_1         
_geom_bond_atom_site_label_2         
_geom_bond_distance                  
_geom_bond_site_symmetry_2           
_geom_bond_publ_flag                 
N1 C1 1.4584(2) . ? 
N1 H1B 0.994(6) . ? 
N1 H1A 1.003(6) . ? 
N1 H1C 1.024(6) . ? 
N2 C7 1.4614(2) . ? 
N2 H2C 1.000(6) . ? 
N2 H2A 1.002(6) . ? 
N2 H2B 1.020(6) . ? 
C1 C2 1.3881(2) . ? 
C1 C6 1.3913(2) . ? 
C2 C3 1.3935(2) . ? 
C2 H2 1.068(4) . ? 
C3 C4 1.4058(2) . ? 
C3 H3 1.070(4) . ? 
C4 C10 1.4840(2) . ? 
C4 C5 1.4037(2) . ? 
C5 C6 1.3930(2) . ? 
C5 H5 1.068(4) . ? 
C6 H6 1.055(4) . ? 
C7 C8 1.3899(2) . ? 
C7 C12 1.3915(2) . ? 
C8 C9 1.3929(2) . ? 
C8 H8 1.059(4) . ? 
C9 C10 1.4061(2) . ? 
C9 H9 1.059(4) . ? 
C10 C11 1.4034(2) . ? 
C11 C12 1.3934(2) . ? 
C11 H11 1.065(4) . ? 
C12 H12 1.046(4) . ? 

loop_
_geom_angle_atom_site_label_1        
_geom_angle_atom_site_label_2        
_geom_angle_atom_site_label_3        
_geom_angle                          
_geom_angle_site_symmetry_1          
_geom_angle_site_symmetry_3          
_geom_angle_publ_flag                
N1 C1 C2 119.80(1) . . ? 
N1 C1 C6 118.91(1) . . ? 
N2 C7 C8 119.56(2) . . ? 
N2 C7 C12 119.09(2) . . ? 
C1 N1 H1B 111.1(3) . . ? 
C1 N1 H1A 112.5(3) . . ? 
C1 N1 H1C 112.0(4) . . ? 
C1 C2 C3 118.85(1) . . ? 
C1 C2 H2 120.4(3) . . ? 
C1 C6 C5 119.22(1) . . ? 
C1 C6 H6 120.8(2) . . ? 
C2 C1 C6 121.27(1) . . ? 
C2 C3 C4 121.58(1) . . ? 
C2 C3 H3 117.8(2) . . ? 
C3 C4 C10 121.00(1) . . ? 
C3 C4 C5 117.87(1) . . ? 
C3 C2 H2 120.7(2) . . ? 
C4 C10 C11 121.09(1) . . ? 
C4 C10 C9 121.09(1) . . ? 
C4 C5 C6 121.20(2) . . ? 
C4 C5 H5 120.6(2) . . ? 
C4 C3 H3 120.5(3) . . ? 
C5 C4 C10 121.12(1) . . ? 
C5 C6 H6 120.0(2) . . ? 
C6 C5 H5 118.1(2) . . ? 
C7 N2 H2C 110.4(3) . . ? 
C7 N2 H2A 111.7(3) . . ? 
C7 N2 H2B 113.5(3) . . ? 
C7 C8 C9 118.94(2) . . ? 
C7 C8 H8 120.7(3) . . ? 
C7 C12 C11 118.95(2) . . ? 
C7 C12 H12 121.0(3) . . ? 
C8 C7 C12 121.33(2) . . ? 
C8 C9 C10 121.50(2) . . ? 
C8 C9 H9 117.7(2) . . ? 
C9 C10 C11 117.80(2) . . ? 
C9 C8 H8 120.4(3) . . ? 
C10 C11 C12 121.49(1) . . ? 
C10 C11 H11 121.0(3) . . ? 
C10 C9 H9 120.8(3) . . ? 
C11 C12 H12 120.1(3) . . ? 
C12 C11 H11 117.5(2) . . ? 
H1A N1 H1B 109.2(5) . . ? 
H1A N1 H1C 108.3(5) . . ? 
H1B N1 H1C 103.3(5) . . ? 
H2A N2 H2C 108.0(5) . . ? 
H2A N2 H2B 108.7(5) . . ? 
H2B N2 H2C 104.0(5) . . ? 

loop_
_geom_torsion_atom_site_label_1      
_geom_torsion_atom_site_label_2      
_geom_torsion_atom_site_label_3      
_geom_torsion_atom_site_label_4      
_geom_torsion                        
_geom_torsion_site_symmetry_1        
_geom_torsion_site_symmetry_2        
_geom_torsion_site_symmetry_3        
_geom_torsion_site_symmetry_4        
_geom_torsion_publ_flag              
N1 C1 C2 C3 177.93(2) . . . . ? 
N1 C1 C2 H2 0.3(2) . . . . ? 
N1 C1 C6 C5 -179.11(2) . . . . ? 
N1 C1 C6 H6 1.4(2) . . . . ? 
N2 C7 C8 C9 -178.05(2) . . . . ? 
N2 C7 C8 H8 2.5(2) . . . . ? 
N2 C7 C12 C11 177.78(2) . . . . ? 
N2 C7 C12 H12 -1.3(2) . . . . ? 
C1 C2 C3 C4 0.93(1) . . . . ? 
C1 C2 C3 H3 -175.7(3) . . . . ? 
C1 C6 C5 C4 1.45(1) . . . . ? 
C1 C6 C5 H5 -175.5(3) . . . . ? 
C2 C1 N1 H1B -113.9(4) . . . . ? 
C2 C1 N1 H1A 8.9(3) . . . . ? 
C2 C1 N1 H1C 131.2(5) . . . . ? 
C2 C1 C6 C5 -0.88(1) . . . . ? 
C2 C1 C6 H6 179.7(3) . . . . ? 
C2 C3 C4 C10 -178.96(2) . . . . ? 
C2 C3 C4 C5 -0.38(1) . . . . ? 
C3 C4 C10 C11 -21.93(1) . . . . ? 
C3 C4 C10 C9 156.21(1) . . . . ? 
C3 C4 C5 C6 -0.82(1) . . . . ? 
C3 C4 C5 H5 176.1(3) . . . . ? 
C3 C2 C1 C6 -0.29(1) . . . . ? 
C4 C10 C11 C12 178.21(2) . . . . ? 
C4 C10 C11 H11 -3.4(2) . . . . ? 
C4 C10 C9 C8 -178.50(2) . . . . ? 
C4 C10 C9 H9 -0.3(2) . . . . ? 
C4 C5 C6 H6 -179.1(3) . . . . ? 
C4 C3 C2 H2 178.6(3) . . . . ? 
C5 C4 C10 C11 159.53(1) . . . . ? 
C5 C4 C10 C9 -22.32(1) . . . . ? 
C5 C4 C3 H3 176.2(3) . . . . ? 
C6 C1 N1 H1B 64.4(3) . . . . ? 
C6 C1 N1 H1A -172.8(4) . . . . ? 
C6 C1 N1 H1C -50.6(4) . . . . ? 
C6 C1 C2 H2 -177.9(3) . . . . ? 
C6 C5 C4 C10 177.75(2) . . . . ? 
C7 C8 C9 C10 0.21(1) . . . . ? 
C7 C8 C9 H9 -178.0(3) . . . . ? 
C7 C12 C11 C10 0.35(1) . . . . ? 
C7 C12 C11 H11 -178.1(3) . . . . ? 
C8 C7 N2 H2C 134.6(5) . . . . ? 
C8 C7 N2 H2A 14.4(3) . . . . ? 
C8 C7 N2 H2B -109.0(4) . . . . ? 
C8 C7 C12 C11 -0.44(1) . . . . ? 
C8 C7 C12 H12 -179.5(3) . . . . ? 
C8 C9 C10 C11 -0.29(1) . . . . ? 
C9 C10 C11 C12 0.000(14) . . . . ? 
C9 C10 C11 H11 178.4(3) . . . . ? 
C9 C8 C7 C12 0.16(1) . . . . ? 
C10 C4 C5 H5 -5.4(2) . . . . ? 
C10 C4 C3 H3 -2.4(2) . . . . ? 
C10 C11 C12 H12 179.4(3) . . . . ? 
C10 C9 C8 H8 179.7(3) . . . . ? 
C11 C10 C9 H9 177.9(3) . . . . ? 
C12 C7 N2 H2C -43.6(3) . . . . ? 
C12 C7 N2 H2A -163.9(4) . . . . ? 
C12 C7 N2 H2B 72.7(3) . . . . ? 
C12 C7 C8 H8 -179.3(3) . . . . ? 
H2 C2 C3 H3 1.9(3) . . . . ? 
H5 C5 C6 H6 4.0(3) . . . . ? 
H8 C8 C9 H9 1.5(3) . . . . ? 
H11 C11 C12 H12 1.0(3) . . . . ? 

loop_
_geom_hbond_atom_site_label_D        
_geom_hbond_atom_site_label_H        
_geom_hbond_atom_site_label_A        
_geom_hbond_distance_DH              
_geom_hbond_distance_HA              
_geom_hbond_distance_DA              
_geom_hbond_angle_DHA                
_geom_hbond_site_symmetry_A          
C3 H3 C11 1.070(4) 2.678(4) 2.9684(2) 95.0(2)  1_555   
C5 H5 C9 1.068(4) 2.696(4) 2.9722(2) 94.2(2)  1_555   
C9 H9 C5 1.059(4) 2.683(4) 2.9722(2) 95.2(3)  1_555   
C11 H11 C3 1.065(4) 2.689(4) 2.9684(2) 94.4(3)  1_555   
N2 H2A CL2 1.002(6) 2.240(6) 3.2329(1) 170.5(5)  1_565   
N2 H2A CL1 1.002(6) 2.932(5) 3.3424(1) 105.5(3)  1_566   
N2 H2C CL1 1.000(6) 2.953(5) 3.3424(1) 104.2(3)  1_566   
N2 H2C CL1 1.000(6) 2.223(6) 3.1960(1) 164.1(5)  2_566   
C12 H12 CL1 1.046(4) 2.974(4) 3.5979(2) 118.8(3)  2_566   
N1 H1A CL2 1.003(6) 2.930(5) 3.3448(1) 105.8(4)  1_654   
N1 H1B CL2 0.994(6) 3.005(6) 3.3448(1) 101.3(4)  1_654   
N1 H1A CL1 1.003(6) 2.223(6) 3.2120(1) 168.7(5)  1_655   
C6 H6 CL1 1.055(4) 2.546(4) 3.5827(2) 167.3(3)  1_665   
N1 H1C CL1 1.024(6) 2.178(6) 3.1844(1) 167.0(5)  2_665   
N2 H2B CL1 1.020(6) 3.043(6) 3.5815(2) 114.0(4)  2_666   
N2 H2B CL2 1.020(6) 2.191(6) 3.1812(1) 163.2(5)  2_667   
N2 H2C C6 1.000(6) 3.134(5) 3.4797(2) 101.8(3)  2_676   
C5 H5 C7 1.068(4) 3.162(4) 3.4362(2) 95.7(2)  2_676   
N1 H1B CL2 0.994(6) 2.179(6) 3.1436(1) 163.3(5)  2_766   
C2 H2 C10 1.068(4) 3.269(4) 3.4500(2) 90.6(2)  2_766   
C3 H3 C3 1.070(4) 3.147(4) 3.3815(3) 93.3(2)  2_766   
C3 H3 C4 1.070(4) 3.027(4) 3.4959(2) 107.2(3)  2_766   
C3 H3 C10 1.070(4) 3.220(4) 3.4511(2) 93.3(2)  2_766   

loop_
_publ_author_name      
_publ_author_address   
,'?'  
; ? 
;  

_publ_requested_journal          '?' 
_publ_contact_author                ? 
_publ_contact_author_phone        '?' 
_publ_contact_author_fax          '?' 
_publ_contact_author_email        '?' 
_publ_section_title 
;  
 ?  
;  
_publ_section_comment  
;  
 ?  
;  
_publ_section_references 
;  
 ?  
;  
