# Supplementary material for: Yes, one can obtain better quality structures from routine X-ray data collection
Source: IUCrJ. 2016 Jan 1;3(Pt 1):61–70. doi: 10.1107/S2052252515020941 (PMC4704080; doi:10.1107/S2052252515020941)
Supplement: Supplementary file 3 [file m-03-00061-sup3.zip › X-ray/DCDMT_IAM/DCDMT_IAM_46.cif]

data_t
_audit_creation_date              2014-04-01
_audit_creation_method
;
Olex2 1.2
(compiled 2014.02.17 svn.r2891 for OlexSys, GUI svn.r4779)
;
_publ_contact_author_address      ?
_publ_contact_author_email        ?
_publ_contact_author_name         ''
_publ_contact_author_phone        ?
_publ_section_references
;
Dolomanov, O.V., Bourhis, L.J., Gildea, R.J, Howard, J.A.K. & Puschmann, H.
 (2009), J. Appl. Cryst. 42, 339-341.

Sheldrick, G.M. (2008). Acta Cryst. A64, 112-122
;
_chemical_name_common             ?
_chemical_name_systematic
;
 ? 
;
_chemical_formula_moiety          'C22 H16 Cl2'
_chemical_formula_sum             'C20 H14 Cl4'
_chemical_formula_weight          396.11
_chemical_absolute_configuration  ad
_chemical_melting_point           ?
loop_
  _atom_type_symbol
  _atom_type_description
  _atom_type_scat_dispersion_real
  _atom_type_scat_dispersion_imag
  _atom_type_scat_source
 'C' 'C' 0.0033 0.0016 'International Tables Vol C Tables 4.2.6.8 and 6.1.1.4'
 'H' 'H' 0.0000 0.0000 'International Tables Vol C Tables 4.2.6.8 and 6.1.1.4'
 'Cl' 'Cl' 0.1484 0.1585 'International Tables Vol C Tables 4.2.6.8 and 6.1.1.4'

_space_group_crystal_system       'monoclinic'
_space_group_IT_number            4
_space_group_name_H-M_alt         'P 1 21 1'
_space_group_name_Hall            'P 2yb'
loop_
  _space_group_symop_id
  _space_group_symop_operation_xyz
 1 'x, y, z'
 2 '-x, y+1/2, -z'

_cell_length_a                    13.5510(5)
_cell_length_b                    8.0183(3)
_cell_length_c                    14.8834(4)
_cell_angle_alpha                 90.00
_cell_angle_beta                  94.021(3)
_cell_angle_gamma                 90.00
_cell_volume                      1613.19(10)
_cell_formula_units_Z             4
_cell_measurement_reflns_used     ?
_cell_measurement_temperature     293(2)
_cell_measurement_theta_max       ?
_cell_measurement_theta_min       ?
_exptl_absorpt_coefficient_mu     0.732
_exptl_absorpt_correction_T_max   ?
_exptl_absorpt_correction_T_min   ?
_exptl_absorpt_correction_type    ?
_exptl_absorpt_process_details    ?
_exptl_crystal_colour             ?
_exptl_crystal_density_diffrn     1.631
_exptl_crystal_density_meas       ?
_exptl_crystal_density_method     'not measured'
_exptl_crystal_description        ?
_exptl_crystal_F_000              808
_exptl_crystal_size_max           ?
_exptl_crystal_size_mid           ?
_exptl_crystal_size_min           ?
_exptl_special_details
;
 ? 
;
_diffrn_reflns_av_R_equivalents   0.0000
_diffrn_reflns_av_unetI/netI      0.0265
_diffrn_reflns_limit_h_max        14
_diffrn_reflns_limit_h_min        -14
_diffrn_reflns_limit_k_max        8
_diffrn_reflns_limit_k_min        -8
_diffrn_reflns_limit_l_max        16
_diffrn_reflns_limit_l_min        0
_diffrn_reflns_number             4456
_diffrn_reflns_theta_full         23.00
_diffrn_reflns_theta_max          23.00
_diffrn_reflns_theta_min          1.37
_diffrn_ambient_temperature       293(2)
_diffrn_detector_area_resol_mean  ?
_diffrn_measured_fraction_theta_full 0.996
_diffrn_measured_fraction_theta_max 0.996
_diffrn_measurement_device_type   ?
_diffrn_measurement_method        ?
_diffrn_radiation_monochromator   graphite
_diffrn_radiation_type            MoK\a
_diffrn_radiation_wavelength      0.71073
_diffrn_source                    'fine-focus sealed tube'
_reflns_number_gt                 4439
_reflns_number_total              4456
_reflns_threshold_expression      >2sigma(I)
_computing_cell_refinement        ?
_computing_data_collection        ?
_computing_data_reduction         ?
_computing_molecular_graphics     'Olex2 (Dolomanov et al., 2009)'
_computing_publication_material   'Olex2 (Dolomanov et al., 2009)'
_computing_structure_refinement   'XL (Sheldrick, 2008)'
_computing_structure_solution     'SHELXS-97 (Sheldrick, 2008)'
_refine_diff_density_max          0.165
_refine_diff_density_min          -0.183
_refine_diff_density_rms          0.036
_refine_ls_abs_structure_details  'Flack H D (1983), Acta Cryst. A39, 876-881'
_refine_ls_abs_structure_Flack    0.00(3)
_refine_ls_extinction_coef        ?
_refine_ls_extinction_method      none
_refine_ls_goodness_of_fit_ref    1.113
_refine_ls_hydrogen_treatment     constr
_refine_ls_matrix_type            full
_refine_ls_number_parameters      529
_refine_ls_number_reflns          4456
_refine_ls_number_restraints      1
_refine_ls_R_factor_all           0.0201
_refine_ls_R_factor_gt            0.0199
_refine_ls_restrained_S_all       1.113
_refine_ls_shift/su_max           0.000
_refine_ls_shift/su_mean          0.000
_refine_ls_structure_factor_coef  Fsqd
_refine_ls_weighting_details
'calc w=1/[\s^2^(Fo^2^)+(0.0268P)^2^+0.3433P] where P=(Fo^2^+2Fc^2^)/3'
_refine_ls_weighting_scheme       calc
_refine_ls_wR_factor_gt           0.0541
_refine_ls_wR_factor_ref          0.0557
_refine_special_details
;
 Refinement of F^2^ against ALL reflections.  The weighted R-factor wR and 
 goodness of fit S are based on F^2^, conventional R-factors R are based 
 on F, with F set to zero for negative F^2^. The threshold expression of 
 F^2^ > 2sigma(F^2^) is used only for calculating R-factors(gt) etc. and is 
 not relevant to the choice of reflections for refinement.  R-factors based 
 on F^2^ are statistically about twice as large as those based on F, and R- 
 factors based on ALL data will be even larger. 
;
_olex2_refinement_description
;
1. Fixed Uiso
 At 1.2 times of:
  All C(H) groups
 At 1.5 times of:
  All C(H,H,H) groups
;
_atom_sites_solution_hydrogens    geom
_atom_sites_solution_primary      direct
_atom_sites_solution_secondary    difmap
loop_
  _atom_site_label
  _atom_site_type_symbol
  _atom_site_fract_x
  _atom_site_fract_y
  _atom_site_fract_z
  _atom_site_U_iso_or_equiv
  _atom_site_adp_type
  _atom_site_occupancy
  _atom_site_calc_flag
  _atom_site_disorder_assembly
  _atom_site_disorder_group
  _atom_site_refinement_flags_posn
 Cl1 Cl 0.51132(3) 0.73104(6) 0.07699(3) 0.02485(12) Uani 1 d . . .
 Cl2 Cl 0.48566(3) 0.63570(6) 0.48993(3) 0.02554(12) Uani 1 d . . .
 Cl3 Cl 0.01504(3) 0.78379(6) 0.52921(3) 0.02912(13) Uani 1 d . . .
 Cl4 Cl -0.00913(3) 0.84611(6) 0.94387(3) 0.02936(13) Uani 1 d . . .
 C001 C 0.23201(11) 0.6092(2) 0.19751(11) 0.0133(3) Uani 1 d . . .
 C002 C 0.40406(11) 0.5901(2) 0.31448(11) 0.0128(3) Uani 1 d . . .
 C003 C 0.32388(12) 0.5254(2) 0.16311(11) 0.0138(4) Uani 1 d . . .
 C004 C 0.47793(12) 0.6579(2) 0.37242(11) 0.0152(4) Uani 1 d . . .
 C005 C 0.17803(12) 1.0084(2) 0.83711(11) 0.0142(3) Uani 1 d . . .
 C006 C 0.32186(11) 0.3450(2) 0.19685(11) 0.0139(4) Uani 1 d . . .
 C007 C 0.41108(11) 0.60761(19) 0.22012(10) 0.0113(3) Uani 1 d . . .
 C008 C 0.49093(12) 0.6963(2) 0.19058(11) 0.0154(4) Uani 1 d . . .
 C009 C 0.01065(12) 0.8363(2) 0.82890(11) 0.0171(4) Uani 1 d . . .
 C010 C 0.34086(12) 0.8409(2) 0.86814(12) 0.0184(4) Uani 1 d . . .
 H010 H 0.3385(13) 0.854(3) 0.9290(14) 0.022 Uiso 1 d . . R
 C011 C 0.17997(11) 1.1751(2) 0.78699(11) 0.0137(4) Uani 1 d . . .
 C012 C 0.16114(12) 0.6965(2) 0.14516(12) 0.0180(4) Uani 1 d . . .
 H012 H 0.1642(13) 0.704(2) 0.0822(14) 0.022 Uiso 1 d . . R
 C013 C 0.27516(11) 0.8973(2) 0.71715(11) 0.0133(3) Uani 1 d . . .
 C014 C 0.18963(12) 0.9792(2) 0.66084(11) 0.0130(4) Uani 1 d . . .
 C015 C 0.22470(11) 0.5950(2) 0.28970(11) 0.0130(3) Uani 1 d . . .
 C016 C 0.18006(12) 1.4724(2) 0.77188(14) 0.0235(4) Uani 1 d . . .
 H016 H 0.1815(15) 1.572(3) 0.7987(14) 0.028 Uiso 1 d . . R
 C017 C 0.18505(11) 1.1593(2) 0.69435(11) 0.0136(4) Uani 1 d . . .
 C018 C 0.35339(12) 0.8110(2) 0.68356(12) 0.0168(4) Uani 1 d . . .
 H018 H 0.3579(13) 0.804(3) 0.6222(14) 0.020 Uiso 1 d . . R
 C019 C 0.02232(12) 0.8081(2) 0.64650(11) 0.0170(4) Uani 1 d . . .
 C020 C 0.30929(12) 0.4965(2) 0.33900(11) 0.0135(4) Uani 1 d . . .
 C021 C 0.31415(11) 0.3301(2) 0.28957(11) 0.0146(4) Uani 1 d . . .
 C022 C 0.26912(11) 0.9120(2) 0.80957(11) 0.0138(3) Uani 1 d . . .
 C023 C -0.05433(12) 0.7310(2) 0.68799(13) 0.0211(4) Uani 1 d . . .
 H023 H -0.1042(15) 0.674(3) 0.6548(13) 0.025 Uiso 1 d . . R
 C024 C 0.09596(12) 0.8956(2) 0.69561(11) 0.0138(3) Uani 1 d . . .
 C025 C 0.31641(12) 0.0317(2) 0.27477(14) 0.0239(4) Uani 1 d . . .
 H025 H 0.3138(15) -0.077(3) 0.2961(14) 0.029 Uiso 1 d . . R
 C026 C 0.09007(11) 0.9110(2) 0.79005(11) 0.0130(3) Uani 1 d . . .
 C027 C 0.20555(13) 0.9718(3) 0.56030(12) 0.0197(4) Uani 1 d . . .
 H02A H 0.2130(15) 0.863(3) 0.5387(14) 0.029 Uiso 1 d . . R
 H02B H 0.2688(15) 1.026(3) 0.5496(14) 0.029 Uiso 1 d . . R
 H02C H 0.1526(15) 1.026(3) 0.5227(14) 0.029 Uiso 1 d . . R
 C028 C 0.42418(12) 0.7378(2) 0.74274(13) 0.0207(4) Uani 1 d . . .
 H028 H 0.4774(15) 0.674(3) 0.7225(13) 0.025 Uiso 1 d . . R
 C029 C 0.55535(12) 0.7488(2) 0.34004(12) 0.0187(4) Uani 1 d . . .
 H029 H 0.6024(14) 0.796(3) 0.3799(13) 0.022 Uiso 1 d . . R
 C030 C 0.56179(12) 0.7683(2) 0.24997(11) 0.0171(4) Uani 1 d . . .
 H030 H 0.6165(14) 0.829(3) 0.2268(12) 0.021 Uiso 1 d . . R
 C031 C 0.17802(12) 1.3316(2) 0.82590(12) 0.0189(4) Uani 1 d . . .
 H031 H 0.1767(14) 1.343(3) 0.8903(13) 0.023 Uiso 1 d . . R
 C032 C 0.18420(12) 1.4568(2) 0.67969(14) 0.0220(4) Uani 1 d . . .
 H032 H 0.1829(15) 1.552(3) 0.6421(14) 0.026 Uiso 1 d . . R
 C033 C 0.32341(12) 0.0475(2) 0.18272(14) 0.0222(4) Uani 1 d . . .
 H033 H 0.3296(15) -0.048(3) 0.1457(14) 0.027 Uiso 1 d . . R
 C034 C 0.07584(12) 0.7586(2) 0.27739(13) 0.0211(4) Uani 1 d . . .
 H034 H 0.0171(15) 0.812(3) 0.3048(12) 0.025 Uiso 1 d . . R
 C035 C 0.08328(12) 0.7719(2) 0.18565(12) 0.0202(4) Uani 1 d . . .
 H035 H 0.0348(15) 0.831(3) 0.1494(13) 0.024 Uiso 1 d . . R
 C036 C 0.14630(12) 0.6693(2) 0.32953(12) 0.0160(4) Uani 1 d . . .
 H036 H 0.1404(13) 0.658(3) 0.3888(14) 0.019 Uiso 1 d . . R
 C037 C -0.06031(12) 0.7457(2) 0.77854(13) 0.0206(4) Uani 1 d . . .
 H037 H -0.1136(15) 0.696(3) 0.8128(13) 0.025 Uiso 1 d . . R
 C038 C 0.41762(12) 0.7521(2) 0.83440(13) 0.0219(4) Uani 1 d . . .
 H038 H 0.4670(15) 0.701(3) 0.8760(14) 0.026 Uiso 1 d . . R
 C039 C 0.32281(14) 0.5316(2) 0.06111(12) 0.0203(4) Uani 1 d . . .
 H03A H 0.3208(15) 0.650(3) 0.0395(14) 0.030 Uiso 1 d . . R
 H03B H 0.2616(15) 0.472(3) 0.0328(14) 0.030 Uiso 1 d . . R
 H03C H 0.3796(16) 0.479(3) 0.0380(14) 0.030 Uiso 1 d . . R
 C040 C 0.32663(13) 0.2041(2) 0.14366(13) 0.0197(4) Uani 1 d . . .
 H040 H 0.3320(14) 0.211(3) 0.0783(14) 0.024 Uiso 1 d . . R
 C041 C 0.18648(12) 1.3007(2) 0.64075(12) 0.0185(4) Uani 1 d . . .
 H041 H 0.1883(14) 1.284(3) 0.5786(14) 0.022 Uiso 1 d . . R
 C042 C 0.29058(13) 0.4719(3) 0.43761(12) 0.0199(4) Uani 1 d . . .
 H04A H 0.2265(15) 0.408(3) 0.4391(13) 0.030 Uiso 1 d . . R
 H04B H 0.2910(15) 0.580(3) 0.4716(14) 0.030 Uiso 1 d . . R
 H04C H 0.3416(15) 0.402(3) 0.4692(14) 0.030 Uiso 1 d . . R
 C043 C 0.18127(15) 1.0346(3) 0.93831(12) 0.0216(4) Uani 1 d . . .
 H04D H 0.1249(16) 1.096(3) 0.9570(14) 0.032 Uiso 1 d . . R
 H04E H 0.2412(16) 1.096(3) 0.9548(14) 0.032 Uiso 1 d . . R
 H04F H 0.1850(15) 0.928(3) 0.9700(14) 0.032 Uiso 1 d . . R
 C044 C 0.31190(12) 0.1731(2) 0.32794(12) 0.0179(4) Uani 1 d . . .
 H044 H 0.3095(14) 0.159(3) 0.3878(14) 0.021 Uiso 1 d . . R

loop_
  _atom_site_aniso_label
  _atom_site_aniso_U_11
  _atom_site_aniso_U_22
  _atom_site_aniso_U_33
  _atom_site_aniso_U_23
  _atom_site_aniso_U_13
  _atom_site_aniso_U_12
 Cl1 0.0235(2) 0.0329(3) 0.0190(2) 0.00683(19) 0.00801(17) -0.0053(2)
 Cl2 0.0241(2) 0.0378(3) 0.0142(2) -0.0040(2) -0.00215(16) -0.0045(2)
 Cl3 0.0222(2) 0.0420(3) 0.0225(2) -0.0133(2) -0.00357(17) -0.0048(2)
 Cl4 0.0254(2) 0.0422(3) 0.0216(2) 0.0109(2) 0.00995(17) -0.0030(2)
 C001 0.0131(8) 0.0092(8) 0.0175(9) 0.0002(6) 0.0010(7) -0.0041(7)
 C002 0.0122(8) 0.0079(8) 0.0185(8) -0.0001(7) 0.0018(7) 0.0036(6)
 C003 0.0139(8) 0.0142(9) 0.0136(8) -0.0004(7) 0.0030(7) -0.0012(7)
 C004 0.0142(8) 0.0167(9) 0.0150(8) -0.0026(7) 0.0019(7) 0.0031(7)
 C005 0.0155(8) 0.0135(8) 0.0138(8) 0.0009(7) 0.0025(7) 0.0008(7)
 C006 0.0072(8) 0.0162(9) 0.0184(9) -0.0013(7) 0.0004(6) -0.0003(7)
 C007 0.0132(8) 0.0074(8) 0.0135(8) 0.0012(6) 0.0026(6) 0.0024(6)
 C008 0.0171(9) 0.0124(9) 0.0172(9) 0.0003(7) 0.0058(7) 0.0044(7)
 C009 0.0169(8) 0.0139(9) 0.0209(9) 0.0079(7) 0.0041(7) 0.0024(7)
 C010 0.0159(9) 0.0204(9) 0.0183(9) 0.0057(8) -0.0023(7) -0.0028(7)
 C011 0.0072(8) 0.0156(9) 0.0181(9) -0.0002(7) 0.0013(6) -0.0006(6)
 C012 0.0177(9) 0.0166(9) 0.0193(9) 0.0036(7) -0.0010(7) -0.0039(7)
 C013 0.0109(8) 0.0101(8) 0.0190(8) 0.0011(7) 0.0009(7) -0.0034(7)
 C014 0.0125(8) 0.0144(9) 0.0121(8) -0.0003(7) 0.0007(6) 0.0002(7)
 C015 0.0111(8) 0.0083(8) 0.0194(9) 0.0003(7) 0.0014(7) -0.0033(6)
 C016 0.0138(9) 0.0120(10) 0.0447(12) -0.0040(9) 0.0020(8) 0.0002(7)
 C017 0.0050(7) 0.0151(9) 0.0207(9) 0.0029(7) -0.0004(6) 0.0008(6)
 C018 0.0149(8) 0.0143(9) 0.0218(9) -0.0035(8) 0.0054(7) -0.0030(7)
 C019 0.0128(8) 0.0172(9) 0.0208(9) -0.0054(8) 0.0005(7) 0.0048(7)
 C020 0.0123(8) 0.0151(9) 0.0133(8) 0.0014(7) 0.0025(6) -0.0001(7)
 C021 0.0072(8) 0.0150(9) 0.0216(9) 0.0002(8) 0.0009(6) 0.0000(7)
 C022 0.0119(8) 0.0113(8) 0.0184(9) 0.0015(7) 0.0019(7) -0.0037(7)
 C023 0.0100(8) 0.0146(9) 0.0381(11) -0.0054(8) -0.0027(8) 0.0007(8)
 C024 0.0117(8) 0.0096(8) 0.0201(8) -0.0008(7) 0.0011(6) 0.0034(7)
 C025 0.0140(9) 0.0119(10) 0.0457(13) 0.0033(8) 0.0002(8) -0.0008(7)
 C026 0.0137(8) 0.0088(8) 0.0166(8) 0.0019(7) 0.0016(7) 0.0047(7)
 C027 0.0175(9) 0.0245(10) 0.0172(9) -0.0011(8) 0.0030(7) 0.0008(8)
 C028 0.0100(8) 0.0153(9) 0.0373(11) 0.0018(8) 0.0035(7) 0.0003(7)
 C029 0.0120(8) 0.0170(9) 0.0266(10) -0.0074(8) -0.0020(7) -0.0009(7)
 C030 0.0106(8) 0.0158(9) 0.0257(10) 0.0006(7) 0.0063(7) -0.0016(7)
 C031 0.0128(9) 0.0184(10) 0.0255(10) -0.0071(8) 0.0016(7) -0.0009(7)
 C032 0.0131(9) 0.0142(10) 0.0388(11) 0.0097(8) 0.0028(8) 0.0024(7)
 C033 0.0147(9) 0.0136(9) 0.0383(11) -0.0067(9) 0.0014(8) 0.0015(7)
 C034 0.0103(8) 0.0164(9) 0.0370(10) -0.0023(8) 0.0052(7) -0.0003(7)
 C035 0.0136(8) 0.0173(9) 0.0293(10) 0.0043(8) -0.0019(7) -0.0002(7)
 C036 0.0162(9) 0.0145(9) 0.0178(9) -0.0027(7) 0.0048(7) -0.0039(7)
 C037 0.0125(9) 0.0153(9) 0.0346(11) 0.0051(8) 0.0060(8) 0.0013(8)
 C038 0.0132(8) 0.0209(9) 0.0311(10) 0.0097(8) -0.0014(7) 0.0005(8)
 C039 0.0216(9) 0.0241(11) 0.0154(9) -0.0015(8) 0.0019(7) -0.0005(8)
 C040 0.0136(9) 0.0196(10) 0.0258(10) -0.0078(8) 0.0009(7) -0.0012(7)
 C041 0.0086(8) 0.0225(10) 0.0245(9) 0.0075(8) 0.0005(7) 0.0000(7)
 C042 0.0183(9) 0.0270(10) 0.0144(9) 0.0032(8) 0.0007(7) -0.0005(8)
 C043 0.0239(9) 0.0266(11) 0.0147(9) 0.0001(8) 0.0032(7) -0.0012(9)
 C044 0.0124(9) 0.0187(10) 0.0226(10) 0.0081(8) 0.0009(7) -0.0008(7)

_geom_special_details
;
 All esds (except the esd in the dihedral angle between two l.s. planes) 
 are estimated using the full covariance matrix.  The cell esds are taken 
 into account individually in the estimation of esds in distances, angles 
 and torsion angles; correlations between esds in cell parameters are only 
 used when they are defined by crystal symmetry.  An approximate (isotropic) 
 treatment of cell esds is used for estimating esds involving l.s. planes. 
;
loop_
  _geom_bond_atom_site_label_1
  _geom_bond_atom_site_label_2
  _geom_bond_distance
  _geom_bond_site_symmetry_2
  _geom_bond_publ_flag
 Cl1 C008 1.7544(16) . ?
 Cl2 C004 1.7539(16) . ?
 Cl3 C019 1.7524(16) . ?
 Cl4 C009 1.7523(16) . ?
 C001 C003 1.534(2) . ?
 C001 C012 1.383(2) . ?
 C001 C015 1.387(2) . ?
 C002 C004 1.386(2) . ?
 C002 C007 1.421(2) . ?
 C002 C020 1.553(2) . ?
 C003 C006 1.532(2) . ?
 C003 C007 1.552(2) . ?
 C003 C039 1.518(2) . ?
 C004 C029 1.391(3) . ?
 C005 C011 1.532(2) . ?
 C005 C022 1.536(2) . ?
 C005 C026 1.550(2) . ?
 C005 C043 1.518(2) . ?
 C006 C021 1.396(2) . ?
 C006 C040 1.384(3) . ?
 C007 C008 1.391(2) . ?
 C008 C030 1.385(2) . ?
 C009 C026 1.392(2) . ?
 C009 C037 1.383(3) . ?
 C010 H010 0.915(19) . ?
 C010 C022 1.383(2) . ?
 C010 C038 1.383(3) . ?
 C011 C017 1.391(2) . ?
 C011 C031 1.383(3) . ?
 C012 H012 0.94(2) . ?
 C012 C035 1.390(3) . ?
 C013 C014 1.530(2) . ?
 C013 C018 1.388(2) . ?
 C013 C022 1.389(2) . ?
 C014 C017 1.530(2) . ?
 C014 C024 1.556(2) . ?
 C014 C027 1.528(2) . ?
 C015 C020 1.536(2) . ?
 C015 C036 1.387(2) . ?
 C016 H016 0.90(2) . ?
 C016 C031 1.387(3) . ?
 C016 C032 1.383(3) . ?
 C017 C041 1.388(3) . ?
 C018 H018 0.92(2) . ?
 C018 C028 1.386(3) . ?
 C019 C023 1.390(3) . ?
 C019 C024 1.385(2) . ?
 C020 C021 1.527(2) . ?
 C020 C042 1.520(2) . ?
 C021 C044 1.383(2) . ?
 C023 H023 0.93(2) . ?
 C023 C037 1.361(3) . ?
 C024 C026 1.419(2) . ?
 C025 H025 0.93(2) . ?
 C025 C033 1.386(3) . ?
 C025 C044 1.387(3) . ?
 C027 H02A 0.94(2) . ?
 C027 H02B 0.98(2) . ?
 C027 H02C 0.98(2) . ?
 C028 H028 0.95(2) . ?
 C028 C038 1.378(3) . ?
 C029 H029 0.92(2) . ?
 C029 C030 1.358(2) . ?
 C030 H030 0.97(2) . ?
 C031 H031 0.965(19) . ?
 C032 H032 0.94(2) . ?
 C032 C041 1.380(3) . ?
 C033 H033 0.95(2) . ?
 C033 C040 1.385(3) . ?
 C034 H034 1.01(2) . ?
 C034 C035 1.380(3) . ?
 C034 C036 1.387(3) . ?
 C035 H035 0.95(2) . ?
 C036 H036 0.90(2) . ?
 C037 H037 1.00(2) . ?
 C038 H038 0.97(2) . ?
 C039 H03A 1.00(2) . ?
 C039 H03B 1.02(2) . ?
 C039 H03C 0.96(2) . ?
 C040 H040 0.98(2) . ?
 C041 H041 0.94(2) . ?
 C042 H04A 1.01(2) . ?
 C042 H04B 1.00(2) . ?
 C042 H04C 0.98(2) . ?
 C043 H04D 0.97(2) . ?
 C043 H04E 0.96(2) . ?
 C043 H04F 0.98(2) . ?
 C044 H044 0.90(2) . ?

loop_
  _geom_angle_atom_site_label_1
  _geom_angle_atom_site_label_2
  _geom_angle_atom_site_label_3
  _geom_angle
  _geom_angle_site_symmetry_1
  _geom_angle_site_symmetry_3
  _geom_angle_publ_flag
 C012 C001 C003 125.53(15) . . ?
 C012 C001 C015 120.25(15) . . ?
 C015 C001 C003 114.20(13) . . ?
 C004 C002 C007 118.74(14) . . ?
 C004 C002 C020 128.07(14) . . ?
 C007 C002 C020 113.18(13) . . ?
 C001 C003 C007 103.64(12) . . ?
 C006 C003 C001 105.71(13) . . ?
 C006 C003 C007 104.61(13) . . ?
 C039 C003 C001 111.62(13) . . ?
 C039 C003 C006 111.06(14) . . ?
 C039 C003 C007 119.10(13) . . ?
 C002 C004 Cl2 124.81(13) . . ?
 C002 C004 C029 121.29(15) . . ?
 C029 C004 Cl2 113.89(13) . . ?
 C011 C005 C022 105.50(13) . . ?
 C011 C005 C026 104.98(13) . . ?
 C022 C005 C026 103.47(13) . . ?
 C043 C005 C011 111.21(14) . . ?
 C043 C005 C022 111.50(14) . . ?
 C043 C005 C026 119.06(14) . . ?
 C021 C006 C003 114.13(14) . . ?
 C040 C006 C003 125.51(15) . . ?
 C040 C006 C021 120.36(16) . . ?
 C002 C007 C003 113.40(13) . . ?
 C008 C007 C002 118.04(14) . . ?
 C008 C007 C003 128.55(14) . . ?
 C007 C008 Cl1 124.35(13) . . ?
 C030 C008 Cl1 113.56(12) . . ?
 C030 C008 C007 122.09(15) . . ?
 C026 C009 Cl4 124.19(13) . . ?
 C037 C009 Cl4 113.86(12) . . ?
 C037 C009 C026 121.95(15) . . ?
 C022 C010 H010 120.2(12) . . ?
 C022 C010 C038 119.78(16) . . ?
 C038 C010 H010 120.0(12) . . ?
 C017 C011 C005 113.98(14) . . ?
 C031 C011 C005 125.90(14) . . ?
 C031 C011 C017 120.11(15) . . ?
 C001 C012 H012 121.0(12) . . ?
 C001 C012 C035 119.61(16) . . ?
 C035 C012 H012 119.4(12) . . ?
 C018 C013 C014 125.81(15) . . ?
 C018 C013 C022 119.91(15) . . ?
 C022 C013 C014 114.26(13) . . ?
 C013 C014 C024 103.71(13) . . ?
 C017 C014 C013 105.85(13) . . ?
 C017 C014 C024 104.22(13) . . ?
 C027 C014 C013 111.48(13) . . ?
 C027 C014 C017 111.58(14) . . ?
 C027 C014 C024 118.91(14) . . ?
 C001 C015 C020 114.35(13) . . ?
 C036 C015 C001 119.83(15) . . ?
 C036 C015 C020 125.81(15) . . ?
 C031 C016 H016 118.1(14) . . ?
 C032 C016 H016 121.5(14) . . ?
 C032 C016 C031 120.35(18) . . ?
 C011 C017 C014 114.54(14) . . ?
 C041 C017 C011 119.91(16) . . ?
 C041 C017 C014 125.55(15) . . ?
 C013 C018 H018 119.7(12) . . ?
 C028 C018 C013 119.61(16) . . ?
 C028 C018 H018 120.7(12) . . ?
 C023 C019 Cl3 113.66(13) . . ?
 C024 C019 Cl3 124.75(13) . . ?
 C024 C019 C023 121.59(16) . . ?
 C015 C020 C002 103.93(13) . . ?
 C021 C020 C002 104.18(12) . . ?
 C021 C020 C015 105.97(13) . . ?
 C042 C020 C002 119.10(14) . . ?
 C042 C020 C015 111.02(14) . . ?
 C042 C020 C021 111.57(14) . . ?
 C006 C021 C020 114.22(14) . . ?
 C044 C021 C006 119.41(16) . . ?
 C044 C021 C020 126.37(15) . . ?
 C010 C022 C005 125.59(15) . . ?
 C010 C022 C013 120.11(15) . . ?
 C013 C022 C005 114.30(13) . . ?
 C019 C023 H023 121.3(12) . . ?
 C037 C023 C019 119.97(16) . . ?
 C037 C023 H023 118.6(12) . . ?
 C019 C024 C014 128.09(15) . . ?
 C019 C024 C026 118.57(14) . . ?
 C026 C024 C014 113.32(13) . . ?
 C033 C025 H025 115.5(13) . . ?
 C033 C025 C044 119.86(17) . . ?
 C044 C025 H025 124.7(13) . . ?
 C009 C026 C005 128.40(14) . . ?
 C009 C026 C024 118.21(14) . . ?
 C024 C026 C005 113.36(13) . . ?
 C014 C027 H02A 113.5(12) . . ?
 C014 C027 H02B 109.0(12) . . ?
 C014 C027 H02C 113.2(12) . . ?
 H02A C027 H02B 103.9(18) . . ?
 H02A C027 H02C 108.1(18) . . ?
 H02B C027 H02C 108.8(17) . . ?
 C018 C028 H028 122.2(12) . . ?
 C038 C028 C018 120.25(16) . . ?
 C038 C028 H028 117.5(12) . . ?
 C004 C029 H029 119.8(12) . . ?
 C030 C029 C004 120.29(16) . . ?
 C030 C029 H029 119.9(12) . . ?
 C008 C030 H030 119.7(11) . . ?
 C029 C030 C008 119.48(15) . . ?
 C029 C030 H030 120.8(11) . . ?
 C011 C031 C016 119.59(16) . . ?
 C011 C031 H031 120.5(13) . . ?
 C016 C031 H031 119.9(13) . . ?
 C016 C032 H032 120.9(13) . . ?
 C041 C032 C016 120.16(17) . . ?
 C041 C032 H032 118.9(13) . . ?
 C025 C033 H033 120.8(13) . . ?
 C040 C033 C025 120.28(17) . . ?
 C040 C033 H033 118.8(13) . . ?
 C035 C034 H034 118.6(11) . . ?
 C035 C034 C036 119.89(16) . . ?
 C036 C034 H034 121.4(11) . . ?
 C012 C035 H035 119.2(12) . . ?
 C034 C035 C012 120.38(16) . . ?
 C034 C035 H035 120.4(12) . . ?
 C015 C036 H036 120.2(12) . . ?
 C034 C036 C015 120.04(16) . . ?
 C034 C036 H036 119.8(12) . . ?
 C009 C037 H037 115.8(11) . . ?
 C023 C037 C009 119.65(16) . . ?
 C023 C037 H037 124.5(11) . . ?
 C010 C038 H038 119.3(12) . . ?
 C028 C038 C010 120.31(16) . . ?
 C028 C038 H038 120.4(12) . . ?
 C003 C039 H03A 110.6(12) . . ?
 C003 C039 H03B 110.3(11) . . ?
 C003 C039 H03C 113.0(12) . . ?
 H03A C039 H03B 107.8(17) . . ?
 H03A C039 H03C 107.8(18) . . ?
 H03B C039 H03C 107.2(16) . . ?
 C006 C040 C033 119.72(17) . . ?
 C006 C040 H040 122.1(12) . . ?
 C033 C040 H040 118.2(12) . . ?
 C017 C041 H041 116.8(13) . . ?
 C032 C041 C017 119.87(17) . . ?
 C032 C041 H041 123.3(13) . . ?
 C020 C042 H04A 106.8(11) . . ?
 C020 C042 H04B 112.3(12) . . ?
 C020 C042 H04C 112.1(12) . . ?
 H04A C042 H04B 113.5(17) . . ?
 H04A C042 H04C 106.2(17) . . ?
 H04B C042 H04C 105.9(17) . . ?
 C005 C043 H04D 112.8(12) . . ?
 C005 C043 H04E 106.8(13) . . ?
 C005 C043 H04F 110.7(13) . . ?
 H04D C043 H04E 109.6(18) . . ?
 H04D C043 H04F 108.9(18) . . ?
 H04E C043 H04F 107.9(19) . . ?
 C021 C044 C025 120.37(16) . . ?
 C021 C044 H044 122.0(14) . . ?
 C025 C044 H044 117.6(14) . . ?

loop_
  _geom_torsion_atom_site_label_1
  _geom_torsion_atom_site_label_2
  _geom_torsion_atom_site_label_3
  _geom_torsion_atom_site_label_4
  _geom_torsion
  _geom_torsion_site_symmetry_1
  _geom_torsion_site_symmetry_2
  _geom_torsion_site_symmetry_3
  _geom_torsion_site_symmetry_4
  _geom_torsion_publ_flag
 Cl1 C008 C030 C029 -179.12(13) . . . . ?
 Cl2 C004 C029 C030 176.47(13) . . . . ?
 Cl3 C019 C023 C037 -177.22(13) . . . . ?
 Cl3 C019 C024 C014 -4.4(3) . . . . ?
 Cl3 C019 C024 C026 177.32(12) . . . . ?
 Cl4 C009 C026 C005 3.0(2) . . . . ?
 Cl4 C009 C026 C024 -178.85(12) . . . . ?
 Cl4 C009 C037 C023 178.90(13) . . . . ?
 C001 C003 C006 C021 -53.56(17) . . . . ?
 C001 C003 C006 C040 126.23(16) . . . . ?
 C001 C003 C007 C002 56.49(16) . . . . ?
 C001 C003 C007 C008 -121.92(17) . . . . ?
 C001 C012 C035 C034 -0.7(3) . . . . ?
 C001 C015 C020 C002 56.43(17) . . . . ?
 C001 C015 C020 C021 -53.06(17) . . . . ?
 C001 C015 C020 C042 -174.37(14) . . . . ?
 C001 C015 C036 C034 -0.5(2) . . . . ?
 C002 C004 C029 C030 -2.2(3) . . . . ?
 C002 C007 C008 Cl1 -179.75(11) . . . . ?
 C002 C007 C008 C030 -0.8(2) . . . . ?
 C002 C020 C021 C006 -56.01(17) . . . . ?
 C002 C020 C021 C044 123.79(16) . . . . ?
 C003 C001 C012 C035 -177.55(15) . . . . ?
 C003 C001 C015 C020 -0.67(19) . . . . ?
 C003 C001 C015 C036 178.31(15) . . . . ?
 C003 C006 C021 C020 -0.02(19) . . . . ?
 C003 C006 C021 C044 -179.83(14) . . . . ?
 C003 C006 C040 C033 -179.56(15) . . . . ?
 C003 C007 C008 Cl1 -1.4(2) . . . . ?
 C003 C007 C008 C030 177.55(15) . . . . ?
 C004 C002 C007 C003 179.74(14) . . . . ?
 C004 C002 C007 C008 -1.7(2) . . . . ?
 C004 C002 C020 C015 124.20(17) . . . . ?
 C004 C002 C020 C021 -125.00(17) . . . . ?
 C004 C002 C020 C042 0.1(3) . . . . ?
 C004 C029 C030 C008 -0.3(3) . . . . ?
 C005 C011 C017 C014 -1.07(19) . . . . ?
 C005 C011 C017 C041 179.48(14) . . . . ?
 C005 C011 C031 C016 -179.93(16) . . . . ?
 C006 C003 C007 C002 -54.07(16) . . . . ?
 C006 C003 C007 C008 127.52(17) . . . . ?
 C006 C021 C044 C025 -0.5(2) . . . . ?
 C007 C002 C004 Cl2 -175.34(12) . . . . ?
 C007 C002 C004 C029 3.2(2) . . . . ?
 C007 C002 C020 C015 -54.49(16) . . . . ?
 C007 C002 C020 C021 56.31(16) . . . . ?
 C007 C002 C020 C042 -178.61(15) . . . . ?
 C007 C003 C006 C021 55.50(17) . . . . ?
 C007 C003 C006 C040 -124.71(16) . . . . ?
 C007 C008 C030 C029 1.8(2) . . . . ?
 C011 C005 C022 C010 127.44(17) . . . . ?
 C011 C005 C022 C013 -53.52(18) . . . . ?
 C011 C005 C026 C009 -127.14(17) . . . . ?
 C011 C005 C026 C024 54.67(17) . . . . ?
 C011 C017 C041 C032 0.9(2) . . . . ?
 C012 C001 C003 C006 -127.51(16) . . . . ?
 C012 C001 C003 C007 122.74(17) . . . . ?
 C012 C001 C003 C039 -6.6(2) . . . . ?
 C012 C001 C015 C020 -179.32(15) . . . . ?
 C012 C001 C015 C036 -0.3(2) . . . . ?
 C013 C014 C017 C011 -52.83(17) . . . . ?
 C013 C014 C017 C041 126.59(16) . . . . ?
 C013 C014 C024 C019 -122.91(18) . . . . ?
 C013 C014 C024 C026 55.45(17) . . . . ?
 C013 C018 C028 C038 -0.7(3) . . . . ?
 C014 C013 C018 C028 -177.70(15) . . . . ?
 C014 C013 C022 C005 -0.26(19) . . . . ?
 C014 C013 C022 C010 178.84(15) . . . . ?
 C014 C017 C041 C032 -178.51(15) . . . . ?
 C014 C024 C026 C005 0.27(19) . . . . ?
 C014 C024 C026 C009 -178.13(14) . . . . ?
 C015 C001 C003 C006 53.93(17) . . . . ?
 C015 C001 C003 C007 -55.83(16) . . . . ?
 C015 C001 C003 C039 174.79(14) . . . . ?
 C015 C001 C012 C035 0.9(2) . . . . ?
 C015 C020 C021 C006 53.30(17) . . . . ?
 C015 C020 C021 C044 -126.90(17) . . . . ?
 C016 C032 C041 C017 -0.3(2) . . . . ?
 C017 C011 C031 C016 0.7(2) . . . . ?
 C017 C014 C024 C019 126.50(17) . . . . ?
 C017 C014 C024 C026 -55.14(16) . . . . ?
 C018 C013 C014 C017 -127.74(17) . . . . ?
 C018 C013 C014 C024 122.87(16) . . . . ?
 C018 C013 C014 C027 -6.2(2) . . . . ?
 C018 C013 C022 C005 -179.13(15) . . . . ?
 C018 C013 C022 C010 0.0(2) . . . . ?
 C018 C028 C038 C010 -0.5(3) . . . . ?
 C019 C023 C037 C009 -0.6(3) . . . . ?
 C019 C024 C026 C005 178.80(14) . . . . ?
 C019 C024 C026 C009 0.4(2) . . . . ?
 C020 C002 C004 Cl2 6.0(2) . . . . ?
 C020 C002 C004 C029 -175.45(16) . . . . ?
 C020 C002 C007 C003 -1.44(18) . . . . ?
 C020 C002 C007 C008 177.16(14) . . . . ?
 C020 C015 C036 C034 178.36(15) . . . . ?
 C020 C021 C044 C025 179.67(16) . . . . ?
 C021 C006 C040 C033 0.2(2) . . . . ?
 C022 C005 C011 C017 54.15(17) . . . . ?
 C022 C005 C011 C031 -125.25(17) . . . . ?
 C022 C005 C026 C009 122.46(17) . . . . ?
 C022 C005 C026 C024 -55.74(17) . . . . ?
 C022 C010 C038 C028 1.5(3) . . . . ?
 C022 C013 C014 C017 53.47(17) . . . . ?
 C022 C013 C014 C024 -55.93(17) . . . . ?
 C022 C013 C014 C027 174.97(14) . . . . ?
 C022 C013 C018 C028 1.0(2) . . . . ?
 C023 C019 C024 C014 175.92(15) . . . . ?
 C023 C019 C024 C026 -2.4(2) . . . . ?
 C024 C014 C017 C011 56.20(17) . . . . ?
 C024 C014 C017 C041 -124.38(16) . . . . ?
 C024 C019 C023 C037 2.5(3) . . . . ?
 C025 C033 C040 C006 -0.6(3) . . . . ?
 C026 C005 C011 C017 -54.79(17) . . . . ?
 C026 C005 C011 C031 125.82(16) . . . . ?
 C026 C005 C022 C010 -122.55(17) . . . . ?
 C026 C005 C022 C013 56.49(17) . . . . ?
 C026 C009 C037 C023 -1.4(3) . . . . ?
 C027 C014 C017 C011 -174.26(13) . . . . ?
 C027 C014 C017 C041 5.2(2) . . . . ?
 C027 C014 C024 C019 1.5(3) . . . . ?
 C027 C014 C024 C026 179.87(14) . . . . ?
 C031 C011 C017 C014 178.36(14) . . . . ?
 C031 C011 C017 C041 -1.1(2) . . . . ?
 C031 C016 C032 C041 -0.1(3) . . . . ?
 C032 C016 C031 C011 -0.1(2) . . . . ?
 C033 C025 C044 C021 0.1(3) . . . . ?
 C035 C034 C036 C015 0.7(2) . . . . ?
 C036 C015 C020 C002 -122.49(16) . . . . ?
 C036 C015 C020 C021 128.03(17) . . . . ?
 C036 C015 C020 C042 6.7(2) . . . . ?
 C036 C034 C035 C012 -0.1(3) . . . . ?
 C037 C009 C026 C005 -176.66(16) . . . . ?
 C037 C009 C026 C024 1.5(2) . . . . ?
 C038 C010 C022 C005 177.73(17) . . . . ?
 C038 C010 C022 C013 -1.3(2) . . . . ?
 C039 C003 C006 C021 -174.79(13) . . . . ?
 C039 C003 C006 C040 5.0(2) . . . . ?
 C039 C003 C007 C002 -178.83(14) . . . . ?
 C039 C003 C007 C008 2.8(2) . . . . ?
 C040 C006 C021 C020 -179.82(14) . . . . ?
 C040 C006 C021 C044 0.4(2) . . . . ?
 C042 C020 C021 C006 174.26(13) . . . . ?
 C042 C020 C021 C044 -5.9(2) . . . . ?
 C043 C005 C011 C017 175.19(14) . . . . ?
 C043 C005 C011 C031 -4.2(2) . . . . ?
 C043 C005 C022 C010 6.6(2) . . . . ?
 C043 C005 C022 C013 -174.37(14) . . . . ?
 C043 C005 C026 C009 -1.9(3) . . . . ?
 C043 C005 C026 C024 179.91(15) . . . . ?
 C044 C025 C033 C040 0.5(3) . . . . ?
