# Supplementary material for: Yes, one can obtain better quality structures from routine X-ray data collection
Source: IUCrJ. 2016 Jan 1;3(Pt 1):61–70. doi: 10.1107/S2052252515020941 (PMC4704080; doi:10.1107/S2052252515020941)
Supplement: Supplementary file 3 [file m-03-00061-sup3.zip › X-ray/DMAN_IAM/DMAN_IAM_80.cif]

 
data_dman 
 
_audit_creation_method            SHELXL-97 
_chemical_name_systematic 
; 
 ? 
; 
_chemical_name_common             ? 
_chemical_melting_point           ? 
_chemical_formula_moiety          ? 
_chemical_formula_sum 
 'C14 H24 Cl2 N2 O2' 
_chemical_formula_weight          323.25 
 
loop_ 
 _atom_type_symbol 
 _atom_type_description 
 _atom_type_scat_dispersion_real 
 _atom_type_scat_dispersion_imag 
 _atom_type_scat_source 
 'C'  'C'   0.0033   0.0000 
 'International Tables Vol C Tables 4.2.6.8 and 6.1.1.4' 
 'H'  'H'   0.0000   0.0000 
 'International Tables Vol C Tables 4.2.6.8 and 6.1.1.4' 
 'N'  'N'   0.0061   0.0000 
 'International Tables Vol C Tables 4.2.6.8 and 6.1.1.4' 
 'O'  'O'   0.0106   0.0000 
 'International Tables Vol C Tables 4.2.6.8 and 6.1.1.4' 
 'Cl'  'Cl'   0.1484   0.0000 
 'International Tables Vol C Tables 4.2.6.8 and 6.1.1.4' 
 
_symmetry_cell_setting            ? 
_symmetry_space_group_name_H-M    ? 
 
loop_ 
 _symmetry_equiv_pos_as_xyz 
 'x, y, z' 
 '-x+1/2, y+1/2, -z+1/2' 
 '-x, -y, -z' 
 'x-1/2, -y-1/2, z-1/2' 
 
_cell_length_a                    10.0850(10) 
_cell_length_b                    9.8110(10) 
_cell_length_c                    17.9150(10) 
_cell_angle_alpha                 90.00 
_cell_angle_beta                  101.6390(10) 
_cell_angle_gamma                 90.00 
_cell_volume                      1736.1(3) 
_cell_formula_units_Z             4 
_cell_measurement_temperature     103(2) 
_cell_measurement_reflns_used     ? 
_cell_measurement_theta_min       ? 
_cell_measurement_theta_max       ? 
 
_exptl_crystal_description        ? 
_exptl_crystal_colour             ? 
_exptl_crystal_size_max           ? 
_exptl_crystal_size_mid           ? 
_exptl_crystal_size_min           ? 
_exptl_crystal_density_meas       ? 
_exptl_crystal_density_diffrn     1.237 
_exptl_crystal_density_method     'not measured' 
_exptl_crystal_F_000              688 
_exptl_absorpt_coefficient_mu     0.377 
_exptl_absorpt_correction_type    ? 
_exptl_absorpt_correction_T_min   ? 
_exptl_absorpt_correction_T_max   ? 
_exptl_absorpt_process_details    ? 
 
_exptl_special_details 
; 
 ? 
; 
 
_diffrn_ambient_temperature       103(2) 
_diffrn_radiation_wavelength      0.71073 
_diffrn_radiation_type            MoK\a 
_diffrn_radiation_source          'fine-focus sealed tube' 
_diffrn_radiation_monochromator   graphite 
_diffrn_measurement_device_type   ? 
_diffrn_measurement_method        ? 
_diffrn_detector_area_resol_mean  ? 
_diffrn_standards_number          ? 
_diffrn_standards_interval_count  ? 
_diffrn_standards_interval_time   ? 
_diffrn_standards_decay_%         ? 
_diffrn_reflns_number             10756 
_diffrn_reflns_av_R_equivalents   0.0000 
_diffrn_reflns_av_sigmaI/netI     0.0097 
_diffrn_reflns_limit_h_min        -18 
_diffrn_reflns_limit_h_max        17 
_diffrn_reflns_limit_k_min        0 
_diffrn_reflns_limit_k_max        17 
_diffrn_reflns_limit_l_min        0 
_diffrn_reflns_limit_l_max        32 
_diffrn_reflns_theta_min          2.15 
_diffrn_reflns_theta_max          40.00 
_reflns_number_total              10756 
_reflns_number_gt                 9608 
_reflns_threshold_expression      >2sigma(I) 
 
_computing_data_collection        ? 
_computing_cell_refinement        ? 
_computing_data_reduction         ? 
_computing_structure_solution     'SHELXS-97 (Sheldrick, 1990)' 
_computing_structure_refinement   'SHELXL-97 (Sheldrick, 1997)' 
_computing_molecular_graphics     ? 
_computing_publication_material   ? 
 
_refine_special_details 
; 
 Refinement of F^2^ against ALL reflections.  The weighted R-factor wR and 
 goodness of fit S are based on F^2^, conventional R-factors R are based 
 on F, with F set to zero for negative F^2^. The threshold expression of 
 F^2^ > 2sigma(F^2^) is used only for calculating R-factors(gt) etc. and is 
 not relevant to the choice of reflections for refinement.  R-factors based 
 on F^2^ are statistically about twice as large as those based on F, and R- 
 factors based on ALL data will be even larger. 
; 
 
_refine_ls_structure_factor_coef  Fsqd  
_refine_ls_matrix_type            full 
_refine_ls_weighting_scheme       calc  
_refine_ls_weighting_details 
 'calc w=1/[\s^2^(Fo^2^)+(0.0539P)^2^+0.1626P] where P=(Fo^2^+2Fc^2^)/3' 
_atom_sites_solution_primary      direct 
_atom_sites_solution_secondary    difmap 
_atom_sites_solution_hydrogens    geom 
_refine_ls_hydrogen_treatment     mixed 
_refine_ls_extinction_method      SHELXL 
_refine_ls_extinction_coef        0.0000(11) 
_refine_ls_extinction_expression 
 'Fc^*^=kFc[1+0.001xFc^2^\l^3^/sin(2\q)]^-1/4^' 
_refine_ls_number_reflns          10756 
_refine_ls_number_parameters      278 
_refine_ls_number_restraints      0 
_refine_ls_R_factor_all           0.0372 
_refine_ls_R_factor_gt            0.0327 
_refine_ls_wR_factor_ref          0.0977 
_refine_ls_wR_factor_gt           0.0926 
_refine_ls_goodness_of_fit_ref    1.164 
_refine_ls_restrained_S_all       1.164 
_refine_ls_shift/su_max           14.561 
_refine_ls_shift/su_mean          1.105 
 
loop_ 
 _atom_site_label 
 _atom_site_type_symbol 
 _atom_site_fract_x 
 _atom_site_fract_y 
 _atom_site_fract_z 
 _atom_site_U_iso_or_equiv 
 _atom_site_adp_type 
 _atom_site_occupancy 
 _atom_site_symmetry_multiplicity 
 _atom_site_calc_flag 
 _atom_site_refinement_flags 
 _atom_site_disorder_assembly 
 _atom_site_disorder_group 
Cl1 Cl 0.012259(17) 0.900810(16) 0.667986(10) 0.02334(4) Uani 1 1 d . . . 
Cl2 Cl 0.477152(15) 0.908958(15) 0.846026(9) 0.02149(4) Uani 1 1 d . . . 
O1 O 0.13898(7) 0.64943(5) 0.74309(3) 0.02548(9) Uani 1 1 d . . . 
O2 O 0.38287(7) 0.65850(6) 0.75280(4) 0.02958(11) Uani 1 1 d . . . 
H1OA H 0.1034(17) 0.5802(17) 0.7177(10) 0.055(5) Uiso 1 1 d . . . 
H1OB H 0.1017(15) 0.7151(17) 0.7228(9) 0.047(4) Uiso 1 1 d . . . 
H2OA H 0.4127(17) 0.7207(19) 0.7791(10) 0.057(5) Uiso 1 1 d . . . 
H2OB H 0.4167(17) 0.5884(17) 0.7759(10) 0.052(5) Uiso 1 1 d . . . 
H3O H 0.260(2) 0.653(3) 0.7470(11) 0.094(8) Uiso 1 1 d . . . 
N1 N 0.83484(5) 0.84210(5) 0.88241(3) 0.01693(7) Uani 1 1 d . . . 
N2 N 0.72550(5) 0.75178(5) 0.99272(3) 0.01537(7) Uani 1 1 d . . . 
C1 C 0.96623(5) 0.79635(5) 0.92480(3) 0.01597(8) Uani 1 1 d . . . 
C2 C 1.08177(6) 0.81887(6) 0.89682(4) 0.02035(9) Uani 1 1 d . . . 
C3 C 1.20957(6) 0.77527(7) 0.93746(4) 0.02217(10) Uani 1 1 d . . . 
C4 C 1.21960(6) 0.70838(6) 1.00559(4) 0.02000(9) Uani 1 1 d . . . 
C5 C 1.11375(6) 0.61114(7) 1.10614(3) 0.02047(9) Uani 1 1 d . . . 
C6 C 1.00142(7) 0.58375(7) 1.13585(4) 0.02314(10) Uani 1 1 d . . . 
C7 C 0.87252(6) 0.62885(7) 1.09753(3) 0.02042(9) Uani 1 1 d . . . 
C8 C 0.85910(5) 0.69927(5) 1.03015(3) 0.01551(8) Uani 1 1 d . . . 
C9 C 0.97239(5) 0.72662(5) 0.99564(3) 0.01480(7) Uani 1 1 d . . . 
C10 C 1.10230(5) 0.68142(5) 1.03583(3) 0.01665(8) Uani 1 1 d . . . 
C11 C 0.79225(7) 0.76588(8) 0.81014(4) 0.02549(11) Uani 1 1 d . . . 
C12 C 0.83123(8) 0.99092(7) 0.86929(6) 0.03024(14) Uani 1 1 d . . . 
C13 C 0.67598(7) 0.86026(7) 1.03869(4) 0.02321(10) Uani 1 1 d . . . 
C14 C 0.62281(6) 0.64179(6) 0.97235(4) 0.02177(10) Uani 1 1 d . . . 
H2N H 0.7481(16) 0.8013(16) 0.9404(9) 0.052(4) Uiso 1 1 d . . . 
H2 H 1.0742(15) 0.8689(14) 0.8461(8) 0.040(3) Uiso 1 1 d . . . 
H3 H 1.2913(14) 0.7906(14) 0.9159(8) 0.036(3) Uiso 1 1 d . . . 
H4 H 1.3043(12) 0.6761(13) 1.0338(7) 0.028(3) Uiso 1 1 d . . . 
H5 H 1.2033(13) 0.5821(12) 1.1308(7) 0.030(3) Uiso 1 1 d . . . 
H6 H 1.0111(13) 0.5372(14) 1.1829(7) 0.034(3) Uiso 1 1 d . . . 
H7 H 0.7909(14) 0.6124(13) 1.1183(8) 0.033(3) Uiso 1 1 d . . . 
H11A H 0.7921(14) 0.6662(14) 0.8219(8) 0.036(3) Uiso 1 1 d . . . 
H11B H 0.8535(15) 0.7831(15) 0.7757(9) 0.046(4) Uiso 1 1 d . . . 
H11C H 0.6994(13) 0.7945(13) 0.7881(8) 0.033(3) Uiso 1 1 d . . . 
H12A H 0.8633(15) 1.0408(16) 0.9183(9) 0.045(4) Uiso 1 1 d . . . 
H12B H 0.8885(14) 1.0164(15) 0.8333(9) 0.044(4) Uiso 1 1 d . . . 
H12C H 0.7391(12) 1.0137(13) 0.8473(7) 0.032(3) Uiso 1 1 d . . . 
H13A H 0.6569(14) 0.8222(15) 1.0847(8) 0.039(3) Uiso 1 1 d . . . 
H13B H 0.7447(13) 0.9260(13) 1.0521(8) 0.031(3) Uiso 1 1 d . . . 
H13C H 0.5940(13) 0.8989(13) 1.0081(8) 0.032(3) Uiso 1 1 d . . . 
H14A H 0.6067(14) 0.5954(13) 1.0181(8) 0.036(3) Uiso 1 1 d . . . 
H14B H 0.6566(13) 0.5784(13) 0.9398(8) 0.030(3) Uiso 1 1 d . . . 
H14C H 0.5450(12) 0.6811(12) 0.9423(7) 0.027(3) Uiso 1 1 d . . . 
 
loop_ 
 _atom_site_aniso_label 
 _atom_site_aniso_U_11 
 _atom_site_aniso_U_22 
 _atom_site_aniso_U_33 
 _atom_site_aniso_U_23 
 _atom_site_aniso_U_13 
 _atom_site_aniso_U_12 
Cl1 0.02333(7) 0.02015(6) 0.02451(7) 0.00156(4) -0.00003(5) 0.00010(4) 
Cl2 0.02014(6) 0.02007(6) 0.02485(7) 0.00282(4) 0.00591(5) 0.00123(4) 
O1 0.0343(3) 0.01870(18) 0.02177(19) -0.00069(14) 0.00182(17) 0.00026(16) 
O2 0.0342(3) 0.0216(2) 0.0302(2) 0.00285(18) 0.0001(2) -0.00044(18) 
N1 0.01750(17) 0.01660(17) 0.01726(16) 0.00235(13) 0.00483(13) 0.00123(13) 
N2 0.01563(16) 0.01527(16) 0.01609(16) -0.00131(12) 0.00532(13) -0.00034(12) 
C1 0.01620(18) 0.01590(17) 0.01678(18) 0.00094(14) 0.00567(14) 0.00009(14) 
C2 0.0189(2) 0.0222(2) 0.0219(2) 0.00387(17) 0.00883(17) 0.00045(17) 
C3 0.0172(2) 0.0239(2) 0.0273(3) 0.00332(19) 0.00918(18) 0.00054(17) 
C4 0.01596(19) 0.0200(2) 0.0245(2) 0.00068(17) 0.00519(17) 0.00072(16) 
C5 0.0205(2) 0.0227(2) 0.0177(2) 0.00168(17) 0.00272(17) 0.00277(17) 
C6 0.0243(2) 0.0283(3) 0.0172(2) 0.00518(18) 0.00524(18) 0.0031(2) 
C7 0.0212(2) 0.0247(2) 0.01665(19) 0.00338(17) 0.00681(16) 0.00099(18) 
C8 0.01620(18) 0.01639(18) 0.01468(17) -0.00029(13) 0.00488(14) -0.00024(14) 
C9 0.01568(17) 0.01431(16) 0.01502(16) -0.00067(13) 0.00456(14) -0.00055(13) 
C10 0.01636(18) 0.01628(18) 0.01745(18) -0.00059(14) 0.00377(15) 0.00034(14) 
C11 0.0236(2) 0.0357(3) 0.0168(2) -0.0025(2) 0.00324(18) 0.0036(2) 
C12 0.0235(3) 0.0188(2) 0.0490(4) 0.0105(3) 0.0087(3) 0.00237(19) 
C13 0.0268(3) 0.0217(2) 0.0224(2) -0.00456(18) 0.0081(2) 0.00485(19) 
C14 0.0200(2) 0.0195(2) 0.0247(2) 0.00050(18) 0.00209(18) -0.00473(17) 
 
_geom_special_details 
; 
 All esds (except the esd in the dihedral angle between two l.s. planes) 
 are estimated using the full covariance matrix.  The cell esds are taken 
 into account individually in the estimation of esds in distances, angles 
 and torsion angles; correlations between esds in cell parameters are only 
 used when they are defined by crystal symmetry.  An approximate (isotropic) 
 treatment of cell esds is used for estimating esds involving l.s. planes. 
; 
 
loop_ 
 _geom_bond_atom_site_label_1 
 _geom_bond_atom_site_label_2 
 _geom_bond_distance 
 _geom_bond_site_symmetry_2 
 _geom_bond_publ_flag 
O1 H1OA 0.855(17) . ? 
O1 H1OB 0.796(17) . ? 
O1 H3O 1.21(2) . ? 
O2 H2OA 0.792(19) . ? 
O2 H2OB 0.839(17) . ? 
O2 H3O 1.22(2) . ? 
N1 C1 1.4587(7) . ? 
N1 C12 1.4782(8) . ? 
N1 C11 1.4817(8) . ? 
N2 C8 1.4717(7) . ? 
N2 C14 1.4892(8) . ? 
N2 C13 1.4921(7) . ? 
N2 H2N 1.120(16) . ? 
C1 C2 1.3760(8) . ? 
C1 C9 1.4321(7) . ? 
C2 C3 1.4126(9) . ? 
C2 H2 1.022(14) . ? 
C3 C4 1.3714(9) . ? 
C3 H3 0.990(13) . ? 
C4 C10 1.4217(8) . ? 
C4 H4 0.954(13) . ? 
C5 C6 1.3719(9) . ? 
C5 C10 1.4202(8) . ? 
C5 H5 0.965(13) . ? 
C6 C7 1.4131(9) . ? 
C6 H6 0.947(13) . ? 
C7 C8 1.3737(8) . ? 
C7 H7 0.982(14) . ? 
C8 C9 1.4299(7) . ? 
C9 C10 1.4321(8) . ? 
C11 H11A 1.001(14) . ? 
C11 H11B 0.971(15) . ? 
C11 H11C 0.981(13) . ? 
C12 H12A 1.000(16) . ? 
C12 H12B 0.981(15) . ? 
C12 H12C 0.960(12) . ? 
C13 H13A 0.959(14) . ? 
C13 H13B 0.942(13) . ? 
C13 H13C 0.972(13) . ? 
C14 H14A 0.980(14) . ? 
C14 H14B 0.960(13) . ? 
C14 H14C 0.940(12) . ? 
 
loop_ 
 _geom_angle_atom_site_label_1 
 _geom_angle_atom_site_label_2 
 _geom_angle_atom_site_label_3 
 _geom_angle 
 _geom_angle_site_symmetry_1 
 _geom_angle_site_symmetry_3 
 _geom_angle_publ_flag 
H1OA O1 H1OB 107.0(16) . . ? 
H1OA O1 H3O 111.5(16) . . ? 
H1OB O1 H3O 112.4(16) . . ? 
H2OA O2 H2OB 105.7(17) . . ? 
H2OA O2 H3O 109.9(16) . . ? 
H2OB O2 H3O 108.1(16) . . ? 
C1 N1 C12 112.17(5) . . ? 
C1 N1 C11 111.86(5) . . ? 
C12 N1 C11 111.47(6) . . ? 
C8 N2 C14 112.67(4) . . ? 
C8 N2 C13 112.08(4) . . ? 
C14 N2 C13 111.01(5) . . ? 
C8 N2 H2N 102.2(8) . . ? 
C14 N2 H2N 111.0(8) . . ? 
C13 N2 H2N 107.5(8) . . ? 
C2 C1 C9 120.73(5) . . ? 
C2 C1 N1 120.53(5) . . ? 
C9 C1 N1 118.74(4) . . ? 
C1 C2 C3 121.01(5) . . ? 
C1 C2 H2 118.9(8) . . ? 
C3 C2 H2 120.0(8) . . ? 
C4 C3 C2 119.96(5) . . ? 
C4 C3 H3 120.2(8) . . ? 
C2 C3 H3 119.9(8) . . ? 
C3 C4 C10 120.70(5) . . ? 
C3 C4 H4 121.8(8) . . ? 
C10 C4 H4 117.5(7) . . ? 
C6 C5 C10 120.89(5) . . ? 
C6 C5 H5 122.3(8) . . ? 
C10 C5 H5 116.8(8) . . ? 
C5 C6 C7 120.07(5) . . ? 
C5 C6 H6 119.7(8) . . ? 
C7 C6 H6 120.2(8) . . ? 
C8 C7 C6 120.15(5) . . ? 
C8 C7 H7 118.3(8) . . ? 
C6 C7 H7 121.6(8) . . ? 
C7 C8 C9 121.92(5) . . ? 
C7 C8 N2 119.69(5) . . ? 
C9 C8 N2 118.38(4) . . ? 
C8 C9 C10 117.02(5) . . ? 
C8 C9 C1 125.25(5) . . ? 
C10 C9 C1 117.72(5) . . ? 
C5 C10 C4 120.22(5) . . ? 
C5 C10 C9 119.91(5) . . ? 
C4 C10 C9 119.86(5) . . ? 
N1 C11 H11A 108.7(8) . . ? 
N1 C11 H11B 111.0(9) . . ? 
H11A C11 H11B 109.4(12) . . ? 
N1 C11 H11C 107.0(8) . . ? 
H11A C11 H11C 108.8(11) . . ? 
H11B C11 H11C 111.8(12) . . ? 
N1 C12 H12A 110.5(9) . . ? 
N1 C12 H12B 111.0(9) . . ? 
H12A C12 H12B 108.8(12) . . ? 
N1 C12 H12C 106.6(8) . . ? 
H12A C12 H12C 111.2(11) . . ? 
H12B C12 H12C 108.7(11) . . ? 
N2 C13 H13A 110.2(9) . . ? 
N2 C13 H13B 108.6(8) . . ? 
H13A C13 H13B 108.2(12) . . ? 
N2 C13 H13C 108.0(8) . . ? 
H13A C13 H13C 109.9(12) . . ? 
H13B C13 H13C 112.0(11) . . ? 
N2 C14 H14A 110.8(8) . . ? 
N2 C14 H14B 107.7(8) . . ? 
H14A C14 H14B 110.3(11) . . ? 
N2 C14 H14C 107.6(7) . . ? 
H14A C14 H14C 114.1(11) . . ? 
H14B C14 H14C 106.0(11) . . ? 
 
loop_ 
 _geom_torsion_atom_site_label_1 
 _geom_torsion_atom_site_label_2 
 _geom_torsion_atom_site_label_3 
 _geom_torsion_atom_site_label_4 
 _geom_torsion 
 _geom_torsion_site_symmetry_1 
 _geom_torsion_site_symmetry_2 
 _geom_torsion_site_symmetry_3 
 _geom_torsion_site_symmetry_4 
 _geom_torsion_publ_flag 
C12 N1 C1 C2 -58.84(8) . . . . ? 
C11 N1 C1 C2 67.27(7) . . . . ? 
C12 N1 C1 C9 121.70(6) . . . . ? 
C11 N1 C1 C9 -112.19(6) . . . . ? 
C9 C1 C2 C3 -0.68(9) . . . . ? 
N1 C1 C2 C3 179.87(5) . . . . ? 
C1 C2 C3 C4 0.54(10) . . . . ? 
C2 C3 C4 C10 0.39(10) . . . . ? 
C10 C5 C6 C7 -1.76(10) . . . . ? 
C5 C6 C7 C8 0.52(10) . . . . ? 
C6 C7 C8 C9 1.48(9) . . . . ? 
C6 C7 C8 N2 -176.92(5) . . . . ? 
C14 N2 C8 C7 -60.09(7) . . . . ? 
C13 N2 C8 C7 65.97(7) . . . . ? 
C14 N2 C8 C9 121.45(5) . . . . ? 
C13 N2 C8 C9 -112.48(5) . . . . ? 
C7 C8 C9 C10 -2.14(8) . . . . ? 
N2 C8 C9 C10 176.28(4) . . . . ? 
C7 C8 C9 C1 178.46(5) . . . . ? 
N2 C8 C9 C1 -3.12(8) . . . . ? 
C2 C1 C9 C8 179.30(5) . . . . ? 
N1 C1 C9 C8 -1.25(8) . . . . ? 
C2 C1 C9 C10 -0.10(8) . . . . ? 
N1 C1 C9 C10 179.36(5) . . . . ? 
C6 C5 C10 C4 -179.65(6) . . . . ? 
C6 C5 C10 C9 1.03(9) . . . . ? 
C3 C4 C10 C5 179.51(6) . . . . ? 
C3 C4 C10 C9 -1.17(9) . . . . ? 
C8 C9 C10 C5 0.89(8) . . . . ? 
C1 C9 C10 C5 -179.67(5) . . . . ? 
C8 C9 C10 C4 -178.44(5) . . . . ? 
C1 C9 C10 C4 1.01(8) . . . . ? 
 
loop_ 
 _geom_hbond_atom_site_label_D 
 _geom_hbond_atom_site_label_H 
 _geom_hbond_atom_site_label_A 
 _geom_hbond_distance_DH 
 _geom_hbond_distance_HA 
 _geom_hbond_distance_DA 
 _geom_hbond_angle_DHA 
 _geom_hbond_site_symmetry_A 
O1 H1OA Cl2  0.855(17) 2.100(17) 2.9550(6) 177.8(16) 2_546 
O1 H1OB Cl1  0.796(17) 2.177(17) 2.9720(6) 176.4(15) . 
O2 H2OA Cl2  0.792(19) 2.227(19) 3.0151(7) 173.6(17) . 
O2 H2OB Cl1  0.839(17) 2.149(17) 2.9865(6) 175.3(16) 2_546 
O1 H3O O2  1.21(2) 1.22(2) 2.4321(10) 178(2) . 
N2 H2N N1  1.120(16) 1.540(16) 2.6050(7) 156.5(14) . 
 
_diffrn_measured_fraction_theta_max    1.000 
_diffrn_reflns_theta_full              40.00 
_diffrn_measured_fraction_theta_full   1.000 
_refine_diff_density_max    0.627 
_refine_diff_density_min   -1.000 
_refine_diff_density_rms    0.056 
