# Supplementary material for: Yes, one can obtain better quality structures from routine X-ray data collection
Source: IUCrJ. 2016 Jan 1;3(Pt 1):61–70. doi: 10.1107/S2052252515020941 (PMC4704080; doi:10.1107/S2052252515020941)
Supplement: Supplementary file 3 [file m-03-00061-sup3.zip › X-ray/DMAN_TAAM/DMAN_TAAM_40.cif]

data_I  
_audit_creation_method             'MoPro12'     
_chemical_name_systematic            ? 
_chemical_name_common                ? 
_chemical_formula_moiety             'C14 H24 N2 O2 Cl2'
_chemical_formula_sum                'C14 H24 N2 O2 Cl2'
_chemical_formula_weight             323.246
_chemical_absolute_configuration     '-'

_symmetry_cell_setting               monoclinic   
_symmetry_space_group_name_H-M       'P ?'
_symmetry_space_group_name_Hall      'P ?'

loop_
_atom_type_symbol                      
_atom_type_description                 
_atom_type_scat_dispersion_real        
_atom_type_scat_dispersion_imag        
_atom_type_scat_source                 
 'C' 'C'    0.0033   0.0016
'Su & Coppens. Acta. Cryst. (1997) A53, 749-762. '                    
 'H' 'H'    0.0000   0.0000
'Su & Coppens. Acta. Cryst. (1997) A53, 749-762. '                    
 'N' 'N'    0.0061   0.0033
'Su & Coppens. Acta. Cryst. (1997) A53, 749-762. '                    
 'O' 'O'    0.0106   0.0060
'Su & Coppens. Acta. Cryst. (1997) A53, 749-762. '                    
 'Cl' 'Cl'    0.1484   0.1585
'Su & Coppens. Acta. Cryst. (1997) A53, 749-762. '                    

loop_
_symmetry_equiv_pos_as_xyz           
'x, y, z'
'-x+1/2, y+1/2, -z+1/2'
'-x, -y, -z'
'x-1/2, -y-1/2, z-1/2'
_cell_length_a                10.085 
_cell_length_b                9.811 
_cell_length_c                17.915 
_cell_angle_alpha             90.00 
_cell_angle_beta              101.64 
_cell_angle_gamma             90.00 
_cell_volume                   1736.1 
_cell_formula_units_Z                4
_cell_measurement_temperature        ?
_cell_measurement_reflns_used        ?
_cell_measurement_theta_min          ?
_cell_measurement_theta_max          ?
_exptl_crystal_description           ? 
_exptl_crystal_colour                ? 
_exptl_crystal_size_max              ? 
_exptl_crystal_size_mid              ? 
_exptl_crystal_size_min              ? 
_exptl_crystal_density_meas          ? 
_exptl_crystal_density_diffrn       1.237
_exptl_crystal_density_method       'not measured' 
_exptl_crystal_F_000                 688
_exptl_absorpt_process_details       ?  
_exptl_absorpt_coefficient_mu        ?  
_exptl_absorpt_correction_type       ?  
_exptl_absorpt_correction_T_min      ?  
_exptl_absorpt_correction_T_max      ?  
_exptl_special_details               
;
?
;
_diffrn_ambient_temperature          ?  
_diffrn_radiation_wavelength        0.71073
_diffrn_radiation_type              MoK\a 
_diffrn_radiation_source          'fine-focus sealed tube' 
_diffrn_radiation_monochromator      ? 
_diffrn_measurement_device_type      ? 
_diffrn_measurement_method           ? 
_diffrn_detector_area_resol_mean     ? 
_diffrn_standards_number             ? 
_diffrn_standards_interval_count     ? 
_diffrn_standards_interval_time      ? 
_diffrn_standards_decay_%            ? 
_diffrn_reflns_number                ? 
_diffrn_reflns_av_R_equivalents      ? 
_diffrn_reflns_av_sigmaI/netI        0.00787
_diffrn_reflns_limit_h_min          -9
_diffrn_reflns_limit_h_max           9
_diffrn_reflns_limit_k_min           0
_diffrn_reflns_limit_k_max           9
_diffrn_reflns_limit_l_min           0
_diffrn_reflns_limit_l_max          17
_diffrn_reflns_theta_min            2.15
_diffrn_reflns_theta_max           19.99
_reflns_number_total                  1679
_reflns_number_gt                     1599
_reflns_threshold_expression         >2.0sigma(I)
_computing_data_collection           ? 
_computing_cell_refinement           ? 
_computing_data_reduction            ? 
_computing_structure_solution        ? 
_computing_structure_refinement      'MoPro (J. Appl. Cryst. 2005, 38, 38-54)'
_computing_molecular_graphics        ? 
_computing_publication_material      ? 
_iucr_refine_instructions_details  
; 
# ! MoPro 12.6 30/09/2015 12:40:43 C:\Users\user\Desktop\Praca_z_ANIA\TAAM_DMAN_Frag\Nowy\DMAN_TAAM_40\mopro_lsdb_dman_frag_01.par 
# ! reflections hkl file : C:\Users\user\Desktop\Praca_z_ANIA\TAAM_DMAN_Frag\Nowy\DMAN_TAAM_40\sortav_freeformat.hkl refin. vs. F^2 
# ! atomic table file : C:\Users\user\Desktop\Programy_Krys\MoPro\MoProSuite\LibMoPro\mopro.tab 
# ! wave functions file : C:\Users\user\Desktop\Programy_Krys\MoPro\MoProSuite\LibMoPro\WAVEF_Su_Coppens_relativistic 
# ! RF factor = 1.401 % RI factor = 2.039% 
# ! wR2F factor = 1.715 % wR2I factor = 3.328% 
# ! g.o.f.(F**2) = 4.272 Nvar= 277 Nref= 1679 Nfree= 0 0.05<sinT/l< 0.48 
#  
# WSIG 1.00000 ! weighting scheme 
#  ! SPACE GROUP P ? 
#  
# CELL 10.0850 9.8110 17.9150 90.0000 101.6390 90.0000 0.71073 
# ZERR 0.0000 0.0000 0.0000 0.0000 0.0000 0.0000 
#  
# SYMM 2 P CENTRO 
#  X , Y, Z 
#  1/2-X , 1/2+Y, 1/2-Z 
#  
# SCALE 1 0.192025 
#  
# FMULT 1.00000 
#  
# UOVER 0.00000 0.00000 0.00000 0.00000 0.00000 0.00000 ANI 
#  
# SOLVT 0.00000 50.00000 
#  
# EXTIN 0.00000 GAUSSIAN ISOT TYP1 ! G*10^4 
#  
#  
# DUMMY 5 
# DUMY 0.10452 0.64858 0.72020 D1 0 ! atom # 45 
# DUMY 0.41490 0.65697 0.77681 D2 0 ! atom # 46 
# DUMY 0.81192 0.87871 0.83979 D3 0 ! atom # 47 
# DUMY 1.09203 0.75114 0.96610 D4 0 ! atom # 48 
# DUMY 0.98695 0.65519 1.06684 D5 0 ! atom # 49 
#  
# KAPPA 15 
#  1.000000 1.000000 ! # 1 1 MOL CL1 2x 
#  1.000000 1.000000 ! # 2 1 MOL O1 2x 
#  1.000000 1.000000 ! # 3 1 MOL H1A 4x 
#  1.000000 1.000000 ! # 4 1 MOL H1C 1x 
#  0.993000 1.056000 ! # 5 1 MOL N1 1x 
#  1.000000 1.000000 ! # 6 1 MOL N2 1x 
#  0.998000 0.872000 ! # 7 1 MOL C1 1x 
#  1.004000 0.909000 ! # 8 1 MOL C2 6x 
#  1.004000 0.917000 ! # 9 1 MOL C8 1x 
#  1.004000 0.903000 ! # 10 1 MOL C9 2x 
#  1.022000 0.929000 ! # 11 1 MOL C11 2x 
#  1.026000 0.973000 ! # 12 1 MOL C13 2x 
#  1.167000 1.248000 ! # 13 1 MOL H2 1x 
#  1.110000 1.158000 ! # 14 1 MOL H2A 6x 
#  1.094000 1.156000 ! # 15 1 MOL H11A 12x 
#  
# ATOMS 44 
#  
# ATOM 1 CL1 MOL 1 0.012212 0.900920 0.668049 1.0000 1 Cl 
#  XY H1B O1 HEX K1 V0 M0 Q0 
# UANI 0.022983 0.019565 0.024851 0.000003 -.000210 0.001267 
#  8.00000 0. 0. 0. 0. 0. 0. 0. 0. 0. 
#  0. 0. 0. 0. 0. 0. 0. 
#  0. 0. 0. 0. 0. 0. 0. 0. 0. 
#  
# ATOM 2 CL2 MOL 1 0.477258 0.909026 0.846007 1.0000 1 Cl 
#  XY H2B H14C HEX K1 V0 M0 Q0 
# UANI 0.019903 0.019286 0.024890 0.001257 0.005615 0.002758 
#  8.00000 0. 0. 0. 0. 0. 0. 0. 0. 0. 
#  0. 0. 0. 0. 0. 0. 0. 
#  0. 0. 0. 0. 0. 0. 0. 0. 0. 
#  
# ATOM 3 O1 MOL 1 0.139869 0.649501 0.743455 1.0000 1 O 
#  XY D1 H1C HEX K2 V0 M0 Q0 
# UANI 0.034699 0.014518 0.022631 0.000622 0.000725 -.001241 
#  5.99564 0. 0. 0. 0. 0. 0. 0. 0. 0. 
#  0. 0. 0. 0. 0. 0. 0. 
#  0. 0. 0. 0. 0. 0. 0. 0. 0. 
#  
# ATOM 4 O2 MOL 1 0.382270 0.658441 0.752396 1.0000 1 O 
#  XY D2 H1C HEX K2 V0 M0 Q0 
# UANI 0.035155 0.017551 0.030528 -.000573 -.001523 0.002241 
#  5.99564 0. 0. 0. 0. 0. 0. 0. 0. 0. 
#  0. 0. 0. 0. 0. 0. 0. 
#  0. 0. 0. 0. 0. 0. 0. 0. 0. 
#  
# ATOM 5 H1A MOL 1 0.110358 0.588864 0.721040 1.0000 1 H 
#  ZY O1 H1B QUA K3 V0 M0 Q0 
# UISO 0. 
#  0.99564 0. 0. 0. 0. 0. 0. 0. 0. 0. 
#  
# ATOM 6 H1B MOL 1 0.108415 0.711838 0.725714 1.0000 1 H 
#  ZY O1 H1A QUA K3 V0 M0 Q0 
# UISO 0.000536 
#  0.99564 0. 0. 0. 0. 0. 0. 0. 0. 0. 
#  
# ATOM 7 H2B MOL 1 0.407876 0.717456 0.773720 1.0000 1 H 
#  ZY O2 H2C QUA K3 V0 M0 Q0 
# UISO 0. 
#  0.99564 0. 0. 0. 0. 0. 0. 0. 0. 0. 
#  
# ATOM 8 H2C MOL 1 0.412397 0.597504 0.773190 1.0000 1 H 
#  ZY O2 H2B QUA K3 V0 M0 Q0 
# UISO 0.001362 
#  0.99564 0. 0. 0. 0. 0. 0. 0. 0. 0. 
#  
# ATOM 9 H1C MOL 1 0.258719 0.654204 0.748174 1.0000 1 H 
#  ZX O1 H2B QUA K4 V0 M0 Q0 
# UISO 0.042660 
#  0.99564 0. 0. 0. 0. 0. 0. 0. 0. 0. 
#  
# ATOM 10 N1 MOL 1 0.834591 0.842170 0.882615 1.0000 1 N 
#  XY D3 C1 HEX K5 V0 M0 Q0 
# UANI 0.014759 0.016255 0.017960 0.001623 0.003307 0.001761 
#  5.00387 0. -.016 -.038 0. -.047 0. 0. -.065 0.040 
#  0. 0.112 -.018 0. 0. 0. 0.028 
#  0. 0. 0. 0.018 0.011 0. 0. 0. 0. 
#  
# ATOM 11 N2 MOL 1 0.725609 0.751857 0.992610 1.0000 1 N 
#  XY C8 H2 HEX K6 V0 M0 Q0 
# UANI 0.014809 0.013799 0.016595 -.000450 0.005153 -.001775 
#  4.99564 0. 0. 0. 0. 0. 0. 0. 0. 0. 
#  0. 0. 0. 0. 0. 0. 0. 
#  0. 0. 0. 0. 0. 0. 0. 0. 0. 
#  
# ATOM 12 C1 MOL 1 0.966155 0.796664 0.924695 1.0000 1 C 
#  XY D4 C2 HEX K7 V0 M0 Q0 
# UANI 0.018148 0.015249 0.016017 -.000942 0.005818 0.000788 
#  4.05792 0. 0.082 0. 0. -.187 0. 0. -.074 0. 
#  0. 0.041 0. 0. 0. -.338 0. 
#  0.028 0. 0. -.018 0. 0. 0. 0.028 0. 
#  
# ATOM 13 C2 MOL 1 1.081956 0.819049 0.896760 1.0000 1 C 
#  XY D4 C1 HEX K8 V0 M0 Q0 
# UANI 0.018060 0.021548 0.022400 0.000666 0.007972 0.003833 
#  3.88564 0. 0.056 0. 0. -.180 0. 0. -.029 0. 
#  0. 0.030 0. 0. 0. -.264 0. 
#  0.020 0. 0. -.019 0. 0. 0. 0. 0. 
#  
# ATOM 14 C3 MOL 1 1.209676 0.775170 0.937570 1.0000 1 C 
#  XY D4 C4 HEX K8 V0 M0 Q0 
# UANI 0.017052 0.023842 0.027778 0.000162 0.009068 0.003200 
#  3.88564 0. 0.056 0. 0. -.180 0. 0. -.029 0. 
#  0. 0.030 0. 0. 0. -.264 0. 
#  0.020 0. 0. -.019 0. 0. 0. 0. 0. 
#  
# ATOM 15 C4 MOL 1 1.219764 0.708417 1.005639 1.0000 1 C 
#  XY D4 C3 HEX K8 V0 M0 Q0 
# UANI 0.014945 0.019295 0.025059 0.000855 0.005760 0.000613 
#  3.88564 0. 0.056 0. 0. -.180 0. 0. -.029 0. 
#  0. 0.030 0. 0. 0. -.264 0. 
#  0.020 0. 0. -.019 0. 0. 0. 0. 0. 
#  
# ATOM 16 C5 MOL 1 1.113681 0.611143 1.106177 1.0000 1 C 
#  XY D5 C6 HEX K8 V0 M0 Q0 
# UANI 0.019892 0.021565 0.017690 0.003184 0.001812 0.001430 
#  3.88564 0. 0.056 0. 0. -.180 0. 0. -.029 0. 
#  0. 0.030 0. 0. 0. -.264 0. 
#  0.020 0. 0. -.019 0. 0. 0. 0. 0. 
#  
# ATOM 17 C6 MOL 1 1.001456 0.583689 1.135960 1.0000 1 C 
#  XY D5 C5 HEX K8 V0 M0 Q0 
# UANI 0.023370 0.027033 0.017638 0.003084 0.005375 0.005224 
#  3.88564 0. 0.056 0. 0. -.180 0. 0. -.029 0. 
#  0. 0.030 0. 0. 0. -.264 0. 
#  0.020 0. 0. -.019 0. 0. 0. 0. 0. 
#  
# ATOM 18 C7 MOL 1 0.872366 0.628828 1.097522 1.0000 1 C 
#  XY D5 C8 HEX K8 V0 M0 Q0 
# UANI 0.020831 0.023613 0.016360 0.000628 0.006042 0.002218 
#  3.88564 0. 0.056 0. 0. -.180 0. 0. -.029 0. 
#  0. 0.030 0. 0. 0. -.264 0. 
#  0.020 0. 0. -.019 0. 0. 0. 0. 0. 
#  
# ATOM 19 C8 MOL 1 0.858091 0.699487 1.029959 1.0000 1 C 
#  XY D5 C7 HEX K9 V0 M0 Q0 
# UANI 0.019041 0.013156 0.014015 -.003055 0.007713 -.002304 
#  3.91159 0. 0.172 0. 0. -.063 0. 0. -.173 0. 
#  0. 0.031 0. 0. 0. -.249 0. 
#  0. 0. 0. -.020 0. 0. 0. 0.013 0. 
#  
# ATOM 20 C9 MOL 1 0.972493 0.726611 0.995701 1.0000 1 C 
#  XY C10 C8 HEX K10 V0 M0 Q0 
# UANI 0.016651 0.013305 0.015563 -.000145 0.004085 -.001140 
#  3.95815 0. 0. 0. 0. -.170 0. 0. 0. 0. 
#  0. 0. 0.011 0. 0. 0.279 0. 
#  0.012 0. 0. 0. -.012 0. 0. 0.008 0. 
#  
# ATOM 21 C10 MOL 1 1.102314 0.681302 1.035812 1.0000 1 C 
#  XY C9 C5 HEX K10 V0 M0 Q0 
# UANI 0.017170 0.015072 0.017903 0.000589 0.003235 -.001323 
#  3.95815 0. 0. 0. 0. -.170 0. 0. 0. 0. 
#  0. 0. 0.011 0. 0. 0.279 0. 
#  0.012 0. 0. 0. -.012 0. 0. 0.008 0. 
#  
# ATOM 22 C11 MOL 1 0.792357 0.766200 0.810179 1.0000 1 C 
#  ZX N1 H11C HEX K11 V0 M0 Q0 
# UANI 0.022736 0.035675 0.018402 0.003024 0.003855 -.000330 
#  3.58938 0. 0. 0. -.025 -.086 0. 0. 0. 0. 
#  0.271 0. 0. 0. 0. 0.203 0. 
#  0.080 0. 0. 0. 0. -.086 0. 0. 0. 
#  
# ATOM 23 C12 MOL 1 0.831370 0.990928 0.869489 1.0000 1 C 
#  ZX N1 H12C HEX K11 V0 M0 Q0 
# UANI 0.022289 0.021645 0.046559 0.002717 0.007214 0.010155 
#  3.58938 0. 0. 0. -.025 -.086 0. 0. 0. 0. 
#  0.271 0. 0. 0. 0. 0.203 0. 
#  0.080 0. 0. 0. 0. -.086 0. 0. 0. 
#  
# ATOM 24 C13 MOL 1 0.676215 0.859777 1.038418 1.0000 1 C 
#  ZX N2 H13A HEX K12 V0 M0 Q0 
# UANI 0.024021 0.022948 0.022513 0.002403 0.006219 -.001668 
#  3.45712 0. 0. 0. -.064 -.151 0. 0. 0. 0. 
#  0.210 0. 0. 0. 0. 0.183 0. 
#  0.070 0. 0. 0. 0. -.066 0. 0. 0. 
#  
# ATOM 25 C14 MOL 1 0.623211 0.642427 0.972452 1.0000 1 C 
#  ZX N2 H14C HEX K12 V0 M0 Q0 
# UANI 0.021036 0.021060 0.023186 -.000120 0.003637 0.001979 
#  3.45712 0. 0. 0. -.064 -.151 0. 0. 0. 0. 
#  0.210 0. 0. 0. 0. 0.183 0. 
#  0.070 0. 0. 0. 0. -.066 0. 0. 0. 
#  
# ATOM 26 H2 MOL 1 0.752749 0.802885 0.935553 1.0000 1 H 
#  ZY N2 C8 QUA K13 V0 M0 Q0 
# UISO 0.022872 
#  0.79859 0. 0. 0. 0.157 0.069 0. 0. 0. 0. 
#  
# ATOM 27 H2A MOL 1 1.072279 0.870906 0.843078 1.0000 1 H 
#  ZY C2 C1 QUA K14 V0 M0 Q0 
# UISO 0.039060 
#  1.01264 0. 0. 0. 0.182 0.086 0. 0. 0. 0. 
#  
# ATOM 28 H3 MOL 1 1.295257 0.795877 0.914367 1.0000 1 H 
#  ZY C3 C4 QUA K14 V0 M0 Q0 
# UISO 0.037118 
#  1.01264 0. 0. 0. 0.182 0.086 0. 0. 0. 0. 
#  
# ATOM 29 H4 MOL 1 1.315308 0.675357 1.039564 1.0000 1 H 
#  ZY C4 C3 QUA K14 V0 M0 Q0 
# UISO 0.032231 
#  1.01264 0. 0. 0. 0.182 0.086 0. 0. 0. 0. 
#  
# ATOM 30 H5 MOL 1 1.213398 0.582406 1.135075 1.0000 1 H 
#  ZY C5 C6 QUA K14 V0 M0 Q0 
# UISO 0.030966 
#  1.01264 0. 0. 0. 0.182 0.086 0. 0. 0. 0. 
#  
# ATOM 31 H6 MOL 1 1.008909 0.531545 1.188188 1.0000 1 H 
#  ZY C6 C5 QUA K14 V0 M0 Q0 
# UISO 0.040044 
#  1.01264 0. 0. 0. 0.182 0.086 0. 0. 0. 0. 
#  
# ATOM 32 H7 MOL 1 0.785318 0.608526 1.121157 1.0000 1 H 
#  ZY C7 C8 QUA K14 V0 M0 Q0 
# UISO 0.035538 
#  1.01264 0. 0. 0. 0.182 0.086 0. 0. 0. 0. 
#  
# ATOM 33 H11A MOL 1 0.792556 0.658859 0.822316 1.0000 1 H 
#  ZY C11 N1 QUA K15 V0 M0 Q0 
# UISO 0.054411 
#  1.07200 0. 0. 0. 0.185 0.085 0. 0. 0. 0. 
#  
# ATOM 34 H11B MOL 1 0.854573 0.788036 0.771247 1.0000 1 H 
#  ZY C11 N1 QUA K15 V0 M0 Q0 
# UISO 0.055114 
#  1.07200 0. 0. 0. 0.185 0.085 0. 0. 0. 0. 
#  
# ATOM 35 H11C MOL 1 0.690357 0.796977 0.784169 1.0000 1 H 
#  ZY C11 N1 QUA K15 V0 M0 Q0 
# UISO 0.046489 
#  1.07200 0. 0. 0. 0.185 0.085 0. 0. 0. 0. 
#  
# ATOM 36 H12A MOL 1 0.862799 1.042398 0.923156 1.0000 1 H 
#  ZY C12 N1 QUA K15 V0 M0 Q0 
# UISO 0.057881 
#  1.07200 0. 0. 0. 0.185 0.085 0. 0. 0. 0. 
#  
# ATOM 37 H12B MOL 1 0.895593 1.019730 0.831952 1.0000 1 H 
#  ZY C12 N1 QUA K15 V0 M0 Q0 
# UISO 0.055446 
#  1.07200 0. 0. 0. 0.185 0.085 0. 0. 0. 0. 
#  
# ATOM 38 H12C MOL 1 0.731052 1.018229 0.845448 1.0000 1 H 
#  ZY C12 N1 QUA K15 V0 M0 Q0 
# UISO 0.046477 
#  1.07200 0. 0. 0. 0.185 0.085 0. 0. 0. 0. 
#  
# ATOM 39 H13A MOL 1 0.651855 0.818722 1.087063 1.0000 1 H 
#  ZY C13 N2 QUA K15 V0 M0 Q0 
# UISO 0.044759 
#  1.07200 0. 0. 0. 0.185 0.085 0. 0. 0. 0. 
#  
# ATOM 40 H13B MOL 1 0.749681 0.934082 1.052214 1.0000 1 H 
#  ZY C13 N2 QUA K15 V0 M0 Q0 
# UISO 0.041439 
#  1.07200 0. 0. 0. 0.185 0.085 0. 0. 0. 0. 
#  
# ATOM 41 H13C MOL 1 0.588305 0.902844 1.004618 1.0000 1 H 
#  ZY C13 N2 QUA K15 V0 M0 Q0 
# UISO 0.039226 
#  1.07200 0. 0. 0. 0.185 0.085 0. 0. 0. 0. 
#  
# ATOM 42 H14A MOL 1 0.604527 0.593496 1.019855 1.0000 1 H 
#  ZY C14 N2 QUA K15 V0 M0 Q0 
# UISO 0.041461 
#  1.07200 0. 0. 0. 0.185 0.085 0. 0. 0. 0. 
#  
# ATOM 43 H14B MOL 1 0.660524 0.570707 0.939216 1.0000 1 H 
#  ZY C14 N2 QUA K15 V0 M0 Q0 
# UISO 0.042050 
#  1.07200 0. 0. 0. 0.185 0.085 0. 0. 0. 0. 
#  
# ATOM 44 H14C MOL 1 0.533969 0.686329 0.941526 1.0000 1 H 
#  ZY C14 N2 QUA K15 V0 M0 Q0 
# UISO 0.038682 
#  1.07200 0. 0. 0. 0.185 0.085 0. 0. 0. 0. 
#  
# ANHAR 0 3 ! number_of_anharmonic_atoms max_order 
# ! 1 ! atom number 
# ! 0.00E+00 0.00E+00 0.00E+00 0.00E+00 0.00E+00 0.00E+00 0.00E+00 0.00E+00 
# ! 0.00E+00 0.00E+00 
#  
#  
# STOP 
; 
_refine_special_details              
;
 Refinement of F^2^ against reflections.
 The threshold expression of F^2^ > 2sigma(F^2^) is
 used for calculating R-factors(gt) and is not
 relevant to the choice of reflections for refinement.
 R-factors based on F^2^ are statistically about twice
 as large as those based on F, and R-factors based on
 ALL data will be even larger.
;
_refine_ls_structure_factor_coef     Fsqd 
_refine_ls_matrix_type                full
_refine_ls_weighting_scheme          sigma
_refine_ls_weighting_details         ?
_atom_sites_solution_primary      direct 
_atom_sites_solution_secondary    difmap 
_atom_sites_solution_hydrogens    geom   
_refine_ls_hydrogen_treatment    refall
_refine_ls_extinction_method        'none'              
_refine_ls_abs_structure_details     ?
_refine_ls_abs_structure_Flack       ?
_refine_ls_number_reflns              1679
_refine_ls_number_parameters           277
_refine_ls_number_restraints             0
# R-factors: R(F)  &  wR2(I) 
_refine_ls_R_factor_all              0.0140
## R_factor_all computed for  I/sigmaI >   0.00
_refine_ls_R_factor_gt               0.0132
_refine_ls_wR_factor_ref             0.0333
_refine_ls_wR_factor_gt              0.0332
_refine_ls_goodness_of_fit_ref       4.145
_refine_ls_restrained_S_all          0.000
_refine_ls_shift/su_max              0.712
_refine_ls_shift/su_mean             0.003

_diffrn_measured_fraction_theta_max     0.998
_diffrn_reflns_theta_full               19.99
_diffrn_measured_fraction_theta_full    0.998
_refine_diff_density_max                ?
_refine_diff_density_min                ?
_refine_diff_density_rms                ?
###  to get diff_density_max min & rms : 
###  run MoPro  : WRIT FOUR   to create FOURier file 
###  run VMoPro : FOUR  FastFourierTransform   to get a 3D grid (Xplor format) on whole unit-cell
###             & GRID  STAT   to get max min rms statistics


loop_
_atom_site_type_symbol      
_atom_site_label            
_atom_site_fract_x          
_atom_site_fract_y          
_atom_site_fract_z          
_atom_site_U_iso_or_equiv   
_atom_site_adp_type         
_atom_site_occupancy        
_atom_site_calc_flag        
_atom_site_refinement_flag_posn  
_atom_site_refinement_flag_adp  
_atom_site_disorder_assembly
_atom_site_disorder_group   
Cl CL1 0.01221(2) 0.90092(2) 0.66805(1) 0.02317(3) Uani 1 d . . . .
Cl CL2 0.47726(2) 0.90903(2) 0.84601(1) 0.02121(3) Uani 1 d . . . .
O  O1 0.13987(10) 0.6495(1) 0.74346(5) 0.02466(10) Uani 1 d . . . .
O  O2 0.38227(10) 0.6584(1) 0.75240(5) 0.02889(10) Uani 1 d . . . .
H  H1A 0.110(1) 0.589(1) 0.7210(7) 0.0000(44) Uiso 1 d U . . .
H  H1B 0.108(1) 0.712(2) 0.7257(7) 0.0005(46) Uiso 1 d U . . .
H  H2B 0.408(1) 0.717(1) 0.7737(7) 0.0000(47) Uiso 1 d U . . .
H  H2C 0.412(1) 0.598(1) 0.7732(7) 0.0014(45) Uiso 1 d U . . .
H  H1C 0.259(2) 0.654(1) 0.7482(7) 0.043(5) Uiso 1 d U . . .
N  N1 0.83459(8) 0.84217(7) 0.88261(4) 0.01632(8) Uani 1 d . . . .
N  N2 0.72561(7) 0.75186(7) 0.99261(5) 0.01479(8) Uani 1 d . . . .
C  C1 0.96615(10) 0.79666(9) 0.92470(5) 0.01614(10) Uani 1 d . . . .
C  C2 1.0820(1) 0.8190(1) 0.89676(7) 0.0201(1) Uani 1 d . . . .
C  C3 1.2097(1) 0.7752(1) 0.93757(6) 0.0223(1) Uani 1 d . . . .
C  C4 1.2198(1) 0.70842(10) 1.00564(6) 0.0195(1) Uani 1 d . . . .
C  C5 1.1137(1) 0.61114(10) 1.10618(6) 0.0200(1) Uani 1 d . . . .
C  C6 1.0015(1) 0.5837(1) 1.13596(6) 0.0225(1) Uani 1 d . . . .
C  C7 0.8724(1) 0.6288(1) 1.09752(6) 0.0199(1) Uani 1 d . . . .
C  C8 0.85809(9) 0.69949(9) 1.02996(5) 0.01479(9) Uani 1 d . . . .
C  C9 0.97249(10) 0.72661(9) 0.99570(5) 0.01506(9) Uani 1 d . . . .
C  C10 1.10231(9) 0.68130(9) 1.03581(5) 0.01676(10) Uani 1 d . . . .
C  C11 0.7924(1) 0.7662(1) 0.81018(7) 0.0256(1) Uani 1 d . . . .
C  C12 0.8314(1) 0.9909(1) 0.86949(9) 0.0301(1) Uani 1 d . . . .
C  C13 0.6762(1) 0.8598(1) 1.03842(7) 0.0229(1) Uani 1 d . . . .
C  C14 0.6232(1) 0.6424(1) 0.97245(8) 0.0219(1) Uani 1 d . . . .
H  H2 0.753(1) 0.803(1) 0.9356(7) 0.023(3) Uiso 1 d U . . .
H  H2A 1.072(1) 0.871(1) 0.8431(8) 0.039(3) Uiso 1 d U . . .
H  H3 1.295(1) 0.796(1) 0.9144(6) 0.037(3) Uiso 1 d U . . .
H  H4 1.315(1) 0.675(1) 1.0396(6) 0.032(3) Uiso 1 d U . . .
H  H5 1.213(1) 0.582(1) 1.1351(6) 0.031(3) Uiso 1 d U . . .
H  H6 1.009(1) 0.532(1) 1.1882(7) 0.040(3) Uiso 1 d U . . .
H  H7 0.785(1) 0.609(1) 1.1212(6) 0.036(3) Uiso 1 d U . . .
H  H11A 0.793(1) 0.659(2) 0.8223(7) 0.054(4) Uiso 1 calc U . . .
H  H11B 0.855(1) 0.788(1) 0.7712(8) 0.055(4) Uiso 1 calc U . . .
H  H11C 0.690(1) 0.797(1) 0.7842(6) 0.046(3) Uiso 1 d U . . .
H  H12A 0.863(1) 1.042(1) 0.9232(8) 0.058(4) Uiso 1 calc U . . .
H  H12B 0.896(1) 1.020(1) 0.8320(7) 0.055(4) Uiso 1 calc U . . .
H  H12C 0.731(1) 1.018(1) 0.8454(6) 0.046(3) Uiso 1 d U . . .
H  H13A 0.652(1) 0.819(1) 1.0871(8) 0.045(4) Uiso 1 d U . . .
H  H13B 0.750(1) 0.934(1) 1.0522(6) 0.041(3) Uiso 1 d U . . .
H  H13C 0.588(1) 0.903(1) 1.0046(7) 0.039(3) Uiso 1 d U . . .
H  H14A 0.605(1) 0.593(1) 1.0199(7) 0.041(4) Uiso 1 d U . . .
H  H14B 0.661(1) 0.571(1) 0.9392(7) 0.042(4) Uiso 1 d U . . .
H  H14C 0.534(1) 0.686(1) 0.9415(6) 0.039(3) Uiso 1 d U . . .

loop_ 
_atom_site_aniso_label 
_atom_site_aniso_U_11 
_atom_site_aniso_U_22 
_atom_site_aniso_U_33 
_atom_site_aniso_U_12 
_atom_site_aniso_U_13 
_atom_site_aniso_U_23 
CL1 0.0230(2) 0.0196(2) 0.0249(2) 0.00000(10) -0.0002(1) 0.0013(1)  
CL2 0.0199(2) 0.0193(2) 0.0249(2) 0.00126(10) 0.0056(1) 0.0028(1)  
O1 0.0347(6) 0.0145(5) 0.0226(5) 0.0006(5) 0.0007(4) -0.0012(5)  
O2 0.0352(6) 0.0176(6) 0.0305(5) -0.0006(5) -0.0015(4) 0.0022(5)  
N1 0.0148(5) 0.0163(5) 0.0180(5) 0.0016(3) 0.0033(4) 0.0018(4)  
N2 0.0148(5) 0.0138(4) 0.0166(5) -0.0005(4) 0.0052(4) -0.0018(4)  
C1 0.0181(6) 0.0152(5) 0.0160(6) -0.0009(4) 0.0058(5) 0.0008(4)  
C2 0.0181(7) 0.0215(6) 0.0224(7) 0.0007(5) 0.0080(6) 0.0038(5)  
C3 0.0171(7) 0.0238(6) 0.0278(8) 0.00016(48) 0.0091(6) 0.0032(5)  
C4 0.0149(6) 0.0193(5) 0.0251(7) 0.0009(5) 0.0058(5) 0.0006(5)  
C5 0.0199(7) 0.0216(6) 0.0177(7) 0.0032(5) 0.0018(6) 0.0014(5)  
C6 0.0234(7) 0.0270(6) 0.0176(7) 0.0031(5) 0.0054(6) 0.0052(5)  
C7 0.0208(7) 0.0236(6) 0.0164(7) 0.0006(5) 0.0060(6) 0.0022(5)  
C8 0.0190(6) 0.0132(5) 0.0140(6) -0.0031(4) 0.0077(5) -0.0023(5)  
C9 0.0167(6) 0.0133(5) 0.0156(6) -0.00014(43) 0.0041(5) -0.0011(4)  
C10 0.0172(6) 0.0151(5) 0.0179(6) 0.0006(4) 0.0032(5) -0.0013(5)  
C11 0.0227(7) 0.0357(8) 0.0184(7) 0.0030(6) 0.0039(6) -0.00033(54)  
C12 0.0223(7) 0.0216(7) 0.0466(9) 0.0027(5) 0.0072(7) 0.0102(6)  
C13 0.0240(7) 0.0229(7) 0.0225(7) 0.0024(6) 0.0062(6) -0.0017(6)  
C14 0.0210(7) 0.0211(6) 0.0232(7) -0.00012(54) 0.0036(6) 0.0020(6)  

_geom_special_details                
;                                    
;                                    

loop_
_geom_bond_atom_site_label_1         
_geom_bond_atom_site_label_2         
_geom_bond_distance                  
_geom_bond_site_symmetry_2           
_geom_bond_publ_flag                 
O1 H1C 1.19(2) . ? 
O1 H1B 0.73(1) . ? 
O1 H1A 0.75(1) . ? 
O2 H1C 1.23(2) . ? 
O2 H2B 0.71(1) . ? 
O2 H2C 0.74(1) . ? 
N1 C1 1.458(1) . ? 
N1 C12 1.478(1) . ? 
N1 C11 1.483(1) . ? 
N2 C8 1.462(1) . ? 
N2 C14 1.483(1) . ? 
N2 C13 1.486(1) . ? 
N2 H2 1.22(1) . ? 
C1 C9 1.436(1) . ? 
C1 C2 1.378(1) . ? 
C2 C3 1.414(1) . ? 
C2 H2A 1.07(1) . ? 
C3 C4 1.370(2) . ? 
C3 H3 1.05(1) . ? 
C4 C10 1.423(1) . ? 
C4 H4 1.08(1) . ? 
C5 C10 1.420(1) . ? 
C5 C6 1.372(2) . ? 
C5 H5 1.07(1) . ? 
C6 C7 1.415(2) . ? 
C6 H6 1.06(1) . ? 
C7 C8 1.377(1) . ? 
C7 H7 1.07(1) . ? 
C8 C9 1.437(1) . ? 
C9 C10 1.431(1) . ? 
C11 H11B 1.05(1) . ? 
C11 H11A 1.08(1) . ? 
C11 H11C 1.08(1) . ? 
C12 H12C 1.05(1) . ? 
C12 H12B 1.06(1) . ? 
C12 H12A 1.08(1) . ? 
C13 H13B 1.03(1) . ? 
C13 H13A 1.03(1) . ? 
C13 H13C 1.06(1) . ? 
C14 H14A 1.03(1) . ? 
C14 H14B 1.04(1) . ? 
C14 H14C 1.05(1) . ? 

loop_
_geom_angle_atom_site_label_1        
_geom_angle_atom_site_label_2        
_geom_angle_atom_site_label_3        
_geom_angle                          
_geom_angle_site_symmetry_1          
_geom_angle_site_symmetry_3          
_geom_angle_publ_flag                
O1 H1C O2 179(2) . . ? 
H1A O1 H1C 111(1) . . ? 
H1A O1 H1B 110(1) . . ? 
H1B O1 H1C 110(1) . . ? 
H2B O2 H1C 108(1) . . ? 
H2B O2 H2C 109(1) . . ? 
H2C O2 H1C 108(1) . . ? 
N1 C1 C9 118.55(8) . . ? 
N1 C1 C2 120.87(8) . . ? 
N1 C12 H12C 107.8(7) . . ? 
N1 C12 H12B 111.5(8) . . ? 
N1 C12 H12A 109.2(7) . . ? 
N1 C11 H11B 112.0(8) . . ? 
N1 C11 H11A 109.1(7) . . ? 
N1 C11 H11C 108.5(6) . . ? 
N2 C8 C9 118.56(7) . . ? 
N2 C8 C7 120.21(9) . . ? 
N2 C14 H14A 111.9(7) . . ? 
N2 C14 H14B 108.3(7) . . ? 
N2 C14 H14C 108.2(6) . . ? 
N2 C13 H13B 109.3(7) . . ? 
N2 C13 H13A 110.6(7) . . ? 
N2 C13 H13C 107.7(6) . . ? 
C1 N1 C12 111.92(8) . . ? 
C1 N1 C11 111.69(9) . . ? 
C1 C9 C8 124.8(1) . . ? 
C1 C9 C10 117.79(10) . . ? 
C1 C2 C3 120.94(10) . . ? 
C1 C2 H2A 118.0(7) . . ? 
C2 C1 C9 120.57(10) . . ? 
C2 C3 C4 120.1(1) . . ? 
C2 C3 H3 118.2(7) . . ? 
C3 C4 C10 120.6(1) . . ? 
C3 C4 H4 122.8(7) . . ? 
C3 C2 H2A 121.0(7) . . ? 
C4 C10 C9 119.9(1) . . ? 
C4 C10 C5 120.23(10) . . ? 
C4 C3 H3 121.7(8) . . ? 
C5 C10 C9 119.9(1) . . ? 
C5 C6 C7 120.0(1) . . ? 
C5 C6 H6 121.5(8) . . ? 
C6 C5 C10 121.0(1) . . ? 
C6 C5 H5 121.9(7) . . ? 
C6 C7 C8 120.5(1) . . ? 
C6 C7 H7 119.9(7) . . ? 
C7 C8 C9 121.2(1) . . ? 
C7 C6 H6 118.5(7) . . ? 
C8 N2 C14 112.60(9) . . ? 
C8 N2 C13 112.03(8) . . ? 
C8 N2 H2 100.9(5) . . ? 
C8 C9 C10 117.39(8) . . ? 
C8 C7 H7 119.6(7) . . ? 
C10 C5 H5 117.1(7) . . ? 
C10 C4 H4 116.5(7) . . ? 
C11 N1 C12 111.35(9) . . ? 
C13 N2 C14 110.84(10) . . ? 
C13 N2 H2 109.1(5) . . ? 
C14 N2 H2 110.9(6) . . ? 
H11A C11 H11B 111(1) . . ? 
H11A C11 H11C 108.8(9) . . ? 
H11B C11 H11C 107.5(10) . . ? 
H12A C12 H12C 109.4(10) . . ? 
H12A C12 H12B 109(1) . . ? 
H12B C12 H12C 109(1) . . ? 
H13A C13 H13B 110.7(10) . . ? 
H13A C13 H13C 108.9(10) . . ? 
H13B C13 H13C 109.5(9) . . ? 
H14A C14 H14B 107.8(10) . . ? 
H14A C14 H14C 110.4(10) . . ? 
H14B C14 H14C 110.3(9) . . ? 

loop_
_geom_torsion_atom_site_label_1      
_geom_torsion_atom_site_label_2      
_geom_torsion_atom_site_label_3      
_geom_torsion_atom_site_label_4      
_geom_torsion                        
_geom_torsion_site_symmetry_1        
_geom_torsion_site_symmetry_2        
_geom_torsion_site_symmetry_3        
_geom_torsion_site_symmetry_4        
_geom_torsion_publ_flag              
O1 H1C O2 H2B 150(2) . . . . ? 
O1 H1C O2 H2C -92(1) . . . . ? 
O2 H1C O1 H1B -93(1) . . . . ? 
O2 H1C O1 H1A 29(2) . . . . ? 
N1 C1 C9 C8 -1.25(8) . . . . ? 
N1 C1 C9 C10 179.30(9) . . . . ? 
N1 C1 C2 C3 179.9(1) . . . . ? 
N1 C1 C2 H2A -0.05(67) . . . . ? 
N2 C8 C9 C1 -3.12(9) . . . . ? 
N2 C8 C9 C10 176.32(7) . . . . ? 
N2 C8 C7 C6 -176.85(9) . . . . ? 
N2 C8 C7 H7 2.8(6) . . . . ? 
C1 N1 C12 H12C -172.8(9) . . . . ? 
C1 N1 C12 H12B 67.1(7) . . . . ? 
C1 N1 C12 H12A -54.0(7) . . . . ? 
C1 N1 C11 H11B -67.1(7) . . . . ? 
C1 N1 C11 H11A 56.1(7) . . . . ? 
C1 N1 C11 H11C 174.5(10) . . . . ? 
C1 C9 C8 C7 178.53(10) . . . . ? 
C1 C9 C10 C5 -179.80(9) . . . . ? 
C1 C9 C10 C4 1.12(8) . . . . ? 
C1 C2 C3 C4 0.50(9) . . . . ? 
C1 C2 C3 H3 -179(1) . . . . ? 
C2 C1 N1 C12 -58.69(9) . . . . ? 
C2 C1 N1 C11 66.93(9) . . . . ? 
C2 C1 C9 C8 179.36(9) . . . . ? 
C2 C1 C9 C10 -0.084(90) . . . . ? 
C2 C3 C4 C10 0.56(10) . . . . ? 
C2 C3 C4 H4 -178.3(9) . . . . ? 
C3 C4 C10 C9 -1.37(10) . . . . ? 
C3 C4 C10 C5 179.5(1) . . . . ? 
C3 C2 C1 C9 -0.73(10) . . . . ? 
C4 C10 C9 C8 -178.37(8) . . . . ? 
C4 C10 C5 C6 -179.7(1) . . . . ? 
C4 C10 C5 H5 1.2(6) . . . . ? 
C4 C3 C2 H2A -180(1) . . . . ? 
C5 C10 C9 C8 0.72(9) . . . . ? 
C5 C10 C4 H4 -1.5(6) . . . . ? 
C5 C6 C7 C8 0.47(9) . . . . ? 
C5 C6 C7 H7 -179(1) . . . . ? 
C6 C5 C10 C9 1.17(9) . . . . ? 
C6 C7 C8 C9 1.47(9) . . . . ? 
C7 C8 N2 C14 -59.94(9) . . . . ? 
C7 C8 N2 C13 65.81(8) . . . . ? 
C7 C8 N2 H2 -178.2(5) . . . . ? 
C7 C8 C9 C10 -2.02(10) . . . . ? 
C7 C6 C5 C10 -1.8(1) . . . . ? 
C7 C6 C5 H5 177.2(9) . . . . ? 
C8 N2 C14 H14A 63.4(7) . . . . ? 
C8 N2 C14 H14B -55.2(7) . . . . ? 
C8 N2 C14 H14C -174.8(9) . . . . ? 
C8 N2 C13 H13B 52.7(7) . . . . ? 
C8 N2 C13 H13A -69.5(6) . . . . ? 
C8 N2 C13 H13C 171.5(9) . . . . ? 
C8 C7 C6 H6 178.8(10) . . . . ? 
C9 C1 N1 C12 121.9(1) . . . . ? 
C9 C1 N1 C11 -112.45(9) . . . . ? 
C9 C1 C2 H2A 179(1) . . . . ? 
C9 C8 N2 C14 121.70(10) . . . . ? 
C9 C8 N2 C13 -112.55(9) . . . . ? 
C9 C8 N2 H2 3.4(5) . . . . ? 
C9 C8 C7 H7 -179(1) . . . . ? 
C9 C10 C5 H5 -177.9(9) . . . . ? 
C9 C10 C4 H4 177.6(9) . . . . ? 
C10 C5 C6 H6 179.9(10) . . . . ? 
C10 C4 C3 H3 -180(1) . . . . ? 
C11 N1 C12 H12C 61.4(7) . . . . ? 
C11 N1 C12 H12B -58.7(7) . . . . ? 
C11 N1 C12 H12A -180(1) . . . . ? 
C12 N1 C11 H11B 58.9(7) . . . . ? 
C12 N1 C11 H11A -178(1) . . . . ? 
C12 N1 C11 H11C -59.6(7) . . . . ? 
C13 N2 C14 H14A -62.9(7) . . . . ? 
C13 N2 C14 H14B 178(1) . . . . ? 
C13 N2 C14 H14C 58.8(6) . . . . ? 
C14 N2 C13 H13B 179(1) . . . . ? 
C14 N2 C13 H13A 57.2(7) . . . . ? 
C14 N2 C13 H13C -61.7(6) . . . . ? 
H2 N2 C14 H14A 176(1) . . . . ? 
H2 N2 C14 H14B 57.0(9) . . . . ? 
H2 N2 C14 H14C -62.5(8) . . . . ? 
H2 N2 C13 H13B -58.2(9) . . . . ? 
H2 N2 C13 H13A 180(1) . . . . ? 
H2 N2 C13 H13C 60.7(8) . . . . ? 
H2A C2 C3 H3 0.9(10) . . . . ? 
H3 C3 C4 H4 1.2(10) . . . . ? 
H5 C5 C6 H6 -1(1) . . . . ? 
H6 C6 C7 H7 -0.87(**) . . . . ? 

loop_
_geom_hbond_atom_site_label_D        
_geom_hbond_atom_site_label_H        
_geom_hbond_atom_site_label_A        
_geom_hbond_distance_DH              
_geom_hbond_distance_HA              
_geom_hbond_distance_DA              
_geom_hbond_angle_DHA                
_geom_hbond_site_symmetry_A          
O1 H1A CL2 0.75(1) 2.22(1) 2.961(1) 180(2)  2_546   
O2 H2C CL1 0.74(1) 2.25(1) 2.989(1) 175(2)  2_546   
C14 H14B CL1 1.04(1) 2.86(1) 3.525(1) 122.5(8)  2_546   
O1 H1B CL1 0.73(1) 2.25(2) 2.977(1) 178(2)  1_555   
O2 H2B CL2 0.71(1) 2.31(1) 3.021(1) 176(2)  1_555   
O1 H1C O2 1.19(2) 1.23(2) 2.419(1) 179(2)  1_555   
N2 H2 CL2 1.22(1) 3.09(1) 3.5909(8) 104.1(6)  1_555   
N2 H2 N1 1.22(1) 1.43(1) 2.598(1) 157.7(7)  1_555   
N2 H2 C1 1.22(1) 2.20(1) 2.958(1) 116.9(5)  1_555   
N2 H2 C11 1.22(1) 2.39(1) 3.470(2) 146.8(7)  1_555   
N2 H2 C12 1.22(1) 2.41(1) 3.529(2) 151.5(8)  1_555   
C14 H14A C7 1.03(1) 2.80(1) 3.013(2) 91.9(7)  1_555   
C14 H14C CL2 1.05(1) 2.76(1) 3.577(1) 134(1)  1_555   

loop_
_publ_author_name      
_publ_author_address   
,'?'  
; ? 
;  

_publ_requested_journal          '?' 
_publ_contact_author                ? 
_publ_contact_author_phone        '?' 
_publ_contact_author_fax          '?' 
_publ_contact_author_email        '?' 
_publ_section_title 
;  
 ?  
;  
_publ_section_comment  
;  
 ?  
;  
_publ_section_references 
;  
 ?  
;  
