# Supplementary material for: Yes, one can obtain better quality structures from routine X-ray data collection
Source: IUCrJ. 2016 Jan 1;3(Pt 1):61–70. doi: 10.1107/S2052252515020941 (PMC4704080; doi:10.1107/S2052252515020941)
Supplement: Supplementary file 3 [file m-03-00061-sup3.zip › X-ray/DMAN_TAAM/DMAN_TAAM_42.cif]

data_I  
_audit_creation_method             'MoPro12'     
_chemical_name_systematic            ? 
_chemical_name_common                ? 
_chemical_formula_moiety             'C14 H24 N2 O2 Cl2'
_chemical_formula_sum                'C14 H24 N2 O2 Cl2'
_chemical_formula_weight             323.246
_chemical_absolute_configuration     '-'

_symmetry_cell_setting               monoclinic   
_symmetry_space_group_name_H-M       'P ?'
_symmetry_space_group_name_Hall      'P ?'

loop_
_atom_type_symbol                      
_atom_type_description                 
_atom_type_scat_dispersion_real        
_atom_type_scat_dispersion_imag        
_atom_type_scat_source                 
 'C' 'C'    0.0033   0.0016
'Su & Coppens. Acta. Cryst. (1997) A53, 749-762. '                    
 'H' 'H'    0.0000   0.0000
'Su & Coppens. Acta. Cryst. (1997) A53, 749-762. '                    
 'N' 'N'    0.0061   0.0033
'Su & Coppens. Acta. Cryst. (1997) A53, 749-762. '                    
 'O' 'O'    0.0106   0.0060
'Su & Coppens. Acta. Cryst. (1997) A53, 749-762. '                    
 'Cl' 'Cl'    0.1484   0.1585
'Su & Coppens. Acta. Cryst. (1997) A53, 749-762. '                    

loop_
_symmetry_equiv_pos_as_xyz           
'x, y, z'
'-x+1/2, y+1/2, -z+1/2'
'-x, -y, -z'
'x-1/2, -y-1/2, z-1/2'
_cell_length_a                10.085 
_cell_length_b                9.811 
_cell_length_c                17.915 
_cell_angle_alpha             90.00 
_cell_angle_beta              101.64 
_cell_angle_gamma             90.00 
_cell_volume                   1736.1 
_cell_formula_units_Z                4
_cell_measurement_temperature        ?
_cell_measurement_reflns_used        ?
_cell_measurement_theta_min          ?
_cell_measurement_theta_max          ?
_exptl_crystal_description           ? 
_exptl_crystal_colour                ? 
_exptl_crystal_size_max              ? 
_exptl_crystal_size_mid              ? 
_exptl_crystal_size_min              ? 
_exptl_crystal_density_meas          ? 
_exptl_crystal_density_diffrn       1.237
_exptl_crystal_density_method       'not measured' 
_exptl_crystal_F_000                 688
_exptl_absorpt_process_details       ?  
_exptl_absorpt_coefficient_mu        ?  
_exptl_absorpt_correction_type       ?  
_exptl_absorpt_correction_T_min      ?  
_exptl_absorpt_correction_T_max      ?  
_exptl_special_details               
;
?
;
_diffrn_ambient_temperature          ?  
_diffrn_radiation_wavelength        0.71073
_diffrn_radiation_type              MoK\a 
_diffrn_radiation_source          'fine-focus sealed tube' 
_diffrn_radiation_monochromator      ? 
_diffrn_measurement_device_type      ? 
_diffrn_measurement_method           ? 
_diffrn_detector_area_resol_mean     ? 
_diffrn_standards_number             ? 
_diffrn_standards_interval_count     ? 
_diffrn_standards_interval_time      ? 
_diffrn_standards_decay_%            ? 
_diffrn_reflns_number                ? 
_diffrn_reflns_av_R_equivalents      ? 
_diffrn_reflns_av_sigmaI/netI        0.00790
_diffrn_reflns_limit_h_min         -10
_diffrn_reflns_limit_h_max           9
_diffrn_reflns_limit_k_min           0
_diffrn_reflns_limit_k_max           9
_diffrn_reflns_limit_l_min           0
_diffrn_reflns_limit_l_max          18
_diffrn_reflns_theta_min            2.15
_diffrn_reflns_theta_max           20.99
_reflns_number_total                  1918
_reflns_number_gt                     1820
_reflns_threshold_expression         >2.0sigma(I)
_computing_data_collection           ? 
_computing_cell_refinement           ? 
_computing_data_reduction            ? 
_computing_structure_solution        ? 
_computing_structure_refinement      'MoPro (J. Appl. Cryst. 2005, 38, 38-54)'
_computing_molecular_graphics        ? 
_computing_publication_material      ? 
_iucr_refine_instructions_details  
; 
# ! MoPro 12.6 30/09/2015 12:40:55 C:\Users\user\Desktop\Praca_z_ANIA\TAAM_DMAN_Frag\Nowy\DMAN_TAAM_42\mopro_lsdb_dman_frag_01.par 
# ! reflections hkl file : C:\Users\user\Desktop\Praca_z_ANIA\TAAM_DMAN_Frag\Nowy\DMAN_TAAM_42\sortav_freeformat.hkl refin. vs. F^2 
# ! atomic table file : C:\Users\user\Desktop\Programy_Krys\MoPro\MoProSuite\LibMoPro\mopro.tab 
# ! wave functions file : C:\Users\user\Desktop\Programy_Krys\MoPro\MoProSuite\LibMoPro\WAVEF_Su_Coppens_relativistic 
# ! RF factor = 1.427 % RI factor = 2.061% 
# ! wR2F factor = 1.723 % wR2I factor = 3.353% 
# ! g.o.f.(F**2) = 4.164 Nvar= 277 Nref= 1918 Nfree= 0 0.05<sinT/l< 0.50 
#  
# WSIG 1.00000 ! weighting scheme 
#  ! SPACE GROUP P ? 
#  
# CELL 10.0850 9.8110 17.9150 90.0000 101.6390 90.0000 0.71073 
# ZERR 0.0000 0.0000 0.0000 0.0000 0.0000 0.0000 
#  
# SYMM 2 P CENTRO 
#  X , Y, Z 
#  1/2-X , 1/2+Y, 1/2-Z 
#  
# SCALE 1 0.191961 
#  
# FMULT 1.00000 
#  
# UOVER 0.00000 0.00000 0.00000 0.00000 0.00000 0.00000 ANI 
#  
# SOLVT 0.00000 50.00000 
#  
# EXTIN 0.00000 GAUSSIAN ISOT TYP1 ! G*10^4 
#  
#  
# DUMMY 5 
# DUMY 0.10452 0.64858 0.72020 D1 0 ! atom # 45 
# DUMY 0.41490 0.65697 0.77681 D2 0 ! atom # 46 
# DUMY 0.81192 0.87871 0.83979 D3 0 ! atom # 47 
# DUMY 1.09203 0.75114 0.96610 D4 0 ! atom # 48 
# DUMY 0.98695 0.65519 1.06684 D5 0 ! atom # 49 
#  
# KAPPA 15 
#  1.000000 1.000000 ! # 1 1 MOL CL1 2x 
#  1.000000 1.000000 ! # 2 1 MOL O1 2x 
#  1.000000 1.000000 ! # 3 1 MOL H1A 4x 
#  1.000000 1.000000 ! # 4 1 MOL H1C 1x 
#  0.993000 1.056000 ! # 5 1 MOL N1 1x 
#  1.000000 1.000000 ! # 6 1 MOL N2 1x 
#  0.998000 0.872000 ! # 7 1 MOL C1 1x 
#  1.004000 0.909000 ! # 8 1 MOL C2 6x 
#  1.004000 0.917000 ! # 9 1 MOL C8 1x 
#  1.004000 0.903000 ! # 10 1 MOL C9 2x 
#  1.022000 0.929000 ! # 11 1 MOL C11 2x 
#  1.026000 0.973000 ! # 12 1 MOL C13 2x 
#  1.167000 1.248000 ! # 13 1 MOL H2 1x 
#  1.110000 1.158000 ! # 14 1 MOL H2A 6x 
#  1.094000 1.156000 ! # 15 1 MOL H11A 12x 
#  
# ATOMS 44 
#  
# ATOM 1 CL1 MOL 1 0.012216 0.900903 0.668047 1.0000 1 Cl 
#  XY H1B O1 HEX K1 V0 M0 Q0 
# UANI 0.022950 0.019612 0.024594 -.000035 -.000237 0.001307 
#  8.00000 0. 0. 0. 0. 0. 0. 0. 0. 0. 
#  0. 0. 0. 0. 0. 0. 0. 
#  0. 0. 0. 0. 0. 0. 0. 0. 0. 
#  
# ATOM 2 CL2 MOL 1 0.477247 0.909029 0.846005 1.0000 1 Cl 
#  XY H2B H14C HEX K1 V0 M0 Q0 
# UANI 0.019703 0.019366 0.024737 0.001265 0.005556 0.002748 
#  8.00000 0. 0. 0. 0. 0. 0. 0. 0. 0. 
#  0. 0. 0. 0. 0. 0. 0. 
#  0. 0. 0. 0. 0. 0. 0. 0. 0. 
#  
# ATOM 3 O1 MOL 1 0.139841 0.649448 0.743422 1.0000 1 O 
#  XY D1 H1C HEX K2 V0 M0 Q0 
# UANI 0.034804 0.014487 0.022744 0.000776 0.000811 -.001118 
#  5.99564 0. 0. 0. 0. 0. 0. 0. 0. 0. 
#  0. 0. 0. 0. 0. 0. 0. 
#  0. 0. 0. 0. 0. 0. 0. 0. 0. 
#  
# ATOM 4 O2 MOL 1 0.382336 0.658417 0.752444 1.0000 1 O 
#  XY D2 H1C HEX K2 V0 M0 Q0 
# UANI 0.034836 0.017828 0.030471 -.000752 -.001562 0.002128 
#  5.99564 0. 0. 0. 0. 0. 0. 0. 0. 0. 
#  0. 0. 0. 0. 0. 0. 0. 
#  0. 0. 0. 0. 0. 0. 0. 0. 0. 
#  
# ATOM 5 H1A MOL 1 0.110747 0.588409 0.721224 1.0000 1 H 
#  ZY O1 H1B QUA K3 V0 M0 Q0 
# UISO 0. 
#  0.99564 0. 0. 0. 0. 0. 0. 0. 0. 0. 
#  
# ATOM 6 H1B MOL 1 0.108658 0.711345 0.726131 1.0000 1 H 
#  ZY O1 H1A QUA K3 V0 M0 Q0 
# UISO 0. 
#  0.99564 0. 0. 0. 0. 0. 0. 0. 0. 0. 
#  
# ATOM 7 H2B MOL 1 0.408328 0.717167 0.773734 1.0000 1 H 
#  ZY O2 H2C QUA K3 V0 M0 Q0 
# UISO 0. 
#  0.99564 0. 0. 0. 0. 0. 0. 0. 0. 0. 
#  
# ATOM 8 H2C MOL 1 0.412369 0.597062 0.772974 1.0000 1 H 
#  ZY O2 H2B QUA K3 V0 M0 Q0 
# UISO 0.004473 
#  0.99564 0. 0. 0. 0. 0. 0. 0. 0. 0. 
#  
# ATOM 9 H1C MOL 1 0.259108 0.654105 0.748318 1.0000 1 H 
#  ZX O1 H2B QUA K4 V0 M0 Q0 
# UISO 0.042222 
#  0.99564 0. 0. 0. 0. 0. 0. 0. 0. 0. 
#  
# ATOM 10 N1 MOL 1 0.834614 0.842179 0.882584 1.0000 1 N 
#  XY D3 C1 HEX K5 V0 M0 Q0 
# UANI 0.015181 0.016402 0.017969 0.001567 0.003866 0.001571 
#  5.00387 0. -.016 -.038 0. -.047 0. 0. -.065 0.040 
#  0. 0.112 -.018 0. 0. 0. 0.028 
#  0. 0. 0. 0.018 0.011 0. 0. 0. 0. 
#  
# ATOM 11 N2 MOL 1 0.725605 0.751854 0.992618 1.0000 1 N 
#  XY C8 H2 HEX K6 V0 M0 Q0 
# UANI 0.015272 0.014064 0.016611 -.000481 0.005241 -.001619 
#  4.99564 0. 0. 0. 0. 0. 0. 0. 0. 0. 
#  0. 0. 0. 0. 0. 0. 0. 
#  0. 0. 0. 0. 0. 0. 0. 0. 0. 
#  
# ATOM 12 C1 MOL 1 0.966179 0.796627 0.924718 1.0000 1 C 
#  XY D4 C2 HEX K7 V0 M0 Q0 
# UANI 0.017636 0.015554 0.016243 -.000503 0.005838 0.000619 
#  4.05792 0. 0.082 0. 0. -.187 0. 0. -.074 0. 
#  0. 0.041 0. 0. 0. -.338 0. 
#  0.028 0. 0. -.018 0. 0. 0. 0.028 0. 
#  
# ATOM 13 C2 MOL 1 1.081967 0.819023 0.896789 1.0000 1 C 
#  XY D4 C1 HEX K8 V0 M0 Q0 
# UANI 0.018111 0.021513 0.022138 0.000919 0.007851 0.004063 
#  3.88564 0. 0.056 0. 0. -.180 0. 0. -.029 0. 
#  0. 0.030 0. 0. 0. -.264 0. 
#  0.020 0. 0. -.019 0. 0. 0. 0. 0. 
#  
# ATOM 14 C3 MOL 1 1.209696 0.775145 0.937562 1.0000 1 C 
#  XY D4 C4 HEX K8 V0 M0 Q0 
# UANI 0.017154 0.023401 0.027867 0.000226 0.009218 0.003388 
#  3.88564 0. 0.056 0. 0. -.180 0. 0. -.029 0. 
#  0. 0.030 0. 0. 0. -.264 0. 
#  0.020 0. 0. -.019 0. 0. 0. 0. 0. 
#  
# ATOM 15 C4 MOL 1 1.219756 0.708438 1.005632 1.0000 1 C 
#  XY D4 C3 HEX K8 V0 M0 Q0 
# UANI 0.015078 0.019231 0.024839 0.000905 0.005873 0.000615 
#  3.88564 0. 0.056 0. 0. -.180 0. 0. -.029 0. 
#  0. 0.030 0. 0. 0. -.264 0. 
#  0.020 0. 0. -.019 0. 0. 0. 0. 0. 
#  
# ATOM 16 C5 MOL 1 1.113688 0.611145 1.106175 1.0000 1 C 
#  XY D5 C6 HEX K8 V0 M0 Q0 
# UANI 0.020099 0.021633 0.017256 0.002705 0.001931 0.001639 
#  3.88564 0. 0.056 0. 0. -.180 0. 0. -.029 0. 
#  0. 0.030 0. 0. 0. -.264 0. 
#  0.020 0. 0. -.019 0. 0. 0. 0. 0. 
#  
# ATOM 17 C6 MOL 1 1.001458 0.583719 1.135967 1.0000 1 C 
#  XY D5 C5 HEX K8 V0 M0 Q0 
# UANI 0.023583 0.026823 0.017686 0.002937 0.005074 0.005369 
#  3.88564 0. 0.056 0. 0. -.180 0. 0. -.029 0. 
#  0. 0.030 0. 0. 0. -.264 0. 
#  0.020 0. 0. -.019 0. 0. 0. 0. 0. 
#  
# ATOM 18 C7 MOL 1 0.872405 0.628829 1.097516 1.0000 1 C 
#  XY D5 C8 HEX K8 V0 M0 Q0 
# UANI 0.020642 0.023498 0.016524 0.000551 0.005726 0.002489 
#  3.88564 0. 0.056 0. 0. -.180 0. 0. -.029 0. 
#  0. 0.030 0. 0. 0. -.264 0. 
#  0.020 0. 0. -.019 0. 0. 0. 0. 0. 
#  
# ATOM 19 C8 MOL 1 0.858190 0.699427 1.030004 1.0000 1 C 
#  XY D5 C7 HEX K9 V0 M0 Q0 
# UANI 0.019398 0.013382 0.014116 -.002797 0.007406 -.001801 
#  3.91159 0. 0.172 0. 0. -.063 0. 0. -.173 0. 
#  0. 0.031 0. 0. 0. -.249 0. 
#  0. 0. 0. -.020 0. 0. 0. 0.013 0. 
#  
# ATOM 20 C9 MOL 1 0.972492 0.726628 0.995711 1.0000 1 C 
#  XY C10 C8 HEX K10 V0 M0 Q0 
# UANI 0.016683 0.013411 0.015085 -.000309 0.004350 -.001043 
#  3.95815 0. 0. 0. 0. -.170 0. 0. 0. 0. 
#  0. 0. 0.011 0. 0. 0.279 0. 
#  0.012 0. 0. 0. -.012 0. 0. 0.008 0. 
#  
# ATOM 21 C10 MOL 1 1.102323 0.681287 1.035817 1.0000 1 C 
#  XY C9 C5 HEX K10 V0 M0 Q0 
# UANI 0.017052 0.015191 0.018006 0.000706 0.003249 -.001427 
#  3.95815 0. 0. 0. 0. -.170 0. 0. 0. 0. 
#  0. 0. 0.011 0. 0. 0.279 0. 
#  0.012 0. 0. 0. -.012 0. 0. 0.008 0. 
#  
# ATOM 22 C11 MOL 1 0.792364 0.766242 0.810157 1.0000 1 C 
#  ZX N1 H11C HEX K11 V0 M0 Q0 
# UANI 0.022990 0.035453 0.018510 0.003132 0.003598 -.000511 
#  3.58938 0. 0. 0. -.025 -.086 0. 0. 0. 0. 
#  0.271 0. 0. 0. 0. 0.203 0. 
#  0.080 0. 0. 0. 0. -.086 0. 0. 0. 
#  
# ATOM 23 C12 MOL 1 0.831361 0.990916 0.869438 1.0000 1 C 
#  ZX N1 H12C HEX K11 V0 M0 Q0 
# UANI 0.022871 0.021256 0.046312 0.002936 0.007649 0.010121 
#  3.58938 0. 0. 0. -.025 -.086 0. 0. 0. 0. 
#  0.271 0. 0. 0. 0. 0.203 0. 
#  0.080 0. 0. 0. 0. -.086 0. 0. 0. 
#  
# ATOM 24 C13 MOL 1 0.676176 0.859858 1.038404 1.0000 1 C 
#  ZX N2 H13A HEX K12 V0 M0 Q0 
# UANI 0.024280 0.023003 0.022524 0.002601 0.006190 -.001748 
#  3.45712 0. 0. 0. -.064 -.151 0. 0. 0. 0. 
#  0.210 0. 0. 0. 0. 0.183 0. 
#  0.070 0. 0. 0. 0. -.066 0. 0. 0. 
#  
# ATOM 25 C14 MOL 1 0.623146 0.642347 0.972452 1.0000 1 C 
#  ZX N2 H14C HEX K12 V0 M0 Q0 
# UANI 0.021172 0.021033 0.023278 -.000243 0.003460 0.001857 
#  3.45712 0. 0. 0. -.064 -.151 0. 0. 0. 0. 
#  0.210 0. 0. 0. 0. 0.183 0. 
#  0.070 0. 0. 0. 0. -.066 0. 0. 0. 
#  
# ATOM 26 H2 MOL 1 0.752394 0.803132 0.935805 1.0000 1 H 
#  ZY N2 C8 QUA K13 V0 M0 Q0 
# UISO 0.022498 
#  0.79859 0. 0. 0. 0.157 0.069 0. 0. 0. 0. 
#  
# ATOM 27 H2A MOL 1 1.072195 0.870721 0.843382 1.0000 1 H 
#  ZY C2 C1 QUA K14 V0 M0 Q0 
# UISO 0.037528 
#  1.01264 0. 0. 0. 0.182 0.086 0. 0. 0. 0. 
#  
# ATOM 28 H3 MOL 1 1.295119 0.796283 0.914276 1.0000 1 H 
#  ZY C3 C4 QUA K14 V0 M0 Q0 
# UISO 0.037872 
#  1.01264 0. 0. 0. 0.182 0.086 0. 0. 0. 0. 
#  
# ATOM 29 H4 MOL 1 1.315245 0.675104 1.039476 1.0000 1 H 
#  ZY C4 C3 QUA K14 V0 M0 Q0 
# UISO 0.032083 
#  1.01264 0. 0. 0. 0.182 0.086 0. 0. 0. 0. 
#  
# ATOM 30 H5 MOL 1 1.213774 0.582710 1.135349 1.0000 1 H 
#  ZY C5 C6 QUA K14 V0 M0 Q0 
# UISO 0.032306 
#  1.01264 0. 0. 0. 0.182 0.086 0. 0. 0. 0. 
#  
# ATOM 31 H6 MOL 1 1.008715 0.531340 1.187865 1.0000 1 H 
#  ZY C6 C5 QUA K14 V0 M0 Q0 
# UISO 0.038911 
#  1.01264 0. 0. 0. 0.182 0.086 0. 0. 0. 0. 
#  
# ATOM 32 H7 MOL 1 0.785099 0.608466 1.120870 1.0000 1 H 
#  ZY C7 C8 QUA K14 V0 M0 Q0 
# UISO 0.035938 
#  1.01264 0. 0. 0. 0.182 0.086 0. 0. 0. 0. 
#  
# ATOM 33 H11A MOL 1 0.792824 0.659342 0.822171 1.0000 1 H 
#  ZY C11 N1 QUA K15 V0 M0 Q0 
# UISO 0.053483 
#  1.07200 0. 0. 0. 0.185 0.085 0. 0. 0. 0. 
#  
# ATOM 34 H11B MOL 1 0.854723 0.788015 0.771123 1.0000 1 H 
#  ZY C11 N1 QUA K15 V0 M0 Q0 
# UISO 0.056612 
#  1.07200 0. 0. 0. 0.185 0.085 0. 0. 0. 0. 
#  
# ATOM 35 H11C MOL 1 0.690611 0.796895 0.784103 1.0000 1 H 
#  ZY C11 N1 QUA K15 V0 M0 Q0 
# UISO 0.047930 
#  1.07200 0. 0. 0. 0.185 0.085 0. 0. 0. 0. 
#  
# ATOM 36 H12A MOL 1 0.862333 1.042466 0.923106 1.0000 1 H 
#  ZY C12 N1 QUA K15 V0 M0 Q0 
# UISO 0.056692 
#  1.07200 0. 0. 0. 0.185 0.085 0. 0. 0. 0. 
#  
# ATOM 37 H12B MOL 1 0.895698 1.019777 0.831814 1.0000 1 H 
#  ZY C12 N1 QUA K15 V0 M0 Q0 
# UISO 0.055571 
#  1.07200 0. 0. 0. 0.185 0.085 0. 0. 0. 0. 
#  
# ATOM 38 H12C MOL 1 0.731038 1.018755 0.845585 1.0000 1 H 
#  ZY C12 N1 QUA K15 V0 M0 Q0 
# UISO 0.048341 
#  1.07200 0. 0. 0. 0.185 0.085 0. 0. 0. 0. 
#  
# ATOM 39 H13A MOL 1 0.652126 0.818889 1.086802 1.0000 1 H 
#  ZY C13 N2 QUA K15 V0 M0 Q0 
# UISO 0.044697 
#  1.07200 0. 0. 0. 0.185 0.085 0. 0. 0. 0. 
#  
# ATOM 40 H13B MOL 1 0.749913 0.933956 1.052456 1.0000 1 H 
#  ZY C13 N2 QUA K15 V0 M0 Q0 
# UISO 0.042634 
#  1.07200 0. 0. 0. 0.185 0.085 0. 0. 0. 0. 
#  
# ATOM 41 H13C MOL 1 0.588239 0.902893 1.004677 1.0000 1 H 
#  ZY C13 N2 QUA K15 V0 M0 Q0 
# UISO 0.040945 
#  1.07200 0. 0. 0. 0.185 0.085 0. 0. 0. 0. 
#  
# ATOM 42 H14A MOL 1 0.604609 0.593610 1.020061 1.0000 1 H 
#  ZY C14 N2 QUA K15 V0 M0 Q0 
# UISO 0.042058 
#  1.07200 0. 0. 0. 0.185 0.085 0. 0. 0. 0. 
#  
# ATOM 43 H14B MOL 1 0.660365 0.570783 0.939275 1.0000 1 H 
#  ZY C14 N2 QUA K15 V0 M0 Q0 
# UISO 0.041625 
#  1.07200 0. 0. 0. 0.185 0.085 0. 0. 0. 0. 
#  
# ATOM 44 H14C MOL 1 0.534008 0.686485 0.941448 1.0000 1 H 
#  ZY C14 N2 QUA K15 V0 M0 Q0 
# UISO 0.039831 
#  1.07200 0. 0. 0. 0.185 0.085 0. 0. 0. 0. 
#  
# ANHAR 0 3 ! number_of_anharmonic_atoms max_order 
# ! 1 ! atom number 
# ! 0.00E+00 0.00E+00 0.00E+00 0.00E+00 0.00E+00 0.00E+00 0.00E+00 0.00E+00 
# ! 0.00E+00 0.00E+00 
#  
#  
# STOP 
; 
_refine_special_details              
;
 Refinement of F^2^ against reflections.
 The threshold expression of F^2^ > 2sigma(F^2^) is
 used for calculating R-factors(gt) and is not
 relevant to the choice of reflections for refinement.
 R-factors based on F^2^ are statistically about twice
 as large as those based on F, and R-factors based on
 ALL data will be even larger.
;
_refine_ls_structure_factor_coef     Fsqd 
_refine_ls_matrix_type                full
_refine_ls_weighting_scheme          sigma
_refine_ls_weighting_details         ?
_atom_sites_solution_primary      direct 
_atom_sites_solution_secondary    difmap 
_atom_sites_solution_hydrogens    geom   
_refine_ls_hydrogen_treatment    refall
_refine_ls_extinction_method        'none'              
_refine_ls_abs_structure_details     ?
_refine_ls_abs_structure_Flack       ?
_refine_ls_number_reflns              1918
_refine_ls_number_parameters           277
_refine_ls_number_restraints             0
# R-factors: R(F)  &  wR2(I) 
_refine_ls_R_factor_all              0.0143
## R_factor_all computed for  I/sigmaI >   0.00
_refine_ls_R_factor_gt               0.0133
_refine_ls_wR_factor_ref             0.0335
_refine_ls_wR_factor_gt              0.0335
_refine_ls_goodness_of_fit_ref       4.052
_refine_ls_restrained_S_all          0.000
_refine_ls_shift/su_max              0.362
_refine_ls_shift/su_mean             0.002

_diffrn_measured_fraction_theta_max     0.998
_diffrn_reflns_theta_full               20.99
_diffrn_measured_fraction_theta_full    0.998
_refine_diff_density_max                ?
_refine_diff_density_min                ?
_refine_diff_density_rms                ?
###  to get diff_density_max min & rms : 
###  run MoPro  : WRIT FOUR   to create FOURier file 
###  run VMoPro : FOUR  FastFourierTransform   to get a 3D grid (Xplor format) on whole unit-cell
###             & GRID  STAT   to get max min rms statistics


loop_
_atom_site_type_symbol      
_atom_site_label            
_atom_site_fract_x          
_atom_site_fract_y          
_atom_site_fract_z          
_atom_site_U_iso_or_equiv   
_atom_site_adp_type         
_atom_site_occupancy        
_atom_site_calc_flag        
_atom_site_refinement_flag_posn  
_atom_site_refinement_flag_adp  
_atom_site_disorder_assembly
_atom_site_disorder_group   
Cl CL1 0.01222(2) 0.90090(2) 0.66805(1) 0.02309(3) Uani 1 d . . . .
Cl CL2 0.47725(2) 0.90903(2) 0.84600(1) 0.02112(3) Uani 1 d . . . .
O  O1 0.13984(8) 0.6494(1) 0.74342(4) 0.02471(8) Uani 1 d . . . .
O  O2 0.38234(8) 0.6584(1) 0.75244(5) 0.02885(8) Uani 1 d . . . .
H  H1A 0.111(1) 0.588(1) 0.7212(7) 0.0000(38) Uiso 1 d U . . .
H  H1B 0.109(1) 0.711(1) 0.7261(6) 0.0000(39) Uiso 1 d U . . .
H  H2B 0.408(1) 0.717(1) 0.7737(7) 0.0000(41) Uiso 1 d U . . .
H  H2C 0.412(1) 0.597(1) 0.7730(7) 0.004(4) Uiso 1 d U . . .
H  H1C 0.259(2) 0.654(1) 0.7483(7) 0.042(4) Uiso 1 d U . . .
N  N1 0.83461(7) 0.84218(7) 0.88258(4) 0.01644(7) Uani 1 d . . . .
N  N2 0.72561(7) 0.75185(7) 0.99262(4) 0.01503(7) Uani 1 d . . . .
C  C1 0.96618(8) 0.79663(8) 0.92472(5) 0.01614(8) Uani 1 d . . . .
C  C2 1.08197(9) 0.81902(9) 0.89679(6) 0.02006(9) Uani 1 d . . . .
C  C3 1.20970(10) 0.77515(9) 0.93756(6) 0.02215(9) Uani 1 d . . . .
C  C4 1.21976(9) 0.70844(9) 1.00563(5) 0.01946(9) Uani 1 d . . . .
C  C5 1.11369(10) 0.61114(9) 1.10617(5) 0.01992(9) Uani 1 d . . . .
C  C6 1.00146(9) 0.58372(9) 1.13597(6) 0.02257(10) Uani 1 d . . . .
C  C7 0.87240(10) 0.62883(9) 1.09752(5) 0.01994(9) Uani 1 d . . . .
C  C8 0.85819(8) 0.69943(8) 1.03000(5) 0.01507(8) Uani 1 d . . . .
C  C9 0.97249(9) 0.72663(8) 0.99571(5) 0.01490(8) Uani 1 d . . . .
C  C10 1.10232(8) 0.68129(8) 1.03582(5) 0.01679(8) Uani 1 d . . . .
C  C11 0.7924(1) 0.7662(1) 0.81016(6) 0.0257(1) Uani 1 d . . . .
C  C12 0.8314(1) 0.99092(10) 0.86944(8) 0.0301(1) Uani 1 d . . . .
C  C13 0.6762(1) 0.8599(1) 1.03840(6) 0.0231(1) Uani 1 d . . . .
C  C14 0.6231(1) 0.6423(1) 0.97245(7) 0.02197(10) Uani 1 d . . . .
H  H2 0.752(1) 0.803(1) 0.9358(6) 0.022(3) Uiso 1 d U . . .
H  H2A 1.072(1) 0.871(1) 0.8434(7) 0.038(3) Uiso 1 d U . . .
H  H3 1.295(1) 0.796(1) 0.9143(6) 0.038(3) Uiso 1 d U . . .
H  H4 1.315(1) 0.6751(10) 1.0395(6) 0.032(3) Uiso 1 d U . . .
H  H5 1.214(1) 0.5827(10) 1.1353(6) 0.032(3) Uiso 1 d U . . .
H  H6 1.009(1) 0.531(1) 1.1879(6) 0.039(3) Uiso 1 d U . . .
H  H7 0.785(1) 0.608(1) 1.1209(6) 0.036(3) Uiso 1 d U . . .
H  H11A 0.793(1) 0.659(1) 0.8222(6) 0.053(3) Uiso 1 calc U . . .
H  H11B 0.855(1) 0.788(1) 0.7711(7) 0.057(4) Uiso 1 calc U . . .
H  H11C 0.691(1) 0.797(1) 0.7841(6) 0.048(3) Uiso 1 d U . . .
H  H12A 0.862(1) 1.042(1) 0.9231(7) 0.057(4) Uiso 1 calc U . . .
H  H12B 0.896(1) 1.020(1) 0.8318(7) 0.056(4) Uiso 1 calc U . . .
H  H12C 0.731(1) 1.019(1) 0.8456(6) 0.048(3) Uiso 1 d U . . .
H  H13A 0.652(1) 0.819(1) 1.0868(7) 0.045(3) Uiso 1 d U . . .
H  H13B 0.750(1) 0.934(1) 1.0525(6) 0.043(3) Uiso 1 d U . . .
H  H13C 0.588(1) 0.903(1) 1.0047(6) 0.041(3) Uiso 1 d U . . .
H  H14A 0.605(1) 0.594(1) 1.0201(7) 0.042(3) Uiso 1 d U . . .
H  H14B 0.660(1) 0.571(1) 0.9393(6) 0.042(3) Uiso 1 d U . . .
H  H14C 0.534(1) 0.686(1) 0.9414(6) 0.040(3) Uiso 1 d U . . .

loop_ 
_atom_site_aniso_label 
_atom_site_aniso_U_11 
_atom_site_aniso_U_22 
_atom_site_aniso_U_33 
_atom_site_aniso_U_12 
_atom_site_aniso_U_13 
_atom_site_aniso_U_23 
CL1 0.0229(1) 0.0196(2) 0.0246(2) -0.000035(9) -0.0002(1) 0.00131(9)  
CL2 0.0197(1) 0.0194(2) 0.0247(2) 0.00127(9) 0.0056(1) 0.00275(9)  
O1 0.0348(5) 0.0145(4) 0.0227(4) 0.0008(4) 0.0008(3) -0.0011(4)  
O2 0.0348(5) 0.0178(5) 0.0305(5) -0.0008(4) -0.0016(4) 0.0021(4)  
N1 0.0152(4) 0.0164(4) 0.0180(4) 0.0016(3) 0.0039(3) 0.0016(3)  
N2 0.0153(4) 0.0141(4) 0.0166(4) -0.0005(3) 0.0052(3) -0.0016(3)  
C1 0.0176(5) 0.0156(5) 0.0162(5) -0.0005(4) 0.0058(4) 0.0006(4)  
C2 0.0181(6) 0.0215(5) 0.0221(6) 0.0009(4) 0.0079(5) 0.0041(4)  
C3 0.0172(5) 0.0234(5) 0.0279(6) 0.00023(41) 0.0092(5) 0.0034(4)  
C4 0.0151(5) 0.0192(5) 0.0248(6) 0.0009(4) 0.0059(4) 0.0006(4)  
C5 0.0201(6) 0.0216(5) 0.0173(6) 0.0027(4) 0.0019(5) 0.0016(4)  
C6 0.0236(6) 0.0268(5) 0.0177(6) 0.0029(4) 0.0051(5) 0.0054(4)  
C7 0.0206(6) 0.0235(5) 0.0165(6) 0.0006(4) 0.0057(5) 0.0025(4)  
C8 0.0194(5) 0.0134(4) 0.0141(5) -0.0028(4) 0.0074(4) -0.0018(4)  
C9 0.0167(5) 0.0134(4) 0.0151(5) -0.00031(37) 0.0044(4) -0.0010(4)  
C10 0.0171(5) 0.0152(5) 0.0180(5) 0.0007(4) 0.0032(4) -0.0014(4)  
C11 0.0230(6) 0.0355(7) 0.0185(6) 0.0031(5) 0.0036(5) -0.0005(5)  
C12 0.0229(6) 0.0213(6) 0.0463(8) 0.0029(4) 0.0076(6) 0.0101(5)  
C13 0.0243(6) 0.0230(6) 0.0225(6) 0.0026(5) 0.0062(5) -0.0017(5)  
C14 0.0212(6) 0.0210(5) 0.0233(6) -0.00024(44) 0.0035(5) 0.0019(5)  

_geom_special_details                
;                                    
;                                    

loop_
_geom_bond_atom_site_label_1         
_geom_bond_atom_site_label_2         
_geom_bond_distance                  
_geom_bond_site_symmetry_2           
_geom_bond_publ_flag                 
O1 H1C 1.19(2) . ? 
O1 H1B 0.72(1) . ? 
O1 H1A 0.75(1) . ? 
O2 H1C 1.23(2) . ? 
O2 H2B 0.71(1) . ? 
O2 H2C 0.74(1) . ? 
N1 C1 1.458(1) . ? 
N1 C12 1.477(1) . ? 
N1 C11 1.482(1) . ? 
N2 C8 1.463(1) . ? 
N2 C14 1.484(1) . ? 
N2 C13 1.486(1) . ? 
N2 H2 1.21(1) . ? 
C1 C9 1.435(1) . ? 
C1 C2 1.378(1) . ? 
C2 C3 1.414(1) . ? 
C2 H2A 1.07(1) . ? 
C3 C4 1.370(1) . ? 
C3 H3 1.05(1) . ? 
C4 C10 1.423(1) . ? 
C4 H4 1.08(1) . ? 
C5 C10 1.420(1) . ? 
C5 C6 1.372(1) . ? 
C5 H5 1.08(1) . ? 
C6 C7 1.415(1) . ? 
C6 H6 1.05(1) . ? 
C7 C8 1.376(1) . ? 
C7 H7 1.07(1) . ? 
C8 C9 1.436(1) . ? 
C9 C10 1.431(1) . ? 
C11 H11B 1.05(1) . ? 
C11 H11A 1.07(1) . ? 
C11 H11C 1.08(1) . ? 
C12 H12C 1.05(1) . ? 
C12 H12B 1.06(1) . ? 
C12 H12A 1.08(1) . ? 
C13 H13A 1.03(1) . ? 
C13 H13B 1.03(1) . ? 
C13 H13C 1.06(1) . ? 
C14 H14A 1.03(1) . ? 
C14 H14B 1.04(1) . ? 
C14 H14C 1.05(1) . ? 

loop_
_geom_angle_atom_site_label_1        
_geom_angle_atom_site_label_2        
_geom_angle_atom_site_label_3        
_geom_angle                          
_geom_angle_site_symmetry_1          
_geom_angle_site_symmetry_3          
_geom_angle_publ_flag                
O1 H1C O2 179(2) . . ? 
H1A O1 H1C 111(1) . . ? 
H1A O1 H1B 111(1) . . ? 
H1B O1 H1C 110(1) . . ? 
H2B O2 H1C 109(1) . . ? 
H2B O2 H2C 109(1) . . ? 
H2C O2 H1C 108(1) . . ? 
N1 C1 C9 118.58(7) . . ? 
N1 C1 C2 120.84(7) . . ? 
N1 C12 H12C 108.0(6) . . ? 
N1 C12 H12B 111.5(7) . . ? 
N1 C12 H12A 109.2(7) . . ? 
N1 C11 H11B 112.0(7) . . ? 
N1 C11 H11A 109.1(6) . . ? 
N1 C11 H11C 108.6(6) . . ? 
N2 C8 C9 118.50(6) . . ? 
N2 C8 C7 120.20(8) . . ? 
N2 C14 H14A 111.7(7) . . ? 
N2 C14 H14B 108.3(6) . . ? 
N2 C14 H14C 108.1(6) . . ? 
N2 C13 H13A 110.4(7) . . ? 
N2 C13 H13B 109.3(6) . . ? 
N2 C13 H13C 107.8(6) . . ? 
C1 N1 C12 111.96(7) . . ? 
C1 N1 C11 111.71(8) . . ? 
C1 C9 C8 124.88(9) . . ? 
C1 C9 C10 117.77(9) . . ? 
C1 C2 C3 120.97(9) . . ? 
C1 C2 H2A 117.9(7) . . ? 
C2 C1 C9 120.58(9) . . ? 
C2 C3 C4 120.11(10) . . ? 
C2 C3 H3 118.0(7) . . ? 
C3 C4 C10 120.67(10) . . ? 
C3 C4 H4 122.8(7) . . ? 
C3 C2 H2A 121.1(7) . . ? 
C4 C10 C9 119.9(1) . . ? 
C4 C10 C5 120.24(9) . . ? 
C4 C3 H3 121.9(7) . . ? 
C5 C10 C9 119.86(9) . . ? 
C5 C6 C7 119.9(1) . . ? 
C5 C6 H6 121.6(7) . . ? 
C6 C5 C10 121.0(1) . . ? 
C6 C5 H5 121.8(7) . . ? 
C6 C7 C8 120.5(1) . . ? 
C6 C7 H7 120.1(7) . . ? 
C7 C8 C9 121.28(10) . . ? 
C7 C6 H6 118.4(7) . . ? 
C8 N2 C14 112.59(8) . . ? 
C8 N2 C13 112.05(8) . . ? 
C8 N2 H2 101.1(5) . . ? 
C8 C9 C10 117.34(7) . . ? 
C8 C7 H7 119.4(7) . . ? 
C10 C5 H5 117.2(6) . . ? 
C10 C4 H4 116.5(6) . . ? 
C11 N1 C12 111.33(8) . . ? 
C13 N2 C14 110.85(9) . . ? 
C13 N2 H2 108.9(5) . . ? 
C14 N2 H2 111.0(5) . . ? 
H11A C11 H11B 110.7(9) . . ? 
H11A C11 H11C 108.9(9) . . ? 
H11B C11 H11C 107.4(10) . . ? 
H12A C12 H12C 108.9(9) . . ? 
H12A C12 H12B 109.7(10) . . ? 
H12B C12 H12C 109.5(10) . . ? 
H13A C13 H13B 110.5(9) . . ? 
H13A C13 H13C 109.0(9) . . ? 
H13B C13 H13C 109.8(9) . . ? 
H14A C14 H14B 107.9(9) . . ? 
H14A C14 H14C 110.6(9) . . ? 
H14B C14 H14C 110.2(9) . . ? 

loop_
_geom_torsion_atom_site_label_1      
_geom_torsion_atom_site_label_2      
_geom_torsion_atom_site_label_3      
_geom_torsion_atom_site_label_4      
_geom_torsion                        
_geom_torsion_site_symmetry_1        
_geom_torsion_site_symmetry_2        
_geom_torsion_site_symmetry_3        
_geom_torsion_site_symmetry_4        
_geom_torsion_publ_flag              
O1 H1C O2 H2B 139(1) . . . . ? 
O1 H1C O2 H2C -103(1) . . . . ? 
O2 H1C O1 H1B -82(1) . . . . ? 
O2 H1C O1 H1A 41(2) . . . . ? 
N1 C1 C9 C8 -1.22(7) . . . . ? 
N1 C1 C9 C10 179.29(8) . . . . ? 
N1 C1 C2 C3 179.91(10) . . . . ? 
N1 C1 C2 H2A -0.02(62) . . . . ? 
N2 C8 C9 C1 -3.16(8) . . . . ? 
N2 C8 C9 C10 176.33(7) . . . . ? 
N2 C8 C7 C6 -176.83(8) . . . . ? 
N2 C8 C7 H7 3.0(6) . . . . ? 
C1 N1 C12 H12C -172.5(9) . . . . ? 
C1 N1 C12 H12B 67.1(6) . . . . ? 
C1 N1 C12 H12A -54.3(7) . . . . ? 
C1 N1 C11 H11B -67.0(7) . . . . ? 
C1 N1 C11 H11A 55.9(7) . . . . ? 
C1 N1 C11 H11C 174.5(9) . . . . ? 
C1 C9 C8 C7 178.51(9) . . . . ? 
C1 C9 C10 C5 -179.79(8) . . . . ? 
C1 C9 C10 C4 1.15(8) . . . . ? 
C1 C2 C3 C4 0.46(8) . . . . ? 
C1 C2 C3 H3 -178.9(9) . . . . ? 
C2 C1 N1 C12 -58.69(8) . . . . ? 
C2 C1 N1 C11 66.95(8) . . . . ? 
C2 C1 C9 C8 179.37(8) . . . . ? 
C2 C1 C9 C10 -0.12(8) . . . . ? 
C2 C3 C4 C10 0.60(9) . . . . ? 
C2 C3 C4 H4 -178.5(8) . . . . ? 
C3 C4 C10 C9 -1.42(9) . . . . ? 
C3 C4 C10 C5 179.5(1) . . . . ? 
C3 C2 C1 C9 -0.70(9) . . . . ? 
C4 C10 C9 C8 -178.38(7) . . . . ? 
C4 C10 C5 C6 -179.8(1) . . . . ? 
C4 C10 C5 H5 1.5(6) . . . . ? 
C4 C3 C2 H2A -179.6(9) . . . . ? 
C5 C10 C9 C8 0.68(8) . . . . ? 
C5 C10 C4 H4 -1.3(6) . . . . ? 
C5 C6 C7 C8 0.44(8) . . . . ? 
C5 C6 C7 H7 -179.4(9) . . . . ? 
C6 C5 C10 C9 1.17(8) . . . . ? 
C6 C7 C8 C9 1.47(8) . . . . ? 
C7 C8 N2 C14 -59.93(8) . . . . ? 
C7 C8 N2 C13 65.83(7) . . . . ? 
C7 C8 N2 H2 -178.4(5) . . . . ? 
C7 C8 C9 C10 -1.99(9) . . . . ? 
C7 C6 C5 C10 -1.76(9) . . . . ? 
C7 C6 C5 H5 176.9(8) . . . . ? 
C8 N2 C14 H14A 63.5(6) . . . . ? 
C8 N2 C14 H14B -55.3(6) . . . . ? 
C8 N2 C14 H14C -174.7(9) . . . . ? 
C8 N2 C13 H13A -69.4(6) . . . . ? 
C8 N2 C13 H13B 52.3(6) . . . . ? 
C8 N2 C13 H13C 171.6(9) . . . . ? 
C8 C7 C6 H6 179.1(9) . . . . ? 
C9 C1 N1 C12 121.91(9) . . . . ? 
C9 C1 N1 C11 -112.46(8) . . . . ? 
C9 C1 C2 H2A 179.4(9) . . . . ? 
C9 C8 N2 C14 121.72(9) . . . . ? 
C9 C8 N2 C13 -112.52(8) . . . . ? 
C9 C8 N2 H2 3.3(5) . . . . ? 
C9 C8 C7 H7 -178.7(9) . . . . ? 
C9 C10 C5 H5 -177.5(8) . . . . ? 
C9 C10 C4 H4 177.7(8) . . . . ? 
C10 C5 C6 H6 179.6(9) . . . . ? 
C10 C4 C3 H3 179.9(9) . . . . ? 
C11 N1 C12 H12C 61.6(6) . . . . ? 
C11 N1 C12 H12B -58.7(7) . . . . ? 
C11 N1 C12 H12A 179.9(10) . . . . ? 
C12 N1 C11 H11B 58.9(7) . . . . ? 
C12 N1 C11 H11A -178(1) . . . . ? 
C12 N1 C11 H11C -59.5(6) . . . . ? 
C13 N2 C14 H14A -62.9(6) . . . . ? 
C13 N2 C14 H14B 178.3(10) . . . . ? 
C13 N2 C14 H14C 58.9(6) . . . . ? 
C14 N2 C13 H13A 57.3(6) . . . . ? 
C14 N2 C13 H13B 179.0(10) . . . . ? 
C14 N2 C13 H13C -61.7(6) . . . . ? 
H2 N2 C14 H14A 176(1) . . . . ? 
H2 N2 C14 H14B 57.2(8) . . . . ? 
H2 N2 C14 H14C -62.2(8) . . . . ? 
H2 N2 C13 H13A 180(1) . . . . ? 
H2 N2 C13 H13B -58.6(8) . . . . ? 
H2 N2 C13 H13C 60.7(8) . . . . ? 
H2A C2 C3 H3 1.0(9) . . . . ? 
H3 C3 C4 H4 0.84(93) . . . . ? 
H5 C5 C6 H6 -1.7(9) . . . . ? 
H6 C6 C7 H7 -0.74(93) . . . . ? 

loop_
_geom_hbond_atom_site_label_D        
_geom_hbond_atom_site_label_H        
_geom_hbond_atom_site_label_A        
_geom_hbond_distance_DH              
_geom_hbond_distance_HA              
_geom_hbond_distance_DA              
_geom_hbond_angle_DHA                
_geom_hbond_site_symmetry_A          
O1 H1A CL2 0.75(1) 2.21(1) 2.9600(9) 179(1)  2_546   
O2 H2C CL1 0.74(1) 2.25(1) 2.9886(10) 175(1)  2_546   
C14 H14B CL1 1.04(1) 2.86(1) 3.525(1) 122.6(8)  2_546   
O1 H1B CL1 0.72(1) 2.25(1) 2.9774(10) 178(2)  1_555   
O2 H2B CL2 0.71(1) 2.31(1) 3.021(1) 176(2)  1_555   
O1 H1C O2 1.19(2) 1.23(2) 2.420(1) 179(2)  1_555   
N2 H2 CL2 1.21(1) 3.093(10) 3.5911(7) 104.3(6)  1_555   
N2 H2 N1 1.21(1) 1.44(1) 2.599(1) 157.4(7)  1_555   
N2 H2 C1 1.21(1) 2.21(1) 2.958(1) 116.8(5)  1_555   
N2 H2 C11 1.21(1) 2.39(1) 3.471(1) 146.6(7)  1_555   
N2 H2 C12 1.21(1) 2.41(1) 3.530(1) 151.8(7)  1_555   
C14 H14A C7 1.03(1) 2.80(1) 3.014(1) 92.0(7)  1_555   
C14 H14C CL2 1.05(1) 2.76(1) 3.577(1) 134.6(10)  1_555   

loop_
_publ_author_name      
_publ_author_address   
,'?'  
; ? 
;  

_publ_requested_journal          '?' 
_publ_contact_author                ? 
_publ_contact_author_phone        '?' 
_publ_contact_author_fax          '?' 
_publ_contact_author_email        '?' 
_publ_section_title 
;  
 ?  
;  
_publ_section_comment  
;  
 ?  
;  
_publ_section_references 
;  
 ?  
;  
