# Supplementary material for: Yes, one can obtain better quality structures from routine X-ray data collection
Source: IUCrJ. 2016 Jan 1;3(Pt 1):61–70. doi: 10.1107/S2052252515020941 (PMC4704080; doi:10.1107/S2052252515020941)
Supplement: Supplementary file 3 [file m-03-00061-sup3.zip › X-ray/DMAN_TAAM/DMAN_TAAM_44.cif]

data_I  
_audit_creation_method             'MoPro12'     
_chemical_name_systematic            ? 
_chemical_name_common                ? 
_chemical_formula_moiety             'C14 H24 N2 O2 Cl2'
_chemical_formula_sum                'C14 H24 N2 O2 Cl2'
_chemical_formula_weight             323.246
_chemical_absolute_configuration     '-'

_symmetry_cell_setting               monoclinic   
_symmetry_space_group_name_H-M       'P ?'
_symmetry_space_group_name_Hall      'P ?'

loop_
_atom_type_symbol                      
_atom_type_description                 
_atom_type_scat_dispersion_real        
_atom_type_scat_dispersion_imag        
_atom_type_scat_source                 
 'C' 'C'    0.0033   0.0016
'Su & Coppens. Acta. Cryst. (1997) A53, 749-762. '                    
 'H' 'H'    0.0000   0.0000
'Su & Coppens. Acta. Cryst. (1997) A53, 749-762. '                    
 'N' 'N'    0.0061   0.0033
'Su & Coppens. Acta. Cryst. (1997) A53, 749-762. '                    
 'O' 'O'    0.0106   0.0060
'Su & Coppens. Acta. Cryst. (1997) A53, 749-762. '                    
 'Cl' 'Cl'    0.1484   0.1585
'Su & Coppens. Acta. Cryst. (1997) A53, 749-762. '                    

loop_
_symmetry_equiv_pos_as_xyz           
'x, y, z'
'-x+1/2, y+1/2, -z+1/2'
'-x, -y, -z'
'x-1/2, -y-1/2, z-1/2'
_cell_length_a                10.085 
_cell_length_b                9.811 
_cell_length_c                17.915 
_cell_angle_alpha             90.00 
_cell_angle_beta              101.64 
_cell_angle_gamma             90.00 
_cell_volume                   1736.1 
_cell_formula_units_Z                4
_cell_measurement_temperature        ?
_cell_measurement_reflns_used        ?
_cell_measurement_theta_min          ?
_cell_measurement_theta_max          ?
_exptl_crystal_description           ? 
_exptl_crystal_colour                ? 
_exptl_crystal_size_max              ? 
_exptl_crystal_size_mid              ? 
_exptl_crystal_size_min              ? 
_exptl_crystal_density_meas          ? 
_exptl_crystal_density_diffrn       1.237
_exptl_crystal_density_method       'not measured' 
_exptl_crystal_F_000                 688
_exptl_absorpt_process_details       ?  
_exptl_absorpt_coefficient_mu        ?  
_exptl_absorpt_correction_type       ?  
_exptl_absorpt_correction_T_min      ?  
_exptl_absorpt_correction_T_max      ?  
_exptl_special_details               
;
?
;
_diffrn_ambient_temperature          ?  
_diffrn_radiation_wavelength        0.71073
_diffrn_radiation_type              MoK\a 
_diffrn_radiation_source          'fine-focus sealed tube' 
_diffrn_radiation_monochromator      ? 
_diffrn_measurement_device_type      ? 
_diffrn_measurement_method           ? 
_diffrn_detector_area_resol_mean     ? 
_diffrn_standards_number             ? 
_diffrn_standards_interval_count     ? 
_diffrn_standards_interval_time      ? 
_diffrn_standards_decay_%            ? 
_diffrn_reflns_number                ? 
_diffrn_reflns_av_R_equivalents      ? 
_diffrn_reflns_av_sigmaI/netI        0.00792
_diffrn_reflns_limit_h_min         -10
_diffrn_reflns_limit_h_max          10
_diffrn_reflns_limit_k_min           0
_diffrn_reflns_limit_k_max          10
_diffrn_reflns_limit_l_min           0
_diffrn_reflns_limit_l_max          18
_diffrn_reflns_theta_min            2.15
_diffrn_reflns_theta_max           21.99
_reflns_number_total                  2187
_reflns_number_gt                     2074
_reflns_threshold_expression         >2.0sigma(I)
_computing_data_collection           ? 
_computing_cell_refinement           ? 
_computing_data_reduction            ? 
_computing_structure_solution        ? 
_computing_structure_refinement      'MoPro (J. Appl. Cryst. 2005, 38, 38-54)'
_computing_molecular_graphics        ? 
_computing_publication_material      ? 
_iucr_refine_instructions_details  
; 
# ! MoPro 12.6 30/09/2015 12:41:07 C:\Users\user\Desktop\Praca_z_ANIA\TAAM_DMAN_Frag\Nowy\DMAN_TAAM_44\mopro_lsdb_dman_frag_01.par 
# ! reflections hkl file : C:\Users\user\Desktop\Praca_z_ANIA\TAAM_DMAN_Frag\Nowy\DMAN_TAAM_44\sortav_freeformat.hkl refin. vs. F^2 
# ! atomic table file : C:\Users\user\Desktop\Programy_Krys\MoPro\MoProSuite\LibMoPro\mopro.tab 
# ! wave functions file : C:\Users\user\Desktop\Programy_Krys\MoPro\MoProSuite\LibMoPro\WAVEF_Su_Coppens_relativistic 
# ! RF factor = 1.460 % RI factor = 2.074% 
# ! wR2F factor = 1.752 % wR2I factor = 3.408% 
# ! g.o.f.(F**2) = 4.136 Nvar= 277 Nref= 2187 Nfree= 0 0.05<sinT/l< 0.53 
#  
# WSIG 1.00000 ! weighting scheme 
#  ! SPACE GROUP P ? 
#  
# CELL 10.0850 9.8110 17.9150 90.0000 101.6390 90.0000 0.71073 
# ZERR 0.0000 0.0000 0.0000 0.0000 0.0000 0.0000 
#  
# SYMM 2 P CENTRO 
#  X , Y, Z 
#  1/2-X , 1/2+Y, 1/2-Z 
#  
# SCALE 1 0.191982 
#  
# FMULT 1.00000 
#  
# UOVER 0.00000 0.00000 0.00000 0.00000 0.00000 0.00000 ANI 
#  
# SOLVT 0.00000 50.00000 
#  
# EXTIN 0.00000 GAUSSIAN ISOT TYP1 ! G*10^4 
#  
#  
# DUMMY 5 
# DUMY 0.10452 0.64858 0.72020 D1 0 ! atom # 45 
# DUMY 0.41490 0.65697 0.77681 D2 0 ! atom # 46 
# DUMY 0.81192 0.87871 0.83979 D3 0 ! atom # 47 
# DUMY 1.09203 0.75114 0.96610 D4 0 ! atom # 48 
# DUMY 0.98695 0.65519 1.06684 D5 0 ! atom # 49 
#  
# KAPPA 15 
#  1.000000 1.000000 ! # 1 1 MOL CL1 2x 
#  1.000000 1.000000 ! # 2 1 MOL O1 2x 
#  1.000000 1.000000 ! # 3 1 MOL H1A 4x 
#  1.000000 1.000000 ! # 4 1 MOL H1C 1x 
#  0.993000 1.056000 ! # 5 1 MOL N1 1x 
#  1.000000 1.000000 ! # 6 1 MOL N2 1x 
#  0.998000 0.872000 ! # 7 1 MOL C1 1x 
#  1.004000 0.909000 ! # 8 1 MOL C2 6x 
#  1.004000 0.917000 ! # 9 1 MOL C8 1x 
#  1.004000 0.903000 ! # 10 1 MOL C9 2x 
#  1.022000 0.929000 ! # 11 1 MOL C11 2x 
#  1.026000 0.973000 ! # 12 1 MOL C13 2x 
#  1.167000 1.248000 ! # 13 1 MOL H2 1x 
#  1.110000 1.158000 ! # 14 1 MOL H2A 6x 
#  1.094000 1.156000 ! # 15 1 MOL H11A 12x 
#  
# ATOMS 44 
#  
# ATOM 1 CL1 MOL 1 0.012208 0.900905 0.668044 1.0000 1 Cl 
#  XY H1B O1 HEX K1 V0 M0 Q0 
# UANI 0.022936 0.019632 0.024486 -.000040 -.000180 0.001355 
#  8.00000 0. 0. 0. 0. 0. 0. 0. 0. 0. 
#  0. 0. 0. 0. 0. 0. 0. 
#  0. 0. 0. 0. 0. 0. 0. 0. 0. 
#  
# ATOM 2 CL2 MOL 1 0.477256 0.909044 0.846014 1.0000 1 Cl 
#  XY H2B H14C HEX K1 V0 M0 Q0 
# UANI 0.019758 0.019380 0.024647 0.001282 0.005577 0.002787 
#  8.00000 0. 0. 0. 0. 0. 0. 0. 0. 0. 
#  0. 0. 0. 0. 0. 0. 0. 
#  0. 0. 0. 0. 0. 0. 0. 0. 0. 
#  
# ATOM 3 O1 MOL 1 0.139783 0.649396 0.743401 1.0000 1 O 
#  XY D1 H1C HEX K2 V0 M0 Q0 
# UANI 0.035145 0.014908 0.022344 0.000835 0.000779 -.001020 
#  5.99564 0. 0. 0. 0. 0. 0. 0. 0. 0. 
#  0. 0. 0. 0. 0. 0. 0. 
#  0. 0. 0. 0. 0. 0. 0. 0. 0. 
#  
# ATOM 4 O2 MOL 1 0.382420 0.658436 0.752483 1.0000 1 O 
#  XY D2 H1C HEX K2 V0 M0 Q0 
# UANI 0.034801 0.018264 0.030204 -.000635 -.001166 0.002017 
#  5.99564 0. 0. 0. 0. 0. 0. 0. 0. 0. 
#  0. 0. 0. 0. 0. 0. 0. 
#  0. 0. 0. 0. 0. 0. 0. 0. 0. 
#  
# ATOM 5 H1A MOL 1 0.110703 0.588354 0.720824 1.0000 1 H 
#  ZY O1 H1B QUA K3 V0 M0 Q0 
# UISO 0.002259 
#  0.99564 0. 0. 0. 0. 0. 0. 0. 0. 0. 
#  
# ATOM 6 H1B MOL 1 0.108953 0.711022 0.726240 1.0000 1 H 
#  ZY O1 H1A QUA K3 V0 M0 Q0 
# UISO 0.000082 
#  0.99564 0. 0. 0. 0. 0. 0. 0. 0. 0. 
#  
# ATOM 7 H2B MOL 1 0.408083 0.717449 0.773947 1.0000 1 H 
#  ZY O2 H2C QUA K3 V0 M0 Q0 
# UISO 0.002807 
#  0.99564 0. 0. 0. 0. 0. 0. 0. 0. 0. 
#  
# ATOM 8 H2C MOL 1 0.412304 0.596915 0.772790 1.0000 1 H 
#  ZY O2 H2B QUA K3 V0 M0 Q0 
# UISO 0.007060 
#  0.99564 0. 0. 0. 0. 0. 0. 0. 0. 0. 
#  
# ATOM 9 H1C MOL 1 0.259556 0.654290 0.748491 1.0000 1 H 
#  ZX O1 H2B QUA K4 V0 M0 Q0 
# UISO 0.041922 
#  0.99564 0. 0. 0. 0. 0. 0. 0. 0. 0. 
#  
# ATOM 10 N1 MOL 1 0.834630 0.842184 0.882548 1.0000 1 N 
#  XY D3 C1 HEX K5 V0 M0 Q0 
# UANI 0.015587 0.016432 0.018171 0.001417 0.004063 0.001623 
#  5.00387 0. -.016 -.038 0. -.047 0. 0. -.065 0.040 
#  0. 0.112 -.018 0. 0. 0. 0.028 
#  0. 0. 0. 0.018 0.011 0. 0. 0. 0. 
#  
# ATOM 11 N2 MOL 1 0.725553 0.751845 0.992653 1.0000 1 N 
#  XY C8 H2 HEX K6 V0 M0 Q0 
# UANI 0.015691 0.014538 0.016494 -.000322 0.005343 -.001441 
#  4.99564 0. 0. 0. 0. 0. 0. 0. 0. 0. 
#  0. 0. 0. 0. 0. 0. 0. 
#  0. 0. 0. 0. 0. 0. 0. 0. 0. 
#  
# ATOM 12 C1 MOL 1 0.966215 0.796630 0.924739 1.0000 1 C 
#  XY D4 C2 HEX K7 V0 M0 Q0 
# UANI 0.017131 0.015833 0.016407 -.000449 0.005906 0.000802 
#  4.05792 0. 0.082 0. 0. -.187 0. 0. -.074 0. 
#  0. 0.041 0. 0. 0. -.338 0. 
#  0.028 0. 0. -.018 0. 0. 0. 0.028 0. 
#  
# ATOM 13 C2 MOL 1 1.081979 0.819020 0.896797 1.0000 1 C 
#  XY D4 C1 HEX K8 V0 M0 Q0 
# UANI 0.017943 0.021737 0.022510 0.000968 0.007839 0.004169 
#  3.88564 0. 0.056 0. 0. -.180 0. 0. -.029 0. 
#  0. 0.030 0. 0. 0. -.264 0. 
#  0.020 0. 0. -.019 0. 0. 0. 0. 0. 
#  
# ATOM 14 C3 MOL 1 1.209710 0.775161 0.937571 1.0000 1 C 
#  XY D4 C4 HEX K8 V0 M0 Q0 
# UANI 0.016975 0.023464 0.027797 0.000307 0.009067 0.003469 
#  3.88564 0. 0.056 0. 0. -.180 0. 0. -.029 0. 
#  0. 0.030 0. 0. 0. -.264 0. 
#  0.020 0. 0. -.019 0. 0. 0. 0. 0. 
#  
# ATOM 15 C4 MOL 1 1.219759 0.708408 1.005650 1.0000 1 C 
#  XY D4 C3 HEX K8 V0 M0 Q0 
# UANI 0.015346 0.019259 0.024759 0.000566 0.005585 0.000405 
#  3.88564 0. 0.056 0. 0. -.180 0. 0. -.029 0. 
#  0. 0.030 0. 0. 0. -.264 0. 
#  0.020 0. 0. -.019 0. 0. 0. 0. 0. 
#  
# ATOM 16 C5 MOL 1 1.113719 0.611154 1.106162 1.0000 1 C 
#  XY D5 C6 HEX K8 V0 M0 Q0 
# UANI 0.020680 0.021668 0.017694 0.002740 0.002395 0.001519 
#  3.88564 0. 0.056 0. 0. -.180 0. 0. -.029 0. 
#  0. 0.030 0. 0. 0. -.264 0. 
#  0.020 0. 0. -.019 0. 0. 0. 0. 0. 
#  
# ATOM 17 C6 MOL 1 1.001429 0.583700 1.135932 1.0000 1 C 
#  XY D5 C5 HEX K8 V0 M0 Q0 
# UANI 0.023871 0.026935 0.017533 0.003186 0.005067 0.005689 
#  3.88564 0. 0.056 0. 0. -.180 0. 0. -.029 0. 
#  0. 0.030 0. 0. 0. -.264 0. 
#  0.020 0. 0. -.019 0. 0. 0. 0. 0. 
#  
# ATOM 18 C7 MOL 1 0.872373 0.628769 1.097506 1.0000 1 C 
#  XY D5 C8 HEX K8 V0 M0 Q0 
# UANI 0.020659 0.023839 0.016409 0.000807 0.005999 0.002675 
#  3.88564 0. 0.056 0. 0. -.180 0. 0. -.029 0. 
#  0. 0.030 0. 0. 0. -.264 0. 
#  0.020 0. 0. -.019 0. 0. 0. 0. 0. 
#  
# ATOM 19 C8 MOL 1 0.858294 0.699434 1.030025 1.0000 1 C 
#  XY D5 C7 HEX K9 V0 M0 Q0 
# UANI 0.019478 0.013726 0.014324 -.002527 0.007238 -.001742 
#  3.91159 0. 0.172 0. 0. -.063 0. 0. -.173 0. 
#  0. 0.031 0. 0. 0. -.249 0. 
#  0. 0. 0. -.020 0. 0. 0. 0.013 0. 
#  
# ATOM 20 C9 MOL 1 0.972508 0.726650 0.995696 1.0000 1 C 
#  XY C10 C8 HEX K10 V0 M0 Q0 
# UANI 0.016510 0.013770 0.014883 -.000427 0.004473 -.000779 
#  3.95815 0. 0. 0. 0. -.170 0. 0. 0. 0. 
#  0. 0. 0.011 0. 0. 0.279 0. 
#  0.012 0. 0. 0. -.012 0. 0. 0.008 0. 
#  
# ATOM 21 C10 MOL 1 1.102330 0.681286 1.035804 1.0000 1 C 
#  XY C9 C5 HEX K10 V0 M0 Q0 
# UANI 0.016796 0.015548 0.017871 0.000759 0.003406 -.000806 
#  3.95815 0. 0. 0. 0. -.170 0. 0. 0. 0. 
#  0. 0. 0.011 0. 0. 0.279 0. 
#  0.012 0. 0. 0. -.012 0. 0. 0.008 0. 
#  
# ATOM 22 C11 MOL 1 0.792346 0.766269 0.810168 1.0000 1 C 
#  ZX N1 H11C HEX K11 V0 M0 Q0 
# UANI 0.023000 0.035363 0.018275 0.002979 0.003640 -.000355 
#  3.58938 0. 0. 0. -.025 -.086 0. 0. 0. 0. 
#  0.271 0. 0. 0. 0. 0.203 0. 
#  0.080 0. 0. 0. 0. -.086 0. 0. 0. 
#  
# ATOM 23 C12 MOL 1 0.831329 0.990929 0.869413 1.0000 1 C 
#  ZX N1 H12C HEX K11 V0 M0 Q0 
# UANI 0.022677 0.020974 0.046338 0.002538 0.007750 0.009707 
#  3.58938 0. 0. 0. -.025 -.086 0. 0. 0. 0. 
#  0.271 0. 0. 0. 0. 0.203 0. 
#  0.080 0. 0. 0. 0. -.086 0. 0. 0. 
#  
# ATOM 24 C13 MOL 1 0.676181 0.859876 1.038443 1.0000 1 C 
#  ZX N2 H13A HEX K12 V0 M0 Q0 
# UANI 0.024664 0.022912 0.022346 0.002721 0.006387 -.001745 
#  3.45712 0. 0. 0. -.064 -.151 0. 0. 0. 0. 
#  0.210 0. 0. 0. 0. 0.183 0. 
#  0.070 0. 0. 0. 0. -.066 0. 0. 0. 
#  
# ATOM 25 C14 MOL 1 0.623045 0.642296 0.972436 1.0000 1 C 
#  ZX N2 H14C HEX K12 V0 M0 Q0 
# UANI 0.021047 0.020876 0.023497 -.000464 0.003115 0.001790 
#  3.45712 0. 0. 0. -.064 -.151 0. 0. 0. 0. 
#  0.210 0. 0. 0. 0. 0.183 0. 
#  0.070 0. 0. 0. 0. -.066 0. 0. 0. 
#  
# ATOM 26 H2 MOL 1 0.751905 0.802530 0.936489 1.0000 1 H 
#  ZY N2 C8 QUA K13 V0 M0 Q0 
# UISO 0.022987 
#  0.79859 0. 0. 0. 0.157 0.069 0. 0. 0. 0. 
#  
# ATOM 27 H2A MOL 1 1.072173 0.870882 0.843459 1.0000 1 H 
#  ZY C2 C1 QUA K14 V0 M0 Q0 
# UISO 0.038483 
#  1.01264 0. 0. 0. 0.182 0.086 0. 0. 0. 0. 
#  
# ATOM 28 H3 MOL 1 1.295054 0.796310 0.914309 1.0000 1 H 
#  ZY C3 C4 QUA K14 V0 M0 Q0 
# UISO 0.038233 
#  1.01264 0. 0. 0. 0.182 0.086 0. 0. 0. 0. 
#  
# ATOM 29 H4 MOL 1 1.315358 0.675212 1.039645 1.0000 1 H 
#  ZY C4 C3 QUA K14 V0 M0 Q0 
# UISO 0.032707 
#  1.01264 0. 0. 0. 0.182 0.086 0. 0. 0. 0. 
#  
# ATOM 30 H5 MOL 1 1.214008 0.582501 1.135383 1.0000 1 H 
#  ZY C5 C6 QUA K14 V0 M0 Q0 
# UISO 0.034239 
#  1.01264 0. 0. 0. 0.182 0.086 0. 0. 0. 0. 
#  
# ATOM 31 H6 MOL 1 1.009199 0.531692 1.187655 1.0000 1 H 
#  ZY C6 C5 QUA K14 V0 M0 Q0 
# UISO 0.037960 
#  1.01264 0. 0. 0. 0.182 0.086 0. 0. 0. 0. 
#  
# ATOM 32 H7 MOL 1 0.784985 0.608804 1.121017 1.0000 1 H 
#  ZY C7 C8 QUA K14 V0 M0 Q0 
# UISO 0.035925 
#  1.01264 0. 0. 0. 0.182 0.086 0. 0. 0. 0. 
#  
# ATOM 33 H11A MOL 1 0.792733 0.659356 0.822177 1.0000 1 H 
#  ZY C11 N1 QUA K15 V0 M0 Q0 
# UISO 0.053548 
#  1.07200 0. 0. 0. 0.185 0.085 0. 0. 0. 0. 
#  
# ATOM 34 H11B MOL 1 0.854402 0.788270 0.771007 1.0000 1 H 
#  ZY C11 N1 QUA K15 V0 M0 Q0 
# UISO 0.056496 
#  1.07200 0. 0. 0. 0.185 0.085 0. 0. 0. 0. 
#  
# ATOM 35 H11C MOL 1 0.690159 0.797233 0.783974 1.0000 1 H 
#  ZY C11 N1 QUA K15 V0 M0 Q0 
# UISO 0.048314 
#  1.07200 0. 0. 0. 0.185 0.085 0. 0. 0. 0. 
#  
# ATOM 36 H12A MOL 1 0.862676 1.043033 0.922965 1.0000 1 H 
#  ZY C12 N1 QUA K15 V0 M0 Q0 
# UISO 0.055630 
#  1.07200 0. 0. 0. 0.185 0.085 0. 0. 0. 0. 
#  
# ATOM 37 H12B MOL 1 0.896187 1.019796 0.831801 1.0000 1 H 
#  ZY C12 N1 QUA K15 V0 M0 Q0 
# UISO 0.056236 
#  1.07200 0. 0. 0. 0.185 0.085 0. 0. 0. 0. 
#  
# ATOM 38 H12C MOL 1 0.730706 1.018651 0.845593 1.0000 1 H 
#  ZY C12 N1 QUA K15 V0 M0 Q0 
# UISO 0.048661 
#  1.07200 0. 0. 0. 0.185 0.085 0. 0. 0. 0. 
#  
# ATOM 39 H13A MOL 1 0.652128 0.818702 1.086685 1.0000 1 H 
#  ZY C13 N2 QUA K15 V0 M0 Q0 
# UISO 0.045942 
#  1.07200 0. 0. 0. 0.185 0.085 0. 0. 0. 0. 
#  
# ATOM 40 H13B MOL 1 0.749849 0.934494 1.052354 1.0000 1 H 
#  ZY C13 N2 QUA K15 V0 M0 Q0 
# UISO 0.044247 
#  1.07200 0. 0. 0. 0.185 0.085 0. 0. 0. 0. 
#  
# ATOM 41 H13C MOL 1 0.588320 0.902728 1.004571 1.0000 1 H 
#  ZY C13 N2 QUA K15 V0 M0 Q0 
# UISO 0.041504 
#  1.07200 0. 0. 0. 0.185 0.085 0. 0. 0. 0. 
#  
# ATOM 42 H14A MOL 1 0.604979 0.593497 1.020320 1.0000 1 H 
#  ZY C14 N2 QUA K15 V0 M0 Q0 
# UISO 0.042884 
#  1.07200 0. 0. 0. 0.185 0.085 0. 0. 0. 0. 
#  
# ATOM 43 H14B MOL 1 0.660536 0.570619 0.939367 1.0000 1 H 
#  ZY C14 N2 QUA K15 V0 M0 Q0 
# UISO 0.043381 
#  1.07200 0. 0. 0. 0.185 0.085 0. 0. 0. 0. 
#  
# ATOM 44 H14C MOL 1 0.533621 0.686777 0.941379 1.0000 1 H 
#  ZY C14 N2 QUA K15 V0 M0 Q0 
# UISO 0.039995 
#  1.07200 0. 0. 0. 0.185 0.085 0. 0. 0. 0. 
#  
# ANHAR 0 3 ! number_of_anharmonic_atoms max_order 
# ! 1 ! atom number 
# ! 0.00E+00 0.00E+00 0.00E+00 0.00E+00 0.00E+00 0.00E+00 0.00E+00 0.00E+00 
# ! 0.00E+00 0.00E+00 
#  
#  
# STOP 
; 
_refine_special_details              
;
 Refinement of F^2^ against reflections.
 The threshold expression of F^2^ > 2sigma(F^2^) is
 used for calculating R-factors(gt) and is not
 relevant to the choice of reflections for refinement.
 R-factors based on F^2^ are statistically about twice
 as large as those based on F, and R-factors based on
 ALL data will be even larger.
;
_refine_ls_structure_factor_coef     Fsqd 
_refine_ls_matrix_type                full
_refine_ls_weighting_scheme          sigma
_refine_ls_weighting_details         ?
_atom_sites_solution_primary      direct 
_atom_sites_solution_secondary    difmap 
_atom_sites_solution_hydrogens    geom   
_refine_ls_hydrogen_treatment    refall
_refine_ls_extinction_method        'none'              
_refine_ls_abs_structure_details     ?
_refine_ls_abs_structure_Flack       ?
_refine_ls_number_reflns              2187
_refine_ls_number_parameters           277
_refine_ls_number_restraints             0
# R-factors: R(F)  &  wR2(I) 
_refine_ls_R_factor_all              0.0146
## R_factor_all computed for  I/sigmaI >   0.00
_refine_ls_R_factor_gt               0.0135
_refine_ls_wR_factor_ref             0.0341
_refine_ls_wR_factor_gt              0.0340
_refine_ls_goodness_of_fit_ref       4.025
_refine_ls_restrained_S_all          0.000
_refine_ls_shift/su_max              0.002
_refine_ls_shift/su_mean             0.000

_diffrn_measured_fraction_theta_max     0.998
_diffrn_reflns_theta_full               21.99
_diffrn_measured_fraction_theta_full    0.998
_refine_diff_density_max                ?
_refine_diff_density_min                ?
_refine_diff_density_rms                ?
###  to get diff_density_max min & rms : 
###  run MoPro  : WRIT FOUR   to create FOURier file 
###  run VMoPro : FOUR  FastFourierTransform   to get a 3D grid (Xplor format) on whole unit-cell
###             & GRID  STAT   to get max min rms statistics


loop_
_atom_site_type_symbol      
_atom_site_label            
_atom_site_fract_x          
_atom_site_fract_y          
_atom_site_fract_z          
_atom_site_U_iso_or_equiv   
_atom_site_adp_type         
_atom_site_occupancy        
_atom_site_calc_flag        
_atom_site_refinement_flag_posn  
_atom_site_refinement_flag_adp  
_atom_site_disorder_assembly
_atom_site_disorder_group   
Cl CL1 0.01221(2) 0.90091(2) 0.66804(1) 0.02305(2) Uani 1 d . . . .
Cl CL2 0.47726(2) 0.90904(2) 0.84601(1) 0.02111(2) Uani 1 d . . . .
O  O1 0.13978(8) 0.64940(9) 0.74340(4) 0.02484(7) Uani 1 d . . . .
O  O2 0.38242(8) 0.65844(10) 0.75248(4) 0.02884(7) Uani 1 d . . . .
H  H1A 0.111(1) 0.588(1) 0.7208(6) 0.0023(33) Uiso 1 d U . . .
H  H1B 0.109(1) 0.711(1) 0.7262(6) 0.0001(34) Uiso 1 d U . . .
H  H2B 0.408(1) 0.717(1) 0.7739(6) 0.0028(36) Uiso 1 d U . . .
H  H2C 0.412(1) 0.597(1) 0.7728(7) 0.007(4) Uiso 1 d U . . .
H  H1C 0.260(2) 0.654(1) 0.7485(7) 0.042(4) Uiso 1 d U . . .
N  N1 0.83463(7) 0.84218(6) 0.88255(4) 0.01664(6) Uani 1 d . . . .
N  N2 0.72555(6) 0.75185(6) 0.99265(4) 0.01528(6) Uani 1 d . . . .
C  C1 0.96622(8) 0.79663(8) 0.92474(4) 0.01610(7) Uani 1 d . . . .
C  C2 1.08198(8) 0.81902(8) 0.89680(5) 0.02020(8) Uani 1 d . . . .
C  C3 1.20971(9) 0.77516(9) 0.93757(5) 0.02211(8) Uani 1 d . . . .
C  C4 1.21976(8) 0.70841(8) 1.00565(5) 0.01957(8) Uani 1 d . . . .
C  C5 1.11372(9) 0.61115(8) 1.10616(5) 0.02022(8) Uani 1 d . . . .
C  C6 1.00143(9) 0.58370(9) 1.13593(5) 0.02265(8) Uani 1 d . . . .
C  C7 0.87237(9) 0.62877(9) 1.09751(5) 0.01999(8) Uani 1 d . . . .
C  C8 0.85829(8) 0.69943(8) 1.03002(5) 0.01531(7) Uani 1 d . . . .
C  C9 0.97251(8) 0.72665(8) 0.99570(4) 0.01487(7) Uani 1 d . . . .
C  C10 1.10233(8) 0.68129(8) 1.03580(5) 0.01675(7) Uani 1 d . . . .
C  C11 0.79235(10) 0.7663(1) 0.81017(6) 0.02562(9) Uani 1 d . . . .
C  C12 0.8313(1) 0.99093(9) 0.86941(7) 0.02989(9) Uani 1 d . . . .
C  C13 0.6762(1) 0.85988(10) 1.03844(6) 0.02308(9) Uani 1 d . . . .
C  C14 0.62304(10) 0.64230(9) 0.97244(6) 0.02200(8) Uani 1 d . . . .
H  H2 0.7519(10) 0.803(1) 0.9365(6) 0.023(2) Uiso 1 d U . . .
H  H2A 1.072(1) 0.871(1) 0.8435(7) 0.038(3) Uiso 1 d U . . .
H  H3 1.295(1) 0.796(1) 0.9143(6) 0.038(3) Uiso 1 d U . . .
H  H4 1.315(1) 0.6752(10) 1.0396(6) 0.033(3) Uiso 1 d U . . .
H  H5 1.214(1) 0.5825(9) 1.1354(6) 0.034(3) Uiso 1 d U . . .
H  H6 1.0092(10) 0.532(1) 1.1877(6) 0.038(3) Uiso 1 d U . . .
H  H7 0.785(1) 0.6088(10) 1.1210(6) 0.036(3) Uiso 1 d U . . .
H  H11A 0.793(1) 0.659(1) 0.8222(6) 0.054(3) Uiso 1 calc U . . .
H  H11B 0.854(1) 0.788(1) 0.7710(7) 0.056(3) Uiso 1 calc U . . .
H  H11C 0.690(1) 0.797(1) 0.7840(6) 0.048(3) Uiso 1 d U . . .
H  H12A 0.863(1) 1.043(1) 0.9230(7) 0.056(3) Uiso 1 calc U . . .
H  H12B 0.896(1) 1.020(1) 0.8318(7) 0.056(3) Uiso 1 calc U . . .
H  H12C 0.731(1) 1.019(1) 0.8456(6) 0.049(3) Uiso 1 d U . . .
H  H13A 0.652(1) 0.819(1) 1.0867(7) 0.046(3) Uiso 1 d U . . .
H  H13B 0.750(1) 0.934(1) 1.0524(6) 0.044(3) Uiso 1 d U . . .
H  H13C 0.588(1) 0.903(1) 1.0046(6) 0.042(3) Uiso 1 d U . . .
H  H14A 0.605(1) 0.593(1) 1.0203(7) 0.043(3) Uiso 1 d U . . .
H  H14B 0.661(1) 0.571(1) 0.9394(6) 0.043(3) Uiso 1 d U . . .
H  H14C 0.534(1) 0.687(1) 0.9414(6) 0.040(3) Uiso 1 d U . . .

loop_ 
_atom_site_aniso_label 
_atom_site_aniso_U_11 
_atom_site_aniso_U_22 
_atom_site_aniso_U_33 
_atom_site_aniso_U_12 
_atom_site_aniso_U_13 
_atom_site_aniso_U_23 
CL1 0.0229(1) 0.0196(1) 0.0245(1) -0.000040(8) -0.00018(9) 0.00135(8)  
CL2 0.0198(1) 0.0194(1) 0.0246(1) 0.00128(8) 0.00558(9) 0.00279(8)  
O1 0.0351(4) 0.0149(4) 0.0223(4) 0.0008(4) 0.0008(3) -0.0010(3)  
O2 0.0348(4) 0.0183(4) 0.0302(4) -0.0006(4) -0.0012(3) 0.0020(4)  
N1 0.0156(4) 0.0164(4) 0.0182(4) 0.0014(3) 0.0041(3) 0.0016(3)  
N2 0.0157(4) 0.0145(4) 0.0165(4) -0.0003(3) 0.0053(3) -0.0014(3)  
C1 0.0171(4) 0.0158(4) 0.0164(5) -0.0004(3) 0.0059(4) 0.0008(3)  
C2 0.0179(5) 0.0217(4) 0.0225(5) 0.0010(4) 0.0078(4) 0.0042(4)  
C3 0.0170(5) 0.0235(5) 0.0278(6) 0.00031(37) 0.0091(4) 0.0035(4)  
C4 0.0153(4) 0.0193(4) 0.0248(5) 0.0006(3) 0.0056(4) 0.0004(4)  
C5 0.0207(5) 0.0217(4) 0.0177(5) 0.0027(4) 0.0024(4) 0.0015(4)  
C6 0.0239(5) 0.0269(5) 0.0175(5) 0.0032(4) 0.0051(4) 0.0057(4)  
C7 0.0207(5) 0.0238(4) 0.0164(5) 0.0008(4) 0.0060(4) 0.0027(4)  
C8 0.0195(4) 0.0137(4) 0.0143(4) -0.0025(3) 0.0072(3) -0.0017(3)  
C9 0.0165(4) 0.0138(4) 0.0149(5) -0.0004(3) 0.0045(4) -0.0008(3)  
C10 0.0168(4) 0.0155(4) 0.0179(5) 0.0008(3) 0.0034(4) -0.0008(3)  
C11 0.0230(5) 0.0354(6) 0.0183(5) 0.0030(4) 0.0036(4) -0.00036(42)  
C12 0.0227(5) 0.0210(5) 0.0463(7) 0.0025(4) 0.0077(5) 0.0097(5)  
C13 0.0247(5) 0.0229(5) 0.0223(6) 0.0027(4) 0.0064(5) -0.0017(4)  
C14 0.0210(5) 0.0209(5) 0.0235(6) -0.0005(4) 0.0031(4) 0.0018(4)  

_geom_special_details                
;                                    
;                                    

loop_
_geom_bond_atom_site_label_1         
_geom_bond_atom_site_label_2         
_geom_bond_distance                  
_geom_bond_site_symmetry_2           
_geom_bond_publ_flag                 
O1 H1C 1.19(2) . ? 
O1 H1B 0.72(1) . ? 
O1 H1A 0.75(1) . ? 
O2 H1C 1.23(2) . ? 
O2 H2B 0.71(1) . ? 
O2 H2C 0.74(1) . ? 
N1 C1 1.459(1) . ? 
N1 C12 1.477(1) . ? 
N1 C11 1.482(1) . ? 
N2 C8 1.4639(10) . ? 
N2 C14 1.485(1) . ? 
N2 C13 1.486(1) . ? 
N2 H2 1.20(1) . ? 
C1 C9 1.435(1) . ? 
C1 C2 1.378(1) . ? 
C2 C3 1.414(1) . ? 
C2 H2A 1.07(1) . ? 
C3 C4 1.370(1) . ? 
C3 H3 1.05(1) . ? 
C4 C10 1.422(1) . ? 
C4 H4 1.08(1) . ? 
C5 C10 1.420(1) . ? 
C5 C6 1.372(1) . ? 
C5 H5 1.08(1) . ? 
C6 C7 1.415(1) . ? 
C6 H6 1.05(1) . ? 
C7 C8 1.376(1) . ? 
C7 H7 1.07(1) . ? 
C8 C9 1.436(1) . ? 
C9 C10 1.431(1) . ? 
C11 H11B 1.05(1) . ? 
C11 H11A 1.07(1) . ? 
C11 H11C 1.09(1) . ? 
C12 H12C 1.05(1) . ? 
C12 H12B 1.07(1) . ? 
C12 H12A 1.08(1) . ? 
C13 H13A 1.03(1) . ? 
C13 H13B 1.04(1) . ? 
C13 H13C 1.06(1) . ? 
C14 H14A 1.03(1) . ? 
C14 H14B 1.04(1) . ? 
C14 H14C 1.05(1) . ? 

loop_
_geom_angle_atom_site_label_1        
_geom_angle_atom_site_label_2        
_geom_angle_atom_site_label_3        
_geom_angle                          
_geom_angle_site_symmetry_1          
_geom_angle_site_symmetry_3          
_geom_angle_publ_flag                
O1 H1C O2 179(1) . . ? 
H1A O1 H1C 111(1) . . ? 
H1A O1 H1B 111(1) . . ? 
H1B O1 H1C 110(1) . . ? 
H2B O2 H1C 108(1) . . ? 
H2B O2 H2C 109(1) . . ? 
H2C O2 H1C 108(1) . . ? 
N1 C1 C9 118.60(7) . . ? 
N1 C1 C2 120.80(6) . . ? 
N1 C12 H12C 108.0(6) . . ? 
N1 C12 H12B 111.4(7) . . ? 
N1 C12 H12A 109.5(7) . . ? 
N1 C11 H11B 112.1(7) . . ? 
N1 C11 H11A 109.1(6) . . ? 
N1 C11 H11C 108.5(6) . . ? 
N2 C8 C9 118.51(6) . . ? 
N2 C8 C7 120.10(8) . . ? 
N2 C14 H14A 111.4(6) . . ? 
N2 C14 H14B 108.3(6) . . ? 
N2 C14 H14C 108.0(6) . . ? 
N2 C13 H13A 110.3(7) . . ? 
N2 C13 H13B 109.4(6) . . ? 
N2 C13 H13C 107.6(6) . . ? 
C1 N1 C12 111.97(6) . . ? 
C1 N1 C11 111.76(7) . . ? 
C1 C9 C8 124.92(9) . . ? 
C1 C9 C10 117.78(8) . . ? 
C1 C2 C3 120.96(8) . . ? 
C1 C2 H2A 117.9(7) . . ? 
C2 C1 C9 120.60(8) . . ? 
C2 C3 C4 120.10(9) . . ? 
C2 C3 H3 118.0(6) . . ? 
C3 C4 C10 120.65(9) . . ? 
C3 C4 H4 122.9(6) . . ? 
C3 C2 H2A 121.1(7) . . ? 
C4 C10 C9 119.90(10) . . ? 
C4 C10 C5 120.21(8) . . ? 
C4 C3 H3 121.9(7) . . ? 
C5 C10 C9 119.88(9) . . ? 
C5 C6 C7 120.0(1) . . ? 
C5 C6 H6 121.3(7) . . ? 
C6 C5 C10 120.98(10) . . ? 
C6 C5 H5 121.8(7) . . ? 
C6 C7 C8 120.4(1) . . ? 
C6 C7 H7 120.1(6) . . ? 
C7 C8 C9 121.37(9) . . ? 
C7 C6 H6 118.7(6) . . ? 
C8 N2 C14 112.63(7) . . ? 
C8 N2 C13 112.04(7) . . ? 
C8 N2 H2 101.1(5) . . ? 
C8 C9 C10 117.30(7) . . ? 
C8 C7 H7 119.4(6) . . ? 
C10 C5 H5 117.2(6) . . ? 
C10 C4 H4 116.5(6) . . ? 
C11 N1 C12 111.34(7) . . ? 
C13 N2 C14 110.89(8) . . ? 
C13 N2 H2 108.8(5) . . ? 
C14 N2 H2 110.9(5) . . ? 
H11A C11 H11B 110.9(9) . . ? 
H11A C11 H11C 109.0(8) . . ? 
H11B C11 H11C 107.1(9) . . ? 
H12A C12 H12C 108.9(9) . . ? 
H12A C12 H12B 109.2(10) . . ? 
H12B C12 H12C 109.8(9) . . ? 
H13A C13 H13B 110.8(9) . . ? 
H13A C13 H13C 109.1(9) . . ? 
H13B C13 H13C 109.6(8) . . ? 
H14A C14 H14B 107.8(9) . . ? 
H14A C14 H14C 110.8(9) . . ? 
H14B C14 H14C 110.5(8) . . ? 

loop_
_geom_torsion_atom_site_label_1      
_geom_torsion_atom_site_label_2      
_geom_torsion_atom_site_label_3      
_geom_torsion_atom_site_label_4      
_geom_torsion                        
_geom_torsion_site_symmetry_1        
_geom_torsion_site_symmetry_2        
_geom_torsion_site_symmetry_3        
_geom_torsion_site_symmetry_4        
_geom_torsion_publ_flag              
O1 H1C O2 H2B 144(1) . . . . ? 
O1 H1C O2 H2C -98(1) . . . . ? 
O2 H1C O1 H1B -87(1) . . . . ? 
O2 H1C O1 H1A 36(1) . . . . ? 
N1 C1 C9 C8 -1.26(7) . . . . ? 
N1 C1 C9 C10 179.26(7) . . . . ? 
N1 C1 C2 C3 179.92(9) . . . . ? 
N1 C1 C2 H2A 0.14(60) . . . . ? 
N2 C8 C9 C1 -3.13(7) . . . . ? 
N2 C8 C9 C10 176.35(6) . . . . ? 
N2 C8 C7 C6 -176.83(7) . . . . ? 
N2 C8 C7 H7 2.7(6) . . . . ? 
C1 N1 C12 H12C -172.4(8) . . . . ? 
C1 N1 C12 H12B 67.0(6) . . . . ? 
C1 N1 C12 H12A -54.0(7) . . . . ? 
C1 N1 C11 H11B -67.3(6) . . . . ? 
C1 N1 C11 H11A 55.9(6) . . . . ? 
C1 N1 C11 H11C 174.6(8) . . . . ? 
C1 C9 C8 C7 178.48(8) . . . . ? 
C1 C9 C10 C5 -179.80(7) . . . . ? 
C1 C9 C10 C4 1.16(7) . . . . ? 
C1 C2 C3 C4 0.49(8) . . . . ? 
C1 C2 C3 H3 -178.9(9) . . . . ? 
C2 C1 N1 C12 -58.74(7) . . . . ? 
C2 C1 N1 C11 66.96(7) . . . . ? 
C2 C1 C9 C8 179.37(8) . . . . ? 
C2 C1 C9 C10 -0.11(8) . . . . ? 
C2 C3 C4 C10 0.58(8) . . . . ? 
C2 C3 C4 H4 -178.4(8) . . . . ? 
C3 C4 C10 C9 -1.41(8) . . . . ? 
C3 C4 C10 C5 179.55(10) . . . . ? 
C3 C2 C1 C9 -0.72(8) . . . . ? 
C4 C10 C9 C8 -178.36(6) . . . . ? 
C4 C10 C5 C6 -179.75(10) . . . . ? 
C4 C10 C5 H5 1.4(5) . . . . ? 
C4 C3 C2 H2A -179.7(9) . . . . ? 
C5 C10 C9 C8 0.68(7) . . . . ? 
C5 C10 C4 H4 -1.4(6) . . . . ? 
C5 C6 C7 C8 0.41(8) . . . . ? 
C5 C6 C7 H7 -179.1(9) . . . . ? 
C6 C5 C10 C9 1.20(8) . . . . ? 
C6 C7 C8 C9 1.54(8) . . . . ? 
C7 C8 N2 C14 -59.93(7) . . . . ? 
C7 C8 N2 C13 65.92(7) . . . . ? 
C7 C8 N2 H2 -178.3(5) . . . . ? 
C7 C8 C9 C10 -2.04(8) . . . . ? 
C7 C6 C5 C10 -1.78(8) . . . . ? 
C7 C6 C5 H5 177.0(8) . . . . ? 
C8 N2 C14 H14A 63.4(6) . . . . ? 
C8 N2 C14 H14B -55.0(6) . . . . ? 
C8 N2 C14 H14C -174.7(8) . . . . ? 
C8 N2 C13 H13A -69.6(6) . . . . ? 
C8 N2 C13 H13B 52.6(6) . . . . ? 
C8 N2 C13 H13C 171.5(8) . . . . ? 
C8 C7 C6 H6 178.9(8) . . . . ? 
C9 C1 N1 C12 121.89(8) . . . . ? 
C9 C1 N1 C11 -112.41(8) . . . . ? 
C9 C1 C2 H2A 179.5(9) . . . . ? 
C9 C8 N2 C14 121.66(8) . . . . ? 
C9 C8 N2 C13 -112.49(8) . . . . ? 
C9 C8 N2 H2 3.3(5) . . . . ? 
C9 C8 C7 H7 -179.0(9) . . . . ? 
C9 C10 C5 H5 -177.6(8) . . . . ? 
C9 C10 C4 H4 177.6(8) . . . . ? 
C10 C5 C6 H6 179.7(8) . . . . ? 
C10 C4 C3 H3 179.9(9) . . . . ? 
C11 N1 C12 H12C 61.7(6) . . . . ? 
C11 N1 C12 H12B -58.9(6) . . . . ? 
C11 N1 C12 H12A -179.9(9) . . . . ? 
C12 N1 C11 H11B 58.7(7) . . . . ? 
C12 N1 C11 H11A -178.1(10) . . . . ? 
C12 N1 C11 H11C -59.4(6) . . . . ? 
C13 N2 C14 H14A -63.1(6) . . . . ? 
C13 N2 C14 H14B 178.5(9) . . . . ? 
C13 N2 C14 H14C 58.8(6) . . . . ? 
C14 N2 C13 H13A 57.2(6) . . . . ? 
C14 N2 C13 H13B 179.3(9) . . . . ? 
C14 N2 C13 H13C -61.7(6) . . . . ? 
H2 N2 C14 H14A 176(1) . . . . ? 
H2 N2 C14 H14B 57.4(8) . . . . ? 
H2 N2 C14 H14C -62.2(7) . . . . ? 
H2 N2 C13 H13A 179(1) . . . . ? 
H2 N2 C13 H13B -58.4(8) . . . . ? 
H2 N2 C13 H13C 60.6(8) . . . . ? 
H2A C2 C3 H3 0.89(91) . . . . ? 
H3 C3 C4 H4 1.0(9) . . . . ? 
H5 C5 C6 H6 -1.5(9) . . . . ? 
H6 C6 C7 H7 -0.56(89) . . . . ? 

loop_
_geom_hbond_atom_site_label_D        
_geom_hbond_atom_site_label_H        
_geom_hbond_atom_site_label_A        
_geom_hbond_distance_DH              
_geom_hbond_distance_HA              
_geom_hbond_distance_DA              
_geom_hbond_angle_DHA                
_geom_hbond_site_symmetry_A          
O1 H1A CL2 0.75(1) 2.21(1) 2.9592(8) 179(1)  2_546   
O2 H2C CL1 0.74(1) 2.25(1) 2.9883(9) 176(1)  2_546   
C14 H14B CL1 1.04(1) 2.86(1) 3.5239(9) 122.4(7)  2_546   
O1 H1B CL1 0.72(1) 2.26(1) 2.9776(9) 178(1)  1_555   
O2 H2B CL2 0.71(1) 2.31(1) 3.0201(9) 176(2)  1_555   
O1 H1C O2 1.19(2) 1.23(2) 2.421(1) 179(1)  1_555   
N2 H2 CL2 1.20(1) 3.095(9) 3.5911(7) 104.7(5)  1_555   
N2 H2 N1 1.20(1) 1.45(1) 2.6004(10) 157.6(7)  1_555   
N2 H2 C1 1.20(1) 2.21(1) 2.959(1) 117.0(5)  1_555   
N2 H2 C11 1.20(1) 2.41(1) 3.471(1) 146.8(7)  1_555   
N2 H2 C12 1.20(1) 2.43(1) 3.531(1) 151.9(7)  1_555   
C13 H13A C7 1.03(1) 2.88(1) 3.055(1) 90.1(9)  1_555   
C14 H14A C7 1.03(1) 2.793(10) 3.015(1) 92.3(7)  1_555   
C14 H14C CL2 1.05(1) 2.76(1) 3.577(1) 134.6(9)  1_555   

loop_
_publ_author_name      
_publ_author_address   
,'?'  
; ? 
;  

_publ_requested_journal          '?' 
_publ_contact_author                ? 
_publ_contact_author_phone        '?' 
_publ_contact_author_fax          '?' 
_publ_contact_author_email        '?' 
_publ_section_title 
;  
 ?  
;  
_publ_section_comment  
;  
 ?  
;  
_publ_section_references 
;  
 ?  
;  
