# Supplementary material for: Yes, one can obtain better quality structures from routine X-ray data collection
Source: IUCrJ. 2016 Jan 1;3(Pt 1):61–70. doi: 10.1107/S2052252515020941 (PMC4704080; doi:10.1107/S2052252515020941)
Supplement: Supplementary file 3 [file m-03-00061-sup3.zip › X-ray/DMAN_TAAM/DMAN_TAAM_46.cif]

data_I  
_audit_creation_method             'MoPro12'     
_chemical_name_systematic            ? 
_chemical_name_common                ? 
_chemical_formula_moiety             'C14 H24 N2 O2 Cl2'
_chemical_formula_sum                'C14 H24 N2 O2 Cl2'
_chemical_formula_weight             323.246
_chemical_absolute_configuration     '-'

_symmetry_cell_setting               monoclinic   
_symmetry_space_group_name_H-M       'P ?'
_symmetry_space_group_name_Hall      'P ?'

loop_
_atom_type_symbol                      
_atom_type_description                 
_atom_type_scat_dispersion_real        
_atom_type_scat_dispersion_imag        
_atom_type_scat_source                 
 'C' 'C'    0.0033   0.0016
'Su & Coppens. Acta. Cryst. (1997) A53, 749-762. '                    
 'H' 'H'    0.0000   0.0000
'Su & Coppens. Acta. Cryst. (1997) A53, 749-762. '                    
 'N' 'N'    0.0061   0.0033
'Su & Coppens. Acta. Cryst. (1997) A53, 749-762. '                    
 'O' 'O'    0.0106   0.0060
'Su & Coppens. Acta. Cryst. (1997) A53, 749-762. '                    
 'Cl' 'Cl'    0.1484   0.1585
'Su & Coppens. Acta. Cryst. (1997) A53, 749-762. '                    

loop_
_symmetry_equiv_pos_as_xyz           
'x, y, z'
'-x+1/2, y+1/2, -z+1/2'
'-x, -y, -z'
'x-1/2, -y-1/2, z-1/2'
_cell_length_a                10.085 
_cell_length_b                9.811 
_cell_length_c                17.915 
_cell_angle_alpha             90.00 
_cell_angle_beta              101.64 
_cell_angle_gamma             90.00 
_cell_volume                   1736.1 
_cell_formula_units_Z                4
_cell_measurement_temperature        ?
_cell_measurement_reflns_used        ?
_cell_measurement_theta_min          ?
_cell_measurement_theta_max          ?
_exptl_crystal_description           ? 
_exptl_crystal_colour                ? 
_exptl_crystal_size_max              ? 
_exptl_crystal_size_mid              ? 
_exptl_crystal_size_min              ? 
_exptl_crystal_density_meas          ? 
_exptl_crystal_density_diffrn       1.237
_exptl_crystal_density_method       'not measured' 
_exptl_crystal_F_000                 688
_exptl_absorpt_process_details       ?  
_exptl_absorpt_coefficient_mu        ?  
_exptl_absorpt_correction_type       ?  
_exptl_absorpt_correction_T_min      ?  
_exptl_absorpt_correction_T_max      ?  
_exptl_special_details               
;
?
;
_diffrn_ambient_temperature          ?  
_diffrn_radiation_wavelength        0.71073
_diffrn_radiation_type              MoK\a 
_diffrn_radiation_source          'fine-focus sealed tube' 
_diffrn_radiation_monochromator      ? 
_diffrn_measurement_device_type      ? 
_diffrn_measurement_method           ? 
_diffrn_detector_area_resol_mean     ? 
_diffrn_standards_number             ? 
_diffrn_standards_interval_count     ? 
_diffrn_standards_interval_time      ? 
_diffrn_standards_decay_%            ? 
_diffrn_reflns_number                ? 
_diffrn_reflns_av_R_equivalents      ? 
_diffrn_reflns_av_sigmaI/netI        0.00797
_diffrn_reflns_limit_h_min         -11
_diffrn_reflns_limit_h_max          10
_diffrn_reflns_limit_k_min           0
_diffrn_reflns_limit_k_max          10
_diffrn_reflns_limit_l_min           0
_diffrn_reflns_limit_l_max          19
_diffrn_reflns_theta_min            2.15
_diffrn_reflns_theta_max           23.00
_reflns_number_total                  2480
_reflns_number_gt                     2347
_reflns_threshold_expression         >2.0sigma(I)
_computing_data_collection           ? 
_computing_cell_refinement           ? 
_computing_data_reduction            ? 
_computing_structure_solution        ? 
_computing_structure_refinement      'MoPro (J. Appl. Cryst. 2005, 38, 38-54)'
_computing_molecular_graphics        ? 
_computing_publication_material      ? 
_iucr_refine_instructions_details  
; 
# ! MoPro 12.6 30/09/2015 12:43:32 C:\Users\user\Desktop\Praca_z_ANIA\TAAM_DMAN_Frag\Nowy\DMAN_TAAM_46\mopro_lsdb_dman_frag_01.par 
# ! reflections hkl file : C:\Users\user\Desktop\Praca_z_ANIA\TAAM_DMAN_Frag\Nowy\DMAN_TAAM_46\sortav_freeformat.hkl refin. vs. F^2 
# ! atomic table file : C:\Users\user\Desktop\Programy_Krys\MoPro\MoProSuite\LibMoPro\mopro.tab 
# ! wave functions file : C:\Users\user\Desktop\Programy_Krys\MoPro\MoProSuite\LibMoPro\WAVEF_Su_Coppens_relativistic 
# ! RF factor = 1.511 % RI factor = 2.108% 
# ! wR2F factor = 1.784 % wR2I factor = 3.473% 
# ! g.o.f.(F**2) = 4.096 Nvar= 277 Nref= 2480 Nfree= 0 0.05<sinT/l< 0.55 
#  
# WSIG 1.00000 ! weighting scheme 
#  ! SPACE GROUP P ? 
#  
# CELL 10.0850 9.8110 17.9150 90.0000 101.6390 90.0000 0.71073 
# ZERR 0.0000 0.0000 0.0000 0.0000 0.0000 0.0000 
#  
# SYMM 2 P CENTRO 
#  X , Y, Z 
#  1/2-X , 1/2+Y, 1/2-Z 
#  
# SCALE 1 0.191878 
#  
# FMULT 1.00000 
#  
# UOVER 0.00000 0.00000 0.00000 0.00000 0.00000 0.00000 ANI 
#  
# SOLVT 0.00000 50.00000 
#  
# EXTIN 0.00000 GAUSSIAN ISOT TYP1 ! G*10^4 
#  
#  
# DUMMY 5 
# DUMY 0.10452 0.64858 0.72020 D1 0 ! atom # 45 
# DUMY 0.41490 0.65697 0.77681 D2 0 ! atom # 46 
# DUMY 0.81192 0.87871 0.83979 D3 0 ! atom # 47 
# DUMY 1.09203 0.75114 0.96610 D4 0 ! atom # 48 
# DUMY 0.98695 0.65519 1.06684 D5 0 ! atom # 49 
#  
# KAPPA 15 
#  1.000000 1.000000 ! # 1 1 MOL CL1 2x 
#  1.000000 1.000000 ! # 2 1 MOL O1 2x 
#  1.000000 1.000000 ! # 3 1 MOL H1A 4x 
#  1.000000 1.000000 ! # 4 1 MOL H1C 1x 
#  0.993000 1.056000 ! # 5 1 MOL N1 1x 
#  1.000000 1.000000 ! # 6 1 MOL N2 1x 
#  0.998000 0.872000 ! # 7 1 MOL C1 1x 
#  1.004000 0.909000 ! # 8 1 MOL C2 6x 
#  1.004000 0.917000 ! # 9 1 MOL C8 1x 
#  1.004000 0.903000 ! # 10 1 MOL C9 2x 
#  1.022000 0.929000 ! # 11 1 MOL C11 2x 
#  1.026000 0.973000 ! # 12 1 MOL C13 2x 
#  1.167000 1.248000 ! # 13 1 MOL H2 1x 
#  1.110000 1.158000 ! # 14 1 MOL H2A 6x 
#  1.094000 1.156000 ! # 15 1 MOL H11A 12x 
#  
# ATOMS 44 
#  
# ATOM 1 CL1 MOL 1 0.012200 0.900906 0.668044 1.0000 1 Cl 
#  XY H1B O1 HEX K1 V0 M0 Q0 
# UANI 0.022883 0.019502 0.024404 -.000012 -.000145 0.001371 
#  8.00000 0. 0. 0. 0. 0. 0. 0. 0. 0. 
#  0. 0. 0. 0. 0. 0. 0. 
#  0. 0. 0. 0. 0. 0. 0. 0. 0. 
#  
# ATOM 2 CL2 MOL 1 0.477261 0.909049 0.846020 1.0000 1 Cl 
#  XY H2B H14C HEX K1 V0 M0 Q0 
# UANI 0.019692 0.019272 0.024626 0.001257 0.005582 0.002781 
#  8.00000 0. 0. 0. 0. 0. 0. 0. 0. 0. 
#  0. 0. 0. 0. 0. 0. 0. 
#  0. 0. 0. 0. 0. 0. 0. 0. 0. 
#  
# ATOM 3 O1 MOL 1 0.139667 0.649468 0.743353 1.0000 1 O 
#  XY D1 H1C HEX K2 V0 M0 Q0 
# UANI 0.034795 0.015145 0.022067 0.000556 0.000933 -.000918 
#  5.99564 0. 0. 0. 0. 0. 0. 0. 0. 0. 
#  0. 0. 0. 0. 0. 0. 0. 
#  0. 0. 0. 0. 0. 0. 0. 0. 0. 
#  
# ATOM 4 O2 MOL 1 0.382491 0.658532 0.752528 1.0000 1 O 
#  XY D2 H1C HEX K2 V0 M0 Q0 
# UANI 0.034617 0.018467 0.029918 -.000594 -.001044 0.002208 
#  5.99564 0. 0. 0. 0. 0. 0. 0. 0. 0. 
#  0. 0. 0. 0. 0. 0. 0. 
#  0. 0. 0. 0. 0. 0. 0. 0. 0. 
#  
# ATOM 5 H1A MOL 1 0.110727 0.587896 0.720804 1.0000 1 H 
#  ZY O1 H1B QUA K3 V0 M0 Q0 
# UISO 0.004932 
#  0.99564 0. 0. 0. 0. 0. 0. 0. 0. 0. 
#  
# ATOM 6 H1B MOL 1 0.108763 0.712216 0.725688 1.0000 1 H 
#  ZY O1 H1A QUA K3 V0 M0 Q0 
# UISO 0.004908 
#  0.99564 0. 0. 0. 0. 0. 0. 0. 0. 0. 
#  
# ATOM 7 H2B MOL 1 0.408816 0.718651 0.774560 1.0000 1 H 
#  ZY O2 H2C QUA K3 V0 M0 Q0 
# UISO 0.008288 
#  0.99564 0. 0. 0. 0. 0. 0. 0. 0. 0. 
#  
# ATOM 8 H2C MOL 1 0.412260 0.596989 0.772687 1.0000 1 H 
#  ZY O2 H2B QUA K3 V0 M0 Q0 
# UISO 0.008452 
#  0.99564 0. 0. 0. 0. 0. 0. 0. 0. 0. 
#  
# ATOM 9 H1C MOL 1 0.258808 0.654274 0.748457 1.0000 1 H 
#  ZX O1 H2B QUA K4 V0 M0 Q0 
# UISO 0.040499 
#  0.99564 0. 0. 0. 0. 0. 0. 0. 0. 0. 
#  
# ATOM 10 N1 MOL 1 0.834652 0.842207 0.882531 1.0000 1 N 
#  XY D3 C1 HEX K5 V0 M0 Q0 
# UANI 0.015526 0.016654 0.018038 0.001363 0.004182 0.001762 
#  5.00387 0. -.016 -.038 0. -.047 0. 0. -.065 0.040 
#  0. 0.112 -.018 0. 0. 0. 0.028 
#  0. 0. 0. 0.018 0.011 0. 0. 0. 0. 
#  
# ATOM 11 N2 MOL 1 0.725553 0.751831 0.992663 1.0000 1 N 
#  XY C8 H2 HEX K6 V0 M0 Q0 
# UANI 0.015931 0.014788 0.016299 -.000330 0.005303 -.001442 
#  4.99564 0. 0. 0. 0. 0. 0. 0. 0. 0. 
#  0. 0. 0. 0. 0. 0. 0. 
#  0. 0. 0. 0. 0. 0. 0. 0. 0. 
#  
# ATOM 12 C1 MOL 1 0.966233 0.796565 0.924775 1.0000 1 C 
#  XY D4 C2 HEX K7 V0 M0 Q0 
# UANI 0.017182 0.015760 0.016375 -.000425 0.005823 0.000854 
#  4.05792 0. 0.082 0. 0. -.187 0. 0. -.074 0. 
#  0. 0.041 0. 0. 0. -.338 0. 
#  0.028 0. 0. -.018 0. 0. 0. 0.028 0. 
#  
# ATOM 13 C2 MOL 1 1.081954 0.818990 0.896780 1.0000 1 C 
#  XY D4 C1 HEX K8 V0 M0 Q0 
# UANI 0.017740 0.021991 0.022166 0.000834 0.007978 0.004135 
#  3.88564 0. 0.056 0. 0. -.180 0. 0. -.029 0. 
#  0. 0.030 0. 0. 0. -.264 0. 
#  0.020 0. 0. -.019 0. 0. 0. 0. 0. 
#  
# ATOM 14 C3 MOL 1 1.209707 0.775166 0.937576 1.0000 1 C 
#  XY D4 C4 HEX K8 V0 M0 Q0 
# UANI 0.016818 0.023970 0.027612 0.000394 0.009371 0.003537 
#  3.88564 0. 0.056 0. 0. -.180 0. 0. -.029 0. 
#  0. 0.030 0. 0. 0. -.264 0. 
#  0.020 0. 0. -.019 0. 0. 0. 0. 0. 
#  
# ATOM 15 C4 MOL 1 1.219752 0.708408 1.005691 1.0000 1 C 
#  XY D4 C3 HEX K8 V0 M0 Q0 
# UANI 0.015569 0.019298 0.024643 0.000606 0.005383 0.000476 
#  3.88564 0. 0.056 0. 0. -.180 0. 0. -.029 0. 
#  0. 0.030 0. 0. 0. -.264 0. 
#  0.020 0. 0. -.019 0. 0. 0. 0. 0. 
#  
# ATOM 16 C5 MOL 1 1.113739 0.611129 1.106163 1.0000 1 C 
#  XY D5 C6 HEX K8 V0 M0 Q0 
# UANI 0.020711 0.021423 0.017699 0.002594 0.002540 0.001808 
#  3.88564 0. 0.056 0. 0. -.180 0. 0. -.029 0. 
#  0. 0.030 0. 0. 0. -.264 0. 
#  0.020 0. 0. -.019 0. 0. 0. 0. 0. 
#  
# ATOM 17 C6 MOL 1 1.001412 0.583686 1.135934 1.0000 1 C 
#  XY D5 C5 HEX K8 V0 M0 Q0 
# UANI 0.023831 0.026966 0.017250 0.003358 0.005027 0.005709 
#  3.88564 0. 0.056 0. 0. -.180 0. 0. -.029 0. 
#  0. 0.030 0. 0. 0. -.264 0. 
#  0.020 0. 0. -.019 0. 0. 0. 0. 0. 
#  
# ATOM 18 C7 MOL 1 0.872375 0.628719 1.097517 1.0000 1 C 
#  XY D5 C8 HEX K8 V0 M0 Q0 
# UANI 0.020596 0.023771 0.016479 0.000989 0.006157 0.002762 
#  3.88564 0. 0.056 0. 0. -.180 0. 0. -.029 0. 
#  0. 0.030 0. 0. 0. -.264 0. 
#  0.020 0. 0. -.019 0. 0. 0. 0. 0. 
#  
# ATOM 19 C8 MOL 1 0.858398 0.699398 1.030031 1.0000 1 C 
#  XY D5 C7 HEX K9 V0 M0 Q0 
# UANI 0.019476 0.013923 0.014291 -.002154 0.007153 -.001485 
#  3.91159 0. 0.172 0. 0. -.063 0. 0. -.173 0. 
#  0. 0.031 0. 0. 0. -.249 0. 
#  0. 0. 0. -.020 0. 0. 0. 0.013 0. 
#  
# ATOM 20 C9 MOL 1 0.972496 0.726627 0.995680 1.0000 1 C 
#  XY C10 C8 HEX K10 V0 M0 Q0 
# UANI 0.016278 0.013829 0.014905 -.000530 0.004640 -.000742 
#  3.95815 0. 0. 0. 0. -.170 0. 0. 0. 0. 
#  0. 0. 0.011 0. 0. 0.279 0. 
#  0.012 0. 0. 0. -.012 0. 0. 0.008 0. 
#  
# ATOM 21 C10 MOL 1 1.102308 0.681307 1.035809 1.0000 1 C 
#  XY C9 C5 HEX K10 V0 M0 Q0 
# UANI 0.016076 0.015865 0.018088 0.000695 0.003386 -.000798 
#  3.95815 0. 0. 0. 0. -.170 0. 0. 0. 0. 
#  0. 0. 0.011 0. 0. 0.279 0. 
#  0.012 0. 0. 0. -.012 0. 0. 0.008 0. 
#  
# ATOM 22 C11 MOL 1 0.792414 0.766308 0.810130 1.0000 1 C 
#  ZX N1 H11C HEX K11 V0 M0 Q0 
# UANI 0.022761 0.035242 0.017869 0.003150 0.003529 -.000641 
#  3.58938 0. 0. 0. -.025 -.086 0. 0. 0. 0. 
#  0.271 0. 0. 0. 0. 0.203 0. 
#  0.080 0. 0. 0. 0. -.086 0. 0. 0. 
#  
# ATOM 23 C12 MOL 1 0.831327 0.990973 0.869428 1.0000 1 C 
#  ZX N1 H12C HEX K11 V0 M0 Q0 
# UANI 0.022452 0.020768 0.046817 0.002273 0.007939 0.010104 
#  3.58938 0. 0. 0. -.025 -.086 0. 0. 0. 0. 
#  0.271 0. 0. 0. 0. 0.203 0. 
#  0.080 0. 0. 0. 0. -.086 0. 0. 0. 
#  
# ATOM 24 C13 MOL 1 0.676153 0.860033 1.038458 1.0000 1 C 
#  ZX N2 H13A HEX K12 V0 M0 Q0 
# UANI 0.025135 0.022834 0.022107 0.002916 0.006619 -.001620 
#  3.45712 0. 0. 0. -.064 -.151 0. 0. 0. 0. 
#  0.210 0. 0. 0. 0. 0.183 0. 
#  0.070 0. 0. 0. 0. -.066 0. 0. 0. 
#  
# ATOM 25 C14 MOL 1 0.622982 0.642173 0.972414 1.0000 1 C 
#  ZX N2 H14C HEX K12 V0 M0 Q0 
# UANI 0.020566 0.021067 0.023633 -.000981 0.002939 0.001944 
#  3.45712 0. 0. 0. -.064 -.151 0. 0. 0. 0. 
#  0.210 0. 0. 0. 0. 0.183 0. 
#  0.070 0. 0. 0. 0. -.066 0. 0. 0. 
#  
# ATOM 26 H2 MOL 1 0.751386 0.801966 0.936948 1.0000 1 H 
#  ZY N2 C8 QUA K13 V0 M0 Q0 
# UISO 0.022948 
#  0.79859 0. 0. 0. 0.157 0.069 0. 0. 0. 0. 
#  
# ATOM 27 H2A MOL 1 1.072080 0.870560 0.843431 1.0000 1 H 
#  ZY C2 C1 QUA K14 V0 M0 Q0 
# UISO 0.038326 
#  1.01264 0. 0. 0. 0.182 0.086 0. 0. 0. 0. 
#  
# ATOM 28 H3 MOL 1 1.294890 0.796180 0.914421 1.0000 1 H 
#  ZY C3 C4 QUA K14 V0 M0 Q0 
# UISO 0.037239 
#  1.01264 0. 0. 0. 0.182 0.086 0. 0. 0. 0. 
#  
# ATOM 29 H4 MOL 1 1.315351 0.675130 1.039701 1.0000 1 H 
#  ZY C4 C3 QUA K14 V0 M0 Q0 
# UISO 0.032590 
#  1.01264 0. 0. 0. 0.182 0.086 0. 0. 0. 0. 
#  
# ATOM 30 H5 MOL 1 1.214295 0.582758 1.135521 1.0000 1 H 
#  ZY C5 C6 QUA K14 V0 M0 Q0 
# UISO 0.033997 
#  1.01264 0. 0. 0. 0.182 0.086 0. 0. 0. 0. 
#  
# ATOM 31 H6 MOL 1 1.009481 0.532329 1.187675 1.0000 1 H 
#  ZY C6 C5 QUA K14 V0 M0 Q0 
# UISO 0.037552 
#  1.01264 0. 0. 0. 0.182 0.086 0. 0. 0. 0. 
#  
# ATOM 32 H7 MOL 1 0.785026 0.609038 1.120881 1.0000 1 H 
#  ZY C7 C8 QUA K14 V0 M0 Q0 
# UISO 0.036275 
#  1.01264 0. 0. 0. 0.182 0.086 0. 0. 0. 0. 
#  
# ATOM 33 H11A MOL 1 0.793004 0.659417 0.822055 1.0000 1 H 
#  ZY C11 N1 QUA K15 V0 M0 Q0 
# UISO 0.053475 
#  1.07200 0. 0. 0. 0.185 0.085 0. 0. 0. 0. 
#  
# ATOM 34 H11B MOL 1 0.855163 0.788263 0.770648 1.0000 1 H 
#  ZY C11 N1 QUA K15 V0 M0 Q0 
# UISO 0.057884 
#  1.07200 0. 0. 0. 0.185 0.085 0. 0. 0. 0. 
#  
# ATOM 35 H11C MOL 1 0.690204 0.797290 0.783992 1.0000 1 H 
#  ZY C11 N1 QUA K15 V0 M0 Q0 
# UISO 0.047107 
#  1.07200 0. 0. 0. 0.185 0.085 0. 0. 0. 0. 
#  
# ATOM 36 H12A MOL 1 0.862892 1.043445 0.923208 1.0000 1 H 
#  ZY C12 N1 QUA K15 V0 M0 Q0 
# UISO 0.057751 
#  1.07200 0. 0. 0. 0.185 0.085 0. 0. 0. 0. 
#  
# ATOM 37 H12B MOL 1 0.895850 1.020173 0.832064 1.0000 1 H 
#  ZY C12 N1 QUA K15 V0 M0 Q0 
# UISO 0.055216 
#  1.07200 0. 0. 0. 0.185 0.085 0. 0. 0. 0. 
#  
# ATOM 38 H12C MOL 1 0.730603 1.018400 0.845655 1.0000 1 H 
#  ZY C12 N1 QUA K15 V0 M0 Q0 
# UISO 0.048824 
#  1.07200 0. 0. 0. 0.185 0.085 0. 0. 0. 0. 
#  
# ATOM 39 H13A MOL 1 0.652566 0.818526 1.086327 1.0000 1 H 
#  ZY C13 N2 QUA K15 V0 M0 Q0 
# UISO 0.044696 
#  1.07200 0. 0. 0. 0.185 0.085 0. 0. 0. 0. 
#  
# ATOM 40 H13B MOL 1 0.750178 0.935055 1.052352 1.0000 1 H 
#  ZY C13 N2 QUA K15 V0 M0 Q0 
# UISO 0.046104 
#  1.07200 0. 0. 0. 0.185 0.085 0. 0. 0. 0. 
#  
# ATOM 41 H13C MOL 1 0.588040 0.903125 1.004321 1.0000 1 H 
#  ZY C13 N2 QUA K15 V0 M0 Q0 
# UISO 0.042227 
#  1.07200 0. 0. 0. 0.185 0.085 0. 0. 0. 0. 
#  
# ATOM 42 H14A MOL 1 0.604710 0.593630 1.020417 1.0000 1 H 
#  ZY C14 N2 QUA K15 V0 M0 Q0 
# UISO 0.043119 
#  1.07200 0. 0. 0. 0.185 0.085 0. 0. 0. 0. 
#  
# ATOM 43 H14B MOL 1 0.661067 0.570078 0.939123 1.0000 1 H 
#  ZY C14 N2 QUA K15 V0 M0 Q0 
# UISO 0.045406 
#  1.07200 0. 0. 0. 0.185 0.085 0. 0. 0. 0. 
#  
# ATOM 44 H14C MOL 1 0.533534 0.686626 0.941421 1.0000 1 H 
#  ZY C14 N2 QUA K15 V0 M0 Q0 
# UISO 0.039679 
#  1.07200 0. 0. 0. 0.185 0.085 0. 0. 0. 0. 
#  
# ANHAR 0 3 ! number_of_anharmonic_atoms max_order 
# ! 1 ! atom number 
# ! 0.00E+00 0.00E+00 0.00E+00 0.00E+00 0.00E+00 0.00E+00 0.00E+00 0.00E+00 
# ! 0.00E+00 0.00E+00 
#  
#  
# STOP 
; 
_refine_special_details              
;
 Refinement of F^2^ against reflections.
 The threshold expression of F^2^ > 2sigma(F^2^) is
 used for calculating R-factors(gt) and is not
 relevant to the choice of reflections for refinement.
 R-factors based on F^2^ are statistically about twice
 as large as those based on F, and R-factors based on
 ALL data will be even larger.
;
_refine_ls_structure_factor_coef     Fsqd 
_refine_ls_matrix_type                full
_refine_ls_weighting_scheme          sigma
_refine_ls_weighting_details         ?
_atom_sites_solution_primary      direct 
_atom_sites_solution_secondary    difmap 
_atom_sites_solution_hydrogens    geom   
_refine_ls_hydrogen_treatment    refall
_refine_ls_extinction_method        'none'              
_refine_ls_abs_structure_details     ?
_refine_ls_abs_structure_Flack       ?
_refine_ls_number_reflns              2480
_refine_ls_number_parameters           277
_refine_ls_number_restraints             0
# R-factors: R(F)  &  wR2(I) 
_refine_ls_R_factor_all              0.0151
## R_factor_all computed for  I/sigmaI >   0.00
_refine_ls_R_factor_gt               0.0140
_refine_ls_wR_factor_ref             0.0347
_refine_ls_wR_factor_gt              0.0347
_refine_ls_goodness_of_fit_ref       3.987
_refine_ls_restrained_S_all          0.000
_refine_ls_shift/su_max              0.002
_refine_ls_shift/su_mean             0.000

_diffrn_measured_fraction_theta_max     0.998
_diffrn_reflns_theta_full               23.00
_diffrn_measured_fraction_theta_full    0.998
_refine_diff_density_max                ?
_refine_diff_density_min                ?
_refine_diff_density_rms                ?
###  to get diff_density_max min & rms : 
###  run MoPro  : WRIT FOUR   to create FOURier file 
###  run VMoPro : FOUR  FastFourierTransform   to get a 3D grid (Xplor format) on whole unit-cell
###             & GRID  STAT   to get max min rms statistics


loop_
_atom_site_type_symbol      
_atom_site_label            
_atom_site_fract_x          
_atom_site_fract_y          
_atom_site_fract_z          
_atom_site_U_iso_or_equiv   
_atom_site_adp_type         
_atom_site_occupancy        
_atom_site_calc_flag        
_atom_site_refinement_flag_posn  
_atom_site_refinement_flag_adp  
_atom_site_disorder_assembly
_atom_site_disorder_group   
Cl CL1 0.01220(2) 0.90091(2) 0.66804(1) 0.02295(2) Uani 1 d . . . .
Cl CL2 0.47726(2) 0.90905(2) 0.84602(1) 0.02104(2) Uani 1 d . . . .
O  O1 0.13967(7) 0.64947(8) 0.74335(4) 0.02468(6) Uani 1 d . . . .
O  O2 0.38249(7) 0.65853(8) 0.75253(4) 0.02873(6) Uani 1 d . . . .
H  H1A 0.111(1) 0.588(1) 0.7208(6) 0.005(3) Uiso 1 d U . . .
H  H1B 0.109(1) 0.712(1) 0.7257(6) 0.005(3) Uiso 1 d U . . .
H  H2B 0.409(1) 0.719(1) 0.7746(6) 0.008(3) Uiso 1 d U . . .
H  H2C 0.412(1) 0.597(1) 0.7727(6) 0.008(3) Uiso 1 d U . . .
H  H1C 0.259(1) 0.654(1) 0.7485(6) 0.040(4) Uiso 1 d U . . .
N  N1 0.83465(6) 0.84221(6) 0.88253(4) 0.01663(6) Uani 1 d . . . .
N  N2 0.72555(6) 0.75183(6) 0.99266(4) 0.01538(5) Uani 1 d . . . .
C  C1 0.96623(7) 0.79657(7) 0.92478(4) 0.01610(6) Uani 1 d . . . .
C  C2 1.08195(8) 0.81899(8) 0.89678(5) 0.02008(7) Uani 1 d . . . .
C  C3 1.20971(8) 0.77517(8) 0.93758(5) 0.02211(7) Uani 1 d . . . .
C  C4 1.21975(8) 0.70841(8) 1.00569(5) 0.01965(7) Uani 1 d . . . .
C  C5 1.11374(8) 0.61113(8) 1.10616(5) 0.02013(7) Uani 1 d . . . .
C  C6 1.00141(8) 0.58369(8) 1.13593(5) 0.02256(7) Uani 1 d . . . .
C  C7 0.87238(8) 0.62872(8) 1.09752(5) 0.01994(7) Uani 1 d . . . .
C  C8 0.85840(7) 0.69940(7) 1.03003(4) 0.01537(6) Uani 1 d . . . .
C  C9 0.97250(7) 0.72663(7) 0.99568(4) 0.01479(6) Uani 1 d . . . .
C  C10 1.10231(7) 0.68131(7) 1.03581(4) 0.01668(6) Uani 1 d . . . .
C  C11 0.79241(9) 0.76631(10) 0.81013(5) 0.02537(8) Uani 1 d . . . .
C  C12 0.83133(9) 0.99097(9) 0.86943(6) 0.02988(8) Uani 1 d . . . .
C  C13 0.67615(9) 0.86003(9) 1.03846(5) 0.02310(8) Uani 1 d . . . .
C  C14 0.62298(9) 0.64217(9) 0.97241(5) 0.02197(7) Uani 1 d . . . .
H  H2 0.7514(9) 0.8020(10) 0.9369(6) 0.023(2) Uiso 1 d U . . .
H  H2A 1.072(1) 0.871(1) 0.8434(6) 0.038(3) Uiso 1 d U . . .
H  H3 1.295(1) 0.7962(10) 0.9144(5) 0.037(3) Uiso 1 d U . . .
H  H4 1.315(1) 0.6751(9) 1.0397(5) 0.033(2) Uiso 1 d U . . .
H  H5 1.214(1) 0.5828(9) 1.1355(5) 0.034(2) Uiso 1 d U . . .
H  H6 1.0095(9) 0.532(1) 1.1877(6) 0.038(3) Uiso 1 d U . . .
H  H7 0.785(1) 0.6090(10) 1.1209(6) 0.036(3) Uiso 1 d U . . .
H  H11A 0.793(1) 0.659(1) 0.8221(6) 0.053(3) Uiso 1 d U . . .
H  H11B 0.855(1) 0.788(1) 0.7706(7) 0.058(3) Uiso 1 calc U . . .
H  H11C 0.690(1) 0.797(1) 0.7840(6) 0.047(3) Uiso 1 d U . . .
H  H12A 0.863(1) 1.043(1) 0.9232(7) 0.058(3) Uiso 1 calc U . . .
H  H12B 0.896(1) 1.020(1) 0.8321(7) 0.055(3) Uiso 1 calc U . . .
H  H12C 0.731(1) 1.018(1) 0.8457(6) 0.049(3) Uiso 1 d U . . .
H  H13A 0.653(1) 0.819(1) 1.0863(6) 0.045(3) Uiso 1 d U . . .
H  H13B 0.750(1) 0.935(1) 1.0524(6) 0.046(3) Uiso 1 d U . . .
H  H13C 0.588(1) 0.9031(10) 1.0043(6) 0.042(3) Uiso 1 d U . . .
H  H14A 0.6047(10) 0.594(1) 1.0204(6) 0.043(3) Uiso 1 d U . . .
H  H14B 0.661(1) 0.570(1) 0.9391(6) 0.045(3) Uiso 1 d U . . .
H  H14C 0.534(1) 0.6866(10) 0.9414(6) 0.040(3) Uiso 1 d U . . .

loop_ 
_atom_site_aniso_label 
_atom_site_aniso_U_11 
_atom_site_aniso_U_22 
_atom_site_aniso_U_33 
_atom_site_aniso_U_12 
_atom_site_aniso_U_13 
_atom_site_aniso_U_23 
CL1 0.0229(1) 0.0195(1) 0.0244(1) -0.000012(7) -0.00014(8) 0.00137(8)  
CL2 0.0197(1) 0.0193(1) 0.0246(1) 0.00126(7) 0.00558(8) 0.00278(7)  
O1 0.0348(4) 0.0151(3) 0.0221(3) 0.0006(3) 0.0009(3) -0.0009(3)  
O2 0.0346(4) 0.0185(4) 0.0299(4) -0.0006(3) -0.0010(3) 0.0022(3)  
N1 0.0155(3) 0.0167(3) 0.0180(3) 0.0014(2) 0.0042(3) 0.0018(3)  
N2 0.0159(3) 0.0148(3) 0.0163(3) -0.0003(2) 0.0053(3) -0.0014(3)  
C1 0.0172(4) 0.0158(4) 0.0164(4) -0.0004(3) 0.0058(3) 0.0009(3)  
C2 0.0177(4) 0.0220(4) 0.0222(4) 0.0008(3) 0.0080(4) 0.0041(3)  
C3 0.0168(4) 0.0240(4) 0.0276(5) 0.0004(3) 0.0094(4) 0.0035(3)  
C4 0.0156(4) 0.0193(4) 0.0246(5) 0.0006(3) 0.0054(3) 0.0005(3)  
C5 0.0207(4) 0.0214(4) 0.0177(4) 0.0026(3) 0.0025(4) 0.0018(3)  
C6 0.0238(4) 0.0270(4) 0.0173(4) 0.0034(3) 0.0050(4) 0.0057(3)  
C7 0.0206(4) 0.0238(4) 0.0165(4) 0.0010(3) 0.0062(4) 0.0028(3)  
C8 0.0195(4) 0.0139(4) 0.0143(4) -0.0022(3) 0.0072(3) -0.0015(3)  
C9 0.0163(4) 0.0138(4) 0.0149(4) -0.0005(3) 0.0046(3) -0.0007(3)  
C10 0.0161(4) 0.0159(4) 0.0181(4) 0.0007(3) 0.0034(3) -0.0008(3)  
C11 0.0228(5) 0.0352(5) 0.0179(5) 0.0032(4) 0.0035(4) -0.0006(4)  
C12 0.0225(5) 0.0208(4) 0.0468(6) 0.0023(3) 0.0079(5) 0.0101(4)  
C13 0.0251(5) 0.0228(4) 0.0221(5) 0.0029(4) 0.0066(4) -0.0016(4)  
C14 0.0206(4) 0.0211(4) 0.0236(5) -0.0010(3) 0.0029(4) 0.0019(4)  

_geom_special_details                
;                                    
;                                    

loop_
_geom_bond_atom_site_label_1         
_geom_bond_atom_site_label_2         
_geom_bond_distance                  
_geom_bond_site_symmetry_2           
_geom_bond_publ_flag                 
O1 H1C 1.19(1) . ? 
O1 H1B 0.73(1) . ? 
O1 H1A 0.75(1) . ? 
O2 H1C 1.24(1) . ? 
O2 H2B 0.73(1) . ? 
O2 H2C 0.74(1) . ? 
N1 C1 1.4591(9) . ? 
N1 C12 1.478(1) . ? 
N1 C11 1.482(1) . ? 
N2 C8 1.4649(9) . ? 
N2 C14 1.4858(10) . ? 
N2 C13 1.488(1) . ? 
N2 H2 1.19(1) . ? 
C1 C9 1.434(1) . ? 
C1 C2 1.378(1) . ? 
C2 C3 1.414(1) . ? 
C2 H2A 1.07(1) . ? 
C3 C4 1.371(1) . ? 
C3 H3 1.05(1) . ? 
C4 C10 1.422(1) . ? 
C4 H4 1.082(10) . ? 
C5 C10 1.420(1) . ? 
C5 C6 1.373(1) . ? 
C5 H5 1.08(1) . ? 
C6 C7 1.415(1) . ? 
C6 H6 1.04(1) . ? 
C7 C8 1.376(1) . ? 
C7 H7 1.07(1) . ? 
C8 C9 1.435(1) . ? 
C9 C10 1.431(1) . ? 
C11 H11B 1.06(1) . ? 
C11 H11A 1.07(1) . ? 
C11 H11C 1.09(1) . ? 
C12 H12C 1.05(1) . ? 
C12 H12B 1.06(1) . ? 
C12 H12A 1.08(1) . ? 
C13 H13A 1.02(1) . ? 
C13 H13B 1.04(1) . ? 
C13 H13C 1.06(1) . ? 
C14 H14A 1.03(1) . ? 
C14 H14B 1.05(1) . ? 
C14 H14C 1.05(1) . ? 

loop_
_geom_angle_atom_site_label_1        
_geom_angle_atom_site_label_2        
_geom_angle_atom_site_label_3        
_geom_angle                          
_geom_angle_site_symmetry_1          
_geom_angle_site_symmetry_3          
_geom_angle_publ_flag                
O1 H1C O2 179(1) . . ? 
H1A O1 H1C 111(1) . . ? 
H1A O1 H1B 111(1) . . ? 
H1B O1 H1C 110(1) . . ? 
H2B O2 H1C 108(1) . . ? 
H2B O2 H2C 109(1) . . ? 
H2C O2 H1C 108(1) . . ? 
N1 C1 C9 118.64(6) . . ? 
N1 C1 C2 120.71(6) . . ? 
N1 C12 H12C 107.8(6) . . ? 
N1 C12 H12B 111.7(7) . . ? 
N1 C12 H12A 109.6(6) . . ? 
N1 C11 H11B 112.1(7) . . ? 
N1 C11 H11A 109.2(6) . . ? 
N1 C11 H11C 108.5(6) . . ? 
N2 C8 C9 118.50(5) . . ? 
N2 C8 C7 120.04(7) . . ? 
N2 C14 H14A 111.3(6) . . ? 
N2 C14 H14B 108.1(6) . . ? 
N2 C14 H14C 108.0(5) . . ? 
N2 C13 H13A 109.9(6) . . ? 
N2 C13 H13B 109.4(6) . . ? 
N2 C13 H13C 107.6(6) . . ? 
C1 N1 C12 112.00(6) . . ? 
C1 N1 C11 111.75(7) . . ? 
C1 C9 C8 124.97(8) . . ? 
C1 C9 C10 117.77(7) . . ? 
C1 C2 C3 120.92(7) . . ? 
C1 C2 H2A 117.9(6) . . ? 
C2 C1 C9 120.65(7) . . ? 
C2 C3 C4 120.10(8) . . ? 
C2 C3 H3 118.1(6) . . ? 
C3 C4 C10 120.63(8) . . ? 
C3 C4 H4 122.9(6) . . ? 
C3 C2 H2A 121.2(6) . . ? 
C4 C10 C9 119.92(9) . . ? 
C4 C10 C5 120.17(7) . . ? 
C4 C3 H3 121.8(6) . . ? 
C5 C10 C9 119.91(8) . . ? 
C5 C6 C7 120.0(1) . . ? 
C5 C6 H6 121.1(7) . . ? 
C6 C5 C10 120.95(9) . . ? 
C6 C5 H5 121.8(6) . . ? 
C6 C7 C8 120.40(9) . . ? 
C6 C7 H7 120.3(6) . . ? 
C7 C8 C9 121.44(8) . . ? 
C7 C6 H6 118.8(6) . . ? 
C8 N2 C14 112.63(7) . . ? 
C8 N2 C13 112.07(6) . . ? 
C8 N2 H2 101.2(5) . . ? 
C8 C9 C10 117.26(6) . . ? 
C8 C7 H7 119.3(6) . . ? 
C10 C5 H5 117.2(6) . . ? 
C10 C4 H4 116.5(6) . . ? 
C11 N1 C12 111.35(7) . . ? 
C13 N2 C14 110.93(7) . . ? 
C13 N2 H2 108.8(5) . . ? 
C14 N2 H2 110.8(5) . . ? 
H11A C11 H11B 110.6(9) . . ? 
H11A C11 H11C 109.1(8) . . ? 
H11B C11 H11C 107.3(9) . . ? 
H12A C12 H12C 108.9(9) . . ? 
H12A C12 H12B 109.0(9) . . ? 
H12B C12 H12C 109.8(9) . . ? 
H13A C13 H13B 111.0(9) . . ? 
H13A C13 H13C 109.5(9) . . ? 
H13B C13 H13C 109.4(8) . . ? 
H14A C14 H14B 108.1(9) . . ? 
H14A C14 H14C 110.6(8) . . ? 
H14B C14 H14C 110.7(8) . . ? 

loop_
_geom_torsion_atom_site_label_1      
_geom_torsion_atom_site_label_2      
_geom_torsion_atom_site_label_3      
_geom_torsion_atom_site_label_4      
_geom_torsion                        
_geom_torsion_site_symmetry_1        
_geom_torsion_site_symmetry_2        
_geom_torsion_site_symmetry_3        
_geom_torsion_site_symmetry_4        
_geom_torsion_publ_flag              
O1 H1C O2 H2B 141(1) . . . . ? 
O1 H1C O2 H2C -101(1) . . . . ? 
O2 H1C O1 H1B -84(1) . . . . ? 
O2 H1C O1 H1A 39(1) . . . . ? 
N1 C1 C9 C8 -1.26(6) . . . . ? 
N1 C1 C9 C10 179.30(7) . . . . ? 
N1 C1 C2 C3 179.88(8) . . . . ? 
N1 C1 C2 H2A -0.03(58) . . . . ? 
N2 C8 C9 C1 -3.13(7) . . . . ? 
N2 C8 C9 C10 176.32(6) . . . . ? 
N2 C8 C7 C6 -176.81(7) . . . . ? 
N2 C8 C7 H7 2.6(5) . . . . ? 
C1 N1 C12 H12C -172.3(8) . . . . ? 
C1 N1 C12 H12B 67.0(6) . . . . ? 
C1 N1 C12 H12A -53.9(6) . . . . ? 
C1 N1 C11 H11B -67.2(6) . . . . ? 
C1 N1 C11 H11A 55.7(6) . . . . ? 
C1 N1 C11 H11C 174.5(8) . . . . ? 
C1 C9 C8 C7 178.47(7) . . . . ? 
C1 C9 C10 C5 -179.78(6) . . . . ? 
C1 C9 C10 C4 1.13(6) . . . . ? 
C1 C2 C3 C4 0.51(7) . . . . ? 
C1 C2 C3 H3 -178.9(9) . . . . ? 
C2 C1 N1 C12 -58.78(7) . . . . ? 
C2 C1 N1 C11 66.95(7) . . . . ? 
C2 C1 C9 C8 179.37(7) . . . . ? 
C2 C1 C9 C10 -0.07(7) . . . . ? 
C2 C3 C4 C10 0.57(7) . . . . ? 
C2 C3 C4 H4 -178.4(7) . . . . ? 
C3 C4 C10 C9 -1.40(7) . . . . ? 
C3 C4 C10 C5 179.52(9) . . . . ? 
C3 C2 C1 C9 -0.75(7) . . . . ? 
C4 C10 C9 C8 -178.35(6) . . . . ? 
C4 C10 C5 C6 -179.77(9) . . . . ? 
C4 C10 C5 H5 1.6(5) . . . . ? 
C4 C3 C2 H2A -179.6(9) . . . . ? 
C5 C10 C9 C8 0.73(7) . . . . ? 
C5 C10 C4 H4 -1.4(5) . . . . ? 
C5 C6 C7 C8 0.39(7) . . . . ? 
C5 C6 C7 H7 -179.0(9) . . . . ? 
C6 C5 C10 C9 1.15(7) . . . . ? 
C6 C7 C8 C9 1.56(7) . . . . ? 
C7 C8 N2 C14 -59.95(6) . . . . ? 
C7 C8 N2 C13 65.97(6) . . . . ? 
C7 C8 N2 H2 -178.2(5) . . . . ? 
C7 C8 C9 C10 -2.08(7) . . . . ? 
C7 C6 C5 C10 -1.74(8) . . . . ? 
C7 C6 C5 H5 176.8(7) . . . . ? 
C8 N2 C14 H14A 63.6(6) . . . . ? 
C8 N2 C14 H14B -55.0(6) . . . . ? 
C8 N2 C14 H14C -174.8(8) . . . . ? 
C8 N2 C13 H13A -69.5(6) . . . . ? 
C8 N2 C13 H13B 52.6(6) . . . . ? 
C8 N2 C13 H13C 171.4(8) . . . . ? 
C8 C7 C6 H6 178.6(8) . . . . ? 
C9 C1 N1 C12 121.85(8) . . . . ? 
C9 C1 N1 C11 -112.42(7) . . . . ? 
C9 C1 C2 H2A 179.3(8) . . . . ? 
C9 C8 N2 C14 121.63(7) . . . . ? 
C9 C8 N2 C13 -112.45(7) . . . . ? 
C9 C8 N2 H2 3.3(4) . . . . ? 
C9 C8 C7 H7 -179.0(9) . . . . ? 
C9 C10 C5 H5 -177.4(7) . . . . ? 
C9 C10 C4 H4 177.7(7) . . . . ? 
C10 C5 C6 H6 -179.9(8) . . . . ? 
C10 C4 C3 H3 180.0(9) . . . . ? 
C11 N1 C12 H12C 61.7(6) . . . . ? 
C11 N1 C12 H12B -59.0(6) . . . . ? 
C11 N1 C12 H12A -179.8(9) . . . . ? 
C12 N1 C11 H11B 58.9(7) . . . . ? 
C12 N1 C11 H11A -178.2(9) . . . . ? 
C12 N1 C11 H11C -59.4(6) . . . . ? 
C13 N2 C14 H14A -62.9(6) . . . . ? 
C13 N2 C14 H14B 178.5(9) . . . . ? 
C13 N2 C14 H14C 58.7(6) . . . . ? 
C14 N2 C13 H13A 57.3(6) . . . . ? 
C14 N2 C13 H13B 179.4(9) . . . . ? 
C14 N2 C13 H13C -61.8(6) . . . . ? 
H2 N2 C14 H14A 176(1) . . . . ? 
H2 N2 C14 H14B 57.5(8) . . . . ? 
H2 N2 C14 H14C -62.2(7) . . . . ? 
H2 N2 C13 H13A 179(1) . . . . ? 
H2 N2 C13 H13B -58.5(8) . . . . ? 
H2 N2 C13 H13C 60.3(8) . . . . ? 
H2A C2 C3 H3 1.0(9) . . . . ? 
H3 C3 C4 H4 1.0(9) . . . . ? 
H5 C5 C6 H6 -1.3(9) . . . . ? 
H6 C6 C7 H7 -0.85(86) . . . . ? 

loop_
_geom_hbond_atom_site_label_D        
_geom_hbond_atom_site_label_H        
_geom_hbond_atom_site_label_A        
_geom_hbond_distance_DH              
_geom_hbond_distance_HA              
_geom_hbond_distance_DA              
_geom_hbond_angle_DHA                
_geom_hbond_site_symmetry_A          
O1 H1A CL2 0.75(1) 2.21(1) 2.9591(7) 179(1)  2_546   
O2 H2C CL1 0.74(1) 2.25(1) 2.9886(8) 176(1)  2_546   
C14 H14B CL1 1.05(1) 2.85(1) 3.5227(9) 122.1(7)  2_546   
O1 H1B CL1 0.73(1) 2.24(1) 2.9763(7) 178(1)  1_555   
O2 H2B CL2 0.73(1) 2.29(1) 3.0189(8) 176(1)  1_555   
O1 H1C O2 1.19(1) 1.24(1) 2.4227(10) 179(1)  1_555   
N2 H2 CL2 1.19(1) 3.096(9) 3.5912(6) 105.0(5)  1_555   
N2 H2 N1 1.19(1) 1.46(1) 2.6011(9) 157.5(7)  1_555   
N2 H2 C1 1.19(1) 2.222(10) 2.959(1) 117.1(4)  1_555   
N2 H2 C11 1.19(1) 2.42(1) 3.472(1) 147.0(6)  1_555   
N2 H2 C12 1.19(1) 2.44(1) 3.531(1) 151.9(7)  1_555   
C13 H13A C7 1.02(1) 2.87(1) 3.056(1) 90.6(8)  1_555   
C14 H14A C7 1.03(1) 2.794(10) 3.015(1) 92.2(6)  1_555   
C14 H14C CL2 1.05(1) 2.76(1) 3.5777(9) 134.5(9)  1_555   

loop_
_publ_author_name      
_publ_author_address   
,'?'  
; ? 
;  

_publ_requested_journal          '?' 
_publ_contact_author                ? 
_publ_contact_author_phone        '?' 
_publ_contact_author_fax          '?' 
_publ_contact_author_email        '?' 
_publ_section_title 
;  
 ?  
;  
_publ_section_comment  
;  
 ?  
;  
_publ_section_references 
;  
 ?  
;  
