# Supplementary material for: Yes, one can obtain better quality structures from routine X-ray data collection
Source: IUCrJ. 2016 Jan 1;3(Pt 1):61–70. doi: 10.1107/S2052252515020941 (PMC4704080; doi:10.1107/S2052252515020941)
Supplement: Supplementary file 3 [file m-03-00061-sup3.zip › X-ray/DMAN_TAAM/DMAN_TAAM_48.cif]

data_I  
_audit_creation_method             'MoPro12'     
_chemical_name_systematic            ? 
_chemical_name_common                ? 
_chemical_formula_moiety             'C14 H24 N2 O2 Cl2'
_chemical_formula_sum                'C14 H24 N2 O2 Cl2'
_chemical_formula_weight             323.246
_chemical_absolute_configuration     '-'

_symmetry_cell_setting               monoclinic   
_symmetry_space_group_name_H-M       'P ?'
_symmetry_space_group_name_Hall      'P ?'

loop_
_atom_type_symbol                      
_atom_type_description                 
_atom_type_scat_dispersion_real        
_atom_type_scat_dispersion_imag        
_atom_type_scat_source                 
 'C' 'C'    0.0033   0.0016
'Su & Coppens. Acta. Cryst. (1997) A53, 749-762. '                    
 'H' 'H'    0.0000   0.0000
'Su & Coppens. Acta. Cryst. (1997) A53, 749-762. '                    
 'N' 'N'    0.0061   0.0033
'Su & Coppens. Acta. Cryst. (1997) A53, 749-762. '                    
 'O' 'O'    0.0106   0.0060
'Su & Coppens. Acta. Cryst. (1997) A53, 749-762. '                    
 'Cl' 'Cl'    0.1484   0.1585
'Su & Coppens. Acta. Cryst. (1997) A53, 749-762. '                    

loop_
_symmetry_equiv_pos_as_xyz           
'x, y, z'
'-x+1/2, y+1/2, -z+1/2'
'-x, -y, -z'
'x-1/2, -y-1/2, z-1/2'
_cell_length_a                10.085 
_cell_length_b                9.811 
_cell_length_c                17.915 
_cell_angle_alpha             90.00 
_cell_angle_beta              101.64 
_cell_angle_gamma             90.00 
_cell_volume                   1736.1 
_cell_formula_units_Z                4
_cell_measurement_temperature        ?
_cell_measurement_reflns_used        ?
_cell_measurement_theta_min          ?
_cell_measurement_theta_max          ?
_exptl_crystal_description           ? 
_exptl_crystal_colour                ? 
_exptl_crystal_size_max              ? 
_exptl_crystal_size_mid              ? 
_exptl_crystal_size_min              ? 
_exptl_crystal_density_meas          ? 
_exptl_crystal_density_diffrn       1.237
_exptl_crystal_density_method       'not measured' 
_exptl_crystal_F_000                 688
_exptl_absorpt_process_details       ?  
_exptl_absorpt_coefficient_mu        ?  
_exptl_absorpt_correction_type       ?  
_exptl_absorpt_correction_T_min      ?  
_exptl_absorpt_correction_T_max      ?  
_exptl_special_details               
;
?
;
_diffrn_ambient_temperature          ?  
_diffrn_radiation_wavelength        0.71073
_diffrn_radiation_type              MoK\a 
_diffrn_radiation_source          'fine-focus sealed tube' 
_diffrn_radiation_monochromator      ? 
_diffrn_measurement_device_type      ? 
_diffrn_measurement_method           ? 
_diffrn_detector_area_resol_mean     ? 
_diffrn_standards_number             ? 
_diffrn_standards_interval_count     ? 
_diffrn_standards_interval_time      ? 
_diffrn_standards_decay_%            ? 
_diffrn_reflns_number                ? 
_diffrn_reflns_av_R_equivalents      ? 
_diffrn_reflns_av_sigmaI/netI        0.00802
_diffrn_reflns_limit_h_min         -11
_diffrn_reflns_limit_h_max          11
_diffrn_reflns_limit_k_min           0
_diffrn_reflns_limit_k_max          11
_diffrn_reflns_limit_l_min           0
_diffrn_reflns_limit_l_max          20
_diffrn_reflns_theta_min            2.15
_diffrn_reflns_theta_max           23.99
_reflns_number_total                  2786
_reflns_number_gt                     2628
_reflns_threshold_expression         >2.0sigma(I)
_computing_data_collection           ? 
_computing_cell_refinement           ? 
_computing_data_reduction            ? 
_computing_structure_solution        ? 
_computing_structure_refinement      'MoPro (J. Appl. Cryst. 2005, 38, 38-54)'
_computing_molecular_graphics        ? 
_computing_publication_material      ? 
_iucr_refine_instructions_details  
; 
# ! MoPro 12.6 30/09/2015 12:43:33 C:\Users\user\Desktop\Praca_z_ANIA\TAAM_DMAN_Frag\Nowy\DMAN_TAAM_48\mopro_lsdb_dman_frag_01.par 
# ! reflections hkl file : C:\Users\user\Desktop\Praca_z_ANIA\TAAM_DMAN_Frag\Nowy\DMAN_TAAM_48\sortav_freeformat.hkl refin. vs. F^2 
# ! atomic table file : C:\Users\user\Desktop\Programy_Krys\MoPro\MoProSuite\LibMoPro\mopro.tab 
# ! wave functions file : C:\Users\user\Desktop\Programy_Krys\MoPro\MoProSuite\LibMoPro\WAVEF_Su_Coppens_relativistic 
# ! RF factor = 1.568 % RI factor = 2.149% 
# ! wR2F factor = 1.821 % wR2I factor = 3.550% 
# ! g.o.f.(F**2) = 4.069 Nvar= 277 Nref= 2786 Nfree= 0 0.05<sinT/l< 0.57 
#  
# WSIG 1.00000 ! weighting scheme 
#  ! SPACE GROUP P ? 
#  
# CELL 10.0850 9.8110 17.9150 90.0000 101.6390 90.0000 0.71073 
# ZERR 0.0000 0.0000 0.0000 0.0000 0.0000 0.0000 
#  
# SYMM 2 P CENTRO 
#  X , Y, Z 
#  1/2-X , 1/2+Y, 1/2-Z 
#  
# SCALE 1 0.191701 
#  
# FMULT 1.00000 
#  
# UOVER 0.00000 0.00000 0.00000 0.00000 0.00000 0.00000 ANI 
#  
# SOLVT 0.00000 50.00000 
#  
# EXTIN 0.00000 GAUSSIAN ISOT TYP1 ! G*10^4 
#  
#  
# DUMMY 5 
# DUMY 0.10452 0.64858 0.72020 D1 0 ! atom # 45 
# DUMY 0.41490 0.65697 0.77681 D2 0 ! atom # 46 
# DUMY 0.81192 0.87871 0.83979 D3 0 ! atom # 47 
# DUMY 1.09203 0.75114 0.96610 D4 0 ! atom # 48 
# DUMY 0.98695 0.65519 1.06684 D5 0 ! atom # 49 
#  
# KAPPA 15 
#  1.000000 1.000000 ! # 1 1 MOL CL1 2x 
#  1.000000 1.000000 ! # 2 1 MOL O1 2x 
#  1.000000 1.000000 ! # 3 1 MOL H1A 4x 
#  1.000000 1.000000 ! # 4 1 MOL H1C 1x 
#  0.993000 1.056000 ! # 5 1 MOL N1 1x 
#  1.000000 1.000000 ! # 6 1 MOL N2 1x 
#  0.998000 0.872000 ! # 7 1 MOL C1 1x 
#  1.004000 0.909000 ! # 8 1 MOL C2 6x 
#  1.004000 0.917000 ! # 9 1 MOL C8 1x 
#  1.004000 0.903000 ! # 10 1 MOL C9 2x 
#  1.022000 0.929000 ! # 11 1 MOL C11 2x 
#  1.026000 0.973000 ! # 12 1 MOL C13 2x 
#  1.167000 1.248000 ! # 13 1 MOL H2 1x 
#  1.110000 1.158000 ! # 14 1 MOL H2A 6x 
#  1.094000 1.156000 ! # 15 1 MOL H11A 12x 
#  
# ATOMS 44 
#  
# ATOM 1 CL1 MOL 1 0.012196 0.900899 0.668040 1.0000 1 Cl 
#  XY H1B O1 HEX K1 V0 M0 Q0 
# UANI 0.022778 0.019462 0.024241 0.000027 -.000126 0.001375 
#  8.00000 0. 0. 0. 0. 0. 0. 0. 0. 0. 
#  0. 0. 0. 0. 0. 0. 0. 
#  0. 0. 0. 0. 0. 0. 0. 0. 0. 
#  
# ATOM 2 CL2 MOL 1 0.477274 0.909050 0.846027 1.0000 1 Cl 
#  XY H2B H14C HEX K1 V0 M0 Q0 
# UANI 0.019649 0.019175 0.024516 0.001206 0.005568 0.002756 
#  8.00000 0. 0. 0. 0. 0. 0. 0. 0. 0. 
#  0. 0. 0. 0. 0. 0. 0. 
#  0. 0. 0. 0. 0. 0. 0. 0. 0. 
#  
# ATOM 3 O1 MOL 1 0.139615 0.649467 0.743335 1.0000 1 O 
#  XY D1 H1C HEX K2 V0 M0 Q0 
# UANI 0.034533 0.015565 0.021948 0.000687 0.001049 -.000978 
#  5.99564 0. 0. 0. 0. 0. 0. 0. 0. 0. 
#  0. 0. 0. 0. 0. 0. 0. 
#  0. 0. 0. 0. 0. 0. 0. 0. 0. 
#  
# ATOM 4 O2 MOL 1 0.382546 0.658576 0.752543 1.0000 1 O 
#  XY D2 H1C HEX K2 V0 M0 Q0 
# UANI 0.034404 0.018720 0.029720 -.000421 -.000958 0.002622 
#  5.99564 0. 0. 0. 0. 0. 0. 0. 0. 0. 
#  0. 0. 0. 0. 0. 0. 0. 
#  0. 0. 0. 0. 0. 0. 0. 0. 0. 
#  
# ATOM 5 H1A MOL 1 0.110933 0.587945 0.720853 1.0000 1 H 
#  ZY O1 H1B QUA K3 V0 M0 Q0 
# UISO 0.006590 
#  0.99564 0. 0. 0. 0. 0. 0. 0. 0. 0. 
#  
# ATOM 6 H1B MOL 1 0.108334 0.712326 0.725807 1.0000 1 H 
#  ZY O1 H1A QUA K3 V0 M0 Q0 
# UISO 0.006247 
#  0.99564 0. 0. 0. 0. 0. 0. 0. 0. 0. 
#  
# ATOM 7 H2B MOL 1 0.409240 0.719064 0.774572 1.0000 1 H 
#  ZY O2 H2C QUA K3 V0 M0 Q0 
# UISO 0.011103 
#  0.99564 0. 0. 0. 0. 0. 0. 0. 0. 0. 
#  
# ATOM 8 H2C MOL 1 0.412003 0.597149 0.772737 1.0000 1 H 
#  ZY O2 H2B QUA K3 V0 M0 Q0 
# UISO 0.007681 
#  0.99564 0. 0. 0. 0. 0. 0. 0. 0. 0. 
#  
# ATOM 9 H1C MOL 1 0.258368 0.654207 0.748377 1.0000 1 H 
#  ZX O1 H2B QUA K4 V0 M0 Q0 
# UISO 0.041388 
#  0.99564 0. 0. 0. 0. 0. 0. 0. 0. 0. 
#  
# ATOM 10 N1 MOL 1 0.834701 0.842199 0.882517 1.0000 1 N 
#  XY D3 C1 HEX K5 V0 M0 Q0 
# UANI 0.015741 0.016612 0.017898 0.001302 0.004325 0.001804 
#  5.00387 0. -.016 -.038 0. -.047 0. 0. -.065 0.040 
#  0. 0.112 -.018 0. 0. 0. 0.028 
#  0. 0. 0. 0.018 0.011 0. 0. 0. 0. 
#  
# ATOM 11 N2 MOL 1 0.725533 0.751830 0.992675 1.0000 1 N 
#  XY C8 H2 HEX K6 V0 M0 Q0 
# UANI 0.016116 0.014910 0.016191 -.000432 0.005229 -.001513 
#  4.99564 0. 0. 0. 0. 0. 0. 0. 0. 0. 
#  0. 0. 0. 0. 0. 0. 0. 
#  0. 0. 0. 0. 0. 0. 0. 0. 0. 
#  
# ATOM 12 C1 MOL 1 0.966208 0.796547 0.924776 1.0000 1 C 
#  XY D4 C2 HEX K7 V0 M0 Q0 
# UANI 0.016668 0.015765 0.016423 -.000195 0.005825 0.000905 
#  4.05792 0. 0.082 0. 0. -.187 0. 0. -.074 0. 
#  0. 0.041 0. 0. 0. -.338 0. 
#  0.028 0. 0. -.018 0. 0. 0. 0.028 0. 
#  
# ATOM 13 C2 MOL 1 1.081897 0.818964 0.896772 1.0000 1 C 
#  XY D4 C1 HEX K8 V0 M0 Q0 
# UANI 0.018277 0.021546 0.022032 0.000836 0.008197 0.004184 
#  3.88564 0. 0.056 0. 0. -.180 0. 0. -.029 0. 
#  0. 0.030 0. 0. 0. -.264 0. 
#  0.020 0. 0. -.019 0. 0. 0. 0. 0. 
#  
# ATOM 14 C3 MOL 1 1.209740 0.775187 0.937551 1.0000 1 C 
#  XY D4 C4 HEX K8 V0 M0 Q0 
# UANI 0.016759 0.023424 0.027299 0.000616 0.008969 0.003517 
#  3.88564 0. 0.056 0. 0. -.180 0. 0. -.029 0. 
#  0. 0.030 0. 0. 0. -.264 0. 
#  0.020 0. 0. -.019 0. 0. 0. 0. 0. 
#  
# ATOM 15 C4 MOL 1 1.219761 0.708388 1.005680 1.0000 1 C 
#  XY D4 C3 HEX K8 V0 M0 Q0 
# UANI 0.015251 0.019161 0.024547 0.000657 0.005381 0.000562 
#  3.88564 0. 0.056 0. 0. -.180 0. 0. -.029 0. 
#  0. 0.030 0. 0. 0. -.264 0. 
#  0.020 0. 0. -.019 0. 0. 0. 0. 0. 
#  
# ATOM 16 C5 MOL 1 1.113784 0.611144 1.106191 1.0000 1 C 
#  XY D5 C6 HEX K8 V0 M0 Q0 
# UANI 0.020348 0.021599 0.017635 0.002524 0.002337 0.001789 
#  3.88564 0. 0.056 0. 0. -.180 0. 0. -.029 0. 
#  0. 0.030 0. 0. 0. -.264 0. 
#  0.020 0. 0. -.019 0. 0. 0. 0. 0. 
#  
# ATOM 17 C6 MOL 1 1.001396 0.583645 1.135940 1.0000 1 C 
#  XY D5 C5 HEX K8 V0 M0 Q0 
# UANI 0.023517 0.027011 0.017275 0.003189 0.004961 0.005517 
#  3.88564 0. 0.056 0. 0. -.180 0. 0. -.029 0. 
#  0. 0.030 0. 0. 0. -.264 0. 
#  0.020 0. 0. -.019 0. 0. 0. 0. 0. 
#  
# ATOM 18 C7 MOL 1 0.872368 0.628724 1.097506 1.0000 1 C 
#  XY D5 C8 HEX K8 V0 M0 Q0 
# UANI 0.020499 0.023769 0.016399 0.001152 0.006380 0.002834 
#  3.88564 0. 0.056 0. 0. -.180 0. 0. -.029 0. 
#  0. 0.030 0. 0. 0. -.264 0. 
#  0.020 0. 0. -.019 0. 0. 0. 0. 0. 
#  
# ATOM 19 C8 MOL 1 0.858503 0.699383 1.030050 1.0000 1 C 
#  XY D5 C7 HEX K9 V0 M0 Q0 
# UANI 0.018853 0.014278 0.014448 -.002022 0.006878 -.001304 
#  3.91159 0. 0.172 0. 0. -.063 0. 0. -.173 0. 
#  0. 0.031 0. 0. 0. -.249 0. 
#  0. 0. 0. -.020 0. 0. 0. 0.013 0. 
#  
# ATOM 20 C9 MOL 1 0.972494 0.726629 0.995682 1.0000 1 C 
#  XY C10 C8 HEX K10 V0 M0 Q0 
# UANI 0.016100 0.013745 0.014996 -.000480 0.004533 -.000764 
#  3.95815 0. 0. 0. 0. -.170 0. 0. 0. 0. 
#  0. 0. 0.011 0. 0. 0.279 0. 
#  0.012 0. 0. 0. -.012 0. 0. 0.008 0. 
#  
# ATOM 21 C10 MOL 1 1.102294 0.681329 1.035800 1.0000 1 C 
#  XY C9 C5 HEX K10 V0 M0 Q0 
# UANI 0.016419 0.015677 0.017654 0.000707 0.003440 -.000783 
#  3.95815 0. 0. 0. 0. -.170 0. 0. 0. 0. 
#  0. 0. 0.011 0. 0. 0.279 0. 
#  0.012 0. 0. 0. -.012 0. 0. 0.008 0. 
#  
# ATOM 22 C11 MOL 1 0.792365 0.766309 0.810112 1.0000 1 C 
#  ZX N1 H11C HEX K11 V0 M0 Q0 
# UANI 0.022642 0.035227 0.017606 0.003051 0.003683 -.000889 
#  3.58938 0. 0. 0. -.025 -.086 0. 0. 0. 0. 
#  0.271 0. 0. 0. 0. 0.203 0. 
#  0.080 0. 0. 0. 0. -.086 0. 0. 0. 
#  
# ATOM 23 C12 MOL 1 0.831263 0.990991 0.869431 1.0000 1 C 
#  ZX N1 H12C HEX K11 V0 M0 Q0 
# UANI 0.022663 0.020399 0.046599 0.002281 0.008379 0.010177 
#  3.58938 0. 0. 0. -.025 -.086 0. 0. 0. 0. 
#  0.271 0. 0. 0. 0. 0.203 0. 
#  0.080 0. 0. 0. 0. -.086 0. 0. 0. 
#  
# ATOM 24 C13 MOL 1 0.676093 0.860025 1.038507 1.0000 1 C 
#  ZX N2 H13A HEX K12 V0 M0 Q0 
# UANI 0.025077 0.022373 0.022021 0.003035 0.006675 -.002074 
#  3.45712 0. 0. 0. -.064 -.151 0. 0. 0. 0. 
#  0.210 0. 0. 0. 0. 0.183 0. 
#  0.070 0. 0. 0. 0. -.066 0. 0. 0. 
#  
# ATOM 25 C14 MOL 1 0.622910 0.642111 0.972425 1.0000 1 C 
#  ZX N2 H14C HEX K12 V0 M0 Q0 
# UANI 0.020706 0.020673 0.023551 -.001525 0.002904 0.001846 
#  3.45712 0. 0. 0. -.064 -.151 0. 0. 0. 0. 
#  0.210 0. 0. 0. 0. 0.183 0. 
#  0.070 0. 0. 0. 0. -.066 0. 0. 0. 
#  
# ATOM 26 H2 MOL 1 0.751126 0.801527 0.937381 1.0000 1 H 
#  ZY N2 C8 QUA K13 V0 M0 Q0 
# UISO 0.022982 
#  0.79859 0. 0. 0. 0.157 0.069 0. 0. 0. 0. 
#  
# ATOM 27 H2A MOL 1 1.072349 0.870698 0.843422 1.0000 1 H 
#  ZY C2 C1 QUA K14 V0 M0 Q0 
# UISO 0.037024 
#  1.01264 0. 0. 0. 0.182 0.086 0. 0. 0. 0. 
#  
# ATOM 28 H3 MOL 1 1.295874 0.796356 0.914351 1.0000 1 H 
#  ZY C3 C4 QUA K14 V0 M0 Q0 
# UISO 0.039130 
#  1.01264 0. 0. 0. 0.182 0.086 0. 0. 0. 0. 
#  
# ATOM 29 H4 MOL 1 1.315297 0.675402 1.039710 1.0000 1 H 
#  ZY C4 C3 QUA K14 V0 M0 Q0 
# UISO 0.031905 
#  1.01264 0. 0. 0. 0.182 0.086 0. 0. 0. 0. 
#  
# ATOM 30 H5 MOL 1 1.214505 0.582936 1.135522 1.0000 1 H 
#  ZY C5 C6 QUA K14 V0 M0 Q0 
# UISO 0.033256 
#  1.01264 0. 0. 0. 0.182 0.086 0. 0. 0. 0. 
#  
# ATOM 31 H6 MOL 1 1.009463 0.532292 1.187879 1.0000 1 H 
#  ZY C6 C5 QUA K14 V0 M0 Q0 
# UISO 0.038449 
#  1.01264 0. 0. 0. 0.182 0.086 0. 0. 0. 0. 
#  
# ATOM 32 H7 MOL 1 0.785063 0.609108 1.120952 1.0000 1 H 
#  ZY C7 C8 QUA K14 V0 M0 Q0 
# UISO 0.035457 
#  1.01264 0. 0. 0. 0.182 0.086 0. 0. 0. 0. 
#  
# ATOM 33 H11A MOL 1 0.792854 0.659309 0.822064 1.0000 1 H 
#  ZY C11 N1 QUA K15 V0 M0 Q0 
# UISO 0.053161 
#  1.07200 0. 0. 0. 0.185 0.085 0. 0. 0. 0. 
#  
# ATOM 34 H11B MOL 1 0.855119 0.788178 0.770640 1.0000 1 H 
#  ZY C11 N1 QUA K15 V0 M0 Q0 
# UISO 0.057814 
#  1.07200 0. 0. 0. 0.185 0.085 0. 0. 0. 0. 
#  
# ATOM 35 H11C MOL 1 0.689809 0.797260 0.783828 1.0000 1 H 
#  ZY C11 N1 QUA K15 V0 M0 Q0 
# UISO 0.047494 
#  1.07200 0. 0. 0. 0.185 0.085 0. 0. 0. 0. 
#  
# ATOM 36 H12A MOL 1 0.862326 1.043422 0.923310 1.0000 1 H 
#  ZY C12 N1 QUA K15 V0 M0 Q0 
# UISO 0.058142 
#  1.07200 0. 0. 0. 0.185 0.085 0. 0. 0. 0. 
#  
# ATOM 37 H12B MOL 1 0.895723 1.020020 0.832256 1.0000 1 H 
#  ZY C12 N1 QUA K15 V0 M0 Q0 
# UISO 0.054748 
#  1.07200 0. 0. 0. 0.185 0.085 0. 0. 0. 0. 
#  
# ATOM 38 H12C MOL 1 0.729958 1.018595 0.845604 1.0000 1 H 
#  ZY C12 N1 QUA K15 V0 M0 Q0 
# UISO 0.049069 
#  1.07200 0. 0. 0. 0.185 0.085 0. 0. 0. 0. 
#  
# ATOM 39 H13A MOL 1 0.652376 0.818349 1.086688 1.0000 1 H 
#  ZY C13 N2 QUA K15 V0 M0 Q0 
# UISO 0.046755 
#  1.07200 0. 0. 0. 0.185 0.085 0. 0. 0. 0. 
#  
# ATOM 40 H13B MOL 1 0.750130 0.934956 1.052388 1.0000 1 H 
#  ZY C13 N2 QUA K15 V0 M0 Q0 
# UISO 0.045451 
#  1.07200 0. 0. 0. 0.185 0.085 0. 0. 0. 0. 
#  
# ATOM 41 H13C MOL 1 0.587864 0.903217 1.004271 1.0000 1 H 
#  ZY C13 N2 QUA K15 V0 M0 Q0 
# UISO 0.041994 
#  1.07200 0. 0. 0. 0.185 0.085 0. 0. 0. 0. 
#  
# ATOM 42 H14A MOL 1 0.604690 0.593222 1.020447 1.0000 1 H 
#  ZY C14 N2 QUA K15 V0 M0 Q0 
# UISO 0.043365 
#  1.07200 0. 0. 0. 0.185 0.085 0. 0. 0. 0. 
#  
# ATOM 43 H14B MOL 1 0.660771 0.570002 0.938979 1.0000 1 H 
#  ZY C14 N2 QUA K15 V0 M0 Q0 
# UISO 0.045278 
#  1.07200 0. 0. 0. 0.185 0.085 0. 0. 0. 0. 
#  
# ATOM 44 H14C MOL 1 0.532965 0.686635 0.941222 1.0000 1 H 
#  ZY C14 N2 QUA K15 V0 M0 Q0 
# UISO 0.040758 
#  1.07200 0. 0. 0. 0.185 0.085 0. 0. 0. 0. 
#  
# ANHAR 0 3 ! number_of_anharmonic_atoms max_order 
# ! 1 ! atom number 
# ! 0.00E+00 0.00E+00 0.00E+00 0.00E+00 0.00E+00 0.00E+00 0.00E+00 0.00E+00 
# ! 0.00E+00 0.00E+00 
#  
#  
# STOP 
; 
_refine_special_details              
;
 Refinement of F^2^ against reflections.
 The threshold expression of F^2^ > 2sigma(F^2^) is
 used for calculating R-factors(gt) and is not
 relevant to the choice of reflections for refinement.
 R-factors based on F^2^ are statistically about twice
 as large as those based on F, and R-factors based on
 ALL data will be even larger.
;
_refine_ls_structure_factor_coef     Fsqd 
_refine_ls_matrix_type                full
_refine_ls_weighting_scheme          sigma
_refine_ls_weighting_details         ?
_atom_sites_solution_primary      direct 
_atom_sites_solution_secondary    difmap 
_atom_sites_solution_hydrogens    geom   
_refine_ls_hydrogen_treatment    refall
_refine_ls_extinction_method        'none'              
_refine_ls_abs_structure_details     ?
_refine_ls_abs_structure_Flack       ?
_refine_ls_number_reflns              2786
_refine_ls_number_parameters           277
_refine_ls_number_restraints             0
# R-factors: R(F)  &  wR2(I) 
_refine_ls_R_factor_all              0.0157
## R_factor_all computed for  I/sigmaI >   0.00
_refine_ls_R_factor_gt               0.0145
_refine_ls_wR_factor_ref             0.0355
_refine_ls_wR_factor_gt              0.0354
_refine_ls_goodness_of_fit_ref       3.967
_refine_ls_restrained_S_all          0.000
_refine_ls_shift/su_max              0.002
_refine_ls_shift/su_mean             0.000

_diffrn_measured_fraction_theta_max     0.999
_diffrn_reflns_theta_full               23.99
_diffrn_measured_fraction_theta_full    0.999
_refine_diff_density_max                ?
_refine_diff_density_min                ?
_refine_diff_density_rms                ?
###  to get diff_density_max min & rms : 
###  run MoPro  : WRIT FOUR   to create FOURier file 
###  run VMoPro : FOUR  FastFourierTransform   to get a 3D grid (Xplor format) on whole unit-cell
###             & GRID  STAT   to get max min rms statistics


loop_
_atom_site_type_symbol      
_atom_site_label            
_atom_site_fract_x          
_atom_site_fract_y          
_atom_site_fract_z          
_atom_site_U_iso_or_equiv   
_atom_site_adp_type         
_atom_site_occupancy        
_atom_site_calc_flag        
_atom_site_refinement_flag_posn  
_atom_site_refinement_flag_adp  
_atom_site_disorder_assembly
_atom_site_disorder_group   
Cl CL1 0.01220(2) 0.90090(2) 0.66804(1) 0.02284(2) Uani 1 d . . . .
Cl CL2 0.47727(2) 0.90905(2) 0.84603(1) 0.02096(2) Uani 1 d . . . .
O  O1 0.13962(6) 0.64947(7) 0.74333(3) 0.02467(6) Uani 1 d . . . .
O  O2 0.38255(6) 0.65858(7) 0.75254(4) 0.02866(6) Uani 1 d . . . .
H  H1A 0.111(1) 0.588(1) 0.7209(6) 0.007(3) Uiso 1 d U . . .
H  H1B 0.108(1) 0.712(1) 0.7258(6) 0.006(3) Uiso 1 d U . . .
H  H2B 0.409(1) 0.719(1) 0.7746(6) 0.011(3) Uiso 1 d U . . .
H  H2C 0.412(1) 0.597(1) 0.7727(6) 0.008(3) Uiso 1 d U . . .
H  H1C 0.258(1) 0.654(1) 0.7484(6) 0.041(4) Uiso 1 d U . . .
N  N1 0.83470(6) 0.84220(6) 0.88252(3) 0.01662(5) Uani 1 d . . . .
N  N2 0.72553(6) 0.75183(6) 0.99268(3) 0.01546(5) Uani 1 d . . . .
C  C1 0.96621(7) 0.79655(7) 0.92478(4) 0.01594(6) Uani 1 d . . . .
C  C2 1.08190(7) 0.81896(7) 0.89677(5) 0.02004(6) Uani 1 d . . . .
C  C3 1.20974(8) 0.77519(8) 0.93755(5) 0.02186(6) Uani 1 d . . . .
C  C4 1.21976(7) 0.70839(7) 1.00568(4) 0.01946(6) Uani 1 d . . . .
C  C5 1.11378(8) 0.61114(7) 1.10619(4) 0.02007(6) Uani 1 d . . . .
C  C6 1.00140(8) 0.58364(8) 1.13594(4) 0.02248(7) Uani 1 d . . . .
C  C7 0.87237(8) 0.62872(7) 1.09751(4) 0.01985(6) Uani 1 d . . . .
C  C8 0.85850(7) 0.69938(7) 1.03005(4) 0.01537(6) Uani 1 d . . . .
C  C9 0.97249(7) 0.72663(7) 0.99568(4) 0.01475(6) Uani 1 d . . . .
C  C10 1.10229(7) 0.68133(7) 1.03580(4) 0.01658(6) Uani 1 d . . . .
C  C11 0.79237(8) 0.76631(9) 0.81011(5) 0.02521(8) Uani 1 d . . . .
C  C12 0.83126(9) 0.99099(8) 0.86943(6) 0.02969(7) Uani 1 d . . . .
C  C13 0.67609(9) 0.86003(8) 1.03851(5) 0.02289(7) Uani 1 d . . . .
C  C14 0.62291(8) 0.64211(8) 0.97242(5) 0.02186(7) Uani 1 d . . . .
H  H2 0.7511(9) 0.8015(9) 0.9374(6) 0.023(2) Uiso 1 d U . . .
H  H2A 1.0723(10) 0.8707(10) 0.8434(6) 0.037(2) Uiso 1 d U . . .
H  H3 1.296(1) 0.7964(10) 0.9144(5) 0.039(2) Uiso 1 d U . . .
H  H4 1.3153(10) 0.6754(9) 1.0397(5) 0.032(2) Uiso 1 d U . . .
H  H5 1.215(1) 0.5829(9) 1.1355(5) 0.033(2) Uiso 1 d U . . .
H  H6 1.0095(9) 0.532(1) 1.1879(6) 0.038(2) Uiso 1 d U . . .
H  H7 0.785(1) 0.6091(9) 1.1210(5) 0.035(2) Uiso 1 d U . . .
H  H11A 0.793(1) 0.659(1) 0.8221(6) 0.053(3) Uiso 1 d U . . .
H  H11B 0.855(1) 0.788(1) 0.7706(6) 0.058(3) Uiso 1 calc U . . .
H  H11C 0.690(1) 0.797(1) 0.7838(5) 0.047(3) Uiso 1 d U . . .
H  H12A 0.862(1) 1.043(1) 0.9233(7) 0.058(3) Uiso 1 calc U . . .
H  H12B 0.896(1) 1.020(1) 0.8323(6) 0.055(3) Uiso 1 d U . . .
H  H12C 0.730(1) 1.019(1) 0.8456(6) 0.049(3) Uiso 1 d U . . .
H  H13A 0.652(1) 0.818(1) 1.0867(6) 0.047(3) Uiso 1 d U . . .
H  H13B 0.750(1) 0.935(1) 1.0524(6) 0.045(3) Uiso 1 d U . . .
H  H13C 0.588(1) 0.9032(10) 1.0043(6) 0.042(3) Uiso 1 d U . . .
H  H14A 0.6047(10) 0.593(1) 1.0204(6) 0.043(3) Uiso 1 d U . . .
H  H14B 0.661(1) 0.570(1) 0.9390(6) 0.045(3) Uiso 1 d U . . .
H  H14C 0.533(1) 0.6866(10) 0.9412(5) 0.041(3) Uiso 1 d U . . .

loop_ 
_atom_site_aniso_label 
_atom_site_aniso_U_11 
_atom_site_aniso_U_22 
_atom_site_aniso_U_33 
_atom_site_aniso_U_12 
_atom_site_aniso_U_13 
_atom_site_aniso_U_23 
CL1 0.0228(1) 0.0195(1) 0.0242(1) 0.000027(7) -0.00013(8) 0.00137(7)  
CL2 0.01965(10) 0.0192(1) 0.0245(1) 0.00121(6) 0.00557(8) 0.00276(7)  
O1 0.0345(3) 0.0156(3) 0.0219(3) 0.0007(3) 0.0010(3) -0.0010(3)  
O2 0.0344(4) 0.0187(3) 0.0297(3) -0.0004(3) -0.0010(3) 0.0026(3)  
N1 0.0157(3) 0.0166(3) 0.0179(3) 0.0013(2) 0.0043(3) 0.0018(2)  
N2 0.0161(3) 0.0149(3) 0.0162(3) -0.0004(2) 0.0052(2) -0.0015(2)  
C1 0.0167(3) 0.0158(3) 0.0164(4) -0.00019(26) 0.0058(3) 0.0009(3)  
C2 0.0183(4) 0.0215(4) 0.0220(4) 0.0008(3) 0.0082(3) 0.0042(3)  
C3 0.0168(4) 0.0234(4) 0.0273(4) 0.0006(3) 0.0090(3) 0.0035(3)  
C4 0.0153(4) 0.0192(4) 0.0245(4) 0.0007(3) 0.0054(3) 0.0006(3)  
C5 0.0203(4) 0.0216(4) 0.0176(4) 0.0025(3) 0.0023(3) 0.0018(3)  
C6 0.0235(4) 0.0270(4) 0.0173(4) 0.0032(3) 0.0050(3) 0.0055(3)  
C7 0.0205(4) 0.0238(4) 0.0164(4) 0.0012(3) 0.0064(3) 0.0028(3)  
C8 0.0189(3) 0.0143(3) 0.0144(4) -0.0020(3) 0.0069(3) -0.0013(3)  
C9 0.0161(3) 0.0137(3) 0.0150(4) -0.0005(3) 0.0045(3) -0.0008(3)  
C10 0.0164(3) 0.0157(3) 0.0177(4) 0.0007(3) 0.0034(3) -0.0008(3)  
C11 0.0226(4) 0.0352(5) 0.0176(4) 0.0031(3) 0.0037(3) -0.0009(3)  
C12 0.0227(4) 0.0204(4) 0.0466(6) 0.0023(3) 0.0084(4) 0.0102(4)  
C13 0.0251(4) 0.0224(4) 0.0220(4) 0.0030(3) 0.0067(4) -0.0021(3)  
C14 0.0207(4) 0.0207(4) 0.0236(4) -0.0015(3) 0.0029(3) 0.0018(3)  

_geom_special_details                
;                                    
;                                    

loop_
_geom_bond_atom_site_label_1         
_geom_bond_atom_site_label_2         
_geom_bond_distance                  
_geom_bond_site_symmetry_2           
_geom_bond_publ_flag                 
O1 H1C 1.18(1) . ? 
O1 H1B 0.73(1) . ? 
O1 H1A 0.75(1) . ? 
O2 H1C 1.24(1) . ? 
O2 H2B 0.73(1) . ? 
O2 H2C 0.73(1) . ? 
N1 C1 1.4586(9) . ? 
N1 C12 1.4778(10) . ? 
N1 C11 1.4818(10) . ? 
N2 C8 1.4660(9) . ? 
N2 C14 1.4866(9) . ? 
N2 C13 1.4882(10) . ? 
N2 H2 1.18(1) . ? 
C1 C9 1.4338(10) . ? 
C1 C2 1.377(1) . ? 
C2 C3 1.414(1) . ? 
C2 H2A 1.07(1) . ? 
C3 C4 1.371(1) . ? 
C3 H3 1.06(1) . ? 
C4 C10 1.422(1) . ? 
C4 H4 1.081(10) . ? 
C5 C10 1.421(1) . ? 
C5 C6 1.373(1) . ? 
C5 H5 1.081(10) . ? 
C6 C7 1.415(1) . ? 
C6 H6 1.05(1) . ? 
C7 C8 1.376(1) . ? 
C7 H7 1.07(1) . ? 
C8 C9 1.434(1) . ? 
C9 C10 1.4311(9) . ? 
C11 H11B 1.06(1) . ? 
C11 H11A 1.07(1) . ? 
C11 H11C 1.09(1) . ? 
C12 H12B 1.06(1) . ? 
C12 H12C 1.06(1) . ? 
C12 H12A 1.08(1) . ? 
C13 H13A 1.03(1) . ? 
C13 H13B 1.04(1) . ? 
C13 H13C 1.06(1) . ? 
C14 H14A 1.03(1) . ? 
C14 H14B 1.05(1) . ? 
C14 H14C 1.06(1) . ? 

loop_
_geom_angle_atom_site_label_1        
_geom_angle_atom_site_label_2        
_geom_angle_atom_site_label_3        
_geom_angle                          
_geom_angle_site_symmetry_1          
_geom_angle_site_symmetry_3          
_geom_angle_publ_flag                
O1 H1C O2 179(1) . . ? 
H1A O1 H1C 110(1) . . ? 
H1A O1 H1B 111(1) . . ? 
H1B O1 H1C 110(1) . . ? 
H2B O2 H1C 108(1) . . ? 
H2B O2 H2C 109(1) . . ? 
H2C O2 H1C 108(1) . . ? 
N1 C1 C9 118.67(6) . . ? 
N1 C1 C2 120.68(6) . . ? 
N1 C12 H12B 111.6(6) . . ? 
N1 C12 H12C 107.8(6) . . ? 
N1 C12 H12A 109.5(6) . . ? 
N1 C11 H11B 112.1(6) . . ? 
N1 C11 H11A 109.2(6) . . ? 
N1 C11 H11C 108.6(5) . . ? 
N2 C8 C9 118.49(5) . . ? 
N2 C8 C7 119.97(7) . . ? 
N2 C14 H14A 111.4(6) . . ? 
N2 C14 H14B 108.2(6) . . ? 
N2 C14 H14C 108.1(5) . . ? 
N2 C13 H13A 109.9(6) . . ? 
N2 C13 H13B 109.3(6) . . ? 
N2 C13 H13C 107.5(6) . . ? 
C1 N1 C12 112.05(6) . . ? 
C1 N1 C11 111.80(7) . . ? 
C1 C9 C8 124.99(7) . . ? 
C1 C9 C10 117.78(7) . . ? 
C1 C2 C3 120.94(7) . . ? 
C1 C2 H2A 118.1(6) . . ? 
C2 C1 C9 120.65(7) . . ? 
C2 C3 C4 120.05(7) . . ? 
C2 C3 H3 118.2(6) . . ? 
C3 C4 C10 120.63(8) . . ? 
C3 C4 H4 122.9(6) . . ? 
C3 C2 H2A 120.9(6) . . ? 
C4 C10 C9 119.93(8) . . ? 
C4 C10 C5 120.14(7) . . ? 
C4 C3 H3 121.7(6) . . ? 
C5 C10 C9 119.92(8) . . ? 
C5 C6 C7 119.99(9) . . ? 
C5 C6 H6 121.2(6) . . ? 
C6 C5 C10 120.92(8) . . ? 
C6 C5 H5 122.0(6) . . ? 
C6 C7 C8 120.37(9) . . ? 
C6 C7 H7 120.2(6) . . ? 
C7 C8 C9 121.52(8) . . ? 
C7 C6 H6 118.8(6) . . ? 
C8 N2 C14 112.64(6) . . ? 
C8 N2 C13 112.07(6) . . ? 
C8 N2 H2 101.2(4) . . ? 
C8 C9 C10 117.23(6) . . ? 
C8 C7 H7 119.4(6) . . ? 
C10 C5 H5 117.1(6) . . ? 
C10 C4 H4 116.5(6) . . ? 
C11 N1 C12 111.35(6) . . ? 
C13 N2 C14 110.91(7) . . ? 
C13 N2 H2 108.9(5) . . ? 
C14 N2 H2 110.7(5) . . ? 
H11A C11 H11B 110.6(9) . . ? 
H11A C11 H11C 109.0(8) . . ? 
H11B C11 H11C 107.3(9) . . ? 
H12A C12 H12B 109.2(9) . . ? 
H12A C12 H12C 108.6(8) . . ? 
H12B C12 H12C 110.0(9) . . ? 
H13A C13 H13B 111.0(8) . . ? 
H13A C13 H13C 109.5(8) . . ? 
H13B C13 H13C 109.5(8) . . ? 
H14A C14 H14B 108.0(9) . . ? 
H14A C14 H14C 110.7(8) . . ? 
H14B C14 H14C 110.4(8) . . ? 

loop_
_geom_torsion_atom_site_label_1      
_geom_torsion_atom_site_label_2      
_geom_torsion_atom_site_label_3      
_geom_torsion_atom_site_label_4      
_geom_torsion                        
_geom_torsion_site_symmetry_1        
_geom_torsion_site_symmetry_2        
_geom_torsion_site_symmetry_3        
_geom_torsion_site_symmetry_4        
_geom_torsion_publ_flag              
O1 H1C O2 H2B 139(1) . . . . ? 
O1 H1C O2 H2C -103(1) . . . . ? 
O2 H1C O1 H1B -82(1) . . . . ? 
O2 H1C O1 H1A 41(1) . . . . ? 
N1 C1 C9 C8 -1.25(6) . . . . ? 
N1 C1 C9 C10 179.30(6) . . . . ? 
N1 C1 C2 C3 179.87(8) . . . . ? 
N1 C1 C2 H2A 0.08(56) . . . . ? 
N2 C8 C9 C1 -3.13(6) . . . . ? 
N2 C8 C9 C10 176.32(6) . . . . ? 
N2 C8 C7 C6 -176.83(6) . . . . ? 
N2 C8 C7 H7 2.5(5) . . . . ? 
C1 N1 C12 H12B 66.9(6) . . . . ? 
C1 N1 C12 H12C -172.2(8) . . . . ? 
C1 N1 C12 H12A -54.1(6) . . . . ? 
C1 N1 C11 H11B -67.2(6) . . . . ? 
C1 N1 C11 H11A 55.7(6) . . . . ? 
C1 N1 C11 H11C 174.5(8) . . . . ? 
C1 C9 C8 C7 178.46(7) . . . . ? 
C1 C9 C10 C5 -179.79(6) . . . . ? 
C1 C9 C10 C4 1.12(6) . . . . ? 
C1 C2 C3 C4 0.55(7) . . . . ? 
C1 C2 C3 H3 -178.8(8) . . . . ? 
C2 C1 N1 C12 -58.83(6) . . . . ? 
C2 C1 N1 C11 66.97(6) . . . . ? 
C2 C1 C9 C8 179.38(7) . . . . ? 
C2 C1 C9 C10 -0.07(7) . . . . ? 
C2 C3 C4 C10 0.53(7) . . . . ? 
C2 C3 C4 H4 -178.3(7) . . . . ? 
C3 C4 C10 C9 -1.37(7) . . . . ? 
C3 C4 C10 C5 179.54(8) . . . . ? 
C3 C2 C1 C9 -0.77(7) . . . . ? 
C4 C10 C9 C8 -178.37(6) . . . . ? 
C4 C10 C5 C6 -179.71(8) . . . . ? 
C4 C10 C5 H5 1.7(5) . . . . ? 
C4 C3 C2 H2A -179.7(8) . . . . ? 
C5 C10 C9 C8 0.72(6) . . . . ? 
C5 C10 C4 H4 -1.6(5) . . . . ? 
C5 C6 C7 C8 0.43(7) . . . . ? 
C5 C6 C7 H7 -178.9(8) . . . . ? 
C6 C5 C10 C9 1.20(7) . . . . ? 
C6 C7 C8 C9 1.56(7) . . . . ? 
C7 C8 N2 C14 -59.94(6) . . . . ? 
C7 C8 N2 C13 65.96(6) . . . . ? 
C7 C8 N2 H2 -178.2(5) . . . . ? 
C7 C8 C9 C10 -2.09(7) . . . . ? 
C7 C6 C5 C10 -1.80(7) . . . . ? 
C7 C6 C5 H5 176.7(7) . . . . ? 
C8 N2 C14 H14A 63.5(6) . . . . ? 
C8 N2 C14 H14B -55.1(6) . . . . ? 
C8 N2 C14 H14C -174.7(8) . . . . ? 
C8 N2 C13 H13A -69.5(6) . . . . ? 
C8 N2 C13 H13B 52.6(6) . . . . ? 
C8 N2 C13 H13C 171.3(7) . . . . ? 
C8 C7 C6 H6 178.4(8) . . . . ? 
C9 C1 N1 C12 121.79(7) . . . . ? 
C9 C1 N1 C11 -112.40(6) . . . . ? 
C9 C1 C2 H2A 179.4(8) . . . . ? 
C9 C8 N2 C14 121.62(7) . . . . ? 
C9 C8 N2 C13 -112.48(6) . . . . ? 
C9 C8 N2 H2 3.4(4) . . . . ? 
C9 C8 C7 H7 -179.1(8) . . . . ? 
C9 C10 C5 H5 -177.4(7) . . . . ? 
C9 C10 C4 H4 177.5(7) . . . . ? 
C10 C5 C6 H6 -179.8(8) . . . . ? 
C10 C4 C3 H3 179.9(8) . . . . ? 
C11 N1 C12 H12B -59.2(6) . . . . ? 
C11 N1 C12 H12C 61.7(6) . . . . ? 
C11 N1 C12 H12A 179.8(9) . . . . ? 
C12 N1 C11 H11B 59.0(6) . . . . ? 
C12 N1 C11 H11A -178.1(9) . . . . ? 
C12 N1 C11 H11C -59.4(6) . . . . ? 
C13 N2 C14 H14A -63.1(6) . . . . ? 
C13 N2 C14 H14B 178.4(9) . . . . ? 
C13 N2 C14 H14C 58.8(6) . . . . ? 
C14 N2 C13 H13A 57.3(6) . . . . ? 
C14 N2 C13 H13B 179.4(9) . . . . ? 
C14 N2 C13 H13C -61.8(5) . . . . ? 
H2 N2 C14 H14A 176(1) . . . . ? 
H2 N2 C14 H14B 57.4(8) . . . . ? 
H2 N2 C14 H14C -62.2(7) . . . . ? 
H2 N2 C13 H13A 179(1) . . . . ? 
H2 N2 C13 H13B -58.5(8) . . . . ? 
H2 N2 C13 H13C 60.2(7) . . . . ? 
H2A C2 C3 H3 1.0(8) . . . . ? 
H3 C3 C4 H4 1.1(8) . . . . ? 
H5 C5 C6 H6 -1.3(9) . . . . ? 
H6 C6 C7 H7 -0.9(8) . . . . ? 

loop_
_geom_hbond_atom_site_label_D        
_geom_hbond_atom_site_label_H        
_geom_hbond_atom_site_label_A        
_geom_hbond_distance_DH              
_geom_hbond_distance_HA              
_geom_hbond_distance_DA              
_geom_hbond_angle_DHA                
_geom_hbond_site_symmetry_A          
O1 H1A CL2 0.75(1) 2.21(1) 2.9588(7) 179(1)  2_546   
O2 H2C CL1 0.73(1) 2.26(1) 2.9888(7) 176(1)  2_546   
C14 H14B CL1 1.05(1) 2.850(10) 3.5222(8) 122.3(7)  2_546   
O1 H1B CL1 0.73(1) 2.24(1) 2.9760(7) 178(1)  1_555   
O2 H2B CL2 0.73(1) 2.29(1) 3.0184(7) 176(1)  1_555   
O1 H1C O2 1.18(1) 1.24(1) 2.4237(9) 179(1)  1_555   
N2 H2 CL2 1.18(1) 3.098(9) 3.5911(6) 105.2(5)  1_555   
N2 H2 N1 1.18(1) 1.47(1) 2.6018(9) 157.6(7)  1_555   
N2 H2 C1 1.18(1) 2.226(10) 2.9588(10) 117.3(4)  1_555   
N2 H2 C11 1.18(1) 2.42(1) 3.473(1) 147.1(6)  1_555   
N2 H2 C12 1.18(1) 2.45(1) 3.531(1) 152.0(7)  1_555   
C13 H13A C7 1.03(1) 2.87(1) 3.056(1) 90.4(8)  1_555   
C14 H14A C7 1.03(1) 2.795(9) 3.015(1) 92.1(6)  1_555   
C14 H14C CL2 1.06(1) 2.757(10) 3.5779(8) 134.3(9)  1_555   

loop_
_publ_author_name      
_publ_author_address   
,'?'  
; ? 
;  

_publ_requested_journal          '?' 
_publ_contact_author                ? 
_publ_contact_author_phone        '?' 
_publ_contact_author_fax          '?' 
_publ_contact_author_email        '?' 
_publ_section_title 
;  
 ?  
;  
_publ_section_comment  
;  
 ?  
;  
_publ_section_references 
;  
 ?  
;  
