# Supplementary material for: Yes, one can obtain better quality structures from routine X-ray data collection
Source: IUCrJ. 2016 Jan 1;3(Pt 1):61–70. doi: 10.1107/S2052252515020941 (PMC4704080; doi:10.1107/S2052252515020941)
Supplement: Supplementary file 3 [file m-03-00061-sup3.zip › X-ray/DMAN_TAAM/DMAN_TAAM_50.cif]

data_I  
_audit_creation_method             'MoPro12'     
_chemical_name_systematic            ? 
_chemical_name_common                ? 
_chemical_formula_moiety             'C14 H24 N2 O2 Cl2'
_chemical_formula_sum                'C14 H24 N2 O2 Cl2'
_chemical_formula_weight             323.246
_chemical_absolute_configuration     '-'

_symmetry_cell_setting               monoclinic   
_symmetry_space_group_name_H-M       'P ?'
_symmetry_space_group_name_Hall      'P ?'

loop_
_atom_type_symbol                      
_atom_type_description                 
_atom_type_scat_dispersion_real        
_atom_type_scat_dispersion_imag        
_atom_type_scat_source                 
 'C' 'C'    0.0033   0.0016
'Su & Coppens. Acta. Cryst. (1997) A53, 749-762. '                    
 'H' 'H'    0.0000   0.0000
'Su & Coppens. Acta. Cryst. (1997) A53, 749-762. '                    
 'N' 'N'    0.0061   0.0033
'Su & Coppens. Acta. Cryst. (1997) A53, 749-762. '                    
 'O' 'O'    0.0106   0.0060
'Su & Coppens. Acta. Cryst. (1997) A53, 749-762. '                    
 'Cl' 'Cl'    0.1484   0.1585
'Su & Coppens. Acta. Cryst. (1997) A53, 749-762. '                    

loop_
_symmetry_equiv_pos_as_xyz           
'x, y, z'
'-x+1/2, y+1/2, -z+1/2'
'-x, -y, -z'
'x-1/2, -y-1/2, z-1/2'
_cell_length_a                10.085 
_cell_length_b                9.811 
_cell_length_c                17.915 
_cell_angle_alpha             90.00 
_cell_angle_beta              101.64 
_cell_angle_gamma             90.00 
_cell_volume                   1736.1 
_cell_formula_units_Z                4
_cell_measurement_temperature        ?
_cell_measurement_reflns_used        ?
_cell_measurement_theta_min          ?
_cell_measurement_theta_max          ?
_exptl_crystal_description           ? 
_exptl_crystal_colour                ? 
_exptl_crystal_size_max              ? 
_exptl_crystal_size_mid              ? 
_exptl_crystal_size_min              ? 
_exptl_crystal_density_meas          ? 
_exptl_crystal_density_diffrn       1.237
_exptl_crystal_density_method       'not measured' 
_exptl_crystal_F_000                 688
_exptl_absorpt_process_details       ?  
_exptl_absorpt_coefficient_mu        ?  
_exptl_absorpt_correction_type       ?  
_exptl_absorpt_correction_T_min      ?  
_exptl_absorpt_correction_T_max      ?  
_exptl_special_details               
;
?
;
_diffrn_ambient_temperature          ?  
_diffrn_radiation_wavelength        0.71073
_diffrn_radiation_type              MoK\a 
_diffrn_radiation_source          'fine-focus sealed tube' 
_diffrn_radiation_monochromator      ? 
_diffrn_measurement_device_type      ? 
_diffrn_measurement_method           ? 
_diffrn_detector_area_resol_mean     ? 
_diffrn_standards_number             ? 
_diffrn_standards_interval_count     ? 
_diffrn_standards_interval_time      ? 
_diffrn_standards_decay_%            ? 
_diffrn_reflns_number                ? 
_diffrn_reflns_av_R_equivalents      ? 
_diffrn_reflns_av_sigmaI/netI        0.00808
_diffrn_reflns_limit_h_min         -11
_diffrn_reflns_limit_h_max          11
_diffrn_reflns_limit_k_min           0
_diffrn_reflns_limit_k_max          11
_diffrn_reflns_limit_l_min           0
_diffrn_reflns_limit_l_max          21
_diffrn_reflns_theta_min            2.15
_diffrn_reflns_theta_max           25.01
_reflns_number_total                  3116
_reflns_number_gt                     2933
_reflns_threshold_expression         >2.0sigma(I)
_computing_data_collection           ? 
_computing_cell_refinement           ? 
_computing_data_reduction            ? 
_computing_structure_solution        ? 
_computing_structure_refinement      'MoPro (J. Appl. Cryst. 2005, 38, 38-54)'
_computing_molecular_graphics        ? 
_computing_publication_material      ? 
_iucr_refine_instructions_details  
; 
# ! MoPro 12.6 30/09/2015 12:43:58 C:\Users\user\Desktop\Praca_z_ANIA\TAAM_DMAN_Frag\Nowy\DMAN_TAAM_50\mopro_lsdb_dman_frag_01.par 
# ! reflections hkl file : C:\Users\user\Desktop\Praca_z_ANIA\TAAM_DMAN_Frag\Nowy\DMAN_TAAM_50\sortav_freeformat.hkl refin. vs. F^2 
# ! atomic table file : C:\Users\user\Desktop\Programy_Krys\MoPro\MoProSuite\LibMoPro\mopro.tab 
# ! wave functions file : C:\Users\user\Desktop\Programy_Krys\MoPro\MoProSuite\LibMoPro\WAVEF_Su_Coppens_relativistic 
# ! RF factor = 1.623 % RI factor = 2.193% 
# ! wR2F factor = 1.844 % wR2I factor = 3.598% 
# ! g.o.f.(F**2) = 4.019 Nvar= 277 Nref= 3116 Nfree= 0 0.05<sinT/l< 0.59 
#  
# WSIG 1.00000 ! weighting scheme 
#  ! SPACE GROUP P ? 
#  
# CELL 10.0850 9.8110 17.9150 90.0000 101.6390 90.0000 0.71073 
# ZERR 0.0000 0.0000 0.0000 0.0000 0.0000 0.0000 
#  
# SYMM 2 P CENTRO 
#  X , Y, Z 
#  1/2-X , 1/2+Y, 1/2-Z 
#  
# SCALE 1 0.191444 
#  
# FMULT 1.00000 
#  
# UOVER 0.00000 0.00000 0.00000 0.00000 0.00000 0.00000 ANI 
#  
# SOLVT 0.00000 50.00000 
#  
# EXTIN 0.00000 GAUSSIAN ISOT TYP1 ! G*10^4 
#  
#  
# DUMMY 5 
# DUMY 0.10452 0.64858 0.72020 D1 0 ! atom # 45 
# DUMY 0.41490 0.65697 0.77681 D2 0 ! atom # 46 
# DUMY 0.81192 0.87871 0.83979 D3 0 ! atom # 47 
# DUMY 1.09203 0.75114 0.96610 D4 0 ! atom # 48 
# DUMY 0.98695 0.65519 1.06684 D5 0 ! atom # 49 
#  
# KAPPA 15 
#  1.000000 1.000000 ! # 1 1 MOL CL1 2x 
#  1.000000 1.000000 ! # 2 1 MOL O1 2x 
#  1.000000 1.000000 ! # 3 1 MOL H1A 4x 
#  1.000000 1.000000 ! # 4 1 MOL H1C 1x 
#  0.993000 1.056000 ! # 5 1 MOL N1 1x 
#  1.000000 1.000000 ! # 6 1 MOL N2 1x 
#  0.998000 0.872000 ! # 7 1 MOL C1 1x 
#  1.004000 0.909000 ! # 8 1 MOL C2 6x 
#  1.004000 0.917000 ! # 9 1 MOL C8 1x 
#  1.004000 0.903000 ! # 10 1 MOL C9 2x 
#  1.022000 0.929000 ! # 11 1 MOL C11 2x 
#  1.026000 0.973000 ! # 12 1 MOL C13 2x 
#  1.167000 1.248000 ! # 13 1 MOL H2 1x 
#  1.110000 1.158000 ! # 14 1 MOL H2A 6x 
#  1.094000 1.156000 ! # 15 1 MOL H11A 12x 
#  
# ATOMS 44 
#  
# ATOM 1 CL1 MOL 1 0.012195 0.900889 0.668041 1.0000 1 Cl 
#  XY H1B O1 HEX K1 V0 M0 Q0 
# UANI 0.022687 0.019296 0.024107 0.000020 -.000170 0.001398 
#  8.00000 0. 0. 0. 0. 0. 0. 0. 0. 0. 
#  0. 0. 0. 0. 0. 0. 0. 
#  0. 0. 0. 0. 0. 0. 0. 0. 0. 
#  
# ATOM 2 CL2 MOL 1 0.477264 0.909053 0.846026 1.0000 1 Cl 
#  XY H2B H14C HEX K1 V0 M0 Q0 
# UANI 0.019550 0.019058 0.024362 0.001209 0.005575 0.002738 
#  8.00000 0. 0. 0. 0. 0. 0. 0. 0. 0. 
#  0. 0. 0. 0. 0. 0. 0. 
#  0. 0. 0. 0. 0. 0. 0. 0. 0. 
#  
# ATOM 3 O1 MOL 1 0.139567 0.649463 0.743308 1.0000 1 O 
#  XY D1 H1C HEX K2 V0 M0 Q0 
# UANI 0.034356 0.015980 0.021667 0.000660 0.001047 -.000909 
#  5.99564 0. 0. 0. 0. 0. 0. 0. 0. 0. 
#  0. 0. 0. 0. 0. 0. 0. 
#  0. 0. 0. 0. 0. 0. 0. 0. 0. 
#  
# ATOM 4 O2 MOL 1 0.382622 0.658579 0.752581 1.0000 1 O 
#  XY D2 H1C HEX K2 V0 M0 Q0 
# UANI 0.034270 0.018834 0.029520 -.000403 -.000808 0.002627 
#  5.99564 0. 0. 0. 0. 0. 0. 0. 0. 0. 
#  0. 0. 0. 0. 0. 0. 0. 
#  0. 0. 0. 0. 0. 0. 0. 0. 0. 
#  
# ATOM 5 H1A MOL 1 0.110939 0.587839 0.720705 1.0000 1 H 
#  ZY O1 H1B QUA K3 V0 M0 Q0 
# UISO 0.008674 
#  0.99564 0. 0. 0. 0. 0. 0. 0. 0. 0. 
#  
# ATOM 6 H1B MOL 1 0.108271 0.712375 0.725611 1.0000 1 H 
#  ZY O1 H1A QUA K3 V0 M0 Q0 
# UISO 0.008428 
#  0.99564 0. 0. 0. 0. 0. 0. 0. 0. 0. 
#  
# ATOM 7 H2B MOL 1 0.409039 0.719684 0.774691 1.0000 1 H 
#  ZY O2 H2C QUA K3 V0 M0 Q0 
# UISO 0.013378 
#  0.99564 0. 0. 0. 0. 0. 0. 0. 0. 0. 
#  
# ATOM 8 H2C MOL 1 0.412154 0.596587 0.772825 1.0000 1 H 
#  ZY O2 H2B QUA K3 V0 M0 Q0 
# UISO 0.009733 
#  0.99564 0. 0. 0. 0. 0. 0. 0. 0. 0. 
#  
# ATOM 9 H1C MOL 1 0.258222 0.654117 0.748364 1.0000 1 H 
#  ZX O1 H2B QUA K4 V0 M0 Q0 
# UISO 0.041861 
#  0.99564 0. 0. 0. 0. 0. 0. 0. 0. 0. 
#  
# ATOM 10 N1 MOL 1 0.834697 0.842209 0.882514 1.0000 1 N 
#  XY D3 C1 HEX K5 V0 M0 Q0 
# UANI 0.015734 0.016539 0.017821 0.001331 0.004486 0.001908 
#  5.00387 0. -.016 -.038 0. -.047 0. 0. -.065 0.040 
#  0. 0.112 -.018 0. 0. 0. 0.028 
#  0. 0. 0. 0.018 0.011 0. 0. 0. 0. 
#  
# ATOM 11 N2 MOL 1 0.725525 0.751839 0.992681 1.0000 1 N 
#  XY C8 H2 HEX K6 V0 M0 Q0 
# UANI 0.015968 0.014867 0.016040 -.000437 0.005229 -.001320 
#  4.99564 0. 0. 0. 0. 0. 0. 0. 0. 0. 
#  0. 0. 0. 0. 0. 0. 0. 
#  0. 0. 0. 0. 0. 0. 0. 0. 0. 
#  
# ATOM 12 C1 MOL 1 0.966251 0.796526 0.924790 1.0000 1 C 
#  XY D4 C2 HEX K7 V0 M0 Q0 
# UANI 0.016551 0.015564 0.016294 -.000067 0.005674 0.001061 
#  4.05792 0. 0.082 0. 0. -.187 0. 0. -.074 0. 
#  0. 0.041 0. 0. 0. -.338 0. 
#  0.028 0. 0. -.018 0. 0. 0. 0.028 0. 
#  
# ATOM 13 C2 MOL 1 1.081873 0.818991 0.896749 1.0000 1 C 
#  XY D4 C1 HEX K8 V0 M0 Q0 
# UANI 0.017906 0.021361 0.022054 0.000639 0.008041 0.004154 
#  3.88564 0. 0.056 0. 0. -.180 0. 0. -.029 0. 
#  0. 0.030 0. 0. 0. -.264 0. 
#  0.020 0. 0. -.019 0. 0. 0. 0. 0. 
#  
# ATOM 14 C3 MOL 1 1.209745 0.775184 0.937550 1.0000 1 C 
#  XY D4 C4 HEX K8 V0 M0 Q0 
# UANI 0.016644 0.023480 0.027257 0.000541 0.008909 0.003470 
#  3.88564 0. 0.056 0. 0. -.180 0. 0. -.029 0. 
#  0. 0.030 0. 0. 0. -.264 0. 
#  0.020 0. 0. -.019 0. 0. 0. 0. 0. 
#  
# ATOM 15 C4 MOL 1 1.219769 0.708385 1.005697 1.0000 1 C 
#  XY D4 C3 HEX K8 V0 M0 Q0 
# UANI 0.015180 0.019145 0.024265 0.000821 0.005321 0.000702 
#  3.88564 0. 0.056 0. 0. -.180 0. 0. -.029 0. 
#  0. 0.030 0. 0. 0. -.264 0. 
#  0.020 0. 0. -.019 0. 0. 0. 0. 0. 
#  
# ATOM 16 C5 MOL 1 1.113803 0.611122 1.106197 1.0000 1 C 
#  XY D5 C6 HEX K8 V0 M0 Q0 
# UANI 0.019871 0.021834 0.017478 0.002667 0.002168 0.001941 
#  3.88564 0. 0.056 0. 0. -.180 0. 0. -.029 0. 
#  0. 0.030 0. 0. 0. -.264 0. 
#  0.020 0. 0. -.019 0. 0. 0. 0. 0. 
#  
# ATOM 17 C6 MOL 1 1.001403 0.583590 1.135953 1.0000 1 C 
#  XY D5 C5 HEX K8 V0 M0 Q0 
# UANI 0.023631 0.027050 0.017110 0.003119 0.004967 0.005388 
#  3.88564 0. 0.056 0. 0. -.180 0. 0. -.029 0. 
#  0. 0.030 0. 0. 0. -.264 0. 
#  0.020 0. 0. -.019 0. 0. 0. 0. 0. 
#  
# ATOM 18 C7 MOL 1 0.872342 0.628711 1.097516 1.0000 1 C 
#  XY D5 C8 HEX K8 V0 M0 Q0 
# UANI 0.020433 0.023561 0.016234 0.000969 0.006351 0.002804 
#  3.88564 0. 0.056 0. 0. -.180 0. 0. -.029 0. 
#  0. 0.030 0. 0. 0. -.264 0. 
#  0.020 0. 0. -.019 0. 0. 0. 0. 0. 
#  
# ATOM 19 C8 MOL 1 0.858570 0.699371 1.030049 1.0000 1 C 
#  XY D5 C7 HEX K9 V0 M0 Q0 
# UANI 0.018500 0.014542 0.014311 -.001845 0.006638 -.001259 
#  3.91159 0. 0.172 0. 0. -.063 0. 0. -.173 0. 
#  0. 0.031 0. 0. 0. -.249 0. 
#  0. 0. 0. -.020 0. 0. 0. 0.013 0. 
#  
# ATOM 20 C9 MOL 1 0.972506 0.726664 0.995683 1.0000 1 C 
#  XY C10 C8 HEX K10 V0 M0 Q0 
# UANI 0.015672 0.013828 0.014981 -.000511 0.004447 -.000811 
#  3.95815 0. 0. 0. 0. -.170 0. 0. 0. 0. 
#  0. 0. 0.011 0. 0. 0.279 0. 
#  0.012 0. 0. 0. -.012 0. 0. 0.008 0. 
#  
# ATOM 21 C10 MOL 1 1.102319 0.681337 1.035808 1.0000 1 C 
#  XY C9 C5 HEX K10 V0 M0 Q0 
# UANI 0.016362 0.015348 0.017724 0.000603 0.003405 -.000677 
#  3.95815 0. 0. 0. 0. -.170 0. 0. 0. 0. 
#  0. 0. 0.011 0. 0. 0.279 0. 
#  0.012 0. 0. 0. -.012 0. 0. 0.008 0. 
#  
# ATOM 22 C11 MOL 1 0.792338 0.766258 0.810119 1.0000 1 C 
#  ZX N1 H11C HEX K11 V0 M0 Q0 
# UANI 0.022608 0.035196 0.017143 0.003248 0.003711 -.001075 
#  3.58938 0. 0. 0. -.025 -.086 0. 0. 0. 0. 
#  0.271 0. 0. 0. 0. 0.203 0. 
#  0.080 0. 0. 0. 0. -.086 0. 0. 0. 
#  
# ATOM 23 C12 MOL 1 0.831244 0.990991 0.869434 1.0000 1 C 
#  ZX N1 H12C HEX K11 V0 M0 Q0 
# UANI 0.022506 0.020069 0.046822 0.002198 0.008474 0.010141 
#  3.58938 0. 0. 0. -.025 -.086 0. 0. 0. 0. 
#  0.271 0. 0. 0. 0. 0.203 0. 
#  0.080 0. 0. 0. 0. -.086 0. 0. 0. 
#  
# ATOM 24 C13 MOL 1 0.676082 0.860046 1.038530 1.0000 1 C 
#  ZX N2 H13A HEX K12 V0 M0 Q0 
# UANI 0.025104 0.022225 0.021769 0.003180 0.007013 -.002353 
#  3.45712 0. 0. 0. -.064 -.151 0. 0. 0. 0. 
#  0.210 0. 0. 0. 0. 0.183 0. 
#  0.070 0. 0. 0. 0. -.066 0. 0. 0. 
#  
# ATOM 25 C14 MOL 1 0.622862 0.642090 0.972414 1.0000 1 C 
#  ZX N2 H14C HEX K12 V0 M0 Q0 
# UANI 0.020249 0.020232 0.023650 -.001951 0.002662 0.001675 
#  3.45712 0. 0. 0. -.064 -.151 0. 0. 0. 0. 
#  0.210 0. 0. 0. 0. 0.183 0. 
#  0.070 0. 0. 0. 0. -.066 0. 0. 0. 
#  
# ATOM 26 H2 MOL 1 0.750693 0.801061 0.937778 1.0000 1 H 
#  ZY N2 C8 QUA K13 V0 M0 Q0 
# UISO 0.023229 
#  0.79859 0. 0. 0. 0.157 0.069 0. 0. 0. 0. 
#  
# ATOM 27 H2A MOL 1 1.072480 0.870879 0.843200 1.0000 1 H 
#  ZY C2 C1 QUA K14 V0 M0 Q0 
# UISO 0.037140 
#  1.01264 0. 0. 0. 0.182 0.086 0. 0. 0. 0. 
#  
# ATOM 28 H3 MOL 1 1.295627 0.796176 0.914399 1.0000 1 H 
#  ZY C3 C4 QUA K14 V0 M0 Q0 
# UISO 0.039006 
#  1.01264 0. 0. 0. 0.182 0.086 0. 0. 0. 0. 
#  
# ATOM 29 H4 MOL 1 1.315283 0.675345 1.039732 1.0000 1 H 
#  ZY C4 C3 QUA K14 V0 M0 Q0 
# UISO 0.031488 
#  1.01264 0. 0. 0. 0.182 0.086 0. 0. 0. 0. 
#  
# ATOM 30 H5 MOL 1 1.214471 0.583077 1.135423 1.0000 1 H 
#  ZY C5 C6 QUA K14 V0 M0 Q0 
# UISO 0.032816 
#  1.01264 0. 0. 0. 0.182 0.086 0. 0. 0. 0. 
#  
# ATOM 31 H6 MOL 1 1.009370 0.532321 1.188031 1.0000 1 H 
#  ZY C6 C5 QUA K14 V0 M0 Q0 
# UISO 0.038054 
#  1.01264 0. 0. 0. 0.182 0.086 0. 0. 0. 0. 
#  
# ATOM 32 H7 MOL 1 0.784779 0.608796 1.120978 1.0000 1 H 
#  ZY C7 C8 QUA K14 V0 M0 Q0 
# UISO 0.035986 
#  1.01264 0. 0. 0. 0.182 0.086 0. 0. 0. 0. 
#  
# ATOM 33 H11A MOL 1 0.792998 0.658930 0.822145 1.0000 1 H 
#  ZY C11 N1 QUA K15 V0 M0 Q0 
# UISO 0.052831 
#  1.07200 0. 0. 0. 0.185 0.085 0. 0. 0. 0. 
#  
# ATOM 34 H11B MOL 1 0.854836 0.787817 0.770579 1.0000 1 H 
#  ZY C11 N1 QUA K15 V0 M0 Q0 
# UISO 0.057197 
#  1.07200 0. 0. 0. 0.185 0.085 0. 0. 0. 0. 
#  
# ATOM 35 H11C MOL 1 0.689544 0.797431 0.783799 1.0000 1 H 
#  ZY C11 N1 QUA K15 V0 M0 Q0 
# UISO 0.047586 
#  1.07200 0. 0. 0. 0.185 0.085 0. 0. 0. 0. 
#  
# ATOM 36 H12A MOL 1 0.862457 1.043844 0.923379 1.0000 1 H 
#  ZY C12 N1 QUA K15 V0 M0 Q0 
# UISO 0.057871 
#  1.07200 0. 0. 0. 0.185 0.085 0. 0. 0. 0. 
#  
# ATOM 37 H12B MOL 1 0.895689 1.020007 0.832371 1.0000 1 H 
#  ZY C12 N1 QUA K15 V0 M0 Q0 
# UISO 0.054304 
#  1.07200 0. 0. 0. 0.185 0.085 0. 0. 0. 0. 
#  
# ATOM 38 H12C MOL 1 0.729935 1.018490 0.845606 1.0000 1 H 
#  ZY C12 N1 QUA K15 V0 M0 Q0 
# UISO 0.049150 
#  1.07200 0. 0. 0. 0.185 0.085 0. 0. 0. 0. 
#  
# ATOM 39 H13A MOL 1 0.652229 0.818526 1.086739 1.0000 1 H 
#  ZY C13 N2 QUA K15 V0 M0 Q0 
# UISO 0.046532 
#  1.07200 0. 0. 0. 0.185 0.085 0. 0. 0. 0. 
#  
# ATOM 40 H13B MOL 1 0.750096 0.935212 1.052412 1.0000 1 H 
#  ZY C13 N2 QUA K15 V0 M0 Q0 
# UISO 0.045802 
#  1.07200 0. 0. 0. 0.185 0.085 0. 0. 0. 0. 
#  
# ATOM 41 H13C MOL 1 0.587677 0.903230 1.004241 1.0000 1 H 
#  ZY C13 N2 QUA K15 V0 M0 Q0 
# UISO 0.043095 
#  1.07200 0. 0. 0. 0.185 0.085 0. 0. 0. 0. 
#  
# ATOM 42 H14A MOL 1 0.604633 0.593043 1.020507 1.0000 1 H 
#  ZY C14 N2 QUA K15 V0 M0 Q0 
# UISO 0.043052 
#  1.07200 0. 0. 0. 0.185 0.085 0. 0. 0. 0. 
#  
# ATOM 43 H14B MOL 1 0.660862 0.569661 0.938920 1.0000 1 H 
#  ZY C14 N2 QUA K15 V0 M0 Q0 
# UISO 0.044801 
#  1.07200 0. 0. 0. 0.185 0.085 0. 0. 0. 0. 
#  
# ATOM 44 H14C MOL 1 0.532514 0.686777 0.941188 1.0000 1 H 
#  ZY C14 N2 QUA K15 V0 M0 Q0 
# UISO 0.040946 
#  1.07200 0. 0. 0. 0.185 0.085 0. 0. 0. 0. 
#  
# ANHAR 0 3 ! number_of_anharmonic_atoms max_order 
# ! 1 ! atom number 
# ! 0.00E+00 0.00E+00 0.00E+00 0.00E+00 0.00E+00 0.00E+00 0.00E+00 0.00E+00 
# ! 0.00E+00 0.00E+00 
#  
#  
# STOP 
; 
_refine_special_details              
;
 Refinement of F^2^ against reflections.
 The threshold expression of F^2^ > 2sigma(F^2^) is
 used for calculating R-factors(gt) and is not
 relevant to the choice of reflections for refinement.
 R-factors based on F^2^ are statistically about twice
 as large as those based on F, and R-factors based on
 ALL data will be even larger.
;
_refine_ls_structure_factor_coef     Fsqd 
_refine_ls_matrix_type                full
_refine_ls_weighting_scheme          sigma
_refine_ls_weighting_details         ?
_atom_sites_solution_primary      direct 
_atom_sites_solution_secondary    difmap 
_atom_sites_solution_hydrogens    geom   
_refine_ls_hydrogen_treatment    refall
_refine_ls_extinction_method        'none'              
_refine_ls_abs_structure_details     ?
_refine_ls_abs_structure_Flack       ?
_refine_ls_number_reflns              3116
_refine_ls_number_parameters           277
_refine_ls_number_restraints             0
# R-factors: R(F)  &  wR2(I) 
_refine_ls_R_factor_all              0.0162
## R_factor_all computed for  I/sigmaI >   0.00
_refine_ls_R_factor_gt               0.0149
_refine_ls_wR_factor_ref             0.0360
_refine_ls_wR_factor_gt              0.0359
_refine_ls_goodness_of_fit_ref       3.921
_refine_ls_restrained_S_all          0.000
_refine_ls_shift/su_max              0.002
_refine_ls_shift/su_mean             0.000

_diffrn_measured_fraction_theta_max     0.999
_diffrn_reflns_theta_full               25.01
_diffrn_measured_fraction_theta_full    0.999
_refine_diff_density_max                ?
_refine_diff_density_min                ?
_refine_diff_density_rms                ?
###  to get diff_density_max min & rms : 
###  run MoPro  : WRIT FOUR   to create FOURier file 
###  run VMoPro : FOUR  FastFourierTransform   to get a 3D grid (Xplor format) on whole unit-cell
###             & GRID  STAT   to get max min rms statistics


loop_
_atom_site_type_symbol      
_atom_site_label            
_atom_site_fract_x          
_atom_site_fract_y          
_atom_site_fract_z          
_atom_site_U_iso_or_equiv   
_atom_site_adp_type         
_atom_site_occupancy        
_atom_site_calc_flag        
_atom_site_refinement_flag_posn  
_atom_site_refinement_flag_adp  
_atom_site_disorder_assembly
_atom_site_disorder_group   
Cl CL1 0.01220(2) 0.90089(2) 0.668041(1) 0.02272(2) Uani 1 d . . . .
Cl CL2 0.47726(2) 0.90905(2) 0.846026(1) 0.02083(2) Uani 1 d . . . .
O  O1 0.13957(6) 0.64946(6) 0.74331(3) 0.02465(5) Uani 1 d . . . .
O  O2 0.38262(6) 0.65858(7) 0.75258(3) 0.02856(5) Uani 1 d . . . .
H  H1A 0.111(1) 0.588(1) 0.7207(6) 0.009(3) Uiso 1 d U . . .
H  H1B 0.108(1) 0.712(1) 0.7256(6) 0.008(3) Uiso 1 d U . . .
H  H2B 0.409(1) 0.720(1) 0.7747(6) 0.013(3) Uiso 1 d U . . .
H  H2C 0.412(1) 0.597(1) 0.7728(6) 0.010(3) Uiso 1 d U . . .
H  H1C 0.258(1) 0.654(1) 0.7484(6) 0.042(4) Uiso 1 d U . . .
N  N1 0.83470(6) 0.84221(5) 0.88251(3) 0.01654(5) Uani 1 d . . . .
N  N2 0.72553(5) 0.75184(5) 0.99268(3) 0.01534(5) Uani 1 d . . . .
C  C1 0.96625(6) 0.79653(6) 0.92479(4) 0.01581(5) Uani 1 d . . . .
C  C2 1.08187(7) 0.81899(7) 0.89675(4) 0.01988(6) Uani 1 d . . . .
C  C3 1.20975(7) 0.77518(7) 0.93755(4) 0.02183(6) Uani 1 d . . . .
C  C4 1.21977(7) 0.70839(7) 1.00570(4) 0.01934(5) Uani 1 d . . . .
C  C5 1.11380(7) 0.61112(7) 1.10620(4) 0.01995(6) Uani 1 d . . . .
C  C6 1.00140(7) 0.58359(7) 1.13595(4) 0.02248(6) Uani 1 d . . . .
C  C7 0.87234(7) 0.62871(7) 1.09752(4) 0.01970(6) Uani 1 d . . . .
C  C8 0.85857(6) 0.69937(6) 1.03005(4) 0.01532(5) Uani 1 d . . . .
C  C9 0.97251(7) 0.72666(6) 0.99568(4) 0.01464(5) Uani 1 d . . . .
C  C10 1.10232(7) 0.68134(6) 1.03581(4) 0.01648(5) Uani 1 d . . . .
C  C11 0.79234(8) 0.76626(8) 0.81012(4) 0.02502(7) Uani 1 d . . . .
C  C12 0.83124(8) 0.99099(7) 0.86943(6) 0.02959(7) Uani 1 d . . . .
C  C13 0.67608(8) 0.86005(7) 1.03853(5) 0.02271(6) Uani 1 d . . . .
C  C14 0.62286(7) 0.64209(7) 0.97241(5) 0.02162(6) Uani 1 d . . . .
H  H2 0.7507(9) 0.8011(9) 0.9378(5) 0.023(2) Uiso 1 d U . . .
H  H2A 1.0725(9) 0.8709(9) 0.8432(6) 0.037(2) Uiso 1 d U . . .
H  H3 1.296(1) 0.7962(9) 0.9144(5) 0.039(2) Uiso 1 d U . . .
H  H4 1.3153(10) 0.6753(9) 1.0397(5) 0.031(2) Uiso 1 d U . . .
H  H5 1.2145(10) 0.5831(9) 1.1354(5) 0.033(2) Uiso 1 d U . . .
H  H6 1.0094(9) 0.5323(10) 1.1880(5) 0.038(2) Uiso 1 d U . . .
H  H7 0.785(1) 0.6088(9) 1.1210(5) 0.036(2) Uiso 1 d U . . .
H  H11A 0.793(1) 0.659(1) 0.8221(6) 0.053(3) Uiso 1 d U . . .
H  H11B 0.855(1) 0.788(1) 0.7706(6) 0.057(3) Uiso 1 d U . . .
H  H11C 0.690(1) 0.7974(10) 0.7838(5) 0.048(3) Uiso 1 d U . . .
H  H12A 0.862(1) 1.044(1) 0.9234(6) 0.058(3) Uiso 1 d U . . .
H  H12B 0.896(1) 1.020(1) 0.8324(6) 0.054(3) Uiso 1 d U . . .
H  H12C 0.730(1) 1.018(1) 0.8456(6) 0.049(3) Uiso 1 d U . . .
H  H13A 0.6522(10) 0.8185(10) 1.0867(6) 0.047(3) Uiso 1 d U . . .
H  H13B 0.750(1) 0.935(1) 1.0524(5) 0.046(3) Uiso 1 d U . . .
H  H13C 0.588(1) 0.9032(10) 1.0042(6) 0.043(3) Uiso 1 d U . . .
H  H14A 0.6046(10) 0.5930(10) 1.0205(6) 0.043(3) Uiso 1 d U . . .
H  H14B 0.6609(10) 0.570(1) 0.9389(6) 0.045(3) Uiso 1 d U . . .
H  H14C 0.533(1) 0.6868(9) 0.9412(5) 0.041(2) Uiso 1 d U . . .

loop_ 
_atom_site_aniso_label 
_atom_site_aniso_U_11 
_atom_site_aniso_U_22 
_atom_site_aniso_U_33 
_atom_site_aniso_U_12 
_atom_site_aniso_U_13 
_atom_site_aniso_U_23 
CL1 0.02269(9) 0.01930(9) 0.02411(10) 0.000020(6) -0.00017(7) 0.00140(6)  
CL2 0.01955(9) 0.01906(9) 0.02436(10) 0.00121(6) 0.00557(7) 0.00274(6)  
O1 0.0344(3) 0.0160(3) 0.0217(3) 0.0007(2) 0.0010(2) -0.0009(2)  
O2 0.0343(3) 0.0188(3) 0.0295(3) -0.0004(3) -0.0008(3) 0.0026(3)  
N1 0.0157(3) 0.0165(3) 0.0178(3) 0.0013(2) 0.0045(2) 0.0019(2)  
N2 0.0160(3) 0.0149(3) 0.0160(3) -0.0004(2) 0.0052(2) -0.0013(2)  
C1 0.0166(3) 0.0156(3) 0.0163(3) -0.00007(24) 0.0057(3) 0.0011(2)  
C2 0.0179(3) 0.0214(3) 0.0221(4) 0.0006(3) 0.0080(3) 0.0042(3)  
C3 0.0166(3) 0.0235(3) 0.0273(4) 0.0005(3) 0.0089(3) 0.0035(3)  
C4 0.0152(3) 0.0191(3) 0.0243(4) 0.0008(3) 0.0053(3) 0.0007(3)  
C5 0.0199(4) 0.0218(3) 0.0175(3) 0.0027(3) 0.0022(3) 0.0019(3)  
C6 0.0236(4) 0.0270(4) 0.0171(4) 0.0031(3) 0.0050(3) 0.0054(3)  
C7 0.0204(4) 0.0236(3) 0.0162(3) 0.0010(3) 0.0064(3) 0.0028(3)  
C8 0.0185(3) 0.0145(3) 0.0143(3) -0.0018(2) 0.0066(3) -0.0013(2)  
C9 0.0157(3) 0.0138(3) 0.0150(3) -0.0005(2) 0.0044(3) -0.0008(2)  
C10 0.0164(3) 0.0153(3) 0.0177(3) 0.0006(2) 0.0034(3) -0.0007(2)  
C11 0.0226(4) 0.0352(4) 0.0171(4) 0.0032(3) 0.0037(3) -0.0011(3)  
C12 0.0225(4) 0.0201(4) 0.0468(5) 0.0022(3) 0.0085(4) 0.0101(3)  
C13 0.0251(4) 0.0222(3) 0.0218(4) 0.0032(3) 0.0070(3) -0.0024(3)  
C14 0.0202(4) 0.0202(3) 0.0237(4) -0.0020(3) 0.0027(3) 0.0017(3)  

_geom_special_details                
;                                    
;                                    

loop_
_geom_bond_atom_site_label_1         
_geom_bond_atom_site_label_2         
_geom_bond_distance                  
_geom_bond_site_symmetry_2           
_geom_bond_publ_flag                 
O1 H1C 1.18(1) . ? 
O1 H1B 0.74(1) . ? 
O1 H1A 0.75(1) . ? 
O2 H1C 1.24(1) . ? 
O2 H2B 0.74(1) . ? 
O2 H2C 0.74(1) . ? 
N1 C1 1.4592(8) . ? 
N1 C12 1.4777(9) . ? 
N1 C11 1.4820(9) . ? 
N2 C8 1.4666(8) . ? 
N2 C14 1.4871(8) . ? 
N2 C13 1.4885(9) . ? 
N2 H2 1.17(1) . ? 
C1 C9 1.4334(9) . ? 
C1 C2 1.3773(10) . ? 
C2 C3 1.4148(10) . ? 
C2 H2A 1.07(1) . ? 
C3 C4 1.371(1) . ? 
C3 H3 1.05(1) . ? 
C4 C10 1.4221(10) . ? 
C4 H4 1.081(9) . ? 
C5 C10 1.4210(10) . ? 
C5 C6 1.373(1) . ? 
C5 H5 1.080(9) . ? 
C6 C7 1.4151(10) . ? 
C6 H6 1.049(10) . ? 
C7 C8 1.3759(10) . ? 
C7 H7 1.07(1) . ? 
C8 C9 1.4340(10) . ? 
C9 C10 1.4313(9) . ? 
C11 H11B 1.06(1) . ? 
C11 H11A 1.07(1) . ? 
C11 H11C 1.09(1) . ? 
C12 H12B 1.06(1) . ? 
C12 H12C 1.06(1) . ? 
C12 H12A 1.09(1) . ? 
C13 H13A 1.03(1) . ? 
C13 H13B 1.04(1) . ? 
C13 H13C 1.06(1) . ? 
C14 H14A 1.04(1) . ? 
C14 H14B 1.05(1) . ? 
C14 H14C 1.063(10) . ? 

loop_
_geom_angle_atom_site_label_1        
_geom_angle_atom_site_label_2        
_geom_angle_atom_site_label_3        
_geom_angle                          
_geom_angle_site_symmetry_1          
_geom_angle_site_symmetry_3          
_geom_angle_publ_flag                
O1 H1C O2 179(1) . . ? 
H1A O1 H1C 110(1) . . ? 
H1A O1 H1B 111(1) . . ? 
H1B O1 H1C 110(1) . . ? 
H2B O2 H1C 108(1) . . ? 
H2B O2 H2C 110(1) . . ? 
H2C O2 H1C 108(1) . . ? 
N1 C1 C9 118.66(6) . . ? 
N1 C1 C2 120.63(5) . . ? 
N1 C12 H12B 111.6(6) . . ? 
N1 C12 H12C 107.8(6) . . ? 
N1 C12 H12A 109.7(6) . . ? 
N1 C11 H11B 112.3(6) . . ? 
N1 C11 H11A 109.2(6) . . ? 
N1 C11 H11C 108.5(5) . . ? 
N2 C8 C9 118.49(5) . . ? 
N2 C8 C7 119.92(6) . . ? 
N2 C14 H14A 111.4(6) . . ? 
N2 C14 H14B 108.2(6) . . ? 
N2 C14 H14C 108.1(5) . . ? 
N2 C13 H13A 110.0(6) . . ? 
N2 C13 H13B 109.4(6) . . ? 
N2 C13 H13C 107.5(5) . . ? 
C1 N1 C12 112.06(5) . . ? 
C1 N1 C11 111.79(6) . . ? 
C1 C9 C8 125.02(7) . . ? 
C1 C9 C10 117.77(7) . . ? 
C1 C2 C3 120.89(6) . . ? 
C1 C2 H2A 118.3(6) . . ? 
C2 C1 C9 120.70(7) . . ? 
C2 C3 C4 120.06(7) . . ? 
C2 C3 H3 118.3(6) . . ? 
C3 C4 C10 120.63(7) . . ? 
C3 C4 H4 122.9(6) . . ? 
C3 C2 H2A 120.9(6) . . ? 
C4 C10 C9 119.93(8) . . ? 
C4 C10 C5 120.14(7) . . ? 
C4 C3 H3 121.7(6) . . ? 
C5 C10 C9 119.92(7) . . ? 
C5 C6 C7 119.99(9) . . ? 
C5 C6 H6 121.2(6) . . ? 
C6 C5 C10 120.93(8) . . ? 
C6 C5 H5 122.0(6) . . ? 
C6 C7 C8 120.33(8) . . ? 
C6 C7 H7 120.2(6) . . ? 
C7 C8 C9 121.57(7) . . ? 
C7 C6 H6 118.7(6) . . ? 
C8 N2 C14 112.65(6) . . ? 
C8 N2 C13 112.08(6) . . ? 
C8 N2 H2 101.3(4) . . ? 
C8 C9 C10 117.21(5) . . ? 
C8 C7 H7 119.5(6) . . ? 
C10 C5 H5 117.0(5) . . ? 
C10 C4 H4 116.5(5) . . ? 
C11 N1 C12 111.38(6) . . ? 
C13 N2 C14 110.91(6) . . ? 
C13 N2 H2 108.9(5) . . ? 
C14 N2 H2 110.6(5) . . ? 
H11A C11 H11B 110.4(8) . . ? 
H11A C11 H11C 109.1(8) . . ? 
H11B C11 H11C 107.2(8) . . ? 
H12A C12 H12B 109.0(9) . . ? 
H12A C12 H12C 108.6(8) . . ? 
H12B C12 H12C 110.1(9) . . ? 
H13A C13 H13B 111.0(8) . . ? 
H13A C13 H13C 109.4(8) . . ? 
H13B C13 H13C 109.4(8) . . ? 
H14A C14 H14B 107.9(8) . . ? 
H14A C14 H14C 110.6(8) . . ? 
H14B C14 H14C 110.5(8) . . ? 

loop_
_geom_torsion_atom_site_label_1      
_geom_torsion_atom_site_label_2      
_geom_torsion_atom_site_label_3      
_geom_torsion_atom_site_label_4      
_geom_torsion                        
_geom_torsion_site_symmetry_1        
_geom_torsion_site_symmetry_2        
_geom_torsion_site_symmetry_3        
_geom_torsion_site_symmetry_4        
_geom_torsion_publ_flag              
O1 H1C O2 H2B 135(1) . . . . ? 
O1 H1C O2 H2C -107(1) . . . . ? 
O2 H1C O1 H1B -77(1) . . . . ? 
O2 H1C O1 H1A 45(1) . . . . ? 
N1 C1 C9 C8 -1.21(6) . . . . ? 
N1 C1 C9 C10 179.30(6) . . . . ? 
N1 C1 C2 C3 179.87(7) . . . . ? 
N1 C1 C2 H2A 0.04(54) . . . . ? 
N2 C8 C9 C1 -3.18(6) . . . . ? 
N2 C8 C9 C10 176.32(5) . . . . ? 
N2 C8 C7 C6 -176.84(6) . . . . ? 
N2 C8 C7 H7 2.7(5) . . . . ? 
C1 N1 C12 H12B 66.8(6) . . . . ? 
C1 N1 C12 H12C -172.2(8) . . . . ? 
C1 N1 C12 H12A -54.1(6) . . . . ? 
C1 N1 C11 H11B -67.2(6) . . . . ? 
C1 N1 C11 H11A 55.6(6) . . . . ? 
C1 N1 C11 H11C 174.5(7) . . . . ? 
C1 C9 C8 C7 178.44(6) . . . . ? 
C1 C9 C10 C5 -179.76(6) . . . . ? 
C1 C9 C10 C4 1.15(6) . . . . ? 
C1 C2 C3 C4 0.53(6) . . . . ? 
C1 C2 C3 H3 -178.9(8) . . . . ? 
C2 C1 N1 C12 -58.83(6) . . . . ? 
C2 C1 N1 C11 67.01(6) . . . . ? 
C2 C1 C9 C8 179.39(6) . . . . ? 
C2 C1 C9 C10 -0.10(6) . . . . ? 
C2 C3 C4 C10 0.54(6) . . . . ? 
C2 C3 C4 H4 -178.3(7) . . . . ? 
C3 C4 C10 C9 -1.39(7) . . . . ? 
C3 C4 C10 C5 179.52(8) . . . . ? 
C3 C2 C1 C9 -0.74(6) . . . . ? 
C4 C10 C9 C8 -178.39(5) . . . . ? 
C4 C10 C5 C6 -179.70(8) . . . . ? 
C4 C10 C5 H5 1.8(5) . . . . ? 
C4 C3 C2 H2A -179.7(8) . . . . ? 
C5 C10 C9 C8 0.71(6) . . . . ? 
C5 C10 C4 H4 -1.6(5) . . . . ? 
C5 C6 C7 C8 0.46(6) . . . . ? 
C5 C6 C7 H7 -179.0(8) . . . . ? 
C6 C5 C10 C9 1.20(6) . . . . ? 
C6 C7 C8 C9 1.52(6) . . . . ? 
C7 C8 N2 C14 -59.96(6) . . . . ? 
C7 C8 N2 C13 65.96(6) . . . . ? 
C7 C8 N2 H2 -178.1(5) . . . . ? 
C7 C8 C9 C10 -2.06(6) . . . . ? 
C7 C6 C5 C10 -1.81(7) . . . . ? 
C7 C6 C5 H5 176.7(7) . . . . ? 
C8 N2 C14 H14A 63.5(5) . . . . ? 
C8 N2 C14 H14B -55.0(6) . . . . ? 
C8 N2 C14 H14C -174.8(7) . . . . ? 
C8 N2 C13 H13A -69.6(5) . . . . ? 
C8 N2 C13 H13B 52.6(6) . . . . ? 
C8 N2 C13 H13C 171.3(7) . . . . ? 
C8 C7 C6 H6 178.3(8) . . . . ? 
C9 C1 N1 C12 121.77(7) . . . . ? 
C9 C1 N1 C11 -112.39(6) . . . . ? 
C9 C1 C2 H2A 179.4(8) . . . . ? 
C9 C8 N2 C14 121.63(6) . . . . ? 
C9 C8 N2 C13 -112.45(6) . . . . ? 
C9 C8 N2 H2 3.4(4) . . . . ? 
C9 C8 C7 H7 -179.0(8) . . . . ? 
C9 C10 C5 H5 -177.3(7) . . . . ? 
C9 C10 C4 H4 177.5(7) . . . . ? 
C10 C5 C6 H6 -179.6(8) . . . . ? 
C10 C4 C3 H3 179.9(8) . . . . ? 
C11 N1 C12 H12B -59.2(6) . . . . ? 
C11 N1 C12 H12C 61.7(6) . . . . ? 
C11 N1 C12 H12A 179.9(9) . . . . ? 
C12 N1 C11 H11B 59.1(6) . . . . ? 
C12 N1 C11 H11A -178.1(9) . . . . ? 
C12 N1 C11 H11C -59.3(6) . . . . ? 
C13 N2 C14 H14A -63.1(6) . . . . ? 
C13 N2 C14 H14B 178.4(8) . . . . ? 
C13 N2 C14 H14C 58.7(5) . . . . ? 
C14 N2 C13 H13A 57.3(6) . . . . ? 
C14 N2 C13 H13B 179.5(8) . . . . ? 
C14 N2 C13 H13C -61.8(5) . . . . ? 
H2 N2 C14 H14A 176(1) . . . . ? 
H2 N2 C14 H14B 57.5(8) . . . . ? 
H2 N2 C14 H14C -62.3(7) . . . . ? 
H2 N2 C13 H13A 179(1) . . . . ? 
H2 N2 C13 H13B -58.6(8) . . . . ? 
H2 N2 C13 H13C 60.2(7) . . . . ? 
H2A C2 C3 H3 0.9(8) . . . . ? 
H3 C3 C4 H4 1.1(8) . . . . ? 
H5 C5 C6 H6 -1.2(8) . . . . ? 
H6 C6 C7 H7 -1.2(8) . . . . ? 

loop_
_geom_hbond_atom_site_label_D        
_geom_hbond_atom_site_label_H        
_geom_hbond_atom_site_label_A        
_geom_hbond_distance_DH              
_geom_hbond_distance_HA              
_geom_hbond_distance_DA              
_geom_hbond_angle_DHA                
_geom_hbond_site_symmetry_A          
O1 H1A CL2 0.75(1) 2.21(1) 2.9584(6) 179(1)  2_546   
O2 H2C CL1 0.74(1) 2.25(1) 2.9884(7) 176(1)  2_546   
C14 H14B CL1 1.05(1) 2.848(9) 3.5219(7) 122.2(7)  2_546   
O1 H1B CL1 0.74(1) 2.24(1) 2.9756(6) 178(1)  1_555   
O2 H2B CL2 0.74(1) 2.28(1) 3.0179(7) 176(1)  1_555   
O1 H1C O2 1.18(1) 1.24(1) 2.4248(9) 179(1)  1_555   
N2 H2 CL2 1.17(1) 3.098(9) 3.5912(5) 105.5(5)  1_555   
N2 H2 N1 1.17(1) 1.48(1) 2.6020(8) 157.6(7)  1_555   
N2 H2 C1 1.17(1) 2.233(9) 2.9592(9) 117.4(4)  1_555   
N2 H2 C11 1.17(1) 2.431(10) 3.473(1) 147.3(6)  1_555   
N2 H2 C12 1.17(1) 2.456(10) 3.531(1) 152.0(6)  1_555   
C13 H13A C7 1.03(1) 2.874(10) 3.056(1) 90.3(8)  1_555   
C14 H14A C7 1.04(1) 2.795(9) 3.0158(10) 92.1(6)  1_555   
C14 H14C CL2 1.063(10) 2.755(10) 3.5779(8) 134.2(9)  1_555   

loop_
_publ_author_name      
_publ_author_address   
,'?'  
; ? 
;  

_publ_requested_journal          '?' 
_publ_contact_author                ? 
_publ_contact_author_phone        '?' 
_publ_contact_author_fax          '?' 
_publ_contact_author_email        '?' 
_publ_section_title 
;  
 ?  
;  
_publ_section_comment  
;  
 ?  
;  
_publ_section_references 
;  
 ?  
;  
