# Supplementary material for: Yes, one can obtain better quality structures from routine X-ray data collection
Source: IUCrJ. 2016 Jan 1;3(Pt 1):61–70. doi: 10.1107/S2052252515020941 (PMC4704080; doi:10.1107/S2052252515020941)
Supplement: Supplementary file 3 [file m-03-00061-sup3.zip › X-ray/DMAN_TAAM/DMAN_TAAM_52.cif]

data_I  
_audit_creation_method             'MoPro12'     
_chemical_name_systematic            ? 
_chemical_name_common                ? 
_chemical_formula_moiety             'C14 H24 N2 O2 Cl2'
_chemical_formula_sum                'C14 H24 N2 O2 Cl2'
_chemical_formula_weight             323.246
_chemical_absolute_configuration     '-'

_symmetry_cell_setting               monoclinic   
_symmetry_space_group_name_H-M       'P ?'
_symmetry_space_group_name_Hall      'P ?'

loop_
_atom_type_symbol                      
_atom_type_description                 
_atom_type_scat_dispersion_real        
_atom_type_scat_dispersion_imag        
_atom_type_scat_source                 
 'C' 'C'    0.0033   0.0016
'Su & Coppens. Acta. Cryst. (1997) A53, 749-762. '                    
 'H' 'H'    0.0000   0.0000
'Su & Coppens. Acta. Cryst. (1997) A53, 749-762. '                    
 'N' 'N'    0.0061   0.0033
'Su & Coppens. Acta. Cryst. (1997) A53, 749-762. '                    
 'O' 'O'    0.0106   0.0060
'Su & Coppens. Acta. Cryst. (1997) A53, 749-762. '                    
 'Cl' 'Cl'    0.1484   0.1585
'Su & Coppens. Acta. Cryst. (1997) A53, 749-762. '                    

loop_
_symmetry_equiv_pos_as_xyz           
'x, y, z'
'-x+1/2, y+1/2, -z+1/2'
'-x, -y, -z'
'x-1/2, -y-1/2, z-1/2'
_cell_length_a                10.085 
_cell_length_b                9.811 
_cell_length_c                17.915 
_cell_angle_alpha             90.00 
_cell_angle_beta              101.64 
_cell_angle_gamma             90.00 
_cell_volume                   1736.1 
_cell_formula_units_Z                4
_cell_measurement_temperature        ?
_cell_measurement_reflns_used        ?
_cell_measurement_theta_min          ?
_cell_measurement_theta_max          ?
_exptl_crystal_description           ? 
_exptl_crystal_colour                ? 
_exptl_crystal_size_max              ? 
_exptl_crystal_size_mid              ? 
_exptl_crystal_size_min              ? 
_exptl_crystal_density_meas          ? 
_exptl_crystal_density_diffrn       1.237
_exptl_crystal_density_method       'not measured' 
_exptl_crystal_F_000                 688
_exptl_absorpt_process_details       ?  
_exptl_absorpt_coefficient_mu        ?  
_exptl_absorpt_correction_type       ?  
_exptl_absorpt_correction_T_min      ?  
_exptl_absorpt_correction_T_max      ?  
_exptl_special_details               
;
?
;
_diffrn_ambient_temperature          ?  
_diffrn_radiation_wavelength        0.71073
_diffrn_radiation_type              MoK\a 
_diffrn_radiation_source          'fine-focus sealed tube' 
_diffrn_radiation_monochromator      ? 
_diffrn_measurement_device_type      ? 
_diffrn_measurement_method           ? 
_diffrn_detector_area_resol_mean     ? 
_diffrn_standards_number             ? 
_diffrn_standards_interval_count     ? 
_diffrn_standards_interval_time      ? 
_diffrn_standards_decay_%            ? 
_diffrn_reflns_number                ? 
_diffrn_reflns_av_R_equivalents      ? 
_diffrn_reflns_av_sigmaI/netI        0.00816
_diffrn_reflns_limit_h_min         -12
_diffrn_reflns_limit_h_max          12
_diffrn_reflns_limit_k_min           0
_diffrn_reflns_limit_k_max          12
_diffrn_reflns_limit_l_min           0
_diffrn_reflns_limit_l_max          22
_diffrn_reflns_theta_min            2.15
_diffrn_reflns_theta_max           26.01
_reflns_number_total                  3477
_reflns_number_gt                     3273
_reflns_threshold_expression         >2.0sigma(I)
_computing_data_collection           ? 
_computing_cell_refinement           ? 
_computing_data_reduction            ? 
_computing_structure_solution        ? 
_computing_structure_refinement      'MoPro (J. Appl. Cryst. 2005, 38, 38-54)'
_computing_molecular_graphics        ? 
_computing_publication_material      ? 
_iucr_refine_instructions_details  
; 
# ! MoPro 12.6 30/09/2015 12:45:38 C:\Users\user\Desktop\Praca_z_ANIA\TAAM_DMAN_Frag\Nowy\DMAN_TAAM_52\mopro_lsdb_dman_frag_01.par 
# ! reflections hkl file : C:\Users\user\Desktop\Praca_z_ANIA\TAAM_DMAN_Frag\Nowy\DMAN_TAAM_52\sortav_freeformat.hkl refin. vs. F^2 
# ! atomic table file : C:\Users\user\Desktop\Programy_Krys\MoPro\MoProSuite\LibMoPro\mopro.tab 
# ! wave functions file : C:\Users\user\Desktop\Programy_Krys\MoPro\MoProSuite\LibMoPro\WAVEF_Su_Coppens_relativistic 
# ! RF factor = 1.663 % RI factor = 2.264% 
# ! wR2F factor = 1.872 % wR2I factor = 3.652% 
# ! g.o.f.(F**2) = 3.986 Nvar= 277 Nref= 3477 Nfree= 0 0.05<sinT/l< 0.62 
#  
# WSIG 1.00000 ! weighting scheme 
#  ! SPACE GROUP P ? 
#  
# CELL 10.0850 9.8110 17.9150 90.0000 101.6390 90.0000 0.71073 
# ZERR 0.0000 0.0000 0.0000 0.0000 0.0000 0.0000 
#  
# SYMM 2 P CENTRO 
#  X , Y, Z 
#  1/2-X , 1/2+Y, 1/2-Z 
#  
# SCALE 1 0.191093 
#  
# FMULT 1.00000 
#  
# UOVER 0.00000 0.00000 0.00000 0.00000 0.00000 0.00000 ANI 
#  
# SOLVT 0.00000 50.00000 
#  
# EXTIN 0.00000 GAUSSIAN ISOT TYP1 ! G*10^4 
#  
#  
# DUMMY 5 
# DUMY 0.10452 0.64858 0.72020 D1 0 ! atom # 45 
# DUMY 0.41490 0.65697 0.77681 D2 0 ! atom # 46 
# DUMY 0.81192 0.87871 0.83979 D3 0 ! atom # 47 
# DUMY 1.09203 0.75114 0.96610 D4 0 ! atom # 48 
# DUMY 0.98695 0.65519 1.06684 D5 0 ! atom # 49 
#  
# KAPPA 15 
#  1.000000 1.000000 ! # 1 1 MOL CL1 2x 
#  1.000000 1.000000 ! # 2 1 MOL O1 2x 
#  1.000000 1.000000 ! # 3 1 MOL H1A 4x 
#  1.000000 1.000000 ! # 4 1 MOL H1C 1x 
#  0.993000 1.056000 ! # 5 1 MOL N1 1x 
#  1.000000 1.000000 ! # 6 1 MOL N2 1x 
#  0.998000 0.872000 ! # 7 1 MOL C1 1x 
#  1.004000 0.909000 ! # 8 1 MOL C2 6x 
#  1.004000 0.917000 ! # 9 1 MOL C8 1x 
#  1.004000 0.903000 ! # 10 1 MOL C9 2x 
#  1.022000 0.929000 ! # 11 1 MOL C11 2x 
#  1.026000 0.973000 ! # 12 1 MOL C13 2x 
#  1.167000 1.248000 ! # 13 1 MOL H2 1x 
#  1.110000 1.158000 ! # 14 1 MOL H2A 6x 
#  1.094000 1.156000 ! # 15 1 MOL H11A 12x 
#  
# ATOMS 44 
#  
# ATOM 1 CL1 MOL 1 0.012203 0.900883 0.668042 1.0000 1 Cl 
#  XY H1B O1 HEX K1 V0 M0 Q0 
# UANI 0.022579 0.019138 0.023917 0.000019 -.000183 0.001425 
#  8.00000 0. 0. 0. 0. 0. 0. 0. 0. 0. 
#  0. 0. 0. 0. 0. 0. 0. 
#  0. 0. 0. 0. 0. 0. 0. 0. 0. 
#  
# ATOM 2 CL2 MOL 1 0.477260 0.909047 0.846028 1.0000 1 Cl 
#  XY H2B H14C HEX K1 V0 M0 Q0 
# UANI 0.019437 0.018924 0.024159 0.001235 0.005574 0.002747 
#  8.00000 0. 0. 0. 0. 0. 0. 0. 0. 0. 
#  0. 0. 0. 0. 0. 0. 0. 
#  0. 0. 0. 0. 0. 0. 0. 0. 0. 
#  
# ATOM 3 O1 MOL 1 0.139509 0.649457 0.743283 1.0000 1 O 
#  XY D1 H1C HEX K2 V0 M0 Q0 
# UANI 0.033870 0.016220 0.021499 0.000680 0.001252 -.000940 
#  5.99564 0. 0. 0. 0. 0. 0. 0. 0. 0. 
#  0. 0. 0. 0. 0. 0. 0. 
#  0. 0. 0. 0. 0. 0. 0. 0. 0. 
#  
# ATOM 4 O2 MOL 1 0.382673 0.658576 0.752606 1.0000 1 O 
#  XY D2 H1C HEX K2 V0 M0 Q0 
# UANI 0.034026 0.018973 0.029450 -.000280 -.000538 0.002628 
#  5.99564 0. 0. 0. 0. 0. 0. 0. 0. 0. 
#  0. 0. 0. 0. 0. 0. 0. 
#  0. 0. 0. 0. 0. 0. 0. 0. 0. 
#  
# ATOM 5 H1A MOL 1 0.110987 0.587317 0.720499 1.0000 1 H 
#  ZY O1 H1B QUA K3 V0 M0 Q0 
# UISO 0.011301 
#  0.99564 0. 0. 0. 0. 0. 0. 0. 0. 0. 
#  
# ATOM 6 H1B MOL 1 0.107874 0.712966 0.725546 1.0000 1 H 
#  ZY O1 H1A QUA K3 V0 M0 Q0 
# UISO 0.010304 
#  0.99564 0. 0. 0. 0. 0. 0. 0. 0. 0. 
#  
# ATOM 7 H2B MOL 1 0.408812 0.720070 0.774725 1.0000 1 H 
#  ZY O2 H2C QUA K3 V0 M0 Q0 
# UISO 0.015389 
#  0.99564 0. 0. 0. 0. 0. 0. 0. 0. 0. 
#  
# ATOM 8 H2C MOL 1 0.412360 0.596175 0.772770 1.0000 1 H 
#  ZY O2 H2B QUA K3 V0 M0 Q0 
# UISO 0.011937 
#  0.99564 0. 0. 0. 0. 0. 0. 0. 0. 0. 
#  
# ATOM 9 H1C MOL 1 0.257470 0.654137 0.748301 1.0000 1 H 
#  ZX O1 H2B QUA K4 V0 M0 Q0 
# UISO 0.041432 
#  0.99564 0. 0. 0. 0. 0. 0. 0. 0. 0. 
#  
# ATOM 10 N1 MOL 1 0.834695 0.842216 0.882516 1.0000 1 N 
#  XY D3 C1 HEX K5 V0 M0 Q0 
# UANI 0.015732 0.016409 0.017605 0.001311 0.004634 0.002042 
#  5.00387 0. -.016 -.038 0. -.047 0. 0. -.065 0.040 
#  0. 0.112 -.018 0. 0. 0. 0.028 
#  0. 0. 0. 0.018 0.011 0. 0. 0. 0. 
#  
# ATOM 11 N2 MOL 1 0.725507 0.751836 0.992681 1.0000 1 N 
#  XY C8 H2 HEX K6 V0 M0 Q0 
# UANI 0.015677 0.014826 0.016005 -.000351 0.005230 -.001319 
#  4.99564 0. 0. 0. 0. 0. 0. 0. 0. 0. 
#  0. 0. 0. 0. 0. 0. 0. 
#  0. 0. 0. 0. 0. 0. 0. 0. 0. 
#  
# ATOM 12 C1 MOL 1 0.966265 0.796514 0.924801 1.0000 1 C 
#  XY D4 C2 HEX K7 V0 M0 Q0 
# UANI 0.016285 0.015458 0.016124 -.000019 0.005487 0.000973 
#  4.05792 0. 0.082 0. 0. -.187 0. 0. -.074 0. 
#  0. 0.041 0. 0. 0. -.338 0. 
#  0.028 0. 0. -.018 0. 0. 0. 0.028 0. 
#  
# ATOM 13 C2 MOL 1 1.081872 0.819002 0.896748 1.0000 1 C 
#  XY D4 C1 HEX K8 V0 M0 Q0 
# UANI 0.017991 0.021417 0.021635 0.000839 0.008049 0.004217 
#  3.88564 0. 0.056 0. 0. -.180 0. 0. -.029 0. 
#  0. 0.030 0. 0. 0. -.264 0. 
#  0.020 0. 0. -.019 0. 0. 0. 0. 0. 
#  
# ATOM 14 C3 MOL 1 1.209798 0.775201 0.937523 1.0000 1 C 
#  XY D4 C4 HEX K8 V0 M0 Q0 
# UANI 0.016471 0.023346 0.027216 0.000572 0.008946 0.003517 
#  3.88564 0. 0.056 0. 0. -.180 0. 0. -.029 0. 
#  0. 0.030 0. 0. 0. -.264 0. 
#  0.020 0. 0. -.019 0. 0. 0. 0. 0. 
#  
# ATOM 15 C4 MOL 1 1.219801 0.708367 1.005701 1.0000 1 C 
#  XY D4 C3 HEX K8 V0 M0 Q0 
# UANI 0.014928 0.019172 0.024081 0.000809 0.005175 0.000829 
#  3.88564 0. 0.056 0. 0. -.180 0. 0. -.029 0. 
#  0. 0.030 0. 0. 0. -.264 0. 
#  0.020 0. 0. -.019 0. 0. 0. 0. 0. 
#  
# ATOM 16 C5 MOL 1 1.113805 0.611133 1.106196 1.0000 1 C 
#  XY D5 C6 HEX K8 V0 M0 Q0 
# UANI 0.019381 0.021682 0.017405 0.002796 0.001939 0.001947 
#  3.88564 0. 0.056 0. 0. -.180 0. 0. -.029 0. 
#  0. 0.030 0. 0. 0. -.264 0. 
#  0.020 0. 0. -.019 0. 0. 0. 0. 0. 
#  
# ATOM 17 C6 MOL 1 1.001384 0.583547 1.135976 1.0000 1 C 
#  XY D5 C5 HEX K8 V0 M0 Q0 
# UANI 0.023454 0.026985 0.017142 0.003040 0.005121 0.005341 
#  3.88564 0. 0.056 0. 0. -.180 0. 0. -.029 0. 
#  0. 0.030 0. 0. 0. -.264 0. 
#  0.020 0. 0. -.019 0. 0. 0. 0. 0. 
#  
# ATOM 18 C7 MOL 1 0.872360 0.628718 1.097524 1.0000 1 C 
#  XY D5 C8 HEX K8 V0 M0 Q0 
# UANI 0.020238 0.023486 0.016083 0.001034 0.006241 0.003029 
#  3.88564 0. 0.056 0. 0. -.180 0. 0. -.029 0. 
#  0. 0.030 0. 0. 0. -.264 0. 
#  0.020 0. 0. -.019 0. 0. 0. 0. 0. 
#  
# ATOM 19 C8 MOL 1 0.858682 0.699368 1.030061 1.0000 1 C 
#  XY D5 C7 HEX K9 V0 M0 Q0 
# UANI 0.017930 0.014503 0.014238 -.001460 0.006310 -.001186 
#  3.91159 0. 0.172 0. 0. -.063 0. 0. -.173 0. 
#  0. 0.031 0. 0. 0. -.249 0. 
#  0. 0. 0. -.020 0. 0. 0. 0.013 0. 
#  
# ATOM 20 C9 MOL 1 0.972470 0.726666 0.995677 1.0000 1 C 
#  XY C10 C8 HEX K10 V0 M0 Q0 
# UANI 0.015393 0.013675 0.014901 -.000310 0.004436 -.000626 
#  3.95815 0. 0. 0. 0. -.170 0. 0. 0. 0. 
#  0. 0. 0.011 0. 0. 0.279 0. 
#  0.012 0. 0. 0. -.012 0. 0. 0.008 0. 
#  
# ATOM 21 C10 MOL 1 1.102350 0.681302 1.035819 1.0000 1 C 
#  XY C9 C5 HEX K10 V0 M0 Q0 
# UANI 0.016264 0.015240 0.017505 0.000541 0.003505 -.000629 
#  3.95815 0. 0. 0. 0. -.170 0. 0. 0. 0. 
#  0. 0. 0.011 0. 0. 0.279 0. 
#  0.012 0. 0. 0. -.012 0. 0. 0.008 0. 
#  
# ATOM 22 C11 MOL 1 0.792328 0.766283 0.810117 1.0000 1 C 
#  ZX N1 H11C HEX K11 V0 M0 Q0 
# UANI 0.022596 0.034809 0.016964 0.003220 0.003546 -.001113 
#  3.58938 0. 0. 0. -.025 -.086 0. 0. 0. 0. 
#  0.271 0. 0. 0. 0. 0.203 0. 
#  0.080 0. 0. 0. 0. -.086 0. 0. 0. 
#  
# ATOM 23 C12 MOL 1 0.831264 0.990974 0.869425 1.0000 1 C 
#  ZX N1 H12C HEX K11 V0 M0 Q0 
# UANI 0.022350 0.019574 0.046764 0.002136 0.008265 0.009953 
#  3.58938 0. 0. 0. -.025 -.086 0. 0. 0. 0. 
#  0.271 0. 0. 0. 0. 0.203 0. 
#  0.080 0. 0. 0. 0. -.086 0. 0. 0. 
#  
# ATOM 24 C13 MOL 1 0.676048 0.860069 1.038566 1.0000 1 C 
#  ZX N2 H13A HEX K12 V0 M0 Q0 
# UANI 0.024900 0.021871 0.021620 0.003529 0.006973 -.002719 
#  3.45712 0. 0. 0. -.064 -.151 0. 0. 0. 0. 
#  0.210 0. 0. 0. 0. 0.183 0. 
#  0.070 0. 0. 0. 0. -.066 0. 0. 0. 
#  
# ATOM 25 C14 MOL 1 0.622877 0.642018 0.972395 1.0000 1 C 
#  ZX N2 H14C HEX K12 V0 M0 Q0 
# UANI 0.020017 0.019883 0.023540 -.002292 0.002534 0.001454 
#  3.45712 0. 0. 0. -.064 -.151 0. 0. 0. 0. 
#  0.210 0. 0. 0. 0. 0.183 0. 
#  0.070 0. 0. 0. 0. -.066 0. 0. 0. 
#  
# ATOM 26 H2 MOL 1 0.750623 0.801145 0.937921 1.0000 1 H 
#  ZY N2 C8 QUA K13 V0 M0 Q0 
# UISO 0.024365 
#  0.79859 0. 0. 0. 0.157 0.069 0. 0. 0. 0. 
#  
# ATOM 27 H2A MOL 1 1.072703 0.870634 0.843244 1.0000 1 H 
#  ZY C2 C1 QUA K14 V0 M0 Q0 
# UISO 0.036974 
#  1.01264 0. 0. 0. 0.182 0.086 0. 0. 0. 0. 
#  
# ATOM 28 H3 MOL 1 1.295915 0.796261 0.914372 1.0000 1 H 
#  ZY C3 C4 QUA K14 V0 M0 Q0 
# UISO 0.039436 
#  1.01264 0. 0. 0. 0.182 0.086 0. 0. 0. 0. 
#  
# ATOM 29 H4 MOL 1 1.315132 0.675054 1.039777 1.0000 1 H 
#  ZY C4 C3 QUA K14 V0 M0 Q0 
# UISO 0.031273 
#  1.01264 0. 0. 0. 0.182 0.086 0. 0. 0. 0. 
#  
# ATOM 30 H5 MOL 1 1.213996 0.583059 1.135269 1.0000 1 H 
#  ZY C5 C6 QUA K14 V0 M0 Q0 
# UISO 0.032485 
#  1.01264 0. 0. 0. 0.182 0.086 0. 0. 0. 0. 
#  
# ATOM 31 H6 MOL 1 1.009516 0.532400 1.188243 1.0000 1 H 
#  ZY C6 C5 QUA K14 V0 M0 Q0 
# UISO 0.038455 
#  1.01264 0. 0. 0. 0.182 0.086 0. 0. 0. 0. 
#  
# ATOM 32 H7 MOL 1 0.784977 0.608940 1.120990 1.0000 1 H 
#  ZY C7 C8 QUA K14 V0 M0 Q0 
# UISO 0.035697 
#  1.01264 0. 0. 0. 0.182 0.086 0. 0. 0. 0. 
#  
# ATOM 33 H11A MOL 1 0.793131 0.659183 0.822171 1.0000 1 H 
#  ZY C11 N1 QUA K15 V0 M0 Q0 
# UISO 0.051831 
#  1.07200 0. 0. 0. 0.185 0.085 0. 0. 0. 0. 
#  
# ATOM 34 H11B MOL 1 0.855031 0.788002 0.770535 1.0000 1 H 
#  ZY C11 N1 QUA K15 V0 M0 Q0 
# UISO 0.057405 
#  1.07200 0. 0. 0. 0.185 0.085 0. 0. 0. 0. 
#  
# ATOM 35 H11C MOL 1 0.689357 0.797479 0.783714 1.0000 1 H 
#  ZY C11 N1 QUA K15 V0 M0 Q0 
# UISO 0.046959 
#  1.07200 0. 0. 0. 0.185 0.085 0. 0. 0. 0. 
#  
# ATOM 36 H12A MOL 1 0.862398 1.044054 0.923325 1.0000 1 H 
#  ZY C12 N1 QUA K15 V0 M0 Q0 
# UISO 0.057171 
#  1.07200 0. 0. 0. 0.185 0.085 0. 0. 0. 0. 
#  
# ATOM 37 H12B MOL 1 0.895890 1.020133 0.832247 1.0000 1 H 
#  ZY C12 N1 QUA K15 V0 M0 Q0 
# UISO 0.055229 
#  1.07200 0. 0. 0. 0.185 0.085 0. 0. 0. 0. 
#  
# ATOM 38 H12C MOL 1 0.730073 1.018369 0.845656 1.0000 1 H 
#  ZY C12 N1 QUA K15 V0 M0 Q0 
# UISO 0.048485 
#  1.07200 0. 0. 0. 0.185 0.085 0. 0. 0. 0. 
#  
# ATOM 39 H13A MOL 1 0.652099 0.818296 1.087055 1.0000 1 H 
#  ZY C13 N2 QUA K15 V0 M0 Q0 
# UISO 0.047377 
#  1.07200 0. 0. 0. 0.185 0.085 0. 0. 0. 0. 
#  
# ATOM 40 H13B MOL 1 0.750073 0.935438 1.052407 1.0000 1 H 
#  ZY C13 N2 QUA K15 V0 M0 Q0 
# UISO 0.045950 
#  1.07200 0. 0. 0. 0.185 0.085 0. 0. 0. 0. 
#  
# ATOM 41 H13C MOL 1 0.587727 0.903060 1.004312 1.0000 1 H 
#  ZY C13 N2 QUA K15 V0 M0 Q0 
# UISO 0.042169 
#  1.07200 0. 0. 0. 0.185 0.085 0. 0. 0. 0. 
#  
# ATOM 42 H14A MOL 1 0.604359 0.593143 1.020611 1.0000 1 H 
#  ZY C14 N2 QUA K15 V0 M0 Q0 
# UISO 0.043183 
#  1.07200 0. 0. 0. 0.185 0.085 0. 0. 0. 0. 
#  
# ATOM 43 H14B MOL 1 0.661003 0.569407 0.938867 1.0000 1 H 
#  ZY C14 N2 QUA K15 V0 M0 Q0 
# UISO 0.044579 
#  1.07200 0. 0. 0. 0.185 0.085 0. 0. 0. 0. 
#  
# ATOM 44 H14C MOL 1 0.532488 0.686905 0.941254 1.0000 1 H 
#  ZY C14 N2 QUA K15 V0 M0 Q0 
# UISO 0.041074 
#  1.07200 0. 0. 0. 0.185 0.085 0. 0. 0. 0. 
#  
# ANHAR 0 3 ! number_of_anharmonic_atoms max_order 
# ! 1 ! atom number 
# ! 0.00E+00 0.00E+00 0.00E+00 0.00E+00 0.00E+00 0.00E+00 0.00E+00 0.00E+00 
# ! 0.00E+00 0.00E+00 
#  
#  
# STOP 
; 
_refine_special_details              
;
 Refinement of F^2^ against reflections.
 The threshold expression of F^2^ > 2sigma(F^2^) is
 used for calculating R-factors(gt) and is not
 relevant to the choice of reflections for refinement.
 R-factors based on F^2^ are statistically about twice
 as large as those based on F, and R-factors based on
 ALL data will be even larger.
;
_refine_ls_structure_factor_coef     Fsqd 
_refine_ls_matrix_type                full
_refine_ls_weighting_scheme          sigma
_refine_ls_weighting_details         ?
_atom_sites_solution_primary      direct 
_atom_sites_solution_secondary    difmap 
_atom_sites_solution_hydrogens    geom   
_refine_ls_hydrogen_treatment    refall
_refine_ls_extinction_method        'none'              
_refine_ls_abs_structure_details     ?
_refine_ls_abs_structure_Flack       ?
_refine_ls_number_reflns              3477
_refine_ls_number_parameters           277
_refine_ls_number_restraints             0
# R-factors: R(F)  &  wR2(I) 
_refine_ls_R_factor_all              0.0166
## R_factor_all computed for  I/sigmaI >   0.00
_refine_ls_R_factor_gt               0.0153
_refine_ls_wR_factor_ref             0.0365
_refine_ls_wR_factor_gt              0.0365
_refine_ls_goodness_of_fit_ref       3.888
_refine_ls_restrained_S_all          0.000
_refine_ls_shift/su_max              0.002
_refine_ls_shift/su_mean             0.000

_diffrn_measured_fraction_theta_max     0.999
_diffrn_reflns_theta_full               26.01
_diffrn_measured_fraction_theta_full    0.999
_refine_diff_density_max                ?
_refine_diff_density_min                ?
_refine_diff_density_rms                ?
###  to get diff_density_max min & rms : 
###  run MoPro  : WRIT FOUR   to create FOURier file 
###  run VMoPro : FOUR  FastFourierTransform   to get a 3D grid (Xplor format) on whole unit-cell
###             & GRID  STAT   to get max min rms statistics


loop_
_atom_site_type_symbol      
_atom_site_label            
_atom_site_fract_x          
_atom_site_fract_y          
_atom_site_fract_z          
_atom_site_U_iso_or_equiv   
_atom_site_adp_type         
_atom_site_occupancy        
_atom_site_calc_flag        
_atom_site_refinement_flag_posn  
_atom_site_refinement_flag_adp  
_atom_site_disorder_assembly
_atom_site_disorder_group   
Cl CL1 0.01220(2) 0.90088(2) 0.668042(1) 0.02256(1) Uani 1 d . . . .
Cl CL2 0.47726(2) 0.90905(2) 0.846028(1) 0.02067(1) Uani 1 d . . . .
O  O1 0.13951(6) 0.64946(6) 0.74328(3) 0.02447(5) Uani 1 d . . . .
O  O2 0.38267(6) 0.65858(6) 0.75261(3) 0.02846(5) Uani 1 d . . . .
H  H1A 0.111(1) 0.587(1) 0.7205(6) 0.011(3) Uiso 1 d U . . .
H  H1B 0.1079(10) 0.713(1) 0.7255(6) 0.010(3) Uiso 1 d U . . .
H  H2B 0.409(1) 0.720(1) 0.7747(6) 0.015(3) Uiso 1 d U . . .
H  H2C 0.412(1) 0.596(1) 0.7728(6) 0.012(3) Uiso 1 d U . . .
H  H1C 0.257(1) 0.654(1) 0.7483(6) 0.041(4) Uiso 1 d U . . .
N  N1 0.83469(5) 0.84222(5) 0.88252(3) 0.01640(4) Uani 1 d . . . .
N  N2 0.72551(5) 0.75184(5) 0.99268(3) 0.01522(4) Uani 1 d . . . .
C  C1 0.96627(6) 0.79651(6) 0.92480(3) 0.01564(5) Uani 1 d . . . .
C  C2 1.08187(7) 0.81900(7) 0.89675(4) 0.01978(5) Uani 1 d . . . .
C  C3 1.20980(7) 0.77520(7) 0.93752(4) 0.02171(5) Uani 1 d . . . .
C  C4 1.21980(6) 0.70837(6) 1.00570(4) 0.01922(5) Uani 1 d . . . .
C  C5 1.11381(7) 0.61113(6) 1.10620(4) 0.01974(5) Uani 1 d . . . .
C  C6 1.00138(7) 0.58355(7) 1.13598(4) 0.02238(6) Uani 1 d . . . .
C  C7 0.87236(7) 0.62872(7) 1.09752(4) 0.01957(5) Uani 1 d . . . .
C  C8 0.85868(6) 0.69937(6) 1.03006(3) 0.01513(5) Uani 1 d . . . .
C  C9 0.97247(6) 0.72667(6) 0.99568(3) 0.01446(5) Uani 1 d . . . .
C  C10 1.10235(6) 0.68130(6) 1.03582(4) 0.01632(5) Uani 1 d . . . .
C  C11 0.79233(8) 0.76628(8) 0.81012(4) 0.02485(6) Uani 1 d . . . .
C  C12 0.83126(8) 0.99097(7) 0.86943(5) 0.02938(6) Uani 1 d . . . .
C  C13 0.67605(8) 0.86007(7) 1.03857(4) 0.02248(6) Uani 1 d . . . .
C  C14 0.62288(7) 0.64202(7) 0.97240(4) 0.02141(5) Uani 1 d . . . .
H  H2 0.7506(9) 0.8011(9) 0.9379(5) 0.024(2) Uiso 1 d U . . .
H  H2A 1.0727(9) 0.8706(9) 0.8432(6) 0.037(2) Uiso 1 d U . . .
H  H3 1.296(1) 0.7963(9) 0.9144(5) 0.039(2) Uiso 1 d U . . .
H  H4 1.3151(9) 0.6751(9) 1.0398(5) 0.031(2) Uiso 1 d U . . .
H  H5 1.2140(9) 0.5831(8) 1.1353(5) 0.032(2) Uiso 1 d U . . .
H  H6 1.0095(9) 0.5324(10) 1.1882(5) 0.038(2) Uiso 1 d U . . .
H  H7 0.785(1) 0.6089(9) 1.1210(5) 0.036(2) Uiso 1 d U . . .
H  H11A 0.793(1) 0.659(1) 0.8222(6) 0.052(3) Uiso 1 d U . . .
H  H11B 0.855(1) 0.788(1) 0.7705(6) 0.057(3) Uiso 1 d U . . .
H  H11C 0.689(1) 0.7975(10) 0.7837(5) 0.047(3) Uiso 1 d U . . .
H  H12A 0.862(1) 1.044(1) 0.9233(6) 0.057(3) Uiso 1 d U . . .
H  H12B 0.896(1) 1.020(1) 0.8322(6) 0.055(3) Uiso 1 d U . . .
H  H12C 0.730(1) 1.0184(10) 0.8457(5) 0.048(3) Uiso 1 d U . . .
H  H13A 0.6521(10) 0.8183(10) 1.0871(6) 0.047(3) Uiso 1 d U . . .
H  H13B 0.750(1) 0.935(1) 1.0524(5) 0.046(3) Uiso 1 d U . . .
H  H13C 0.588(1) 0.9031(9) 1.0043(6) 0.042(2) Uiso 1 d U . . .
H  H14A 0.6044(9) 0.5931(10) 1.0206(6) 0.043(3) Uiso 1 d U . . .
H  H14B 0.6610(10) 0.569(1) 0.9389(6) 0.045(3) Uiso 1 d U . . .
H  H14C 0.5325(10) 0.6869(9) 0.9413(5) 0.041(2) Uiso 1 d U . . .

loop_ 
_atom_site_aniso_label 
_atom_site_aniso_U_11 
_atom_site_aniso_U_22 
_atom_site_aniso_U_33 
_atom_site_aniso_U_12 
_atom_site_aniso_U_13 
_atom_site_aniso_U_23 
CL1 0.02258(9) 0.01914(8) 0.02392(9) 0.000019(6) -0.00018(6) 0.00142(6)  
CL2 0.01944(8) 0.01892(8) 0.02416(9) 0.00124(5) 0.00557(6) 0.00275(6)  
O1 0.0339(3) 0.0162(2) 0.0215(3) 0.0007(2) 0.0013(2) -0.0009(2)  
O2 0.0340(3) 0.0190(3) 0.0294(3) -0.0003(2) -0.0005(2) 0.0026(2)  
N1 0.0157(3) 0.0164(3) 0.0176(3) 0.0013(2) 0.0046(2) 0.0020(2)  
N2 0.0157(2) 0.0148(2) 0.0160(3) -0.0004(2) 0.0052(2) -0.0013(2)  
C1 0.0163(3) 0.0155(3) 0.0161(3) -0.00002(22) 0.0055(2) 0.0010(2)  
C2 0.0180(3) 0.0214(3) 0.0216(3) 0.0008(2) 0.0080(3) 0.0042(2)  
C3 0.0165(3) 0.0233(3) 0.0272(4) 0.0006(2) 0.0089(3) 0.0035(3)  
C4 0.0149(3) 0.0192(3) 0.0241(3) 0.0008(2) 0.0052(3) 0.0008(2)  
C5 0.0194(3) 0.0217(3) 0.0174(3) 0.0028(2) 0.0019(3) 0.0019(2)  
C6 0.0235(3) 0.0270(3) 0.0171(3) 0.0030(3) 0.0051(3) 0.0053(3)  
C7 0.0202(3) 0.0235(3) 0.0161(3) 0.0010(2) 0.0062(3) 0.0030(2)  
C8 0.0179(3) 0.0145(3) 0.0142(3) -0.0015(2) 0.0063(2) -0.0012(2)  
C9 0.0154(3) 0.0137(3) 0.0149(3) -0.0003(2) 0.0044(2) -0.0006(2)  
C10 0.0163(3) 0.0152(3) 0.0175(3) 0.0005(2) 0.0035(2) -0.0006(2)  
C11 0.0226(3) 0.0348(4) 0.0170(3) 0.0032(3) 0.0035(3) -0.0011(3)  
C12 0.0223(4) 0.0196(3) 0.0468(5) 0.0021(3) 0.0083(4) 0.0100(3)  
C13 0.0249(4) 0.0219(3) 0.0216(3) 0.0035(3) 0.0070(3) -0.0027(3)  
C14 0.0200(3) 0.0199(3) 0.0235(4) -0.0023(2) 0.0025(3) 0.0015(3)  

_geom_special_details                
;                                    
;                                    

loop_
_geom_bond_atom_site_label_1         
_geom_bond_atom_site_label_2         
_geom_bond_distance                  
_geom_bond_site_symmetry_2           
_geom_bond_publ_flag                 
O1 H1C 1.18(1) . ? 
O1 H1B 0.74(1) . ? 
O1 H1A 0.76(1) . ? 
O2 H1C 1.25(1) . ? 
O2 H2B 0.74(1) . ? 
O2 H2C 0.74(1) . ? 
N1 C1 1.4594(8) . ? 
N1 C12 1.4775(8) . ? 
N1 C11 1.4820(8) . ? 
N2 C8 1.4678(8) . ? 
N2 C14 1.4874(8) . ? 
N2 C13 1.4891(8) . ? 
N2 H2 1.167(10) . ? 
C1 C9 1.4331(8) . ? 
C1 C2 1.3773(9) . ? 
C2 C3 1.4151(9) . ? 
C2 H2A 1.07(1) . ? 
C3 C4 1.3720(10) . ? 
C3 H3 1.06(1) . ? 
C4 C10 1.4222(9) . ? 
C4 H4 1.080(9) . ? 
C5 C10 1.4206(9) . ? 
C5 C6 1.374(1) . ? 
C5 H5 1.075(9) . ? 
C6 C7 1.4151(9) . ? 
C6 H6 1.051(10) . ? 
C7 C8 1.3758(9) . ? 
C7 H7 1.07(1) . ? 
C8 C9 1.4329(9) . ? 
C9 C10 1.4321(8) . ? 
C11 H11B 1.06(1) . ? 
C11 H11A 1.07(1) . ? 
C11 H11C 1.09(1) . ? 
C12 H12C 1.06(1) . ? 
C12 H12B 1.06(1) . ? 
C12 H12A 1.09(1) . ? 
C13 H13A 1.03(1) . ? 
C13 H13B 1.04(1) . ? 
C13 H13C 1.06(1) . ? 
C14 H14A 1.04(1) . ? 
C14 H14B 1.05(1) . ? 
C14 H14C 1.063(10) . ? 

loop_
_geom_angle_atom_site_label_1        
_geom_angle_atom_site_label_2        
_geom_angle_atom_site_label_3        
_geom_angle                          
_geom_angle_site_symmetry_1          
_geom_angle_site_symmetry_3          
_geom_angle_publ_flag                
O1 H1C O2 179(1) . . ? 
H1A O1 H1C 110(1) . . ? 
H1A O1 H1B 111(1) . . ? 
H1B O1 H1C 110(1) . . ? 
H2B O2 H1C 108(1) . . ? 
H2B O2 H2C 110(1) . . ? 
H2C O2 H1C 108(1) . . ? 
N1 C1 C9 118.65(5) . . ? 
N1 C1 C2 120.62(5) . . ? 
N1 C12 H12C 107.7(6) . . ? 
N1 C12 H12B 111.6(6) . . ? 
N1 C12 H12A 109.8(6) . . ? 
N1 C11 H11B 112.2(6) . . ? 
N1 C11 H11A 109.1(6) . . ? 
N1 C11 H11C 108.6(5) . . ? 
N2 C8 C9 118.47(4) . . ? 
N2 C8 C7 119.86(6) . . ? 
N2 C14 H14A 111.4(6) . . ? 
N2 C14 H14B 108.3(5) . . ? 
N2 C14 H14C 108.0(5) . . ? 
N2 C13 H13A 110.0(6) . . ? 
N2 C13 H13B 109.4(6) . . ? 
N2 C13 H13C 107.4(5) . . ? 
C1 N1 C12 112.06(5) . . ? 
C1 N1 C11 111.79(6) . . ? 
C1 C9 C8 125.08(7) . . ? 
C1 C9 C10 117.75(6) . . ? 
C1 C2 C3 120.91(6) . . ? 
C1 C2 H2A 118.4(6) . . ? 
C2 C1 C9 120.73(6) . . ? 
C2 C3 C4 120.02(6) . . ? 
C2 C3 H3 118.3(6) . . ? 
C3 C4 C10 120.65(7) . . ? 
C3 C4 H4 123.0(6) . . ? 
C3 C2 H2A 120.7(6) . . ? 
C4 C10 C9 119.93(7) . . ? 
C4 C10 C5 120.16(6) . . ? 
C4 C3 H3 121.7(6) . . ? 
C5 C10 C9 119.91(7) . . ? 
C5 C6 C7 119.94(8) . . ? 
C5 C6 H6 121.2(6) . . ? 
C6 C5 C10 120.96(7) . . ? 
C6 C5 H5 122.0(6) . . ? 
C6 C7 C8 120.32(8) . . ? 
C6 C7 H7 120.1(6) . . ? 
C7 C8 C9 121.65(7) . . ? 
C7 C6 H6 118.8(6) . . ? 
C8 N2 C14 112.64(5) . . ? 
C8 N2 C13 112.07(5) . . ? 
C8 N2 H2 101.3(4) . . ? 
C8 C9 C10 117.18(5) . . ? 
C8 C7 H7 119.5(6) . . ? 
C10 C5 H5 117.0(5) . . ? 
C10 C4 H4 116.3(5) . . ? 
C11 N1 C12 111.36(6) . . ? 
C13 N2 C14 110.94(6) . . ? 
C13 N2 H2 108.8(5) . . ? 
C14 N2 H2 110.7(5) . . ? 
H11A C11 H11B 110.5(8) . . ? 
H11A C11 H11C 109.2(7) . . ? 
H11B C11 H11C 107.2(8) . . ? 
H12A C12 H12C 108.6(8) . . ? 
H12A C12 H12B 109.0(9) . . ? 
H12B C12 H12C 110.1(9) . . ? 
H13A C13 H13B 111.0(8) . . ? 
H13A C13 H13C 109.4(8) . . ? 
H13B C13 H13C 109.4(8) . . ? 
H14A C14 H14B 108.1(8) . . ? 
H14A C14 H14C 110.4(8) . . ? 
H14B C14 H14C 110.7(7) . . ? 

loop_
_geom_torsion_atom_site_label_1      
_geom_torsion_atom_site_label_2      
_geom_torsion_atom_site_label_3      
_geom_torsion_atom_site_label_4      
_geom_torsion                        
_geom_torsion_site_symmetry_1        
_geom_torsion_site_symmetry_2        
_geom_torsion_site_symmetry_3        
_geom_torsion_site_symmetry_4        
_geom_torsion_publ_flag              
O1 H1C O2 H2B 138(1) . . . . ? 
O1 H1C O2 H2C -102(1) . . . . ? 
O2 H1C O1 H1B -81(1) . . . . ? 
O2 H1C O1 H1A 41(1) . . . . ? 
N1 C1 C9 C8 -1.22(5) . . . . ? 
N1 C1 C9 C10 179.29(6) . . . . ? 
N1 C1 C2 C3 179.87(7) . . . . ? 
N1 C1 C2 H2A -0.07(53) . . . . ? 
N2 C8 C9 C1 -3.15(5) . . . . ? 
N2 C8 C9 C10 176.34(5) . . . . ? 
N2 C8 C7 C6 -176.86(6) . . . . ? 
N2 C8 C7 H7 2.6(5) . . . . ? 
C1 N1 C12 H12C -172.2(7) . . . . ? 
C1 N1 C12 H12B 66.8(5) . . . . ? 
C1 N1 C12 H12A -54.1(6) . . . . ? 
C1 N1 C11 H11B -67.2(6) . . . . ? 
C1 N1 C11 H11A 55.6(6) . . . . ? 
C1 N1 C11 H11C 174.5(7) . . . . ? 
C1 C9 C8 C7 178.44(6) . . . . ? 
C1 C9 C10 C5 -179.77(5) . . . . ? 
C1 C9 C10 C4 1.15(5) . . . . ? 
C1 C2 C3 C4 0.52(6) . . . . ? 
C1 C2 C3 H3 -178.9(8) . . . . ? 
C2 C1 N1 C12 -58.81(5) . . . . ? 
C2 C1 N1 C11 67.01(5) . . . . ? 
C2 C1 C9 C8 179.38(6) . . . . ? 
C2 C1 C9 C10 -0.11(6) . . . . ? 
C2 C3 C4 C10 0.55(6) . . . . ? 
C2 C3 C4 H4 -178.4(7) . . . . ? 
C3 C4 C10 C9 -1.39(6) . . . . ? 
C3 C4 C10 C5 179.54(7) . . . . ? 
C3 C2 C1 C9 -0.73(6) . . . . ? 
C4 C10 C9 C8 -178.38(5) . . . . ? 
C4 C10 C5 C6 -179.69(7) . . . . ? 
C4 C10 C5 H5 1.7(5) . . . . ? 
C4 C3 C2 H2A -179.5(8) . . . . ? 
C5 C10 C9 C8 0.70(5) . . . . ? 
C5 C10 C4 H4 -1.4(5) . . . . ? 
C5 C6 C7 C8 0.48(6) . . . . ? 
C5 C6 C7 H7 -179.0(8) . . . . ? 
C6 C5 C10 C9 1.24(6) . . . . ? 
C6 C7 C8 C9 1.52(6) . . . . ? 
C7 C8 N2 C14 -59.98(5) . . . . ? 
C7 C8 N2 C13 65.96(5) . . . . ? 
C7 C8 N2 H2 -178.2(4) . . . . ? 
C7 C8 C9 C10 -2.07(6) . . . . ? 
C7 C6 C5 C10 -1.85(6) . . . . ? 
C7 C6 C5 H5 176.7(7) . . . . ? 
C8 N2 C14 H14A 63.7(5) . . . . ? 
C8 N2 C14 H14B -55.0(6) . . . . ? 
C8 N2 C14 H14C -174.9(7) . . . . ? 
C8 N2 C13 H13A -69.6(5) . . . . ? 
C8 N2 C13 H13B 52.7(6) . . . . ? 
C8 N2 C13 H13C 171.4(7) . . . . ? 
C8 C7 C6 H6 178.2(7) . . . . ? 
C9 C8 N2 C14 121.59(6) . . . . ? 
C9 C8 N2 C13 -112.47(6) . . . . ? 
C9 C8 N2 H2 3.3(4) . . . . ? 
C9 C8 C7 H7 -179.0(8) . . . . ? 
C9 C1 N1 C12 121.78(6) . . . . ? 
C9 C1 N1 C11 -112.39(6) . . . . ? 
C9 C1 C2 H2A 179.3(8) . . . . ? 
C9 C10 C5 H5 -177.4(7) . . . . ? 
C9 C10 C4 H4 177.6(7) . . . . ? 
C10 C5 C6 H6 -179.5(7) . . . . ? 
C10 C4 C3 H3 179.9(8) . . . . ? 
C11 N1 C12 H12C 61.8(6) . . . . ? 
C11 N1 C12 H12B -59.2(6) . . . . ? 
C11 N1 C12 H12A 179.8(8) . . . . ? 
C12 N1 C11 H11B 59.0(6) . . . . ? 
C12 N1 C11 H11A -178.2(8) . . . . ? 
C12 N1 C11 H11C -59.3(5) . . . . ? 
C13 N2 C14 H14A -62.8(6) . . . . ? 
C13 N2 C14 H14B 178.5(8) . . . . ? 
C13 N2 C14 H14C 58.6(5) . . . . ? 
C14 N2 C13 H13A 57.3(6) . . . . ? 
C14 N2 C13 H13B 179.6(8) . . . . ? 
C14 N2 C13 H13C -61.7(5) . . . . ? 
H2 N2 C14 H14A 176(1) . . . . ? 
H2 N2 C14 H14B 57.6(8) . . . . ? 
H2 N2 C14 H14C -62.3(7) . . . . ? 
H2 N2 C13 H13A 179(1) . . . . ? 
H2 N2 C13 H13B -58.4(7) . . . . ? 
H2 N2 C13 H13C 60.3(7) . . . . ? 
H2A C2 C3 H3 1.1(8) . . . . ? 
H3 C3 C4 H4 0.9(8) . . . . ? 
H5 C5 C6 H6 -0.9(8) . . . . ? 
H6 C6 C7 H7 -1.3(8) . . . . ? 

loop_
_geom_hbond_atom_site_label_D        
_geom_hbond_atom_site_label_H        
_geom_hbond_atom_site_label_A        
_geom_hbond_distance_DH              
_geom_hbond_distance_HA              
_geom_hbond_distance_DA              
_geom_hbond_angle_DHA                
_geom_hbond_site_symmetry_A          
O1 H1A CL2 0.76(1) 2.20(1) 2.9580(6) 178(1)  2_546   
O2 H2C CL1 0.74(1) 2.25(1) 2.9881(6) 176(1)  2_546   
C14 H14B CL1 1.05(1) 2.847(9) 3.5213(7) 122.1(7)  2_546   
O1 H1B CL1 0.74(1) 2.23(1) 2.9752(6) 178(1)  1_555   
O2 H2B CL2 0.74(1) 2.28(1) 3.0175(6) 176(1)  1_555   
O1 H1C O2 1.18(1) 1.25(1) 2.4258(8) 179(1)  1_555   
N2 H2 CL2 1.167(10) 3.098(9) 3.5910(5) 105.5(5)  1_555   
N2 H2 N1 1.167(10) 1.49(1) 2.6021(8) 157.6(7)  1_555   
N2 H2 C1 1.167(10) 2.235(9) 2.9594(9) 117.5(4)  1_555   
N2 H2 C11 1.167(10) 2.434(10) 3.4728(10) 147.2(6)  1_555   
N2 H2 C12 1.167(10) 2.457(10) 3.5310(10) 152.1(6)  1_555   
C13 H13A C7 1.03(1) 2.874(10) 3.0567(10) 90.2(8)  1_555   
C14 H14A C7 1.04(1) 2.797(9) 3.0161(9) 92.0(6)  1_555   
C14 H14C CL2 1.063(10) 2.754(9) 3.5782(7) 134.2(8)  1_555   

loop_
_publ_author_name      
_publ_author_address   
,'?'  
; ? 
;  

_publ_requested_journal          '?' 
_publ_contact_author                ? 
_publ_contact_author_phone        '?' 
_publ_contact_author_fax          '?' 
_publ_contact_author_email        '?' 
_publ_section_title 
;  
 ?  
;  
_publ_section_comment  
;  
 ?  
;  
_publ_section_references 
;  
 ?  
;  
