# Supplementary material for: Yes, one can obtain better quality structures from routine X-ray data collection
Source: IUCrJ. 2016 Jan 1;3(Pt 1):61–70. doi: 10.1107/S2052252515020941 (PMC4704080; doi:10.1107/S2052252515020941)
Supplement: Supplementary file 3 [file m-03-00061-sup3.zip › X-ray/DMAN_TAAM/DMAN_TAAM_56.cif]

data_I  
_audit_creation_method             'MoPro12'     
_chemical_name_systematic            ? 
_chemical_name_common                ? 
_chemical_formula_moiety             'C14 H24 N2 O2 Cl2'
_chemical_formula_sum                'C14 H24 N2 O2 Cl2'
_chemical_formula_weight             323.246
_chemical_absolute_configuration     '-'

_symmetry_cell_setting               monoclinic   
_symmetry_space_group_name_H-M       'P ?'
_symmetry_space_group_name_Hall      'P ?'

loop_
_atom_type_symbol                      
_atom_type_description                 
_atom_type_scat_dispersion_real        
_atom_type_scat_dispersion_imag        
_atom_type_scat_source                 
 'C' 'C'    0.0033   0.0016
'Su & Coppens. Acta. Cryst. (1997) A53, 749-762. '                    
 'H' 'H'    0.0000   0.0000
'Su & Coppens. Acta. Cryst. (1997) A53, 749-762. '                    
 'N' 'N'    0.0061   0.0033
'Su & Coppens. Acta. Cryst. (1997) A53, 749-762. '                    
 'O' 'O'    0.0106   0.0060
'Su & Coppens. Acta. Cryst. (1997) A53, 749-762. '                    
 'Cl' 'Cl'    0.1484   0.1585
'Su & Coppens. Acta. Cryst. (1997) A53, 749-762. '                    

loop_
_symmetry_equiv_pos_as_xyz           
'x, y, z'
'-x+1/2, y+1/2, -z+1/2'
'-x, -y, -z'
'x-1/2, -y-1/2, z-1/2'
_cell_length_a                10.085 
_cell_length_b                9.811 
_cell_length_c                17.915 
_cell_angle_alpha             90.00 
_cell_angle_beta              101.64 
_cell_angle_gamma             90.00 
_cell_volume                   1736.1 
_cell_formula_units_Z                4
_cell_measurement_temperature        ?
_cell_measurement_reflns_used        ?
_cell_measurement_theta_min          ?
_cell_measurement_theta_max          ?
_exptl_crystal_description           ? 
_exptl_crystal_colour                ? 
_exptl_crystal_size_max              ? 
_exptl_crystal_size_mid              ? 
_exptl_crystal_size_min              ? 
_exptl_crystal_density_meas          ? 
_exptl_crystal_density_diffrn       1.237
_exptl_crystal_density_method       'not measured' 
_exptl_crystal_F_000                 688
_exptl_absorpt_process_details       ?  
_exptl_absorpt_coefficient_mu        ?  
_exptl_absorpt_correction_type       ?  
_exptl_absorpt_correction_T_min      ?  
_exptl_absorpt_correction_T_max      ?  
_exptl_special_details               
;
?
;
_diffrn_ambient_temperature          ?  
_diffrn_radiation_wavelength        0.71073
_diffrn_radiation_type              MoK\a 
_diffrn_radiation_source          'fine-focus sealed tube' 
_diffrn_radiation_monochromator      ? 
_diffrn_measurement_device_type      ? 
_diffrn_measurement_method           ? 
_diffrn_detector_area_resol_mean     ? 
_diffrn_standards_number             ? 
_diffrn_standards_interval_count     ? 
_diffrn_standards_interval_time      ? 
_diffrn_standards_decay_%            ? 
_diffrn_reflns_number                ? 
_diffrn_reflns_av_R_equivalents      ? 
_diffrn_reflns_av_sigmaI/netI        0.00831
_diffrn_reflns_limit_h_min         -13
_diffrn_reflns_limit_h_max          13
_diffrn_reflns_limit_k_min           0
_diffrn_reflns_limit_k_max          12
_diffrn_reflns_limit_l_min           0
_diffrn_reflns_limit_l_max          23
_diffrn_reflns_theta_min            2.15
_diffrn_reflns_theta_max           28.02
_reflns_number_total                  4236
_reflns_number_gt                     4000
_reflns_threshold_expression         >2.0sigma(I)
_computing_data_collection           ? 
_computing_cell_refinement           ? 
_computing_data_reduction            ? 
_computing_structure_solution        ? 
_computing_structure_refinement      'MoPro (J. Appl. Cryst. 2005, 38, 38-54)'
_computing_molecular_graphics        ? 
_computing_publication_material      ? 
_iucr_refine_instructions_details  
; 
# ! MoPro 12.6 30/09/2015 12:46:13 C:\Users\user\Desktop\Praca_z_ANIA\TAAM_DMAN_Frag\Nowy\DMAN_TAAM_56\mopro_lsdb_dman_frag_01.par 
# ! reflections hkl file : C:\Users\user\Desktop\Praca_z_ANIA\TAAM_DMAN_Frag\Nowy\DMAN_TAAM_56\sortav_freeformat.hkl refin. vs. F^2 
# ! atomic table file : C:\Users\user\Desktop\Programy_Krys\MoPro\MoProSuite\LibMoPro\mopro.tab 
# ! wave functions file : C:\Users\user\Desktop\Programy_Krys\MoPro\MoProSuite\LibMoPro\WAVEF_Su_Coppens_relativistic 
# ! RF factor = 1.723 % RI factor = 2.352% 
# ! wR2F factor = 1.900 % wR2I factor = 3.704% 
# ! g.o.f.(F**2) = 3.873 Nvar= 277 Nref= 4236 Nfree= 0 0.05<sinT/l< 0.66 
#  
# WSIG 1.00000 ! weighting scheme 
#  ! SPACE GROUP P ? 
#  
# CELL 10.0850 9.8110 17.9150 90.0000 101.6390 90.0000 0.71073 
# ZERR 0.0000 0.0000 0.0000 0.0000 0.0000 0.0000 
#  
# SYMM 2 P CENTRO 
#  X , Y, Z 
#  1/2-X , 1/2+Y, 1/2-Z 
#  
# SCALE 1 0.190735 
#  
# FMULT 1.00000 
#  
# UOVER 0.00000 0.00000 0.00000 0.00000 0.00000 0.00000 ANI 
#  
# SOLVT 0.00000 50.00000 
#  
# EXTIN 0.00000 GAUSSIAN ISOT TYP1 ! G*10^4 
#  
#  
# DUMMY 5 
# DUMY 0.10452 0.64858 0.72020 D1 0 ! atom # 45 
# DUMY 0.41490 0.65697 0.77681 D2 0 ! atom # 46 
# DUMY 0.81192 0.87871 0.83979 D3 0 ! atom # 47 
# DUMY 1.09203 0.75114 0.96610 D4 0 ! atom # 48 
# DUMY 0.98695 0.65519 1.06684 D5 0 ! atom # 49 
#  
# KAPPA 15 
#  1.000000 1.000000 ! # 1 1 MOL CL1 2x 
#  1.000000 1.000000 ! # 2 1 MOL O1 2x 
#  1.000000 1.000000 ! # 3 1 MOL H1A 4x 
#  1.000000 1.000000 ! # 4 1 MOL H1C 1x 
#  0.993000 1.056000 ! # 5 1 MOL N1 1x 
#  1.000000 1.000000 ! # 6 1 MOL N2 1x 
#  0.998000 0.872000 ! # 7 1 MOL C1 1x 
#  1.004000 0.909000 ! # 8 1 MOL C2 6x 
#  1.004000 0.917000 ! # 9 1 MOL C8 1x 
#  1.004000 0.903000 ! # 10 1 MOL C9 2x 
#  1.022000 0.929000 ! # 11 1 MOL C11 2x 
#  1.026000 0.973000 ! # 12 1 MOL C13 2x 
#  1.167000 1.248000 ! # 13 1 MOL H2 1x 
#  1.110000 1.158000 ! # 14 1 MOL H2A 6x 
#  1.094000 1.156000 ! # 15 1 MOL H11A 12x 
#  
# ATOMS 44 
#  
# ATOM 1 CL1 MOL 1 0.012207 0.900876 0.668038 1.0000 1 Cl 
#  XY H1B O1 HEX K1 V0 M0 Q0 
# UANI 0.022458 0.019068 0.023684 0.000047 -.000149 0.001456 
#  8.00000 0. 0. 0. 0. 0. 0. 0. 0. 0. 
#  0. 0. 0. 0. 0. 0. 0. 
#  0. 0. 0. 0. 0. 0. 0. 0. 0. 
#  
# ATOM 2 CL2 MOL 1 0.477255 0.909061 0.846033 1.0000 1 Cl 
#  XY H2B H14C HEX K1 V0 M0 Q0 
# UANI 0.019323 0.018867 0.024007 0.001235 0.005567 0.002761 
#  8.00000 0. 0. 0. 0. 0. 0. 0. 0. 0. 
#  0. 0. 0. 0. 0. 0. 0. 
#  0. 0. 0. 0. 0. 0. 0. 0. 0. 
#  
# ATOM 3 O1 MOL 1 0.139431 0.649459 0.743241 1.0000 1 O 
#  XY D1 H1C HEX K2 V0 M0 Q0 
# UANI 0.033370 0.016724 0.021303 0.000509 0.001322 -.000889 
#  5.99564 0. 0. 0. 0. 0. 0. 0. 0. 0. 
#  0. 0. 0. 0. 0. 0. 0. 
#  0. 0. 0. 0. 0. 0. 0. 0. 0. 
#  
# ATOM 4 O2 MOL 1 0.382768 0.658615 0.752645 1.0000 1 O 
#  XY D2 H1C HEX K2 V0 M0 Q0 
# UANI 0.033430 0.019429 0.029285 -.000365 -.000321 0.002609 
#  5.99564 0. 0. 0. 0. 0. 0. 0. 0. 0. 
#  0. 0. 0. 0. 0. 0. 0. 
#  0. 0. 0. 0. 0. 0. 0. 0. 0. 
#  
# ATOM 5 H1A MOL 1 0.110421 0.586885 0.720347 1.0000 1 H 
#  ZY O1 H1B QUA K3 V0 M0 Q0 
# UISO 0.013941 
#  0.99564 0. 0. 0. 0. 0. 0. 0. 0. 0. 
#  
# ATOM 6 H1B MOL 1 0.107242 0.713890 0.725310 1.0000 1 H 
#  ZY O1 H1A QUA K3 V0 M0 Q0 
# UISO 0.014078 
#  0.99564 0. 0. 0. 0. 0. 0. 0. 0. 0. 
#  
# ATOM 7 H2B MOL 1 0.409564 0.720981 0.775139 1.0000 1 H 
#  ZY O2 H2C QUA K3 V0 M0 Q0 
# UISO 0.018949 
#  0.99564 0. 0. 0. 0. 0. 0. 0. 0. 0. 
#  
# ATOM 8 H2C MOL 1 0.412726 0.595546 0.772853 1.0000 1 H 
#  ZY O2 H2B QUA K3 V0 M0 Q0 
# UISO 0.015205 
#  0.99564 0. 0. 0. 0. 0. 0. 0. 0. 0. 
#  
# ATOM 9 H1C MOL 1 0.257092 0.654180 0.748425 1.0000 1 H 
#  ZX O1 H2B QUA K4 V0 M0 Q0 
# UISO 0.043675 
#  0.99564 0. 0. 0. 0. 0. 0. 0. 0. 0. 
#  
# ATOM 10 N1 MOL 1 0.834705 0.842197 0.882508 1.0000 1 N 
#  XY D3 C1 HEX K5 V0 M0 Q0 
# UANI 0.015572 0.016355 0.017500 0.001314 0.004558 0.002109 
#  5.00387 0. -.016 -.038 0. -.047 0. 0. -.065 0.040 
#  0. 0.112 -.018 0. 0. 0. 0.028 
#  0. 0. 0. 0.018 0.011 0. 0. 0. 0. 
#  
# ATOM 11 N2 MOL 1 0.725514 0.751844 0.992674 1.0000 1 N 
#  XY C8 H2 HEX K6 V0 M0 Q0 
# UANI 0.015244 0.014609 0.015885 -.000369 0.005113 -.001400 
#  4.99564 0. 0. 0. 0. 0. 0. 0. 0. 0. 
#  0. 0. 0. 0. 0. 0. 0. 
#  0. 0. 0. 0. 0. 0. 0. 0. 0. 
#  
# ATOM 12 C1 MOL 1 0.966265 0.796499 0.924801 1.0000 1 C 
#  XY D4 C2 HEX K7 V0 M0 Q0 
# UANI 0.015734 0.015365 0.015993 0.000127 0.005368 0.001194 
#  4.05792 0. 0.082 0. 0. -.187 0. 0. -.074 0. 
#  0. 0.041 0. 0. 0. -.338 0. 
#  0.028 0. 0. -.018 0. 0. 0. 0.028 0. 
#  
# ATOM 13 C2 MOL 1 1.081850 0.818983 0.896729 1.0000 1 C 
#  XY D4 C1 HEX K8 V0 M0 Q0 
# UANI 0.017815 0.021377 0.021484 0.000769 0.007968 0.004233 
#  3.88564 0. 0.056 0. 0. -.180 0. 0. -.029 0. 
#  0. 0.030 0. 0. 0. -.264 0. 
#  0.020 0. 0. -.019 0. 0. 0. 0. 0. 
#  
# ATOM 14 C3 MOL 1 1.209817 0.775205 0.937509 1.0000 1 C 
#  XY D4 C4 HEX K8 V0 M0 Q0 
# UANI 0.016206 0.023254 0.027014 0.000652 0.008866 0.003729 
#  3.88564 0. 0.056 0. 0. -.180 0. 0. -.029 0. 
#  0. 0.030 0. 0. 0. -.264 0. 
#  0.020 0. 0. -.019 0. 0. 0. 0. 0. 
#  
# ATOM 15 C4 MOL 1 1.219785 0.708328 1.005701 1.0000 1 C 
#  XY D4 C3 HEX K8 V0 M0 Q0 
# UANI 0.014896 0.019213 0.023849 0.000816 0.005241 0.000805 
#  3.88564 0. 0.056 0. 0. -.180 0. 0. -.029 0. 
#  0. 0.030 0. 0. 0. -.264 0. 
#  0.020 0. 0. -.019 0. 0. 0. 0. 0. 
#  
# ATOM 16 C5 MOL 1 1.113829 0.611107 1.106192 1.0000 1 C 
#  XY D5 C6 HEX K8 V0 M0 Q0 
# UANI 0.019479 0.021740 0.017099 0.002688 0.002264 0.001975 
#  3.88564 0. 0.056 0. 0. -.180 0. 0. -.029 0. 
#  0. 0.030 0. 0. 0. -.264 0. 
#  0.020 0. 0. -.019 0. 0. 0. 0. 0. 
#  
# ATOM 17 C6 MOL 1 1.001377 0.583498 1.135973 1.0000 1 C 
#  XY D5 C5 HEX K8 V0 M0 Q0 
# UANI 0.023029 0.027209 0.016758 0.003152 0.005008 0.005405 
#  3.88564 0. 0.056 0. 0. -.180 0. 0. -.029 0. 
#  0. 0.030 0. 0. 0. -.264 0. 
#  0.020 0. 0. -.019 0. 0. 0. 0. 0. 
#  
# ATOM 18 C7 MOL 1 0.872333 0.628661 1.097522 1.0000 1 C 
#  XY D5 C8 HEX K8 V0 M0 Q0 
# UANI 0.019985 0.023578 0.015948 0.001013 0.006306 0.003171 
#  3.88564 0. 0.056 0. 0. -.180 0. 0. -.029 0. 
#  0. 0.030 0. 0. 0. -.264 0. 
#  0.020 0. 0. -.019 0. 0. 0. 0. 0. 
#  
# ATOM 19 C8 MOL 1 0.858716 0.699332 1.030072 1.0000 1 C 
#  XY D5 C7 HEX K9 V0 M0 Q0 
# UANI 0.017152 0.014799 0.014157 -.001120 0.005890 -.000843 
#  3.91159 0. 0.172 0. 0. -.063 0. 0. -.173 0. 
#  0. 0.031 0. 0. 0. -.249 0. 
#  0. 0. 0. -.020 0. 0. 0. 0.013 0. 
#  
# ATOM 20 C9 MOL 1 0.972437 0.726636 0.995690 1.0000 1 C 
#  XY C10 C8 HEX K10 V0 M0 Q0 
# UANI 0.015038 0.013740 0.014654 -.000194 0.004311 -.000546 
#  3.95815 0. 0. 0. 0. -.170 0. 0. 0. 0. 
#  0. 0. 0.011 0. 0. 0.279 0. 
#  0.012 0. 0. 0. -.012 0. 0. 0.008 0. 
#  
# ATOM 21 C10 MOL 1 1.102406 0.681300 1.035827 1.0000 1 C 
#  XY C9 C5 HEX K10 V0 M0 Q0 
# UANI 0.015810 0.015507 0.017103 0.000567 0.003480 -.000290 
#  3.95815 0. 0. 0. 0. -.170 0. 0. 0. 0. 
#  0. 0. 0.011 0. 0. 0.279 0. 
#  0.012 0. 0. 0. -.012 0. 0. 0.008 0. 
#  
# ATOM 22 C11 MOL 1 0.792290 0.766245 0.810112 1.0000 1 C 
#  ZX N1 H11C HEX K11 V0 M0 Q0 
# UANI 0.022250 0.034694 0.016894 0.003233 0.003513 -.001502 
#  3.58938 0. 0. 0. -.025 -.086 0. 0. 0. 0. 
#  0.271 0. 0. 0. 0. 0.203 0. 
#  0.080 0. 0. 0. 0. -.086 0. 0. 0. 
#  
# ATOM 23 C12 MOL 1 0.831249 0.990970 0.869392 1.0000 1 C 
#  ZX N1 H12C HEX K11 V0 M0 Q0 
# UANI 0.022452 0.018825 0.046688 0.002253 0.008127 0.009744 
#  3.58938 0. 0. 0. -.025 -.086 0. 0. 0. 0. 
#  0.271 0. 0. 0. 0. 0.203 0. 
#  0.080 0. 0. 0. 0. -.086 0. 0. 0. 
#  
# ATOM 24 C13 MOL 1 0.676040 0.860080 1.038580 1.0000 1 C 
#  ZX N2 H13A HEX K12 V0 M0 Q0 
# UANI 0.024932 0.021256 0.021447 0.003737 0.007002 -.003189 
#  3.45712 0. 0. 0. -.064 -.151 0. 0. 0. 0. 
#  0.210 0. 0. 0. 0. 0.183 0. 
#  0.070 0. 0. 0. 0. -.066 0. 0. 0. 
#  
# ATOM 25 C14 MOL 1 0.622859 0.642014 0.972388 1.0000 1 C 
#  ZX N2 H14C HEX K12 V0 M0 Q0 
# UANI 0.019534 0.019287 0.023553 -.002845 0.002437 0.001210 
#  3.45712 0. 0. 0. -.064 -.151 0. 0. 0. 0. 
#  0.210 0. 0. 0. 0. 0.183 0. 
#  0.070 0. 0. 0. 0. -.066 0. 0. 0. 
#  
# ATOM 26 H2 MOL 1 0.750676 0.801415 0.937880 1.0000 1 H 
#  ZY N2 C8 QUA K13 V0 M0 Q0 
# UISO 0.025422 
#  0.79859 0. 0. 0. 0.157 0.069 0. 0. 0. 0. 
#  
# ATOM 27 H2A MOL 1 1.072880 0.870654 0.843299 1.0000 1 H 
#  ZY C2 C1 QUA K14 V0 M0 Q0 
# UISO 0.036603 
#  1.01264 0. 0. 0. 0.182 0.086 0. 0. 0. 0. 
#  
# ATOM 28 H3 MOL 1 1.296115 0.796257 0.914421 1.0000 1 H 
#  ZY C3 C4 QUA K14 V0 M0 Q0 
# UISO 0.039031 
#  1.01264 0. 0. 0. 0.182 0.086 0. 0. 0. 0. 
#  
# ATOM 29 H4 MOL 1 1.315130 0.675068 1.039839 1.0000 1 H 
#  ZY C4 C3 QUA K14 V0 M0 Q0 
# UISO 0.031492 
#  1.01264 0. 0. 0. 0.182 0.086 0. 0. 0. 0. 
#  
# ATOM 30 H5 MOL 1 1.214498 0.582904 1.135377 1.0000 1 H 
#  ZY C5 C6 QUA K14 V0 M0 Q0 
# UISO 0.032578 
#  1.01264 0. 0. 0. 0.182 0.086 0. 0. 0. 0. 
#  
# ATOM 31 H6 MOL 1 1.009626 0.532632 1.188321 1.0000 1 H 
#  ZY C6 C5 QUA K14 V0 M0 Q0 
# UISO 0.038661 
#  1.01264 0. 0. 0. 0.182 0.086 0. 0. 0. 0. 
#  
# ATOM 32 H7 MOL 1 0.784926 0.608955 1.120983 1.0000 1 H 
#  ZY C7 C8 QUA K14 V0 M0 Q0 
# UISO 0.035589 
#  1.01264 0. 0. 0. 0.182 0.086 0. 0. 0. 0. 
#  
# ATOM 33 H11A MOL 1 0.793247 0.658905 0.822242 1.0000 1 H 
#  ZY C11 N1 QUA K15 V0 M0 Q0 
# UISO 0.051277 
#  1.07200 0. 0. 0. 0.185 0.085 0. 0. 0. 0. 
#  
# ATOM 34 H11B MOL 1 0.855107 0.787854 0.770564 1.0000 1 H 
#  ZY C11 N1 QUA K15 V0 M0 Q0 
# UISO 0.057219 
#  1.07200 0. 0. 0. 0.185 0.085 0. 0. 0. 0. 
#  
# ATOM 35 H11C MOL 1 0.689431 0.797708 0.783781 1.0000 1 H 
#  ZY C11 N1 QUA K15 V0 M0 Q0 
# UISO 0.046813 
#  1.07200 0. 0. 0. 0.185 0.085 0. 0. 0. 0. 
#  
# ATOM 36 H12A MOL 1 0.862120 1.044251 0.923145 1.0000 1 H 
#  ZY C12 N1 QUA K15 V0 M0 Q0 
# UISO 0.057632 
#  1.07200 0. 0. 0. 0.185 0.085 0. 0. 0. 0. 
#  
# ATOM 37 H12B MOL 1 0.895814 1.020196 0.831960 1.0000 1 H 
#  ZY C12 N1 QUA K15 V0 M0 Q0 
# UISO 0.056586 
#  1.07200 0. 0. 0. 0.185 0.085 0. 0. 0. 0. 
#  
# ATOM 38 H12C MOL 1 0.730049 1.018313 0.845564 1.0000 1 H 
#  ZY C12 N1 QUA K15 V0 M0 Q0 
# UISO 0.048347 
#  1.07200 0. 0. 0. 0.185 0.085 0. 0. 0. 0. 
#  
# ATOM 39 H13A MOL 1 0.652002 0.818184 1.087283 1.0000 1 H 
#  ZY C13 N2 QUA K15 V0 M0 Q0 
# UISO 0.047897 
#  1.07200 0. 0. 0. 0.185 0.085 0. 0. 0. 0. 
#  
# ATOM 40 H13B MOL 1 0.749794 0.935689 1.052390 1.0000 1 H 
#  ZY C13 N2 QUA K15 V0 M0 Q0 
# UISO 0.045885 
#  1.07200 0. 0. 0. 0.185 0.085 0. 0. 0. 0. 
#  
# ATOM 41 H13C MOL 1 0.587543 0.903053 1.004367 1.0000 1 H 
#  ZY C13 N2 QUA K15 V0 M0 Q0 
# UISO 0.042019 
#  1.07200 0. 0. 0. 0.185 0.085 0. 0. 0. 0. 
#  
# ATOM 42 H14A MOL 1 0.604017 0.593004 1.020764 1.0000 1 H 
#  ZY C14 N2 QUA K15 V0 M0 Q0 
# UISO 0.042878 
#  1.07200 0. 0. 0. 0.185 0.085 0. 0. 0. 0. 
#  
# ATOM 43 H14B MOL 1 0.660872 0.569341 0.938949 1.0000 1 H 
#  ZY C14 N2 QUA K15 V0 M0 Q0 
# UISO 0.044674 
#  1.07200 0. 0. 0. 0.185 0.085 0. 0. 0. 0. 
#  
# ATOM 44 H14C MOL 1 0.531964 0.686896 0.941254 1.0000 1 H 
#  ZY C14 N2 QUA K15 V0 M0 Q0 
# UISO 0.040988 
#  1.07200 0. 0. 0. 0.185 0.085 0. 0. 0. 0. 
#  
# ANHAR 0 3 ! number_of_anharmonic_atoms max_order 
# ! 1 ! atom number 
# ! 0.00E+00 0.00E+00 0.00E+00 0.00E+00 0.00E+00 0.00E+00 0.00E+00 0.00E+00 
# ! 0.00E+00 0.00E+00 
#  
#  
# STOP 
; 
_refine_special_details              
;
 Refinement of F^2^ against reflections.
 The threshold expression of F^2^ > 2sigma(F^2^) is
 used for calculating R-factors(gt) and is not
 relevant to the choice of reflections for refinement.
 R-factors based on F^2^ are statistically about twice
 as large as those based on F, and R-factors based on
 ALL data will be even larger.
;
_refine_ls_structure_factor_coef     Fsqd 
_refine_ls_matrix_type                full
_refine_ls_weighting_scheme          sigma
_refine_ls_weighting_details         ?
_atom_sites_solution_primary      direct 
_atom_sites_solution_secondary    difmap 
_atom_sites_solution_hydrogens    geom   
_refine_ls_hydrogen_treatment    refall
_refine_ls_extinction_method        'none'              
_refine_ls_abs_structure_details     ?
_refine_ls_abs_structure_Flack       ?
_refine_ls_number_reflns              4236
_refine_ls_number_parameters           277
_refine_ls_number_restraints             0
# R-factors: R(F)  &  wR2(I) 
_refine_ls_R_factor_all              0.0172
## R_factor_all computed for  I/sigmaI >   0.00
_refine_ls_R_factor_gt               0.0158
_refine_ls_wR_factor_ref             0.0370
_refine_ls_wR_factor_gt              0.0370
_refine_ls_goodness_of_fit_ref       3.775
_refine_ls_restrained_S_all          0.000
_refine_ls_shift/su_max              0.003
_refine_ls_shift/su_mean             0.000

_diffrn_measured_fraction_theta_max     0.999
_diffrn_reflns_theta_full               28.02
_diffrn_measured_fraction_theta_full    0.999
_refine_diff_density_max                ?
_refine_diff_density_min                ?
_refine_diff_density_rms                ?
###  to get diff_density_max min & rms : 
###  run MoPro  : WRIT FOUR   to create FOURier file 
###  run VMoPro : FOUR  FastFourierTransform   to get a 3D grid (Xplor format) on whole unit-cell
###             & GRID  STAT   to get max min rms statistics


loop_
_atom_site_type_symbol      
_atom_site_label            
_atom_site_fract_x          
_atom_site_fract_y          
_atom_site_fract_z          
_atom_site_U_iso_or_equiv   
_atom_site_adp_type         
_atom_site_occupancy        
_atom_site_calc_flag        
_atom_site_refinement_flag_posn  
_atom_site_refinement_flag_adp  
_atom_site_disorder_assembly
_atom_site_disorder_group   
Cl CL1 0.01221(1) 0.90088(1) 0.668038(1) 0.02241(1) Uani 1 d . . . .
Cl CL2 0.47726(1) 0.90906(1) 0.846033(1) 0.02056(1) Uani 1 d . . . .
O  O1 0.13943(5) 0.64946(5) 0.74324(3) 0.02439(4) Uani 1 d . . . .
O  O2 0.38277(5) 0.65861(5) 0.75264(3) 0.02831(4) Uani 1 d . . . .
H  H1A 0.1104(10) 0.587(1) 0.7203(6) 0.014(2) Uiso 1 d U . . .
H  H1B 0.1072(10) 0.714(1) 0.7253(5) 0.014(2) Uiso 1 d U . . .
H  H2B 0.410(1) 0.721(1) 0.7751(6) 0.019(3) Uiso 1 d U . . .
H  H2C 0.4127(10) 0.596(1) 0.7729(6) 0.015(2) Uiso 1 d U . . .
H  H1C 0.257(1) 0.654(1) 0.7484(6) 0.044(4) Uiso 1 d U . . .
N  N1 0.83471(5) 0.84220(5) 0.88251(3) 0.01630(4) Uani 1 d . . . .
N  N2 0.72551(5) 0.75184(4) 0.99267(3) 0.01497(3) Uani 1 d . . . .
C  C1 0.96627(5) 0.79650(5) 0.92480(3) 0.01539(4) Uani 1 d . . . .
C  C2 1.08185(6) 0.81898(6) 0.89673(4) 0.01966(4) Uani 1 d . . . .
C  C3 1.20982(6) 0.77521(6) 0.93751(4) 0.02153(5) Uani 1 d . . . .
C  C4 1.21979(6) 0.70833(6) 1.00570(3) 0.01913(4) Uani 1 d . . . .
C  C5 1.11383(6) 0.61111(6) 1.10619(3) 0.01964(4) Uani 1 d . . . .
C  C6 1.00138(6) 0.58350(6) 1.13597(3) 0.02219(5) Uani 1 d . . . .
C  C7 0.87233(6) 0.62866(6) 1.09752(3) 0.01946(5) Uani 1 d . . . .
C  C8 0.85872(5) 0.69933(5) 1.03007(3) 0.01499(4) Uani 1 d . . . .
C  C9 0.97244(5) 0.72664(5) 0.99569(3) 0.01429(4) Uani 1 d . . . .
C  C10 1.10241(6) 0.68130(5) 1.03583(3) 0.01612(4) Uani 1 d . . . .
C  C11 0.79229(7) 0.76624(7) 0.81011(4) 0.02467(5) Uani 1 d . . . .
C  C12 0.83125(7) 0.99097(6) 0.86939(5) 0.02916(5) Uani 1 d . . . .
C  C13 0.67604(7) 0.86008(6) 1.03858(4) 0.02222(5) Uani 1 d . . . .
C  C14 0.62286(6) 0.64201(6) 0.97239(4) 0.02106(5) Uani 1 d . . . .
H  H2 0.7507(9) 0.8014(9) 0.9379(5) 0.025(2) Uiso 1 d U . . .
H  H2A 1.0729(9) 0.8707(9) 0.8433(5) 0.037(2) Uiso 1 d U . . .
H  H3 1.2961(9) 0.7963(9) 0.9144(5) 0.039(2) Uiso 1 d U . . .
H  H4 1.3151(9) 0.6751(8) 1.0398(5) 0.031(2) Uiso 1 d U . . .
H  H5 1.2145(9) 0.5829(8) 1.1354(5) 0.033(2) Uiso 1 d U . . .
H  H6 1.0096(9) 0.5326(9) 1.1883(5) 0.039(2) Uiso 1 d U . . .
H  H7 0.7849(9) 0.6090(9) 1.1210(5) 0.036(2) Uiso 1 d U . . .
H  H11A 0.7932(10) 0.659(1) 0.8222(5) 0.051(3) Uiso 1 d U . . .
H  H11B 0.855(1) 0.788(1) 0.7706(6) 0.057(3) Uiso 1 d U . . .
H  H11C 0.689(1) 0.7977(9) 0.7838(5) 0.047(2) Uiso 1 d U . . .
H  H12A 0.862(1) 1.044(1) 0.9231(6) 0.058(3) Uiso 1 d U . . .
H  H12B 0.896(1) 1.020(1) 0.8320(6) 0.057(3) Uiso 1 d U . . .
H  H12C 0.730(1) 1.0183(10) 0.8456(5) 0.048(2) Uiso 1 d U . . .
H  H13A 0.6520(9) 0.8182(9) 1.0873(6) 0.048(3) Uiso 1 d U . . .
H  H13B 0.7498(10) 0.9357(10) 1.0524(5) 0.046(2) Uiso 1 d U . . .
H  H13C 0.5875(10) 0.9031(9) 1.0044(5) 0.042(2) Uiso 1 d U . . .
H  H14A 0.6040(9) 0.5930(9) 1.0208(6) 0.043(2) Uiso 1 d U . . .
H  H14B 0.6609(9) 0.5693(10) 0.9389(5) 0.045(2) Uiso 1 d U . . .
H  H14C 0.5320(9) 0.6869(9) 0.9413(5) 0.041(2) Uiso 1 d U . . .

loop_ 
_atom_site_aniso_label 
_atom_site_aniso_U_11 
_atom_site_aniso_U_22 
_atom_site_aniso_U_33 
_atom_site_aniso_U_12 
_atom_site_aniso_U_13 
_atom_site_aniso_U_23 
CL1 0.02246(7) 0.01907(7) 0.02368(7) 0.000047(5) -0.00015(5) 0.00146(5)  
CL2 0.01932(7) 0.01887(7) 0.02401(7) 0.00124(5) 0.00557(5) 0.00276(5)  
O1 0.0334(3) 0.0167(2) 0.0213(2) 0.0005(2) 0.0013(2) -0.0009(2)  
O2 0.0334(3) 0.0194(2) 0.0293(2) -0.0004(2) -0.0003(2) 0.0026(2)  
N1 0.0156(2) 0.0164(2) 0.0175(2) 0.0013(2) 0.0046(2) 0.0021(2)  
N2 0.0152(2) 0.0146(2) 0.0159(2) -0.0004(2) 0.0051(2) -0.0014(2)  
C1 0.0157(2) 0.0154(2) 0.0160(2) 0.00013(18) 0.0054(2) 0.0012(2)  
C2 0.0178(3) 0.0214(2) 0.0215(3) 0.0008(2) 0.0080(2) 0.0042(2)  
C3 0.0162(3) 0.0233(3) 0.0270(3) 0.0007(2) 0.0089(2) 0.0037(2)  
C4 0.0149(2) 0.0192(2) 0.0238(3) 0.0008(2) 0.0052(2) 0.0008(2)  
C5 0.0195(3) 0.0217(3) 0.0171(3) 0.0027(2) 0.0023(2) 0.0020(2)  
C6 0.0230(3) 0.0272(3) 0.0168(3) 0.0032(2) 0.0050(2) 0.0054(2)  
C7 0.0200(3) 0.0236(3) 0.0159(3) 0.0010(2) 0.0063(2) 0.0032(2)  
C8 0.0172(2) 0.0148(2) 0.0142(2) -0.0011(2) 0.0059(2) -0.0008(2)  
C9 0.0150(2) 0.0137(2) 0.0147(2) -0.0002(2) 0.0043(2) -0.0005(2)  
C10 0.0158(2) 0.0155(2) 0.0171(2) 0.0006(2) 0.0035(2) -0.0003(2)  
C11 0.0223(3) 0.0347(3) 0.0169(3) 0.0032(2) 0.0035(2) -0.0015(2)  
C12 0.0225(3) 0.0188(3) 0.0467(4) 0.0023(2) 0.0081(3) 0.0097(3)  
C13 0.0249(3) 0.0213(3) 0.0214(3) 0.0037(2) 0.0070(2) -0.0032(2)  
C14 0.0195(3) 0.0193(3) 0.0236(3) -0.0028(2) 0.0024(2) 0.0012(2)  

_geom_special_details                
;                                    
;                                    

loop_
_geom_bond_atom_site_label_1         
_geom_bond_atom_site_label_2         
_geom_bond_distance                  
_geom_bond_site_symmetry_2           
_geom_bond_publ_flag                 
O1 H1C 1.17(1) . ? 
O1 H1B 0.75(1) . ? 
O1 H1A 0.76(1) . ? 
O2 H1C 1.26(1) . ? 
O2 H2C 0.75(1) . ? 
O2 H2B 0.75(1) . ? 
N1 C1 1.4594(7) . ? 
N1 C12 1.4777(7) . ? 
N1 C11 1.4821(8) . ? 
N2 C8 1.4682(7) . ? 
N2 C14 1.4877(7) . ? 
N2 C13 1.4895(7) . ? 
N2 H2 1.168(9) . ? 
C1 C9 1.4334(7) . ? 
C1 C2 1.3773(8) . ? 
C2 C3 1.4154(8) . ? 
C2 H2A 1.071(10) . ? 
C3 C4 1.3724(8) . ? 
C3 H3 1.057(10) . ? 
C4 C10 1.4215(8) . ? 
C4 H4 1.081(9) . ? 
C5 C10 1.4206(8) . ? 
C5 C6 1.3742(9) . ? 
C5 H5 1.080(9) . ? 
C6 C7 1.4152(8) . ? 
C6 H6 1.051(9) . ? 
C7 C8 1.3758(8) . ? 
C7 H7 1.068(10) . ? 
C8 C9 1.4323(8) . ? 
C9 C10 1.4327(7) . ? 
C11 H11B 1.06(1) . ? 
C11 H11A 1.07(1) . ? 
C11 H11C 1.094(10) . ? 
C12 H12C 1.06(1) . ? 
C12 H12B 1.06(1) . ? 
C12 H12A 1.08(1) . ? 
C13 H13A 1.04(1) . ? 
C13 H13B 1.04(1) . ? 
C13 H13C 1.063(9) . ? 
C14 H14A 1.04(1) . ? 
C14 H14B 1.05(1) . ? 
C14 H14C 1.067(9) . ? 

loop_
_geom_angle_atom_site_label_1        
_geom_angle_atom_site_label_2        
_geom_angle_atom_site_label_3        
_geom_angle                          
_geom_angle_site_symmetry_1          
_geom_angle_site_symmetry_3          
_geom_angle_publ_flag                
O1 H1C O2 179(1) . . ? 
H1A O1 H1C 110.3(10) . . ? 
H1A O1 H1B 111(1) . . ? 
H1B O1 H1C 110.1(10) . . ? 
H2B O2 H1C 108(1) . . ? 
H2B O2 H2C 110(1) . . ? 
H2C O2 H1C 107.7(10) . . ? 
N1 C1 C9 118.64(5) . . ? 
N1 C1 C2 120.60(4) . . ? 
N1 C12 H12C 107.7(5) . . ? 
N1 C12 H12B 111.6(6) . . ? 
N1 C12 H12A 110.0(6) . . ? 
N1 C11 H11B 112.2(6) . . ? 
N1 C11 H11A 109.1(5) . . ? 
N1 C11 H11C 108.5(5) . . ? 
N2 C8 C9 118.45(4) . . ? 
N2 C8 C7 119.84(5) . . ? 
N2 C14 H14A 111.5(5) . . ? 
N2 C14 H14B 108.3(5) . . ? 
N2 C14 H14C 108.1(5) . . ? 
N2 C13 H13A 110.1(6) . . ? 
N2 C13 H13B 109.6(6) . . ? 
N2 C13 H13C 107.5(5) . . ? 
C1 N1 C12 112.07(4) . . ? 
C1 N1 C11 111.81(5) . . ? 
C1 C9 C8 125.10(6) . . ? 
C1 C9 C10 117.71(5) . . ? 
C1 C2 C3 120.91(5) . . ? 
C1 C2 H2A 118.5(6) . . ? 
C2 C1 C9 120.76(5) . . ? 
C2 C3 C4 120.00(6) . . ? 
C2 C3 H3 118.4(5) . . ? 
C3 C4 C10 120.67(6) . . ? 
C3 C4 H4 123.0(5) . . ? 
C3 C2 H2A 120.6(6) . . ? 
C4 C10 C9 119.94(7) . . ? 
C4 C10 C5 120.18(5) . . ? 
C4 C3 H3 121.6(6) . . ? 
C5 C10 C9 119.87(6) . . ? 
C5 C6 C7 119.95(7) . . ? 
C5 C6 H6 121.1(6) . . ? 
C6 C5 C10 120.97(7) . . ? 
C6 C5 H5 122.0(6) . . ? 
C6 C7 C8 120.29(7) . . ? 
C6 C7 H7 120.2(5) . . ? 
C7 C8 C9 121.69(6) . . ? 
C7 C6 H6 118.9(5) . . ? 
C8 N2 C14 112.64(5) . . ? 
C8 N2 C13 112.07(5) . . ? 
C8 N2 H2 101.3(4) . . ? 
C8 C9 C10 117.19(5) . . ? 
C8 C7 H7 119.5(5) . . ? 
C10 C5 H5 117.0(5) . . ? 
C10 C4 H4 116.3(5) . . ? 
C11 N1 C12 111.35(5) . . ? 
C13 N2 C14 110.93(5) . . ? 
C13 N2 H2 108.7(5) . . ? 
C14 N2 H2 110.8(5) . . ? 
H11A C11 H11B 110.4(8) . . ? 
H11A C11 H11C 109.4(7) . . ? 
H11B C11 H11C 107.3(8) . . ? 
H12A C12 H12C 108.5(8) . . ? 
H12A C12 H12B 109.1(8) . . ? 
H12B C12 H12C 109.9(8) . . ? 
H13A C13 H13B 111.0(8) . . ? 
H13A C13 H13C 109.3(8) . . ? 
H13B C13 H13C 109.3(7) . . ? 
H14A C14 H14B 108.0(8) . . ? 
H14A C14 H14C 110.1(7) . . ? 
H14B C14 H14C 110.8(7) . . ? 

loop_
_geom_torsion_atom_site_label_1      
_geom_torsion_atom_site_label_2      
_geom_torsion_atom_site_label_3      
_geom_torsion_atom_site_label_4      
_geom_torsion                        
_geom_torsion_site_symmetry_1        
_geom_torsion_site_symmetry_2        
_geom_torsion_site_symmetry_3        
_geom_torsion_site_symmetry_4        
_geom_torsion_publ_flag              
O1 H1C O2 H2C -104(1) . . . . ? 
O1 H1C O2 H2B 137(1) . . . . ? 
O2 H1C O1 H1B -80(1) . . . . ? 
O2 H1C O1 H1A 43(1) . . . . ? 
N1 C1 C9 C8 -1.22(5) . . . . ? 
N1 C1 C9 C10 179.30(5) . . . . ? 
N1 C1 C2 C3 179.87(6) . . . . ? 
N1 C1 C2 H2A 0.00(51) . . . . ? 
N2 C8 C9 C1 -3.16(5) . . . . ? 
N2 C8 C9 C10 176.32(4) . . . . ? 
N2 C8 C7 C6 -176.85(5) . . . . ? 
N2 C8 C7 H7 2.5(5) . . . . ? 
C1 N1 C12 H12C -172.2(7) . . . . ? 
C1 N1 C12 H12B 67.0(5) . . . . ? 
C1 N1 C12 H12A -54.2(6) . . . . ? 
C1 N1 C11 H11B -67.1(5) . . . . ? 
C1 N1 C11 H11A 55.5(5) . . . . ? 
C1 N1 C11 H11C 174.6(7) . . . . ? 
C1 C9 C8 C7 178.43(5) . . . . ? 
C1 C9 C10 C5 -179.76(5) . . . . ? 
C1 C9 C10 C4 1.12(5) . . . . ? 
C1 C2 C3 C4 0.56(5) . . . . ? 
C1 C2 C3 H3 -178.8(7) . . . . ? 
C2 C1 N1 C12 -58.82(5) . . . . ? 
C2 C1 N1 C11 67.02(5) . . . . ? 
C2 C1 C9 C8 179.39(5) . . . . ? 
C2 C1 C9 C10 -0.09(5) . . . . ? 
C2 C3 C4 C10 0.51(5) . . . . ? 
C2 C3 C4 H4 -178.4(6) . . . . ? 
C3 C4 C10 C9 -1.35(5) . . . . ? 
C3 C4 C10 C5 179.54(6) . . . . ? 
C3 C2 C1 C9 -0.76(5) . . . . ? 
C4 C10 C9 C8 -178.40(4) . . . . ? 
C4 C10 C5 C6 -179.67(7) . . . . ? 
C4 C10 C5 H5 1.7(5) . . . . ? 
C4 C3 C2 H2A -179.6(7) . . . . ? 
C5 C10 C9 C8 0.72(5) . . . . ? 
C5 C10 C4 H4 -1.5(5) . . . . ? 
C5 C6 C7 C8 0.48(5) . . . . ? 
C5 C6 C7 H7 -178.9(7) . . . . ? 
C6 C5 C10 C9 1.22(5) . . . . ? 
C6 C7 C8 C9 1.54(5) . . . . ? 
C7 C8 N2 C14 -59.96(5) . . . . ? 
C7 C8 N2 C13 65.96(5) . . . . ? 
C7 C8 N2 H2 -178.3(4) . . . . ? 
C7 C8 C9 C10 -2.09(5) . . . . ? 
C7 C6 C5 C10 -1.84(6) . . . . ? 
C7 C6 C5 H5 176.7(6) . . . . ? 
C8 N2 C14 H14A 63.8(5) . . . . ? 
C8 N2 C14 H14B -54.9(5) . . . . ? 
C8 N2 C14 H14C -175.0(7) . . . . ? 
C8 N2 C13 H13A -69.5(5) . . . . ? 
C8 N2 C13 H13B 52.8(5) . . . . ? 
C8 N2 C13 H13C 171.5(7) . . . . ? 
C8 C7 C6 H6 178.0(7) . . . . ? 
C9 C8 N2 C14 121.60(5) . . . . ? 
C9 C8 N2 C13 -112.48(5) . . . . ? 
C9 C8 N2 H2 3.2(4) . . . . ? 
C9 C8 C7 H7 -179.1(7) . . . . ? 
C9 C1 N1 C12 121.79(6) . . . . ? 
C9 C1 N1 C11 -112.37(5) . . . . ? 
C9 C1 C2 H2A 179.4(7) . . . . ? 
C9 C10 C5 H5 -177.4(6) . . . . ? 
C9 C10 C4 H4 177.6(6) . . . . ? 
C10 C5 C6 H6 -179.3(7) . . . . ? 
C10 C4 C3 H3 179.9(8) . . . . ? 
C11 N1 C12 H12C 61.7(5) . . . . ? 
C11 N1 C12 H12B -59.1(6) . . . . ? 
C11 N1 C12 H12A 179.7(8) . . . . ? 
C12 N1 C11 H11B 59.1(6) . . . . ? 
C12 N1 C11 H11A -178.3(8) . . . . ? 
C12 N1 C11 H11C -59.2(5) . . . . ? 
C13 N2 C14 H14A -62.7(5) . . . . ? 
C13 N2 C14 H14B 178.6(8) . . . . ? 
C13 N2 C14 H14C 58.4(5) . . . . ? 
C14 N2 C13 H13A 57.3(5) . . . . ? 
C14 N2 C13 H13B 179.7(8) . . . . ? 
C14 N2 C13 H13C -61.7(5) . . . . ? 
H2 N2 C14 H14A 176.5(10) . . . . ? 
H2 N2 C14 H14B 57.7(7) . . . . ? 
H2 N2 C14 H14C -62.4(7) . . . . ? 
H2 N2 C13 H13A 179(1) . . . . ? 
H2 N2 C13 H13B -58.3(7) . . . . ? 
H2 N2 C13 H13C 60.4(7) . . . . ? 
H2A C2 C3 H3 1.0(8) . . . . ? 
H3 C3 C4 H4 1.0(7) . . . . ? 
H5 C5 C6 H6 -0.67(77) . . . . ? 
H6 C6 C7 H7 -1.4(8) . . . . ? 

loop_
_geom_hbond_atom_site_label_D        
_geom_hbond_atom_site_label_H        
_geom_hbond_atom_site_label_A        
_geom_hbond_distance_DH              
_geom_hbond_distance_HA              
_geom_hbond_distance_DA              
_geom_hbond_angle_DHA                
_geom_hbond_site_symmetry_A          
O1 H1A CL2 0.76(1) 2.19(1) 2.9574(5) 179(1)  2_546   
O2 H2C CL1 0.75(1) 2.24(1) 2.9880(5) 176(1)  2_546   
C14 H14B CL1 1.05(1) 2.846(9) 3.5212(6) 122.2(6)  2_546   
O1 H1B CL1 0.75(1) 2.22(1) 2.9746(5) 178(1)  1_555   
O2 H2B CL2 0.75(1) 2.27(1) 3.0168(5) 176(1)  1_555   
O1 H1C O2 1.17(1) 1.26(1) 2.4274(8) 179(1)  1_555   
N2 H2 CL2 1.168(9) 3.098(8) 3.5910(5) 105.5(5)  1_555   
N2 H2 N1 1.168(9) 1.484(10) 2.6020(7) 157.5(6)  1_555   
N2 H2 C1 1.168(9) 2.234(9) 2.9592(7) 117.4(4)  1_555   
N2 H2 C11 1.168(9) 2.434(9) 3.4726(9) 147.1(6)  1_555   
N2 H2 C12 1.168(9) 2.455(9) 3.5312(9) 152.3(6)  1_555   
C13 H13A C7 1.04(1) 2.875(9) 3.0570(8) 90.1(7)  1_555   
C14 H14A C7 1.04(1) 2.799(9) 3.0161(8) 91.7(6)  1_555   
C14 H14C CL2 1.067(9) 2.754(9) 3.5782(6) 133.9(8)  1_555   

loop_
_publ_author_name      
_publ_author_address   
,'?'  
; ? 
;  

_publ_requested_journal          '?' 
_publ_contact_author                ? 
_publ_contact_author_phone        '?' 
_publ_contact_author_fax          '?' 
_publ_contact_author_email        '?' 
_publ_section_title 
;  
 ?  
;  
_publ_section_comment  
;  
 ?  
;  
_publ_section_references 
;  
 ?  
;  
