# Supplementary material for: Yes, one can obtain better quality structures from routine X-ray data collection
Source: IUCrJ. 2016 Jan 1;3(Pt 1):61–70. doi: 10.1107/S2052252515020941 (PMC4704080; doi:10.1107/S2052252515020941)
Supplement: Supplementary file 3 [file m-03-00061-sup3.zip › X-ray/DMAN_TAAM/DMAN_TAAM_58.cif]

data_I  
_audit_creation_method             'MoPro12'     
_chemical_name_systematic            ? 
_chemical_name_common                ? 
_chemical_formula_moiety             'C14 H24 N2 O2 Cl2'
_chemical_formula_sum                'C14 H24 N2 O2 Cl2'
_chemical_formula_weight             323.246
_chemical_absolute_configuration     '-'

_symmetry_cell_setting               monoclinic   
_symmetry_space_group_name_H-M       'P ?'
_symmetry_space_group_name_Hall      'P ?'

loop_
_atom_type_symbol                      
_atom_type_description                 
_atom_type_scat_dispersion_real        
_atom_type_scat_dispersion_imag        
_atom_type_scat_source                 
 'C' 'C'    0.0033   0.0016
'Su & Coppens. Acta. Cryst. (1997) A53, 749-762. '                    
 'H' 'H'    0.0000   0.0000
'Su & Coppens. Acta. Cryst. (1997) A53, 749-762. '                    
 'N' 'N'    0.0061   0.0033
'Su & Coppens. Acta. Cryst. (1997) A53, 749-762. '                    
 'O' 'O'    0.0106   0.0060
'Su & Coppens. Acta. Cryst. (1997) A53, 749-762. '                    
 'Cl' 'Cl'    0.1484   0.1585
'Su & Coppens. Acta. Cryst. (1997) A53, 749-762. '                    

loop_
_symmetry_equiv_pos_as_xyz           
'x, y, z'
'-x+1/2, y+1/2, -z+1/2'
'-x, -y, -z'
'x-1/2, -y-1/2, z-1/2'
_cell_length_a                10.085 
_cell_length_b                9.811 
_cell_length_c                17.915 
_cell_angle_alpha             90.00 
_cell_angle_beta              101.64 
_cell_angle_gamma             90.00 
_cell_volume                   1736.1 
_cell_formula_units_Z                4
_cell_measurement_temperature        ?
_cell_measurement_reflns_used        ?
_cell_measurement_theta_min          ?
_cell_measurement_theta_max          ?
_exptl_crystal_description           ? 
_exptl_crystal_colour                ? 
_exptl_crystal_size_max              ? 
_exptl_crystal_size_mid              ? 
_exptl_crystal_size_min              ? 
_exptl_crystal_density_meas          ? 
_exptl_crystal_density_diffrn       1.237
_exptl_crystal_density_method       'not measured' 
_exptl_crystal_F_000                 688
_exptl_absorpt_process_details       ?  
_exptl_absorpt_coefficient_mu        ?  
_exptl_absorpt_correction_type       ?  
_exptl_absorpt_correction_T_min      ?  
_exptl_absorpt_correction_T_max      ?  
_exptl_special_details               
;
?
;
_diffrn_ambient_temperature          ?  
_diffrn_radiation_wavelength        0.71073
_diffrn_radiation_type              MoK\a 
_diffrn_radiation_source          'fine-focus sealed tube' 
_diffrn_radiation_monochromator      ? 
_diffrn_measurement_device_type      ? 
_diffrn_measurement_method           ? 
_diffrn_detector_area_resol_mean     ? 
_diffrn_standards_number             ? 
_diffrn_standards_interval_count     ? 
_diffrn_standards_interval_time      ? 
_diffrn_standards_decay_%            ? 
_diffrn_reflns_number                ? 
_diffrn_reflns_av_R_equivalents      ? 
_diffrn_reflns_av_sigmaI/netI        0.00836
_diffrn_reflns_limit_h_min         -13
_diffrn_reflns_limit_h_max          13
_diffrn_reflns_limit_k_min           0
_diffrn_reflns_limit_k_max          13
_diffrn_reflns_limit_l_min           0
_diffrn_reflns_limit_l_max          24
_diffrn_reflns_theta_min            2.15
_diffrn_reflns_theta_max           28.99
_reflns_number_total                  4645
_reflns_number_gt                     4380
_reflns_threshold_expression         >2.0sigma(I)
_computing_data_collection           ? 
_computing_cell_refinement           ? 
_computing_data_reduction            ? 
_computing_structure_solution        ? 
_computing_structure_refinement      'MoPro (J. Appl. Cryst. 2005, 38, 38-54)'
_computing_molecular_graphics        ? 
_computing_publication_material      ? 
_iucr_refine_instructions_details  
; 
# ! MoPro 12.6 30/09/2015 12:46:28 C:\Users\user\Desktop\Praca_z_ANIA\TAAM_DMAN_Frag\Nowy\DMAN_TAAM_58\mopro_lsdb_dman_frag_01.par 
# ! reflections hkl file : C:\Users\user\Desktop\Praca_z_ANIA\TAAM_DMAN_Frag\Nowy\DMAN_TAAM_58\sortav_freeformat.hkl refin. vs. F^2 
# ! atomic table file : C:\Users\user\Desktop\Programy_Krys\MoPro\MoProSuite\LibMoPro\mopro.tab 
# ! wave functions file : C:\Users\user\Desktop\Programy_Krys\MoPro\MoProSuite\LibMoPro\WAVEF_Su_Coppens_relativistic 
# ! RF factor = 1.759 % RI factor = 2.405% 
# ! wR2F factor = 1.907 % wR2I factor = 3.716% 
# ! g.o.f.(F**2) = 3.826 Nvar= 277 Nref= 4645 Nfree= 0 0.05<sinT/l< 0.68 
#  
# WSIG 1.00000 ! weighting scheme 
#  ! SPACE GROUP P ? 
#  
# CELL 10.0850 9.8110 17.9150 90.0000 101.6390 90.0000 0.71073 
# ZERR 0.0000 0.0000 0.0000 0.0000 0.0000 0.0000 
#  
# SYMM 2 P CENTRO 
#  X , Y, Z 
#  1/2-X , 1/2+Y, 1/2-Z 
#  
# SCALE 1 0.190559 
#  
# FMULT 1.00000 
#  
# UOVER 0.00000 0.00000 0.00000 0.00000 0.00000 0.00000 ANI 
#  
# SOLVT 0.00000 50.00000 
#  
# EXTIN 0.00000 GAUSSIAN ISOT TYP1 ! G*10^4 
#  
#  
# DUMMY 5 
# DUMY 0.10452 0.64858 0.72020 D1 0 ! atom # 45 
# DUMY 0.41490 0.65697 0.77681 D2 0 ! atom # 46 
# DUMY 0.81192 0.87871 0.83979 D3 0 ! atom # 47 
# DUMY 1.09203 0.75114 0.96610 D4 0 ! atom # 48 
# DUMY 0.98695 0.65519 1.06684 D5 0 ! atom # 49 
#  
# KAPPA 15 
#  1.000000 1.000000 ! # 1 1 MOL CL1 2x 
#  1.000000 1.000000 ! # 2 1 MOL O1 2x 
#  1.000000 1.000000 ! # 3 1 MOL H1A 4x 
#  1.000000 1.000000 ! # 4 1 MOL H1C 1x 
#  0.993000 1.056000 ! # 5 1 MOL N1 1x 
#  1.000000 1.000000 ! # 6 1 MOL N2 1x 
#  0.998000 0.872000 ! # 7 1 MOL C1 1x 
#  1.004000 0.909000 ! # 8 1 MOL C2 6x 
#  1.004000 0.917000 ! # 9 1 MOL C8 1x 
#  1.004000 0.903000 ! # 10 1 MOL C9 2x 
#  1.022000 0.929000 ! # 11 1 MOL C11 2x 
#  1.026000 0.973000 ! # 12 1 MOL C13 2x 
#  1.167000 1.248000 ! # 13 1 MOL H2 1x 
#  1.110000 1.158000 ! # 14 1 MOL H2A 6x 
#  1.094000 1.156000 ! # 15 1 MOL H11A 12x 
#  
# ATOMS 44 
#  
# ATOM 1 CL1 MOL 1 0.012214 0.900867 0.668038 1.0000 1 Cl 
#  XY H1B O1 HEX K1 V0 M0 Q0 
# UANI 0.022353 0.019075 0.023630 0.000049 -.000134 0.001469 
#  8.00000 0. 0. 0. 0. 0. 0. 0. 0. 0. 
#  0. 0. 0. 0. 0. 0. 0. 
#  0. 0. 0. 0. 0. 0. 0. 0. 0. 
#  
# ATOM 2 CL2 MOL 1 0.477257 0.909065 0.846033 1.0000 1 Cl 
#  XY H2B H14C HEX K1 V0 M0 Q0 
# UANI 0.019235 0.018887 0.023921 0.001232 0.005596 0.002745 
#  8.00000 0. 0. 0. 0. 0. 0. 0. 0. 0. 
#  0. 0. 0. 0. 0. 0. 0. 
#  0. 0. 0. 0. 0. 0. 0. 0. 0. 
#  
# ATOM 3 O1 MOL 1 0.139385 0.649469 0.743205 1.0000 1 O 
#  XY D1 H1C HEX K2 V0 M0 Q0 
# UANI 0.033100 0.016859 0.021263 0.000468 0.001588 -.000847 
#  5.99564 0. 0. 0. 0. 0. 0. 0. 0. 0. 
#  0. 0. 0. 0. 0. 0. 0. 
#  0. 0. 0. 0. 0. 0. 0. 0. 0. 
#  
# ATOM 4 O2 MOL 1 0.382799 0.658632 0.752661 1.0000 1 O 
#  XY D2 H1C HEX K2 V0 M0 Q0 
# UANI 0.033219 0.019606 0.029155 -.000465 -.000268 0.002661 
#  5.99564 0. 0. 0. 0. 0. 0. 0. 0. 0. 
#  0. 0. 0. 0. 0. 0. 0. 
#  0. 0. 0. 0. 0. 0. 0. 0. 0. 
#  
# ATOM 5 H1A MOL 1 0.110264 0.586162 0.720129 1.0000 1 H 
#  ZY O1 H1B QUA K3 V0 M0 Q0 
# UISO 0.015326 
#  0.99564 0. 0. 0. 0. 0. 0. 0. 0. 0. 
#  
# ATOM 6 H1B MOL 1 0.106923 0.714690 0.725190 1.0000 1 H 
#  ZY O1 H1A QUA K3 V0 M0 Q0 
# UISO 0.015436 
#  0.99564 0. 0. 0. 0. 0. 0. 0. 0. 0. 
#  
# ATOM 7 H2B MOL 1 0.410007 0.721471 0.775391 1.0000 1 H 
#  ZY O2 H2C QUA K3 V0 M0 Q0 
# UISO 0.019100 
#  0.99564 0. 0. 0. 0. 0. 0. 0. 0. 0. 
#  
# ATOM 8 H2C MOL 1 0.412685 0.595259 0.773089 1.0000 1 H 
#  ZY O2 H2B QUA K3 V0 M0 Q0 
# UISO 0.016499 
#  0.99564 0. 0. 0. 0. 0. 0. 0. 0. 0. 
#  
# ATOM 9 H1C MOL 1 0.256620 0.654110 0.748379 1.0000 1 H 
#  ZX O1 H2B QUA K4 V0 M0 Q0 
# UISO 0.044428 
#  0.99564 0. 0. 0. 0. 0. 0. 0. 0. 0. 
#  
# ATOM 10 N1 MOL 1 0.834715 0.842196 0.882504 1.0000 1 N 
#  XY D3 C1 HEX K5 V0 M0 Q0 
# UANI 0.015628 0.016175 0.017231 0.001303 0.004624 0.002210 
#  5.00387 0. -.016 -.038 0. -.047 0. 0. -.065 0.040 
#  0. 0.112 -.018 0. 0. 0. 0.028 
#  0. 0. 0. 0.018 0.011 0. 0. 0. 0. 
#  
# ATOM 11 N2 MOL 1 0.725512 0.751834 0.992673 1.0000 1 N 
#  XY C8 H2 HEX K6 V0 M0 Q0 
# UANI 0.015009 0.014434 0.015866 -.000311 0.004912 -.001406 
#  4.99564 0. 0. 0. 0. 0. 0. 0. 0. 0. 
#  0. 0. 0. 0. 0. 0. 0. 
#  0. 0. 0. 0. 0. 0. 0. 0. 0. 
#  
# ATOM 12 C1 MOL 1 0.966221 0.796500 0.924804 1.0000 1 C 
#  XY D4 C2 HEX K7 V0 M0 Q0 
# UANI 0.015642 0.015299 0.015853 0.000039 0.005354 0.001262 
#  4.05792 0. 0.082 0. 0. -.187 0. 0. -.074 0. 
#  0. 0.041 0. 0. 0. -.338 0. 
#  0.028 0. 0. -.018 0. 0. 0. 0.028 0. 
#  
# ATOM 13 C2 MOL 1 1.081857 0.818998 0.896734 1.0000 1 C 
#  XY D4 C1 HEX K8 V0 M0 Q0 
# UANI 0.017641 0.021343 0.021298 0.000740 0.008149 0.004278 
#  3.88564 0. 0.056 0. 0. -.180 0. 0. -.029 0. 
#  0. 0.030 0. 0. 0. -.264 0. 
#  0.020 0. 0. -.019 0. 0. 0. 0. 0. 
#  
# ATOM 14 C3 MOL 1 1.209805 0.775225 0.937510 1.0000 1 C 
#  XY D4 C4 HEX K8 V0 M0 Q0 
# UANI 0.016251 0.023078 0.026754 0.000727 0.008876 0.003772 
#  3.88564 0. 0.056 0. 0. -.180 0. 0. -.029 0. 
#  0. 0.030 0. 0. 0. -.264 0. 
#  0.020 0. 0. -.019 0. 0. 0. 0. 0. 
#  
# ATOM 15 C4 MOL 1 1.219809 0.708343 1.005701 1.0000 1 C 
#  XY D4 C3 HEX K8 V0 M0 Q0 
# UANI 0.014809 0.019274 0.023699 0.000814 0.005303 0.000849 
#  3.88564 0. 0.056 0. 0. -.180 0. 0. -.029 0. 
#  0. 0.030 0. 0. 0. -.264 0. 
#  0.020 0. 0. -.019 0. 0. 0. 0. 0. 
#  
# ATOM 16 C5 MOL 1 1.113847 0.611100 1.106187 1.0000 1 C 
#  XY D5 C6 HEX K8 V0 M0 Q0 
# UANI 0.019403 0.021901 0.016987 0.002643 0.002397 0.002093 
#  3.88564 0. 0.056 0. 0. -.180 0. 0. -.029 0. 
#  0. 0.030 0. 0. 0. -.264 0. 
#  0.020 0. 0. -.019 0. 0. 0. 0. 0. 
#  
# ATOM 17 C6 MOL 1 1.001400 0.583474 1.135976 1.0000 1 C 
#  XY D5 C5 HEX K8 V0 M0 Q0 
# UANI 0.022780 0.027134 0.016723 0.003143 0.004902 0.005542 
#  3.88564 0. 0.056 0. 0. -.180 0. 0. -.029 0. 
#  0. 0.030 0. 0. 0. -.264 0. 
#  0.020 0. 0. -.019 0. 0. 0. 0. 0. 
#  
# ATOM 18 C7 MOL 1 0.872321 0.628630 1.097523 1.0000 1 C 
#  XY D5 C8 HEX K8 V0 M0 Q0 
# UANI 0.019812 0.023506 0.016010 0.000996 0.006217 0.003363 
#  3.88564 0. 0.056 0. 0. -.180 0. 0. -.029 0. 
#  0. 0.030 0. 0. 0. -.264 0. 
#  0.020 0. 0. -.019 0. 0. 0. 0. 0. 
#  
# ATOM 19 C8 MOL 1 0.858734 0.699326 1.030089 1.0000 1 C 
#  XY D5 C7 HEX K9 V0 M0 Q0 
# UANI 0.016729 0.014904 0.014053 -.000941 0.005803 -.000563 
#  3.91159 0. 0.172 0. 0. -.063 0. 0. -.173 0. 
#  0. 0.031 0. 0. 0. -.249 0. 
#  0. 0. 0. -.020 0. 0. 0. 0.013 0. 
#  
# ATOM 20 C9 MOL 1 0.972421 0.726639 0.995690 1.0000 1 C 
#  XY C10 C8 HEX K10 V0 M0 Q0 
# UANI 0.014916 0.013646 0.014451 -.000198 0.004405 -.000409 
#  3.95815 0. 0. 0. 0. -.170 0. 0. 0. 0. 
#  0. 0. 0.011 0. 0. 0.279 0. 
#  0.012 0. 0. 0. -.012 0. 0. 0.008 0. 
#  
# ATOM 21 C10 MOL 1 1.102386 0.681311 1.035831 1.0000 1 C 
#  XY C9 C5 HEX K10 V0 M0 Q0 
# UANI 0.015550 0.015620 0.016975 0.000629 0.003565 -.000162 
#  3.95815 0. 0. 0. 0. -.170 0. 0. 0. 0. 
#  0. 0. 0.011 0. 0. 0.279 0. 
#  0.012 0. 0. 0. -.012 0. 0. 0.008 0. 
#  
# ATOM 22 C11 MOL 1 0.792295 0.766244 0.810108 1.0000 1 C 
#  ZX N1 H11C HEX K11 V0 M0 Q0 
# UANI 0.022321 0.034540 0.016706 0.003369 0.003483 -.001557 
#  3.58938 0. 0. 0. -.025 -.086 0. 0. 0. 0. 
#  0.271 0. 0. 0. 0. 0.203 0. 
#  0.080 0. 0. 0. 0. -.086 0. 0. 0. 
#  
# ATOM 23 C12 MOL 1 0.831255 0.990987 0.869383 1.0000 1 C 
#  ZX N1 H12C HEX K11 V0 M0 Q0 
# UANI 0.022349 0.018660 0.046609 0.002097 0.008244 0.009844 
#  3.58938 0. 0. 0. -.025 -.086 0. 0. 0. 0. 
#  0.271 0. 0. 0. 0. 0.203 0. 
#  0.080 0. 0. 0. 0. -.086 0. 0. 0. 
#  
# ATOM 24 C13 MOL 1 0.676032 0.860056 1.038598 1.0000 1 C 
#  ZX N2 H13A HEX K12 V0 M0 Q0 
# UANI 0.024904 0.021193 0.021422 0.003850 0.007161 -.003214 
#  3.45712 0. 0. 0. -.064 -.151 0. 0. 0. 0. 
#  0.210 0. 0. 0. 0. 0.183 0. 
#  0.070 0. 0. 0. 0. -.066 0. 0. 0. 
#  
# ATOM 25 C14 MOL 1 0.622855 0.641992 0.972384 1.0000 1 C 
#  ZX N2 H14C HEX K12 V0 M0 Q0 
# UANI 0.019400 0.019051 0.023676 -.003066 0.002330 0.001227 
#  3.45712 0. 0. 0. -.064 -.151 0. 0. 0. 0. 
#  0.210 0. 0. 0. 0. 0.183 0. 
#  0.070 0. 0. 0. 0. -.066 0. 0. 0. 
#  
# ATOM 26 H2 MOL 1 0.750739 0.801814 0.937665 1.0000 1 H 
#  ZY N2 C8 QUA K13 V0 M0 Q0 
# UISO 0.026041 
#  0.79859 0. 0. 0. 0.157 0.069 0. 0. 0. 0. 
#  
# ATOM 27 H2A MOL 1 1.073004 0.870593 0.843248 1.0000 1 H 
#  ZY C2 C1 QUA K14 V0 M0 Q0 
# UISO 0.036578 
#  1.01264 0. 0. 0. 0.182 0.086 0. 0. 0. 0. 
#  
# ATOM 28 H3 MOL 1 1.296214 0.796202 0.914372 1.0000 1 H 
#  ZY C3 C4 QUA K14 V0 M0 Q0 
# UISO 0.039287 
#  1.01264 0. 0. 0. 0.182 0.086 0. 0. 0. 0. 
#  
# ATOM 29 H4 MOL 1 1.315125 0.674815 1.039891 1.0000 1 H 
#  ZY C4 C3 QUA K14 V0 M0 Q0 
# UISO 0.031888 
#  1.01264 0. 0. 0. 0.182 0.086 0. 0. 0. 0. 
#  
# ATOM 30 H5 MOL 1 1.214516 0.582785 1.135374 1.0000 1 H 
#  ZY C5 C6 QUA K14 V0 M0 Q0 
# UISO 0.032709 
#  1.01264 0. 0. 0. 0.182 0.086 0. 0. 0. 0. 
#  
# ATOM 31 H6 MOL 1 1.009510 0.532592 1.188329 1.0000 1 H 
#  ZY C6 C5 QUA K14 V0 M0 Q0 
# UISO 0.038490 
#  1.01264 0. 0. 0. 0.182 0.086 0. 0. 0. 0. 
#  
# ATOM 32 H7 MOL 1 0.784754 0.608751 1.120868 1.0000 1 H 
#  ZY C7 C8 QUA K14 V0 M0 Q0 
# UISO 0.035956 
#  1.01264 0. 0. 0. 0.182 0.086 0. 0. 0. 0. 
#  
# ATOM 33 H11A MOL 1 0.793416 0.659032 0.822226 1.0000 1 H 
#  ZY C11 N1 QUA K15 V0 M0 Q0 
# UISO 0.050728 
#  1.07200 0. 0. 0. 0.185 0.085 0. 0. 0. 0. 
#  
# ATOM 34 H11B MOL 1 0.854992 0.787698 0.770406 1.0000 1 H 
#  ZY C11 N1 QUA K15 V0 M0 Q0 
# UISO 0.057291 
#  1.07200 0. 0. 0. 0.185 0.085 0. 0. 0. 0. 
#  
# ATOM 35 H11C MOL 1 0.689421 0.797798 0.783761 1.0000 1 H 
#  ZY C11 N1 QUA K15 V0 M0 Q0 
# UISO 0.046476 
#  1.07200 0. 0. 0. 0.185 0.085 0. 0. 0. 0. 
#  
# ATOM 36 H12A MOL 1 0.862051 1.044397 0.923227 1.0000 1 H 
#  ZY C12 N1 QUA K15 V0 M0 Q0 
# UISO 0.058315 
#  1.07200 0. 0. 0. 0.185 0.085 0. 0. 0. 0. 
#  
# ATOM 37 H12B MOL 1 0.895683 1.020238 0.831953 1.0000 1 H 
#  ZY C12 N1 QUA K15 V0 M0 Q0 
# UISO 0.056334 
#  1.07200 0. 0. 0. 0.185 0.085 0. 0. 0. 0. 
#  
# ATOM 38 H12C MOL 1 0.730045 1.018109 0.845494 1.0000 1 H 
#  ZY C12 N1 QUA K15 V0 M0 Q0 
# UISO 0.048210 
#  1.07200 0. 0. 0. 0.185 0.085 0. 0. 0. 0. 
#  
# ATOM 39 H13A MOL 1 0.651965 0.818281 1.087345 1.0000 1 H 
#  ZY C13 N2 QUA K15 V0 M0 Q0 
# UISO 0.048108 
#  1.07200 0. 0. 0. 0.185 0.085 0. 0. 0. 0. 
#  
# ATOM 40 H13B MOL 1 0.749606 0.935744 1.052278 1.0000 1 H 
#  ZY C13 N2 QUA K15 V0 M0 Q0 
# UISO 0.046217 
#  1.07200 0. 0. 0. 0.185 0.085 0. 0. 0. 0. 
#  
# ATOM 41 H13C MOL 1 0.587563 0.903032 1.004359 1.0000 1 H 
#  ZY C13 N2 QUA K15 V0 M0 Q0 
# UISO 0.042260 
#  1.07200 0. 0. 0. 0.185 0.085 0. 0. 0. 0. 
#  
# ATOM 42 H14A MOL 1 0.603996 0.592826 1.020729 1.0000 1 H 
#  ZY C14 N2 QUA K15 V0 M0 Q0 
# UISO 0.042444 
#  1.07200 0. 0. 0. 0.185 0.085 0. 0. 0. 0. 
#  
# ATOM 43 H14B MOL 1 0.660963 0.569140 0.938959 1.0000 1 H 
#  ZY C14 N2 QUA K15 V0 M0 Q0 
# UISO 0.045245 
#  1.07200 0. 0. 0. 0.185 0.085 0. 0. 0. 0. 
#  
# ATOM 44 H14C MOL 1 0.531954 0.686907 0.941264 1.0000 1 H 
#  ZY C14 N2 QUA K15 V0 M0 Q0 
# UISO 0.040938 
#  1.07200 0. 0. 0. 0.185 0.085 0. 0. 0. 0. 
#  
# ANHAR 0 3 ! number_of_anharmonic_atoms max_order 
# ! 1 ! atom number 
# ! 0.00E+00 0.00E+00 0.00E+00 0.00E+00 0.00E+00 0.00E+00 0.00E+00 0.00E+00 
# ! 0.00E+00 0.00E+00 
#  
#  
# STOP 
; 
_refine_special_details              
;
 Refinement of F^2^ against reflections.
 The threshold expression of F^2^ > 2sigma(F^2^) is
 used for calculating R-factors(gt) and is not
 relevant to the choice of reflections for refinement.
 R-factors based on F^2^ are statistically about twice
 as large as those based on F, and R-factors based on
 ALL data will be even larger.
;
_refine_ls_structure_factor_coef     Fsqd 
_refine_ls_matrix_type                full
_refine_ls_weighting_scheme          sigma
_refine_ls_weighting_details         ?
_atom_sites_solution_primary      direct 
_atom_sites_solution_secondary    difmap 
_atom_sites_solution_hydrogens    geom   
_refine_ls_hydrogen_treatment    refall
_refine_ls_extinction_method        'none'              
_refine_ls_abs_structure_details     ?
_refine_ls_abs_structure_Flack       ?
_refine_ls_number_reflns              4645
_refine_ls_number_parameters           277
_refine_ls_number_restraints             0
# R-factors: R(F)  &  wR2(I) 
_refine_ls_R_factor_all              0.0176
## R_factor_all computed for  I/sigmaI >   0.00
_refine_ls_R_factor_gt               0.0161
_refine_ls_wR_factor_ref             0.0372
_refine_ls_wR_factor_gt              0.0371
_refine_ls_goodness_of_fit_ref       3.727
_refine_ls_restrained_S_all          0.000
_refine_ls_shift/su_max              0.004
_refine_ls_shift/su_mean             0.000

_diffrn_measured_fraction_theta_max     0.999
_diffrn_reflns_theta_full               28.99
_diffrn_measured_fraction_theta_full    0.999
_refine_diff_density_max                ?
_refine_diff_density_min                ?
_refine_diff_density_rms                ?
###  to get diff_density_max min & rms : 
###  run MoPro  : WRIT FOUR   to create FOURier file 
###  run VMoPro : FOUR  FastFourierTransform   to get a 3D grid (Xplor format) on whole unit-cell
###             & GRID  STAT   to get max min rms statistics


loop_
_atom_site_type_symbol      
_atom_site_label            
_atom_site_fract_x          
_atom_site_fract_y          
_atom_site_fract_z          
_atom_site_U_iso_or_equiv   
_atom_site_adp_type         
_atom_site_occupancy        
_atom_site_calc_flag        
_atom_site_refinement_flag_posn  
_atom_site_refinement_flag_adp  
_atom_site_disorder_assembly
_atom_site_disorder_group   
Cl CL1 0.01221(1) 0.90087(1) 0.668038(1) 0.02235(1) Uani 1 d . . . .
Cl CL2 0.47726(1) 0.90906(1) 0.846033(1) 0.02051(1) Uani 1 d . . . .
O  O1 0.13939(5) 0.64947(5) 0.74321(3) 0.02429(4) Uani 1 d . . . .
O  O2 0.38280(5) 0.65863(5) 0.75266(3) 0.02825(4) Uani 1 d . . . .
H  H1A 0.1103(10) 0.586(1) 0.7201(5) 0.015(2) Uiso 1 d U . . .
H  H1B 0.1069(9) 0.715(1) 0.7252(5) 0.015(2) Uiso 1 d U . . .
H  H2B 0.4100(10) 0.721(1) 0.7754(6) 0.019(2) Uiso 1 d U . . .
H  H2C 0.4127(10) 0.595(1) 0.7731(6) 0.016(2) Uiso 1 d U . . .
H  H1C 0.257(1) 0.654(1) 0.7484(6) 0.044(4) Uiso 1 d U . . .
N  N1 0.83472(5) 0.84220(4) 0.88250(3) 0.01616(3) Uani 1 d . . . .
N  N2 0.72551(4) 0.75183(4) 0.99267(3) 0.01485(3) Uani 1 d . . . .
C  C1 0.96622(5) 0.79650(5) 0.92480(3) 0.01529(4) Uani 1 d . . . .
C  C2 1.08186(6) 0.81900(5) 0.89673(3) 0.01950(4) Uani 1 d . . . .
C  C3 1.20980(6) 0.77523(6) 0.93751(3) 0.02139(4) Uani 1 d . . . .
C  C4 1.21981(5) 0.70834(5) 1.00570(3) 0.01906(4) Uani 1 d . . . .
C  C5 1.11385(6) 0.61110(5) 1.10619(3) 0.01961(4) Uani 1 d . . . .
C  C6 1.00140(6) 0.58347(6) 1.13598(3) 0.02208(4) Uani 1 d . . . .
C  C7 0.87232(6) 0.62863(6) 1.09752(3) 0.01941(4) Uani 1 d . . . .
C  C8 0.85873(5) 0.69933(5) 1.03009(3) 0.01485(4) Uani 1 d . . . .
C  C9 0.97242(5) 0.72664(5) 0.99569(3) 0.01414(4) Uani 1 d . . . .
C  C10 1.10239(5) 0.68131(5) 1.03583(3) 0.01601(4) Uani 1 d . . . .
C  C11 0.79229(6) 0.76624(7) 0.81011(3) 0.02459(5) Uani 1 d . . . .
C  C12 0.83126(7) 0.99099(6) 0.86938(5) 0.02903(5) Uani 1 d . . . .
C  C13 0.67603(6) 0.86006(6) 1.03860(3) 0.02216(4) Uani 1 d . . . .
C  C14 0.62286(6) 0.64199(6) 0.97238(4) 0.02099(4) Uani 1 d . . . .
H  H2 0.7507(9) 0.8018(9) 0.9377(5) 0.026(2) Uiso 1 d U . . .
H  H2A 1.0730(9) 0.8706(9) 0.8432(5) 0.037(2) Uiso 1 d U . . .
H  H3 1.2962(9) 0.7962(9) 0.9144(5) 0.039(2) Uiso 1 d U . . .
H  H4 1.3151(9) 0.6748(8) 1.0399(5) 0.032(2) Uiso 1 d U . . .
H  H5 1.2145(9) 0.5828(8) 1.1354(5) 0.033(2) Uiso 1 d U . . .
H  H6 1.0095(8) 0.5326(9) 1.1883(5) 0.038(2) Uiso 1 d U . . .
H  H7 0.7848(9) 0.6088(8) 1.1209(5) 0.036(2) Uiso 1 d U . . .
H  H11A 0.7934(10) 0.659(1) 0.8222(5) 0.051(3) Uiso 1 d U . . .
H  H11B 0.855(1) 0.788(1) 0.7704(6) 0.057(3) Uiso 1 d U . . .
H  H11C 0.6894(10) 0.7978(9) 0.7838(5) 0.046(2) Uiso 1 d U . . .
H  H12A 0.862(1) 1.044(1) 0.9232(6) 0.058(3) Uiso 1 d U . . .
H  H12B 0.896(1) 1.020(1) 0.8320(6) 0.056(3) Uiso 1 d U . . .
H  H12C 0.730(1) 1.0181(9) 0.8455(5) 0.048(2) Uiso 1 d U . . .
H  H13A 0.6520(9) 0.8183(9) 1.0873(5) 0.048(3) Uiso 1 d U . . .
H  H13B 0.7496(10) 0.9357(10) 1.0523(5) 0.046(2) Uiso 1 d U . . .
H  H13C 0.5876(9) 0.9030(9) 1.0044(5) 0.042(2) Uiso 1 d U . . .
H  H14A 0.6040(9) 0.5928(9) 1.0207(5) 0.042(2) Uiso 1 d U . . .
H  H14B 0.6610(9) 0.5691(9) 0.9390(5) 0.045(2) Uiso 1 d U . . .
H  H14C 0.5320(9) 0.6869(9) 0.9413(5) 0.041(2) Uiso 1 d U . . .

loop_ 
_atom_site_aniso_label 
_atom_site_aniso_U_11 
_atom_site_aniso_U_22 
_atom_site_aniso_U_33 
_atom_site_aniso_U_12 
_atom_site_aniso_U_13 
_atom_site_aniso_U_23 
CL1 0.02235(7) 0.01907(6) 0.02363(6) 0.00005(4) -0.00013(5) 0.00147(4)  
CL2 0.01924(6) 0.01889(6) 0.02392(6) 0.00123(4) 0.00560(5) 0.00274(4)  
O1 0.0331(2) 0.0169(2) 0.0213(2) 0.0005(2) 0.0016(2) -0.0008(2)  
O2 0.0332(2) 0.0196(2) 0.0292(2) -0.0005(2) -0.0003(2) 0.0027(2)  
N1 0.0156(2) 0.0162(2) 0.0172(2) 0.0013(1) 0.0046(2) 0.0022(1)  
N2 0.0150(2) 0.0144(2) 0.0159(2) -0.0003(1) 0.0049(2) -0.0014(1)  
C1 0.0156(2) 0.0153(2) 0.0159(2) 0.00004(17) 0.0054(2) 0.0013(2)  
C2 0.0176(2) 0.0213(2) 0.0213(2) 0.0007(2) 0.0081(2) 0.0043(2)  
C3 0.0163(2) 0.0231(2) 0.0268(3) 0.0007(2) 0.0089(2) 0.0038(2)  
C4 0.0148(2) 0.0193(2) 0.0237(3) 0.0008(2) 0.0053(2) 0.0008(2)  
C5 0.0194(2) 0.0219(2) 0.0170(2) 0.0026(2) 0.0024(2) 0.0021(2)  
C6 0.0228(3) 0.0271(3) 0.0167(2) 0.0031(2) 0.0049(2) 0.0055(2)  
C7 0.0198(3) 0.0235(2) 0.0160(2) 0.0010(2) 0.0062(2) 0.0034(2)  
C8 0.0167(2) 0.0149(2) 0.0141(2) -0.0009(2) 0.0058(2) -0.0006(2)  
C9 0.0149(2) 0.0136(2) 0.0145(2) -0.0002(2) 0.0044(2) -0.0004(2)  
C10 0.0156(2) 0.0156(2) 0.0170(2) 0.0006(2) 0.0036(2) -0.00016(17)  
C11 0.0223(3) 0.0345(3) 0.0167(2) 0.0034(2) 0.0035(2) -0.0016(2)  
C12 0.0223(3) 0.0187(3) 0.0466(4) 0.0021(2) 0.0082(3) 0.0098(2)  
C13 0.0249(3) 0.0212(2) 0.0214(3) 0.0038(2) 0.0072(2) -0.0032(2)  
C14 0.0194(3) 0.0191(2) 0.0237(3) -0.0031(2) 0.0023(2) 0.0012(2)  

_geom_special_details                
;                                    
;                                    

loop_
_geom_bond_atom_site_label_1         
_geom_bond_atom_site_label_2         
_geom_bond_distance                  
_geom_bond_site_symmetry_2           
_geom_bond_publ_flag                 
O1 H1C 1.17(1) . ? 
O1 H1B 0.76(1) . ? 
O1 H1A 0.771(10) . ? 
O2 H1C 1.26(1) . ? 
O2 H2C 0.75(1) . ? 
O2 H2B 0.76(1) . ? 
N1 C1 1.4590(6) . ? 
N1 C12 1.4779(7) . ? 
N1 C11 1.4821(7) . ? 
N2 C8 1.4685(6) . ? 
N2 C14 1.4878(7) . ? 
N2 C13 1.4896(7) . ? 
N2 H2 1.174(9) . ? 
C1 C9 1.4333(7) . ? 
C1 C2 1.3778(8) . ? 
C2 C3 1.4152(8) . ? 
C2 H2A 1.071(9) . ? 
C3 C4 1.3724(8) . ? 
C3 H3 1.058(10) . ? 
C4 C10 1.4220(8) . ? 
C4 H4 1.082(8) . ? 
C5 C10 1.4205(7) . ? 
C5 C6 1.3742(8) . ? 
C5 H5 1.080(9) . ? 
C6 C7 1.4155(8) . ? 
C6 H6 1.051(9) . ? 
C7 C8 1.3757(7) . ? 
C7 H7 1.069(10) . ? 
C8 C9 1.4322(7) . ? 
C9 C10 1.4327(7) . ? 
C11 H11B 1.06(1) . ? 
C11 H11A 1.07(1) . ? 
C11 H11C 1.094(10) . ? 
C12 H12C 1.058(10) . ? 
C12 H12B 1.06(1) . ? 
C12 H12A 1.09(1) . ? 
C13 H13A 1.04(1) . ? 
C13 H13B 1.043(10) . ? 
C13 H13C 1.063(9) . ? 
C14 H14A 1.042(10) . ? 
C14 H14B 1.054(10) . ? 
C14 H14C 1.067(9) . ? 

loop_
_geom_angle_atom_site_label_1        
_geom_angle_atom_site_label_2        
_geom_angle_atom_site_label_3        
_geom_angle                          
_geom_angle_site_symmetry_1          
_geom_angle_site_symmetry_3          
_geom_angle_publ_flag                
O1 H1C O2 179(1) . . ? 
H1A O1 H1C 110.1(10) . . ? 
H1A O1 H1B 111(1) . . ? 
H1B O1 H1C 110.1(10) . . ? 
H2B O2 H1C 108.2(10) . . ? 
H2B O2 H2C 110(1) . . ? 
H2C O2 H1C 107.5(10) . . ? 
N1 C1 C9 118.67(5) . . ? 
N1 C1 C2 120.59(4) . . ? 
N1 C12 H12C 107.6(5) . . ? 
N1 C12 H12B 111.7(6) . . ? 
N1 C12 H12A 110.0(6) . . ? 
N1 C11 H11B 112.3(6) . . ? 
N1 C11 H11A 109.0(5) . . ? 
N1 C11 H11C 108.4(5) . . ? 
N2 C8 C9 118.43(4) . . ? 
N2 C8 C7 119.84(5) . . ? 
N2 C14 H14A 111.5(5) . . ? 
N2 C14 H14B 108.3(5) . . ? 
N2 C14 H14C 108.1(5) . . ? 
N2 C13 H13A 110.2(6) . . ? 
N2 C13 H13B 109.6(5) . . ? 
N2 C13 H13C 107.4(5) . . ? 
C1 N1 C12 112.08(4) . . ? 
C1 N1 C11 111.82(5) . . ? 
C1 C9 C8 125.11(5) . . ? 
C1 C9 C10 117.72(5) . . ? 
C1 C2 C3 120.91(5) . . ? 
C1 C2 H2A 118.6(6) . . ? 
C2 C1 C9 120.74(5) . . ? 
C2 C3 C4 120.01(5) . . ? 
C2 C3 H3 118.4(5) . . ? 
C3 C4 C10 120.65(6) . . ? 
C3 C4 H4 123.2(5) . . ? 
C3 C2 H2A 120.5(5) . . ? 
C4 C10 C9 119.95(6) . . ? 
C4 C10 C5 120.16(5) . . ? 
C4 C3 H3 121.6(6) . . ? 
C5 C10 C9 119.89(6) . . ? 
C5 C6 C7 119.95(7) . . ? 
C5 C6 H6 121.2(6) . . ? 
C6 C5 C10 120.96(6) . . ? 
C6 C5 H5 122.0(5) . . ? 
C6 C7 C8 120.27(6) . . ? 
C6 C7 H7 120.3(5) . . ? 
C7 C8 C9 121.71(6) . . ? 
C7 C6 H6 118.8(5) . . ? 
C8 N2 C14 112.64(5) . . ? 
C8 N2 C13 112.06(5) . . ? 
C8 N2 H2 101.3(4) . . ? 
C8 C9 C10 117.17(4) . . ? 
C8 C7 H7 119.5(5) . . ? 
C10 C5 H5 117.0(5) . . ? 
C10 C4 H4 116.2(5) . . ? 
C11 N1 C12 111.35(5) . . ? 
C13 N2 C14 110.92(5) . . ? 
C13 N2 H2 108.6(4) . . ? 
C14 N2 H2 110.8(4) . . ? 
H11A C11 H11B 110.2(8) . . ? 
H11A C11 H11C 109.6(7) . . ? 
H11B C11 H11C 107.2(8) . . ? 
H12A C12 H12C 108.5(8) . . ? 
H12A C12 H12B 109.2(8) . . ? 
H12B C12 H12C 109.8(8) . . ? 
H13A C13 H13B 111.1(7) . . ? 
H13A C13 H13C 109.3(7) . . ? 
H13B C13 H13C 109.1(7) . . ? 
H14A C14 H14B 107.9(8) . . ? 
H14A C14 H14C 110.1(7) . . ? 
H14B C14 H14C 110.9(7) . . ? 

loop_
_geom_torsion_atom_site_label_1      
_geom_torsion_atom_site_label_2      
_geom_torsion_atom_site_label_3      
_geom_torsion_atom_site_label_4      
_geom_torsion                        
_geom_torsion_site_symmetry_1        
_geom_torsion_site_symmetry_2        
_geom_torsion_site_symmetry_3        
_geom_torsion_site_symmetry_4        
_geom_torsion_publ_flag              
O1 H1C O2 H2C -107(1) . . . . ? 
O1 H1C O2 H2B 134(1) . . . . ? 
O2 H1C O1 H1B -77(1) . . . . ? 
O2 H1C O1 H1A 46(1) . . . . ? 
N1 C1 C9 C8 -1.23(4) . . . . ? 
N1 C1 C9 C10 179.30(5) . . . . ? 
N1 C1 C2 C3 179.87(6) . . . . ? 
N1 C1 C2 H2A -0.06(50) . . . . ? 
N2 C8 C9 C1 -3.15(5) . . . . ? 
N2 C8 C9 C10 176.32(4) . . . . ? 
N2 C8 C7 C6 -176.86(5) . . . . ? 
N2 C8 C7 H7 2.7(5) . . . . ? 
C1 N1 C12 H12C -172.3(7) . . . . ? 
C1 N1 C12 H12B 67.1(5) . . . . ? 
C1 N1 C12 H12A -54.3(6) . . . . ? 
C1 N1 C11 H11B -67.1(5) . . . . ? 
C1 N1 C11 H11A 55.4(5) . . . . ? 
C1 N1 C11 H11C 174.6(7) . . . . ? 
C1 C9 C8 C7 178.41(5) . . . . ? 
C1 C9 C10 C5 -179.75(4) . . . . ? 
C1 C9 C10 C4 1.12(4) . . . . ? 
C1 C2 C3 C4 0.55(5) . . . . ? 
C1 C2 C3 H3 -178.9(7) . . . . ? 
C2 C1 N1 C12 -58.82(5) . . . . ? 
C2 C1 N1 C11 67.03(5) . . . . ? 
C2 C1 C9 C8 179.38(5) . . . . ? 
C2 C1 C9 C10 -0.09(5) . . . . ? 
C2 C3 C4 C10 0.51(5) . . . . ? 
C2 C3 C4 H4 -178.5(6) . . . . ? 
C3 C4 C10 C9 -1.35(5) . . . . ? 
C3 C4 C10 C5 179.53(6) . . . . ? 
C3 C2 C1 C9 -0.75(5) . . . . ? 
C4 C10 C9 C8 -178.39(4) . . . . ? 
C4 C10 C5 C6 -179.66(6) . . . . ? 
C4 C10 C5 H5 1.6(5) . . . . ? 
C4 C3 C2 H2A -179.5(7) . . . . ? 
C5 C10 C9 C8 0.74(4) . . . . ? 
C5 C10 C4 H4 -1.4(5) . . . . ? 
C5 C6 C7 C8 0.46(5) . . . . ? 
C5 C6 C7 H7 -179.1(7) . . . . ? 
C6 C5 C10 C9 1.21(5) . . . . ? 
C6 C7 C8 C9 1.56(5) . . . . ? 
C7 C8 N2 C14 -59.94(4) . . . . ? 
C7 C8 N2 C13 65.97(4) . . . . ? 
C7 C8 N2 H2 -178.4(4) . . . . ? 
C7 C8 C9 C10 -2.12(5) . . . . ? 
C7 C6 C5 C10 -1.83(5) . . . . ? 
C7 C6 C5 H5 176.8(6) . . . . ? 
C8 N2 C14 H14A 63.8(5) . . . . ? 
C8 N2 C14 H14B -54.8(5) . . . . ? 
C8 N2 C14 H14C -175.1(7) . . . . ? 
C8 N2 C13 H13A -69.5(5) . . . . ? 
C8 N2 C13 H13B 53.0(5) . . . . ? 
C8 N2 C13 H13C 171.5(7) . . . . ? 
C8 C7 C6 H6 177.9(7) . . . . ? 
C9 C8 N2 C14 121.59(5) . . . . ? 
C9 C8 N2 C13 -112.51(5) . . . . ? 
C9 C8 N2 H2 3.1(4) . . . . ? 
C9 C8 C7 H7 -178.9(7) . . . . ? 
C9 C1 N1 C12 121.79(5) . . . . ? 
C9 C1 N1 C11 -112.36(5) . . . . ? 
C9 C1 C2 H2A 179.3(7) . . . . ? 
C9 C10 C5 H5 -177.5(6) . . . . ? 
C9 C10 C4 H4 177.7(6) . . . . ? 
C10 C5 C6 H6 -179.3(7) . . . . ? 
C10 C4 C3 H3 179.9(7) . . . . ? 
C11 N1 C12 H12C 61.6(5) . . . . ? 
C11 N1 C12 H12B -59.0(6) . . . . ? 
C11 N1 C12 H12A 179.6(8) . . . . ? 
C12 N1 C11 H11B 59.1(6) . . . . ? 
C12 N1 C11 H11A -178.4(8) . . . . ? 
C12 N1 C11 H11C -59.1(5) . . . . ? 
C13 N2 C14 H14A -62.7(5) . . . . ? 
C13 N2 C14 H14B 178.7(8) . . . . ? 
C13 N2 C14 H14C 58.4(5) . . . . ? 
C14 N2 C13 H13A 57.3(5) . . . . ? 
C14 N2 C13 H13B 179.8(8) . . . . ? 
C14 N2 C13 H13C -61.7(5) . . . . ? 
H2 N2 C14 H14A 176.5(10) . . . . ? 
H2 N2 C14 H14B 57.9(7) . . . . ? 
H2 N2 C14 H14C -62.3(7) . . . . ? 
H2 N2 C13 H13A 179.4(10) . . . . ? 
H2 N2 C13 H13B -58.1(7) . . . . ? 
H2 N2 C13 H13C 60.3(7) . . . . ? 
H2A C2 C3 H3 1.0(7) . . . . ? 
H3 C3 C4 H4 0.9(7) . . . . ? 
H5 C5 C6 H6 -0.61(76) . . . . ? 
H6 C6 C7 H7 -1.6(7) . . . . ? 

loop_
_geom_hbond_atom_site_label_D        
_geom_hbond_atom_site_label_H        
_geom_hbond_atom_site_label_A        
_geom_hbond_distance_DH              
_geom_hbond_distance_HA              
_geom_hbond_distance_DA              
_geom_hbond_angle_DHA                
_geom_hbond_site_symmetry_A          
O1 H1A CL2 0.771(10) 2.19(1) 2.9570(5) 179(1)  2_546   
O2 H2C CL1 0.75(1) 2.24(1) 2.9880(5) 176(1)  2_546   
C14 H14B CL1 1.054(10) 2.846(9) 3.5211(6) 122.1(6)  2_546   
O1 H1B CL1 0.76(1) 2.21(1) 2.9740(5) 178(1)  1_555   
O2 H2B CL2 0.76(1) 2.26(1) 3.0165(5) 176(1)  1_555   
O1 H1C O2 1.17(1) 1.26(1) 2.4280(7) 179(1)  1_555   
N2 H2 CL2 1.174(9) 3.095(8) 3.5910(4) 105.5(5)  1_555   
N2 H2 N1 1.174(9) 1.479(10) 2.6022(7) 157.4(6)  1_555   
N2 H2 C1 1.174(9) 2.232(9) 2.9588(7) 117.2(4)  1_555   
N2 H2 C11 1.174(9) 2.430(9) 3.4727(8) 146.9(6)  1_555   
N2 H2 C12 1.174(9) 2.450(9) 3.5315(8) 152.3(6)  1_555   
C14 H14A C7 1.042(10) 2.799(8) 3.0161(8) 91.7(6)  1_555   
C14 H14C CL2 1.067(9) 2.754(9) 3.5783(6) 133.9(8)  1_555   

loop_
_publ_author_name      
_publ_author_address   
,'?'  
; ? 
;  

_publ_requested_journal          '?' 
_publ_contact_author                ? 
_publ_contact_author_phone        '?' 
_publ_contact_author_fax          '?' 
_publ_contact_author_email        '?' 
_publ_section_title 
;  
 ?  
;  
_publ_section_comment  
;  
 ?  
;  
_publ_section_references 
;  
 ?  
;  
