# Supplementary material for: Yes, one can obtain better quality structures from routine X-ray data collection
Source: IUCrJ. 2016 Jan 1;3(Pt 1):61–70. doi: 10.1107/S2052252515020941 (PMC4704080; doi:10.1107/S2052252515020941)
Supplement: Supplementary file 3 [file m-03-00061-sup3.zip › X-ray/DMAN_TAAM/DMAN_TAAM_60.cif]

data_I  
_audit_creation_method             'MoPro12'     
_chemical_name_systematic            ? 
_chemical_name_common                ? 
_chemical_formula_moiety             'C14 H24 N2 O2 Cl2'
_chemical_formula_sum                'C14 H24 N2 O2 Cl2'
_chemical_formula_weight             323.246
_chemical_absolute_configuration     '-'

_symmetry_cell_setting               monoclinic   
_symmetry_space_group_name_H-M       'P ?'
_symmetry_space_group_name_Hall      'P ?'

loop_
_atom_type_symbol                      
_atom_type_description                 
_atom_type_scat_dispersion_real        
_atom_type_scat_dispersion_imag        
_atom_type_scat_source                 
 'C' 'C'    0.0033   0.0016
'Su & Coppens. Acta. Cryst. (1997) A53, 749-762. '                    
 'H' 'H'    0.0000   0.0000
'Su & Coppens. Acta. Cryst. (1997) A53, 749-762. '                    
 'N' 'N'    0.0061   0.0033
'Su & Coppens. Acta. Cryst. (1997) A53, 749-762. '                    
 'O' 'O'    0.0106   0.0060
'Su & Coppens. Acta. Cryst. (1997) A53, 749-762. '                    
 'Cl' 'Cl'    0.1484   0.1585
'Su & Coppens. Acta. Cryst. (1997) A53, 749-762. '                    

loop_
_symmetry_equiv_pos_as_xyz           
'x, y, z'
'-x+1/2, y+1/2, -z+1/2'
'-x, -y, -z'
'x-1/2, -y-1/2, z-1/2'
_cell_length_a                10.085 
_cell_length_b                9.811 
_cell_length_c                17.915 
_cell_angle_alpha             90.00 
_cell_angle_beta              101.64 
_cell_angle_gamma             90.00 
_cell_volume                   1736.1 
_cell_formula_units_Z                4
_cell_measurement_temperature        ?
_cell_measurement_reflns_used        ?
_cell_measurement_theta_min          ?
_cell_measurement_theta_max          ?
_exptl_crystal_description           ? 
_exptl_crystal_colour                ? 
_exptl_crystal_size_max              ? 
_exptl_crystal_size_mid              ? 
_exptl_crystal_size_min              ? 
_exptl_crystal_density_meas          ? 
_exptl_crystal_density_diffrn       1.237
_exptl_crystal_density_method       'not measured' 
_exptl_crystal_F_000                 688
_exptl_absorpt_process_details       ?  
_exptl_absorpt_coefficient_mu        ?  
_exptl_absorpt_correction_type       ?  
_exptl_absorpt_correction_T_min      ?  
_exptl_absorpt_correction_T_max      ?  
_exptl_special_details               
;
?
;
_diffrn_ambient_temperature          ?  
_diffrn_radiation_wavelength        0.71073
_diffrn_radiation_type              MoK\a 
_diffrn_radiation_source          'fine-focus sealed tube' 
_diffrn_radiation_monochromator      ? 
_diffrn_measurement_device_type      ? 
_diffrn_measurement_method           ? 
_diffrn_detector_area_resol_mean     ? 
_diffrn_standards_number             ? 
_diffrn_standards_interval_count     ? 
_diffrn_standards_interval_time      ? 
_diffrn_standards_decay_%            ? 
_diffrn_reflns_number                ? 
_diffrn_reflns_av_R_equivalents      ? 
_diffrn_reflns_av_sigmaI/netI        0.00840
_diffrn_reflns_limit_h_min         -14
_diffrn_reflns_limit_h_max          13
_diffrn_reflns_limit_k_min           0
_diffrn_reflns_limit_k_max          13
_diffrn_reflns_limit_l_min           0
_diffrn_reflns_limit_l_max          25
_diffrn_reflns_theta_min            2.15
_diffrn_reflns_theta_max           30.02
_reflns_number_total                  5089
_reflns_number_gt                     4797
_reflns_threshold_expression         >2.0sigma(I)
_computing_data_collection           ? 
_computing_cell_refinement           ? 
_computing_data_reduction            ? 
_computing_structure_solution        ? 
_computing_structure_refinement      'MoPro (J. Appl. Cryst. 2005, 38, 38-54)'
_computing_molecular_graphics        ? 
_computing_publication_material      ? 
_iucr_refine_instructions_details  
; 
# ! MoPro 12.6 30/09/2015 12:46:39 C:\Users\user\Desktop\Praca_z_ANIA\TAAM_DMAN_Frag\Nowy\DMAN_TAAM_60\mopro_lsdb_dman_frag_01.par 
# ! reflections hkl file : C:\Users\user\Desktop\Praca_z_ANIA\TAAM_DMAN_Frag\Nowy\DMAN_TAAM_60\sortav_freeformat.hkl refin. vs. F^2 
# ! atomic table file : C:\Users\user\Desktop\Programy_Krys\MoPro\MoProSuite\LibMoPro\mopro.tab 
# ! wave functions file : C:\Users\user\Desktop\Programy_Krys\MoPro\MoProSuite\LibMoPro\WAVEF_Su_Coppens_relativistic 
# ! RF factor = 1.769 % RI factor = 2.447% 
# ! wR2F factor = 1.898 % wR2I factor = 3.700% 
# ! g.o.f.(F**2) = 3.763 Nvar= 277 Nref= 5089 Nfree= 0 0.05<sinT/l< 0.70 
#  
# WSIG 1.00000 ! weighting scheme 
#  ! SPACE GROUP P ? 
#  
# CELL 10.0850 9.8110 17.9150 90.0000 101.6390 90.0000 0.71073 
# ZERR 0.0000 0.0000 0.0000 0.0000 0.0000 0.0000 
#  
# SYMM 2 P CENTRO 
#  X , Y, Z 
#  1/2-X , 1/2+Y, 1/2-Z 
#  
# SCALE 1 0.190384 
#  
# FMULT 1.00000 
#  
# UOVER 0.00000 0.00000 0.00000 0.00000 0.00000 0.00000 ANI 
#  
# SOLVT 0.00000 50.00000 
#  
# EXTIN 0.00000 GAUSSIAN ISOT TYP1 ! G*10^4 
#  
#  
# DUMMY 5 
# DUMY 0.10452 0.64858 0.72020 D1 0 ! atom # 45 
# DUMY 0.41490 0.65697 0.77681 D2 0 ! atom # 46 
# DUMY 0.81192 0.87871 0.83979 D3 0 ! atom # 47 
# DUMY 1.09203 0.75114 0.96610 D4 0 ! atom # 48 
# DUMY 0.98695 0.65519 1.06684 D5 0 ! atom # 49 
#  
# KAPPA 15 
#  1.000000 1.000000 ! # 1 1 MOL CL1 2x 
#  1.000000 1.000000 ! # 2 1 MOL O1 2x 
#  1.000000 1.000000 ! # 3 1 MOL H1A 4x 
#  1.000000 1.000000 ! # 4 1 MOL H1C 1x 
#  0.993000 1.056000 ! # 5 1 MOL N1 1x 
#  1.000000 1.000000 ! # 6 1 MOL N2 1x 
#  0.998000 0.872000 ! # 7 1 MOL C1 1x 
#  1.004000 0.909000 ! # 8 1 MOL C2 6x 
#  1.004000 0.917000 ! # 9 1 MOL C8 1x 
#  1.004000 0.903000 ! # 10 1 MOL C9 2x 
#  1.022000 0.929000 ! # 11 1 MOL C11 2x 
#  1.026000 0.973000 ! # 12 1 MOL C13 2x 
#  1.167000 1.248000 ! # 13 1 MOL H2 1x 
#  1.110000 1.158000 ! # 14 1 MOL H2A 6x 
#  1.094000 1.156000 ! # 15 1 MOL H11A 12x 
#  
# ATOMS 44 
#  
# ATOM 1 CL1 MOL 1 0.012220 0.900857 0.668037 1.0000 1 Cl 
#  XY H1B O1 HEX K1 V0 M0 Q0 
# UANI 0.022281 0.019072 0.023525 0.000054 -.000124 0.001449 
#  8.00000 0. 0. 0. 0. 0. 0. 0. 0. 0. 
#  0. 0. 0. 0. 0. 0. 0. 
#  0. 0. 0. 0. 0. 0. 0. 0. 0. 
#  
# ATOM 2 CL2 MOL 1 0.477252 0.909068 0.846035 1.0000 1 Cl 
#  XY H2B H14C HEX K1 V0 M0 Q0 
# UANI 0.019167 0.018876 0.023839 0.001232 0.005615 0.002745 
#  8.00000 0. 0. 0. 0. 0. 0. 0. 0. 0. 
#  0. 0. 0. 0. 0. 0. 0. 
#  0. 0. 0. 0. 0. 0. 0. 0. 0. 
#  
# ATOM 3 O1 MOL 1 0.139355 0.649473 0.743193 1.0000 1 O 
#  XY D1 H1C HEX K2 V0 M0 Q0 
# UANI 0.032949 0.017018 0.021182 0.000521 0.001654 -.000830 
#  5.99564 0. 0. 0. 0. 0. 0. 0. 0. 0. 
#  0. 0. 0. 0. 0. 0. 0. 
#  0. 0. 0. 0. 0. 0. 0. 0. 0. 
#  
# ATOM 4 O2 MOL 1 0.382838 0.658643 0.752685 1.0000 1 O 
#  XY D2 H1C HEX K2 V0 M0 Q0 
# UANI 0.032966 0.019751 0.029039 -.000495 -.000146 0.002714 
#  5.99564 0. 0. 0. 0. 0. 0. 0. 0. 0. 
#  0. 0. 0. 0. 0. 0. 0. 
#  0. 0. 0. 0. 0. 0. 0. 0. 0. 
#  
# ATOM 5 H1A MOL 1 0.110273 0.585887 0.720002 1.0000 1 H 
#  ZY O1 H1B QUA K3 V0 M0 Q0 
# UISO 0.016359 
#  0.99564 0. 0. 0. 0. 0. 0. 0. 0. 0. 
#  
# ATOM 6 H1B MOL 1 0.106613 0.715192 0.725091 1.0000 1 H 
#  ZY O1 H1A QUA K3 V0 M0 Q0 
# UISO 0.016214 
#  0.99564 0. 0. 0. 0. 0. 0. 0. 0. 0. 
#  
# ATOM 7 H2B MOL 1 0.410367 0.722159 0.775546 1.0000 1 H 
#  ZY O2 H2C QUA K3 V0 M0 Q0 
# UISO 0.020730 
#  0.99564 0. 0. 0. 0. 0. 0. 0. 0. 0. 
#  
# ATOM 8 H2C MOL 1 0.412731 0.594787 0.773180 1.0000 1 H 
#  ZY O2 H2B QUA K3 V0 M0 Q0 
# UISO 0.017800 
#  0.99564 0. 0. 0. 0. 0. 0. 0. 0. 0. 
#  
# ATOM 9 H1C MOL 1 0.256467 0.654089 0.748403 1.0000 1 H 
#  ZX O1 H2B QUA K4 V0 M0 Q0 
# UISO 0.044575 
#  0.99564 0. 0. 0. 0. 0. 0. 0. 0. 0. 
#  
# ATOM 10 N1 MOL 1 0.834748 0.842209 0.882492 1.0000 1 N 
#  XY D3 C1 HEX K5 V0 M0 Q0 
# UANI 0.015605 0.016041 0.017132 0.001252 0.004669 0.002225 
#  5.00387 0. -.016 -.038 0. -.047 0. 0. -.065 0.040 
#  0. 0.112 -.018 0. 0. 0. 0.028 
#  0. 0. 0. 0.018 0.011 0. 0. 0. 0. 
#  
# ATOM 11 N2 MOL 1 0.725501 0.751821 0.992679 1.0000 1 N 
#  XY C8 H2 HEX K6 V0 M0 Q0 
# UANI 0.014869 0.014309 0.015808 -.000205 0.004968 -.001471 
#  4.99564 0. 0. 0. 0. 0. 0. 0. 0. 0. 
#  0. 0. 0. 0. 0. 0. 0. 
#  0. 0. 0. 0. 0. 0. 0. 0. 0. 
#  
# ATOM 12 C1 MOL 1 0.966211 0.796499 0.924796 1.0000 1 C 
#  XY D4 C2 HEX K7 V0 M0 Q0 
# UANI 0.015475 0.015267 0.015939 0.000109 0.005344 0.001254 
#  4.05792 0. 0.082 0. 0. -.187 0. 0. -.074 0. 
#  0. 0.041 0. 0. 0. -.338 0. 
#  0.028 0. 0. -.018 0. 0. 0. 0.028 0. 
#  
# ATOM 13 C2 MOL 1 1.081845 0.819004 0.896738 1.0000 1 C 
#  XY D4 C1 HEX K8 V0 M0 Q0 
# UANI 0.017531 0.021263 0.021356 0.000679 0.008108 0.004320 
#  3.88564 0. 0.056 0. 0. -.180 0. 0. -.029 0. 
#  0. 0.030 0. 0. 0. -.264 0. 
#  0.020 0. 0. -.019 0. 0. 0. 0. 0. 
#  
# ATOM 14 C3 MOL 1 1.209799 0.775222 0.937489 1.0000 1 C 
#  XY D4 C4 HEX K8 V0 M0 Q0 
# UANI 0.016184 0.023172 0.026493 0.000726 0.008835 0.003869 
#  3.88564 0. 0.056 0. 0. -.180 0. 0. -.029 0. 
#  0. 0.030 0. 0. 0. -.264 0. 
#  0.020 0. 0. -.019 0. 0. 0. 0. 0. 
#  
# ATOM 15 C4 MOL 1 1.219822 0.708337 1.005710 1.0000 1 C 
#  XY D4 C3 HEX K8 V0 M0 Q0 
# UANI 0.014770 0.019252 0.023471 0.000784 0.005273 0.001114 
#  3.88564 0. 0.056 0. 0. -.180 0. 0. -.029 0. 
#  0. 0.030 0. 0. 0. -.264 0. 
#  0.020 0. 0. -.019 0. 0. 0. 0. 0. 
#  
# ATOM 16 C5 MOL 1 1.113858 0.611096 1.106198 1.0000 1 C 
#  XY D5 C6 HEX K8 V0 M0 Q0 
# UANI 0.019347 0.021663 0.016978 0.002661 0.002467 0.002107 
#  3.88564 0. 0.056 0. 0. -.180 0. 0. -.029 0. 
#  0. 0.030 0. 0. 0. -.264 0. 
#  0.020 0. 0. -.019 0. 0. 0. 0. 0. 
#  
# ATOM 17 C6 MOL 1 1.001377 0.583484 1.135971 1.0000 1 C 
#  XY D5 C5 HEX K8 V0 M0 Q0 
# UANI 0.022643 0.027165 0.016552 0.003165 0.004862 0.005557 
#  3.88564 0. 0.056 0. 0. -.180 0. 0. -.029 0. 
#  0. 0.030 0. 0. 0. -.264 0. 
#  0.020 0. 0. -.019 0. 0. 0. 0. 0. 
#  
# ATOM 18 C7 MOL 1 0.872285 0.628624 1.097514 1.0000 1 C 
#  XY D5 C8 HEX K8 V0 M0 Q0 
# UANI 0.019782 0.023533 0.015813 0.001063 0.006295 0.003283 
#  3.88564 0. 0.056 0. 0. -.180 0. 0. -.029 0. 
#  0. 0.030 0. 0. 0. -.264 0. 
#  0.020 0. 0. -.019 0. 0. 0. 0. 0. 
#  
# ATOM 19 C8 MOL 1 0.858741 0.699307 1.030087 1.0000 1 C 
#  XY D5 C7 HEX K9 V0 M0 Q0 
# UANI 0.016487 0.014954 0.014009 -.000924 0.005616 -.000386 
#  3.91159 0. 0.172 0. 0. -.063 0. 0. -.173 0. 
#  0. 0.031 0. 0. 0. -.249 0. 
#  0. 0. 0. -.020 0. 0. 0. 0.013 0. 
#  
# ATOM 20 C9 MOL 1 0.972411 0.726646 0.995676 1.0000 1 C 
#  XY C10 C8 HEX K10 V0 M0 Q0 
# UANI 0.014767 0.013700 0.014521 -.000229 0.004400 -.000396 
#  3.95815 0. 0. 0. 0. -.170 0. 0. 0. 0. 
#  0. 0. 0.011 0. 0. 0.279 0. 
#  0.012 0. 0. 0. -.012 0. 0. 0.008 0. 
#  
# ATOM 21 C10 MOL 1 1.102390 0.681309 1.035823 1.0000 1 C 
#  XY C9 C5 HEX K10 V0 M0 Q0 
# UANI 0.015434 0.015575 0.016831 0.000608 0.003569 -.000112 
#  3.95815 0. 0. 0. 0. -.170 0. 0. 0. 0. 
#  0. 0. 0.011 0. 0. 0.279 0. 
#  0.012 0. 0. 0. -.012 0. 0. 0.008 0. 
#  
# ATOM 22 C11 MOL 1 0.792297 0.766245 0.810103 1.0000 1 C 
#  ZX N1 H11C HEX K11 V0 M0 Q0 
# UANI 0.022335 0.034400 0.016591 0.003334 0.003414 -.001640 
#  3.58938 0. 0. 0. -.025 -.086 0. 0. 0. 0. 
#  0.271 0. 0. 0. 0. 0.203 0. 
#  0.080 0. 0. 0. 0. -.086 0. 0. 0. 
#  
# ATOM 23 C12 MOL 1 0.831246 0.990977 0.869371 1.0000 1 C 
#  ZX N1 H12C HEX K11 V0 M0 Q0 
# UANI 0.022436 0.018526 0.046553 0.002147 0.008251 0.009834 
#  3.58938 0. 0. 0. -.025 -.086 0. 0. 0. 0. 
#  0.271 0. 0. 0. 0. 0.203 0. 
#  0.080 0. 0. 0. 0. -.086 0. 0. 0. 
#  
# ATOM 24 C13 MOL 1 0.676013 0.860035 1.038602 1.0000 1 C 
#  ZX N2 H13A HEX K12 V0 M0 Q0 
# UANI 0.024942 0.021040 0.021303 0.003937 0.007233 -.003370 
#  3.45712 0. 0. 0. -.064 -.151 0. 0. 0. 0. 
#  0.210 0. 0. 0. 0. 0.183 0. 
#  0.070 0. 0. 0. 0. -.066 0. 0. 0. 
#  
# ATOM 25 C14 MOL 1 0.622858 0.641981 0.972387 1.0000 1 C 
#  ZX N2 H14C HEX K12 V0 M0 Q0 
# UANI 0.019352 0.019089 0.023471 -.003253 0.002367 0.001224 
#  3.45712 0. 0. 0. -.064 -.151 0. 0. 0. 0. 
#  0.210 0. 0. 0. 0. 0.183 0. 
#  0.070 0. 0. 0. 0. -.066 0. 0. 0. 
#  
# ATOM 26 H2 MOL 1 0.750637 0.801695 0.937650 1.0000 1 H 
#  ZY N2 C8 QUA K13 V0 M0 Q0 
# UISO 0.026026 
#  0.79859 0. 0. 0. 0.157 0.069 0. 0. 0. 0. 
#  
# ATOM 27 H2A MOL 1 1.072973 0.870525 0.843221 1.0000 1 H 
#  ZY C2 C1 QUA K14 V0 M0 Q0 
# UISO 0.036354 
#  1.01264 0. 0. 0. 0.182 0.086 0. 0. 0. 0. 
#  
# ATOM 28 H3 MOL 1 1.296311 0.796254 0.914392 1.0000 1 H 
#  ZY C3 C4 QUA K14 V0 M0 Q0 
# UISO 0.039316 
#  1.01264 0. 0. 0. 0.182 0.086 0. 0. 0. 0. 
#  
# ATOM 29 H4 MOL 1 1.315150 0.674752 1.039862 1.0000 1 H 
#  ZY C4 C3 QUA K14 V0 M0 Q0 
# UISO 0.031536 
#  1.01264 0. 0. 0. 0.182 0.086 0. 0. 0. 0. 
#  
# ATOM 30 H5 MOL 1 1.214606 0.582729 1.135319 1.0000 1 H 
#  ZY C5 C6 QUA K14 V0 M0 Q0 
# UISO 0.032763 
#  1.01264 0. 0. 0. 0.182 0.086 0. 0. 0. 0. 
#  
# ATOM 31 H6 MOL 1 1.009622 0.532700 1.188319 1.0000 1 H 
#  ZY C6 C5 QUA K14 V0 M0 Q0 
# UISO 0.038558 
#  1.01264 0. 0. 0. 0.182 0.086 0. 0. 0. 0. 
#  
# ATOM 32 H7 MOL 1 0.784699 0.608813 1.120948 1.0000 1 H 
#  ZY C7 C8 QUA K14 V0 M0 Q0 
# UISO 0.035949 
#  1.01264 0. 0. 0. 0.182 0.086 0. 0. 0. 0. 
#  
# ATOM 33 H11A MOL 1 0.793455 0.659084 0.822190 1.0000 1 H 
#  ZY C11 N1 QUA K15 V0 M0 Q0 
# UISO 0.050282 
#  1.07200 0. 0. 0. 0.185 0.085 0. 0. 0. 0. 
#  
# ATOM 34 H11B MOL 1 0.854972 0.787698 0.770341 1.0000 1 H 
#  ZY C11 N1 QUA K15 V0 M0 Q0 
# UISO 0.057367 
#  1.07200 0. 0. 0. 0.185 0.085 0. 0. 0. 0. 
#  
# ATOM 35 H11C MOL 1 0.689420 0.797786 0.783726 1.0000 1 H 
#  ZY C11 N1 QUA K15 V0 M0 Q0 
# UISO 0.046599 
#  1.07200 0. 0. 0. 0.185 0.085 0. 0. 0. 0. 
#  
# ATOM 36 H12A MOL 1 0.861932 1.044446 0.923222 1.0000 1 H 
#  ZY C12 N1 QUA K15 V0 M0 Q0 
# UISO 0.058405 
#  1.07200 0. 0. 0. 0.185 0.085 0. 0. 0. 0. 
#  
# ATOM 37 H12B MOL 1 0.895610 1.020334 0.831879 1.0000 1 H 
#  ZY C12 N1 QUA K15 V0 M0 Q0 
# UISO 0.056431 
#  1.07200 0. 0. 0. 0.185 0.085 0. 0. 0. 0. 
#  
# ATOM 38 H12C MOL 1 0.730012 1.017982 0.845467 1.0000 1 H 
#  ZY C12 N1 QUA K15 V0 M0 Q0 
# UISO 0.048381 
#  1.07200 0. 0. 0. 0.185 0.085 0. 0. 0. 0. 
#  
# ATOM 39 H13A MOL 1 0.651903 0.818363 1.087452 1.0000 1 H 
#  ZY C13 N2 QUA K15 V0 M0 Q0 
# UISO 0.047738 
#  1.07200 0. 0. 0. 0.185 0.085 0. 0. 0. 0. 
#  
# ATOM 40 H13B MOL 1 0.749457 0.935753 1.052329 1.0000 1 H 
#  ZY C13 N2 QUA K15 V0 M0 Q0 
# UISO 0.045917 
#  1.07200 0. 0. 0. 0.185 0.085 0. 0. 0. 0. 
#  
# ATOM 41 H13C MOL 1 0.587572 0.903180 1.004374 1.0000 1 H 
#  ZY C13 N2 QUA K15 V0 M0 Q0 
# UISO 0.042369 
#  1.07200 0. 0. 0. 0.185 0.085 0. 0. 0. 0. 
#  
# ATOM 42 H14A MOL 1 0.603841 0.592951 1.020725 1.0000 1 H 
#  ZY C14 N2 QUA K15 V0 M0 Q0 
# UISO 0.042389 
#  1.07200 0. 0. 0. 0.185 0.085 0. 0. 0. 0. 
#  
# ATOM 43 H14B MOL 1 0.660890 0.569237 0.938900 1.0000 1 H 
#  ZY C14 N2 QUA K15 V0 M0 Q0 
# UISO 0.045207 
#  1.07200 0. 0. 0. 0.185 0.085 0. 0. 0. 0. 
#  
# ATOM 44 H14C MOL 1 0.531886 0.686908 0.941241 1.0000 1 H 
#  ZY C14 N2 QUA K15 V0 M0 Q0 
# UISO 0.041133 
#  1.07200 0. 0. 0. 0.185 0.085 0. 0. 0. 0. 
#  
# ANHAR 0 3 ! number_of_anharmonic_atoms max_order 
# ! 1 ! atom number 
# ! 0.00E+00 0.00E+00 0.00E+00 0.00E+00 0.00E+00 0.00E+00 0.00E+00 0.00E+00 
# ! 0.00E+00 0.00E+00 
#  
#  
# STOP 
; 
_refine_special_details              
;
 Refinement of F^2^ against reflections.
 The threshold expression of F^2^ > 2sigma(F^2^) is
 used for calculating R-factors(gt) and is not
 relevant to the choice of reflections for refinement.
 R-factors based on F^2^ are statistically about twice
 as large as those based on F, and R-factors based on
 ALL data will be even larger.
;
_refine_ls_structure_factor_coef     Fsqd 
_refine_ls_matrix_type                full
_refine_ls_weighting_scheme          sigma
_refine_ls_weighting_details         ?
_atom_sites_solution_primary      direct 
_atom_sites_solution_secondary    difmap 
_atom_sites_solution_hydrogens    geom   
_refine_ls_hydrogen_treatment    refall
_refine_ls_extinction_method        'none'              
_refine_ls_abs_structure_details     ?
_refine_ls_abs_structure_Flack       ?
_refine_ls_number_reflns              5089
_refine_ls_number_parameters           277
_refine_ls_number_restraints             0
# R-factors: R(F)  &  wR2(I) 
_refine_ls_R_factor_all              0.0177
## R_factor_all computed for  I/sigmaI >   0.00
_refine_ls_R_factor_gt               0.0162
_refine_ls_wR_factor_ref             0.0370
_refine_ls_wR_factor_gt              0.0369
_refine_ls_goodness_of_fit_ref       3.668
_refine_ls_restrained_S_all          0.000
_refine_ls_shift/su_max              0.004
_refine_ls_shift/su_mean             0.000

_diffrn_measured_fraction_theta_max     0.999
_diffrn_reflns_theta_full               30.02
_diffrn_measured_fraction_theta_full    0.999
_refine_diff_density_max                ?
_refine_diff_density_min                ?
_refine_diff_density_rms                ?
###  to get diff_density_max min & rms : 
###  run MoPro  : WRIT FOUR   to create FOURier file 
###  run VMoPro : FOUR  FastFourierTransform   to get a 3D grid (Xplor format) on whole unit-cell
###             & GRID  STAT   to get max min rms statistics


loop_
_atom_site_type_symbol      
_atom_site_label            
_atom_site_fract_x          
_atom_site_fract_y          
_atom_site_fract_z          
_atom_site_U_iso_or_equiv   
_atom_site_adp_type         
_atom_site_occupancy        
_atom_site_calc_flag        
_atom_site_refinement_flag_posn  
_atom_site_refinement_flag_adp  
_atom_site_disorder_assembly
_atom_site_disorder_group   
Cl CL1 0.01222(1) 0.90086(1) 0.668037(1) 0.022291(1) Uani 1 d . . . .
Cl CL2 0.47725(1) 0.90907(1) 0.846035(1) 0.020448(1) Uani 1 d . . . .
O  O1 0.13936(5) 0.64947(4) 0.74319(2) 0.02425(3) Uani 1 d . . . .
O  O2 0.38284(5) 0.65864(5) 0.75268(3) 0.02815(4) Uani 1 d . . . .
H  H1A 0.1103(9) 0.5859(10) 0.7200(5) 0.016(2) Uiso 1 d U . . .
H  H1B 0.1066(9) 0.715(1) 0.7251(5) 0.016(2) Uiso 1 d U . . .
H  H2B 0.4104(10) 0.722(1) 0.7755(5) 0.021(2) Uiso 1 d U . . .
H  H2C 0.4127(10) 0.595(1) 0.7732(5) 0.018(2) Uiso 1 d U . . .
H  H1C 0.256(1) 0.654(1) 0.7484(6) 0.045(4) Uiso 1 d U . . .
N  N1 0.83475(4) 0.84221(4) 0.88249(2) 0.01607(3) Uani 1 d . . . .
N  N2 0.72550(4) 0.75182(4) 0.99268(2) 0.01473(3) Uani 1 d . . . .
C  C1 0.96621(5) 0.79650(5) 0.92480(3) 0.01526(3) Uani 1 d . . . .
C  C2 1.08184(5) 0.81900(5) 0.89674(3) 0.01946(4) Uani 1 d . . . .
C  C3 1.20980(5) 0.77522(5) 0.93749(3) 0.02131(4) Uani 1 d . . . .
C  C4 1.21982(5) 0.70834(5) 1.00571(3) 0.01897(4) Uani 1 d . . . .
C  C5 1.11386(5) 0.61110(5) 1.10620(3) 0.01950(4) Uani 1 d . . . .
C  C6 1.00138(6) 0.58348(6) 1.13597(3) 0.02199(4) Uani 1 d . . . .
C  C7 0.87229(5) 0.62862(5) 1.09751(3) 0.01933(4) Uani 1 d . . . .
C  C8 0.85874(5) 0.69931(5) 1.03009(3) 0.01479(3) Uani 1 d . . . .
C  C9 0.97241(5) 0.72665(4) 0.99568(3) 0.01413(3) Uani 1 d . . . .
C  C10 1.10239(5) 0.68131(5) 1.03582(3) 0.01590(3) Uani 1 d . . . .
C  C11 0.79230(6) 0.76624(6) 0.81010(3) 0.02451(4) Uani 1 d . . . .
C  C12 0.83125(6) 0.99098(6) 0.86937(4) 0.02899(4) Uani 1 d . . . .
C  C13 0.67601(6) 0.86003(5) 1.03860(3) 0.02207(4) Uani 1 d . . . .
C  C14 0.62286(6) 0.64198(5) 0.97239(3) 0.02091(4) Uani 1 d . . . .
H  H2 0.7506(8) 0.8017(8) 0.9376(5) 0.026(2) Uiso 1 d U . . .
H  H2A 1.0730(9) 0.8705(8) 0.8432(5) 0.036(2) Uiso 1 d U . . .
H  H3 1.2963(9) 0.7963(8) 0.9144(5) 0.039(2) Uiso 1 d U . . .
H  H4 1.3151(8) 0.6748(8) 1.0399(5) 0.032(2) Uiso 1 d U . . .
H  H5 1.2146(9) 0.5827(8) 1.1353(5) 0.033(2) Uiso 1 d U . . .
H  H6 1.0096(8) 0.5327(9) 1.1883(5) 0.039(2) Uiso 1 d U . . .
H  H7 0.7847(9) 0.6088(8) 1.1209(5) 0.036(2) Uiso 1 d U . . .
H  H11A 0.7935(9) 0.659(1) 0.8222(5) 0.050(2) Uiso 1 d U . . .
H  H11B 0.855(1) 0.788(1) 0.7703(6) 0.057(3) Uiso 1 d U . . .
H  H11C 0.6894(10) 0.7978(9) 0.7837(5) 0.047(2) Uiso 1 d U . . .
H  H12A 0.8619(10) 1.044(1) 0.9232(6) 0.058(3) Uiso 1 d U . . .
H  H12B 0.8956(10) 1.0203(10) 0.8319(6) 0.056(3) Uiso 1 d U . . .
H  H12C 0.7300(10) 1.0180(9) 0.8455(5) 0.048(2) Uiso 1 d U . . .
H  H13A 0.6519(9) 0.8184(9) 1.0875(5) 0.048(2) Uiso 1 d U . . .
H  H13B 0.7495(9) 0.9358(9) 1.0523(5) 0.046(2) Uiso 1 d U . . .
H  H13C 0.5876(9) 0.9032(9) 1.0044(5) 0.042(2) Uiso 1 d U . . .
H  H14A 0.6038(9) 0.5930(9) 1.0207(5) 0.042(2) Uiso 1 d U . . .
H  H14B 0.6609(9) 0.5692(9) 0.9389(5) 0.045(2) Uiso 1 d U . . .
H  H14C 0.5319(9) 0.6869(9) 0.9412(5) 0.041(2) Uiso 1 d U . . .

loop_ 
_atom_site_aniso_label 
_atom_site_aniso_U_11 
_atom_site_aniso_U_22 
_atom_site_aniso_U_33 
_atom_site_aniso_U_12 
_atom_site_aniso_U_13 
_atom_site_aniso_U_23 
CL1 0.02228(6) 0.01907(5) 0.02352(6) 0.00005(4) -0.00012(4) 0.00145(4)  
CL2 0.01917(6) 0.01888(5) 0.02384(6) 0.00123(4) 0.00561(4) 0.00274(4)  
O1 0.0329(2) 0.0170(2) 0.0212(2) 0.0005(2) 0.0017(2) -0.0008(1)  
O2 0.0330(2) 0.0198(2) 0.0290(2) -0.0005(2) -0.00015(18) 0.0027(2)  
N1 0.0156(2) 0.0160(2) 0.0171(2) 0.0013(1) 0.0047(1) 0.0022(1)  
N2 0.0149(2) 0.0143(2) 0.0158(2) -0.0002(1) 0.0050(1) -0.0015(1)  
C1 0.0155(2) 0.0153(2) 0.0159(2) 0.00011(15) 0.0053(2) 0.0013(1)  
C2 0.0175(2) 0.0213(2) 0.0214(2) 0.0007(2) 0.0081(2) 0.0043(2)  
C3 0.0162(2) 0.0232(2) 0.0265(3) 0.0007(2) 0.0088(2) 0.0039(2)  
C4 0.0148(2) 0.0193(2) 0.0235(2) 0.0008(2) 0.0053(2) 0.0011(2)  
C5 0.0193(2) 0.0217(2) 0.0170(2) 0.0027(2) 0.0025(2) 0.0021(2)  
C6 0.0226(2) 0.0272(2) 0.0166(2) 0.0032(2) 0.0049(2) 0.0056(2)  
C7 0.0198(2) 0.0235(2) 0.0158(2) 0.0011(2) 0.0063(2) 0.0033(2)  
C8 0.0165(2) 0.0150(2) 0.0140(2) -0.0009(1) 0.0056(2) -0.0004(1)  
C9 0.0148(2) 0.0137(2) 0.0145(2) -0.0002(1) 0.0044(2) -0.0004(1)  
C10 0.0154(2) 0.0156(2) 0.0168(2) 0.0006(2) 0.0036(2) -0.00011(15)  
C11 0.0223(2) 0.0344(3) 0.0166(2) 0.0033(2) 0.0034(2) -0.0016(2)  
C12 0.0224(3) 0.0185(2) 0.0466(4) 0.0021(2) 0.0083(3) 0.0098(2)  
C13 0.0249(3) 0.0210(2) 0.0213(2) 0.0039(2) 0.0072(2) -0.0034(2)  
C14 0.0194(2) 0.0191(2) 0.0235(2) -0.0033(2) 0.0024(2) 0.0012(2)  

_geom_special_details                
;                                    
;                                    

loop_
_geom_bond_atom_site_label_1         
_geom_bond_atom_site_label_2         
_geom_bond_distance                  
_geom_bond_site_symmetry_2           
_geom_bond_publ_flag                 
O1 H1C 1.17(1) . ? 
O1 H1B 0.77(1) . ? 
O1 H1A 0.774(10) . ? 
O2 H1C 1.26(1) . ? 
O2 H2C 0.757(10) . ? 
O2 H2B 0.77(1) . ? 
N1 C1 1.4587(6) . ? 
N1 C12 1.4777(7) . ? 
N1 C11 1.4821(7) . ? 
N2 C8 1.4686(6) . ? 
N2 C14 1.4877(6) . ? 
N2 C13 1.4896(7) . ? 
N2 H2 1.173(9) . ? 
C1 C9 1.4332(6) . ? 
C1 C2 1.3776(7) . ? 
C2 C3 1.4151(7) . ? 
C2 H2A 1.071(9) . ? 
C3 C4 1.3728(7) . ? 
C3 H3 1.059(9) . ? 
C4 C10 1.4219(7) . ? 
C4 H4 1.082(8) . ? 
C5 C10 1.4208(7) . ? 
C5 C6 1.3743(8) . ? 
C5 H5 1.081(8) . ? 
C6 C7 1.4156(7) . ? 
C6 H6 1.050(9) . ? 
C7 C8 1.3755(7) . ? 
C7 H7 1.070(9) . ? 
C8 C9 1.4322(7) . ? 
C9 C10 1.4328(6) . ? 
C11 H11B 1.06(1) . ? 
C11 H11A 1.073(10) . ? 
C11 H11C 1.094(9) . ? 
C12 H12C 1.058(10) . ? 
C12 H12B 1.06(1) . ? 
C12 H12A 1.09(1) . ? 
C13 H13A 1.038(10) . ? 
C13 H13B 1.043(10) . ? 
C13 H13C 1.063(9) . ? 
C14 H14A 1.042(10) . ? 
C14 H14B 1.053(10) . ? 
C14 H14C 1.068(9) . ? 

loop_
_geom_angle_atom_site_label_1        
_geom_angle_atom_site_label_2        
_geom_angle_atom_site_label_3        
_geom_angle                          
_geom_angle_site_symmetry_1          
_geom_angle_site_symmetry_3          
_geom_angle_publ_flag                
O1 H1C O2 179(1) . . ? 
H1A O1 H1C 110.0(10) . . ? 
H1A O1 H1B 112(1) . . ? 
H1B O1 H1C 110.1(10) . . ? 
H2B O2 H1C 108.3(10) . . ? 
H2B O2 H2C 110(1) . . ? 
H2C O2 H1C 107.4(10) . . ? 
N1 C1 C9 118.68(4) . . ? 
N1 C1 C2 120.58(4) . . ? 
N1 C12 H12C 107.6(5) . . ? 
N1 C12 H12B 111.7(6) . . ? 
N1 C12 H12A 110.0(6) . . ? 
N1 C11 H11B 112.4(6) . . ? 
N1 C11 H11A 109.1(5) . . ? 
N1 C11 H11C 108.5(5) . . ? 
N2 C8 C9 118.42(3) . . ? 
N2 C8 C7 119.82(5) . . ? 
N2 C14 H14A 111.5(5) . . ? 
N2 C14 H14B 108.3(5) . . ? 
N2 C14 H14C 108.1(5) . . ? 
N2 C13 H13A 110.3(5) . . ? 
N2 C13 H13B 109.7(5) . . ? 
N2 C13 H13C 107.5(5) . . ? 
C1 N1 C12 112.11(4) . . ? 
C1 N1 C11 111.83(5) . . ? 
C1 C9 C8 125.12(5) . . ? 
C1 C9 C10 117.72(5) . . ? 
C1 C2 C3 120.93(5) . . ? 
C1 C2 H2A 118.6(5) . . ? 
C2 C1 C9 120.74(5) . . ? 
C2 C3 C4 120.00(5) . . ? 
C2 C3 H3 118.5(5) . . ? 
C3 C4 C10 120.63(5) . . ? 
C3 C4 H4 123.1(5) . . ? 
C3 C2 H2A 120.5(5) . . ? 
C4 C10 C9 119.96(6) . . ? 
C4 C10 C5 120.14(5) . . ? 
C4 C3 H3 121.5(5) . . ? 
C5 C10 C9 119.89(5) . . ? 
C5 C6 C7 119.97(6) . . ? 
C5 C6 H6 121.1(6) . . ? 
C6 C5 C10 120.94(6) . . ? 
C6 C5 H5 122.1(5) . . ? 
C6 C7 C8 120.25(6) . . ? 
C6 C7 H7 120.2(5) . . ? 
C7 C8 C9 121.74(5) . . ? 
C7 C6 H6 118.8(5) . . ? 
C8 N2 C14 112.64(4) . . ? 
C8 N2 C13 112.07(4) . . ? 
C8 N2 H2 101.4(4) . . ? 
C8 C9 C10 117.16(4) . . ? 
C8 C7 H7 119.5(5) . . ? 
C10 C5 H5 117.0(5) . . ? 
C10 C4 H4 116.2(5) . . ? 
C11 N1 C12 111.35(4) . . ? 
C13 N2 C14 110.92(5) . . ? 
C13 N2 H2 108.7(4) . . ? 
C14 N2 H2 110.8(4) . . ? 
H11A C11 H11B 110.2(8) . . ? 
H11A C11 H11C 109.6(7) . . ? 
H11B C11 H11C 107.1(8) . . ? 
H12A C12 H12C 108.5(7) . . ? 
H12A C12 H12B 109.2(8) . . ? 
H12B C12 H12C 109.8(8) . . ? 
H13A C13 H13B 111.0(7) . . ? 
H13A C13 H13C 109.3(7) . . ? 
H13B C13 H13C 109.0(7) . . ? 
H14A C14 H14B 108.1(7) . . ? 
H14A C14 H14C 110.0(7) . . ? 
H14B C14 H14C 110.8(7) . . ? 

loop_
_geom_torsion_atom_site_label_1      
_geom_torsion_atom_site_label_2      
_geom_torsion_atom_site_label_3      
_geom_torsion_atom_site_label_4      
_geom_torsion                        
_geom_torsion_site_symmetry_1        
_geom_torsion_site_symmetry_2        
_geom_torsion_site_symmetry_3        
_geom_torsion_site_symmetry_4        
_geom_torsion_publ_flag              
O1 H1C O2 H2C -108(1) . . . . ? 
O1 H1C O2 H2B 133(1) . . . . ? 
O2 H1C O1 H1B -75.9(10) . . . . ? 
O2 H1C O1 H1A 47.4(10) . . . . ? 
N1 C1 C9 C8 -1.22(4) . . . . ? 
N1 C1 C9 C10 179.31(4) . . . . ? 
N1 C1 C2 C3 179.88(5) . . . . ? 
N1 C1 C2 H2A -0.13(49) . . . . ? 
N2 C8 C9 C1 -3.16(4) . . . . ? 
N2 C8 C9 C10 176.32(4) . . . . ? 
N2 C8 C7 C6 -176.85(4) . . . . ? 
N2 C8 C7 H7 2.6(5) . . . . ? 
C1 N1 C12 H12C -172.3(7) . . . . ? 
C1 N1 C12 H12B 67.1(5) . . . . ? 
C1 N1 C12 H12A -54.3(6) . . . . ? 
C1 N1 C11 H11B -67.2(5) . . . . ? 
C1 N1 C11 H11A 55.3(5) . . . . ? 
C1 N1 C11 H11C 174.6(7) . . . . ? 
C1 C9 C8 C7 178.41(5) . . . . ? 
C1 C9 C10 C5 -179.76(4) . . . . ? 
C1 C9 C10 C4 1.13(4) . . . . ? 
C1 C2 C3 C4 0.52(5) . . . . ? 
C1 C2 C3 H3 -178.8(7) . . . . ? 
C2 C1 N1 C12 -58.82(4) . . . . ? 
C2 C1 N1 C11 67.06(4) . . . . ? 
C2 C1 C9 C8 179.38(4) . . . . ? 
C2 C1 C9 C10 -0.10(4) . . . . ? 
C2 C3 C4 C10 0.54(5) . . . . ? 
C2 C3 C4 H4 -178.5(6) . . . . ? 
C3 C4 C10 C9 -1.36(5) . . . . ? 
C3 C4 C10 C5 179.52(6) . . . . ? 
C3 C2 C1 C9 -0.73(5) . . . . ? 
C4 C10 C9 C8 -178.39(4) . . . . ? 
C4 C10 C5 C6 -179.67(6) . . . . ? 
C4 C10 C5 H5 1.6(4) . . . . ? 
C4 C3 C2 H2A -179.5(7) . . . . ? 
C5 C10 C9 C8 0.73(4) . . . . ? 
C5 C10 C4 H4 -1.4(5) . . . . ? 
C5 C6 C7 C8 0.45(5) . . . . ? 
C5 C6 C7 H7 -179.0(7) . . . . ? 
C6 C5 C10 C9 1.22(5) . . . . ? 
C6 C7 C8 C9 1.57(4) . . . . ? 
C7 C8 N2 C14 -59.95(4) . . . . ? 
C7 C8 N2 C13 65.96(4) . . . . ? 
C7 C8 N2 H2 -178.3(4) . . . . ? 
C7 C8 C9 C10 -2.11(5) . . . . ? 
C7 C6 C5 C10 -1.83(5) . . . . ? 
C7 C6 C5 H5 176.9(6) . . . . ? 
C8 N2 C14 H14A 63.9(5) . . . . ? 
C8 N2 C14 H14B -54.9(5) . . . . ? 
C8 N2 C14 H14C -175.0(6) . . . . ? 
C8 N2 C13 H13A -69.5(5) . . . . ? 
C8 N2 C13 H13B 53.0(5) . . . . ? 
C8 N2 C13 H13C 171.4(6) . . . . ? 
C8 C7 C6 H6 177.9(7) . . . . ? 
C9 C8 N2 C14 121.59(5) . . . . ? 
C9 C8 N2 C13 -112.50(4) . . . . ? 
C9 C8 N2 H2 3.2(4) . . . . ? 
C9 C8 C7 H7 -179.0(7) . . . . ? 
C9 C1 N1 C12 121.78(5) . . . . ? 
C9 C1 N1 C11 -112.35(4) . . . . ? 
C9 C1 C2 H2A 179.3(7) . . . . ? 
C9 C10 C5 H5 -177.6(6) . . . . ? 
C9 C10 C4 H4 177.8(6) . . . . ? 
C10 C5 C6 H6 -179.2(7) . . . . ? 
C10 C4 C3 H3 179.9(7) . . . . ? 
C11 N1 C12 H12C 61.6(5) . . . . ? 
C11 N1 C12 H12B -59.0(5) . . . . ? 
C11 N1 C12 H12A 179.5(8) . . . . ? 
C12 N1 C11 H11B 59.1(6) . . . . ? 
C12 N1 C11 H11A -178.4(7) . . . . ? 
C12 N1 C11 H11C -59.1(5) . . . . ? 
C13 N2 C14 H14A -62.6(5) . . . . ? 
C13 N2 C14 H14B 178.6(7) . . . . ? 
C13 N2 C14 H14C 58.4(5) . . . . ? 
C14 N2 C13 H13A 57.4(5) . . . . ? 
C14 N2 C13 H13B 179.8(7) . . . . ? 
C14 N2 C13 H13C -61.8(5) . . . . ? 
H2 N2 C14 H14A 176.6(9) . . . . ? 
H2 N2 C14 H14B 57.8(7) . . . . ? 
H2 N2 C14 H14C -62.3(6) . . . . ? 
H2 N2 C13 H13A 179.3(10) . . . . ? 
H2 N2 C13 H13B -58.2(7) . . . . ? 
H2 N2 C13 H13C 60.2(7) . . . . ? 
H2A C2 C3 H3 1.2(7) . . . . ? 
H3 C3 C4 H4 0.8(7) . . . . ? 
H5 C5 C6 H6 -0.50(74) . . . . ? 
H6 C6 C7 H7 -1.5(7) . . . . ? 

loop_
_geom_hbond_atom_site_label_D        
_geom_hbond_atom_site_label_H        
_geom_hbond_atom_site_label_A        
_geom_hbond_distance_DH              
_geom_hbond_distance_HA              
_geom_hbond_distance_DA              
_geom_hbond_angle_DHA                
_geom_hbond_site_symmetry_A          
O1 H1A CL2 0.774(10) 2.183(10) 2.9568(4) 178(1)  2_546   
O2 H2C CL1 0.757(10) 2.23(1) 2.9879(5) 176(1)  2_546   
C14 H14B CL1 1.053(10) 2.846(9) 3.5211(5) 122.2(6)  2_546   
O1 H1B CL1 0.77(1) 2.21(1) 2.9737(4) 178(1)  1_555   
O2 H2B CL2 0.77(1) 2.25(1) 3.0162(5) 176(1)  1_555   
O1 H1C O2 1.17(1) 1.26(1) 2.4286(7) 179(1)  1_555   
N2 H2 CL2 1.173(9) 3.095(8) 3.5911(4) 105.5(5)  1_555   
N2 H2 N1 1.173(9) 1.481(9) 2.6028(6) 157.3(6)  1_555   
N2 H2 C1 1.173(9) 2.233(9) 2.9589(7) 117.2(4)  1_555   
N2 H2 C11 1.173(9) 2.430(9) 3.4729(7) 146.9(6)  1_555   
N2 H2 C12 1.173(9) 2.451(9) 3.5317(7) 152.3(6)  1_555   
C14 H14A C7 1.042(10) 2.800(8) 3.0157(7) 91.6(5)  1_555   
C14 H14C CL2 1.068(9) 2.754(9) 3.5785(6) 133.9(8)  1_555   

loop_
_publ_author_name      
_publ_author_address   
,'?'  
; ? 
;  

_publ_requested_journal          '?' 
_publ_contact_author                ? 
_publ_contact_author_phone        '?' 
_publ_contact_author_fax          '?' 
_publ_contact_author_email        '?' 
_publ_section_title 
;  
 ?  
;  
_publ_section_comment  
;  
 ?  
;  
_publ_section_references 
;  
 ?  
;  
