# Supplementary material for: Yes, one can obtain better quality structures from routine X-ray data collection
Source: IUCrJ. 2016 Jan 1;3(Pt 1):61–70. doi: 10.1107/S2052252515020941 (PMC4704080; doi:10.1107/S2052252515020941)
Supplement: Supplementary file 3 [file m-03-00061-sup3.zip › X-ray/DMAN_TAAM/DMAN_TAAM_62.cif]

data_I  
_audit_creation_method             'MoPro12'     
_chemical_name_systematic            ? 
_chemical_name_common                ? 
_chemical_formula_moiety             'C14 H24 N2 O2 Cl2'
_chemical_formula_sum                'C14 H24 N2 O2 Cl2'
_chemical_formula_weight             323.246
_chemical_absolute_configuration     '-'

_symmetry_cell_setting               monoclinic   
_symmetry_space_group_name_H-M       'P ?'
_symmetry_space_group_name_Hall      'P ?'

loop_
_atom_type_symbol                      
_atom_type_description                 
_atom_type_scat_dispersion_real        
_atom_type_scat_dispersion_imag        
_atom_type_scat_source                 
 'C' 'C'    0.0033   0.0016
'Su & Coppens. Acta. Cryst. (1997) A53, 749-762. '                    
 'H' 'H'    0.0000   0.0000
'Su & Coppens. Acta. Cryst. (1997) A53, 749-762. '                    
 'N' 'N'    0.0061   0.0033
'Su & Coppens. Acta. Cryst. (1997) A53, 749-762. '                    
 'O' 'O'    0.0106   0.0060
'Su & Coppens. Acta. Cryst. (1997) A53, 749-762. '                    
 'Cl' 'Cl'    0.1484   0.1585
'Su & Coppens. Acta. Cryst. (1997) A53, 749-762. '                    

loop_
_symmetry_equiv_pos_as_xyz           
'x, y, z'
'-x+1/2, y+1/2, -z+1/2'
'-x, -y, -z'
'x-1/2, -y-1/2, z-1/2'
_cell_length_a                10.085 
_cell_length_b                9.811 
_cell_length_c                17.915 
_cell_angle_alpha             90.00 
_cell_angle_beta              101.64 
_cell_angle_gamma             90.00 
_cell_volume                   1736.1 
_cell_formula_units_Z                4
_cell_measurement_temperature        ?
_cell_measurement_reflns_used        ?
_cell_measurement_theta_min          ?
_cell_measurement_theta_max          ?
_exptl_crystal_description           ? 
_exptl_crystal_colour                ? 
_exptl_crystal_size_max              ? 
_exptl_crystal_size_mid              ? 
_exptl_crystal_size_min              ? 
_exptl_crystal_density_meas          ? 
_exptl_crystal_density_diffrn       1.237
_exptl_crystal_density_method       'not measured' 
_exptl_crystal_F_000                 688
_exptl_absorpt_process_details       ?  
_exptl_absorpt_coefficient_mu        ?  
_exptl_absorpt_correction_type       ?  
_exptl_absorpt_correction_T_min      ?  
_exptl_absorpt_correction_T_max      ?  
_exptl_special_details               
;
?
;
_diffrn_ambient_temperature          ?  
_diffrn_radiation_wavelength        0.71073
_diffrn_radiation_type              MoK\a 
_diffrn_radiation_source          'fine-focus sealed tube' 
_diffrn_radiation_monochromator      ? 
_diffrn_measurement_device_type      ? 
_diffrn_measurement_method           ? 
_diffrn_detector_area_resol_mean     ? 
_diffrn_standards_number             ? 
_diffrn_standards_interval_count     ? 
_diffrn_standards_interval_time      ? 
_diffrn_standards_decay_%            ? 
_diffrn_reflns_number                ? 
_diffrn_reflns_av_R_equivalents      ? 
_diffrn_reflns_av_sigmaI/netI        0.00846
_diffrn_reflns_limit_h_min         -14
_diffrn_reflns_limit_h_max          14
_diffrn_reflns_limit_k_min           0
_diffrn_reflns_limit_k_max          14
_diffrn_reflns_limit_l_min           0
_diffrn_reflns_limit_l_max          25
_diffrn_reflns_theta_min            2.15
_diffrn_reflns_theta_max           31.02
_reflns_number_total                  5554
_reflns_number_gt                     5236
_reflns_threshold_expression         >2.0sigma(I)
_computing_data_collection           ? 
_computing_cell_refinement           ? 
_computing_data_reduction            ? 
_computing_structure_solution        ? 
_computing_structure_refinement      'MoPro (J. Appl. Cryst. 2005, 38, 38-54)'
_computing_molecular_graphics        ? 
_computing_publication_material      ? 
_iucr_refine_instructions_details  
; 
# ! MoPro 12.6 30/09/2015 12:46:51 C:\Users\user\Desktop\Praca_z_ANIA\TAAM_DMAN_Frag\Nowy\DMAN_TAAM_62\mopro_lsdb_dman_frag_01.par 
# ! reflections hkl file : C:\Users\user\Desktop\Praca_z_ANIA\TAAM_DMAN_Frag\Nowy\DMAN_TAAM_62\sortav_freeformat.hkl refin. vs. F^2 
# ! atomic table file : C:\Users\user\Desktop\Programy_Krys\MoPro\MoProSuite\LibMoPro\mopro.tab 
# ! wave functions file : C:\Users\user\Desktop\Programy_Krys\MoPro\MoProSuite\LibMoPro\WAVEF_Su_Coppens_relativistic 
# ! RF factor = 1.790 % RI factor = 2.491% 
# ! wR2F factor = 1.895 % wR2I factor = 3.694% 
# ! g.o.f.(F**2) = 3.703 Nvar= 277 Nref= 5554 Nfree= 0 0.05<sinT/l< 0.72 
#  
# WSIG 1.00000 ! weighting scheme 
#  ! SPACE GROUP P ? 
#  
# CELL 10.0850 9.8110 17.9150 90.0000 101.6390 90.0000 0.71073 
# ZERR 0.0000 0.0000 0.0000 0.0000 0.0000 0.0000 
#  
# SYMM 2 P CENTRO 
#  X , Y, Z 
#  1/2-X , 1/2+Y, 1/2-Z 
#  
# SCALE 1 0.190213 
#  
# FMULT 1.00000 
#  
# UOVER 0.00000 0.00000 0.00000 0.00000 0.00000 0.00000 ANI 
#  
# SOLVT 0.00000 50.00000 
#  
# EXTIN 0.00000 GAUSSIAN ISOT TYP1 ! G*10^4 
#  
#  
# DUMMY 5 
# DUMY 0.10452 0.64858 0.72020 D1 0 ! atom # 45 
# DUMY 0.41490 0.65697 0.77681 D2 0 ! atom # 46 
# DUMY 0.81192 0.87871 0.83979 D3 0 ! atom # 47 
# DUMY 1.09203 0.75114 0.96610 D4 0 ! atom # 48 
# DUMY 0.98695 0.65519 1.06684 D5 0 ! atom # 49 
#  
# KAPPA 15 
#  1.000000 1.000000 ! # 1 1 MOL CL1 2x 
#  1.000000 1.000000 ! # 2 1 MOL O1 2x 
#  1.000000 1.000000 ! # 3 1 MOL H1A 4x 
#  1.000000 1.000000 ! # 4 1 MOL H1C 1x 
#  0.993000 1.056000 ! # 5 1 MOL N1 1x 
#  1.000000 1.000000 ! # 6 1 MOL N2 1x 
#  0.998000 0.872000 ! # 7 1 MOL C1 1x 
#  1.004000 0.909000 ! # 8 1 MOL C2 6x 
#  1.004000 0.917000 ! # 9 1 MOL C8 1x 
#  1.004000 0.903000 ! # 10 1 MOL C9 2x 
#  1.022000 0.929000 ! # 11 1 MOL C11 2x 
#  1.026000 0.973000 ! # 12 1 MOL C13 2x 
#  1.167000 1.248000 ! # 13 1 MOL H2 1x 
#  1.110000 1.158000 ! # 14 1 MOL H2A 6x 
#  1.094000 1.156000 ! # 15 1 MOL H11A 12x 
#  
# ATOMS 44 
#  
# ATOM 1 CL1 MOL 1 0.012220 0.900850 0.668035 1.0000 1 Cl 
#  XY H1B O1 HEX K1 V0 M0 Q0 
# UANI 0.022222 0.019033 0.023452 0.000080 -.000115 0.001452 
#  8.00000 0. 0. 0. 0. 0. 0. 0. 0. 0. 
#  0. 0. 0. 0. 0. 0. 0. 
#  0. 0. 0. 0. 0. 0. 0. 0. 0. 
#  
# ATOM 2 CL2 MOL 1 0.477252 0.909076 0.846034 1.0000 1 Cl 
#  XY H2B H14C HEX K1 V0 M0 Q0 
# UANI 0.019116 0.018849 0.023782 0.001219 0.005610 0.002733 
#  8.00000 0. 0. 0. 0. 0. 0. 0. 0. 0. 
#  0. 0. 0. 0. 0. 0. 0. 
#  0. 0. 0. 0. 0. 0. 0. 0. 0. 
#  
# ATOM 3 O1 MOL 1 0.139349 0.649479 0.743182 1.0000 1 O 
#  XY D1 H1C HEX K2 V0 M0 Q0 
# UANI 0.032806 0.017139 0.021078 0.000453 0.001722 -.000796 
#  5.99564 0. 0. 0. 0. 0. 0. 0. 0. 0. 
#  0. 0. 0. 0. 0. 0. 0. 
#  0. 0. 0. 0. 0. 0. 0. 0. 0. 
#  
# ATOM 4 O2 MOL 1 0.382860 0.658653 0.752693 1.0000 1 O 
#  XY D2 H1C HEX K2 V0 M0 Q0 
# UANI 0.032790 0.019873 0.028979 -.000548 -.000129 0.002774 
#  5.99564 0. 0. 0. 0. 0. 0. 0. 0. 0. 
#  0. 0. 0. 0. 0. 0. 0. 
#  0. 0. 0. 0. 0. 0. 0. 0. 0. 
#  
# ATOM 5 H1A MOL 1 0.110126 0.585739 0.719958 1.0000 1 H 
#  ZY O1 H1B QUA K3 V0 M0 Q0 
# UISO 0.016951 
#  0.99564 0. 0. 0. 0. 0. 0. 0. 0. 0. 
#  
# ATOM 6 H1B MOL 1 0.106485 0.715555 0.724949 1.0000 1 H 
#  ZY O1 H1A QUA K3 V0 M0 Q0 
# UISO 0.016992 
#  0.99564 0. 0. 0. 0. 0. 0. 0. 0. 0. 
#  
# ATOM 7 H2B MOL 1 0.410647 0.722465 0.775682 1.0000 1 H 
#  ZY O2 H2C QUA K3 V0 M0 Q0 
# UISO 0.021269 
#  0.99564 0. 0. 0. 0. 0. 0. 0. 0. 0. 
#  
# ATOM 8 H2C MOL 1 0.412806 0.594614 0.773254 1.0000 1 H 
#  ZY O2 H2B QUA K3 V0 M0 Q0 
# UISO 0.018511 
#  0.99564 0. 0. 0. 0. 0. 0. 0. 0. 0. 
#  
# ATOM 9 H1C MOL 1 0.256345 0.654104 0.748395 1.0000 1 H 
#  ZX O1 H2B QUA K4 V0 M0 Q0 
# UISO 0.044627 
#  0.99564 0. 0. 0. 0. 0. 0. 0. 0. 0. 
#  
# ATOM 10 N1 MOL 1 0.834777 0.842209 0.882496 1.0000 1 N 
#  XY D3 C1 HEX K5 V0 M0 Q0 
# UANI 0.015638 0.015978 0.017021 0.001236 0.004694 0.002244 
#  5.00387 0. -.016 -.038 0. -.047 0. 0. -.065 0.040 
#  0. 0.112 -.018 0. 0. 0. 0.028 
#  0. 0. 0. 0.018 0.011 0. 0. 0. 0. 
#  
# ATOM 11 N2 MOL 1 0.725515 0.751808 0.992677 1.0000 1 N 
#  XY C8 H2 HEX K6 V0 M0 Q0 
# UANI 0.014681 0.014209 0.015612 -.000241 0.004966 -.001450 
#  4.99564 0. 0. 0. 0. 0. 0. 0. 0. 0. 
#  0. 0. 0. 0. 0. 0. 0. 
#  0. 0. 0. 0. 0. 0. 0. 0. 0. 
#  
# ATOM 12 C1 MOL 1 0.966200 0.796486 0.924804 1.0000 1 C 
#  XY D4 C2 HEX K7 V0 M0 Q0 
# UANI 0.015414 0.015251 0.015794 0.000124 0.005377 0.001283 
#  4.05792 0. 0.082 0. 0. -.187 0. 0. -.074 0. 
#  0. 0.041 0. 0. 0. -.338 0. 
#  0.028 0. 0. -.018 0. 0. 0. 0.028 0. 
#  
# ATOM 13 C2 MOL 1 1.081832 0.818996 0.896727 1.0000 1 C 
#  XY D4 C1 HEX K8 V0 M0 Q0 
# UANI 0.017383 0.021188 0.021283 0.000690 0.008064 0.004261 
#  3.88564 0. 0.056 0. 0. -.180 0. 0. -.029 0. 
#  0. 0.030 0. 0. 0. -.264 0. 
#  0.020 0. 0. -.019 0. 0. 0. 0. 0. 
#  
# ATOM 14 C3 MOL 1 1.209788 0.775222 0.937487 1.0000 1 C 
#  XY D4 C4 HEX K8 V0 M0 Q0 
# UANI 0.016115 0.023170 0.026309 0.000705 0.008770 0.003897 
#  3.88564 0. 0.056 0. 0. -.180 0. 0. -.029 0. 
#  0. 0.030 0. 0. 0. -.264 0. 
#  0.020 0. 0. -.019 0. 0. 0. 0. 0. 
#  
# ATOM 15 C4 MOL 1 1.219817 0.708338 1.005727 1.0000 1 C 
#  XY D4 C3 HEX K8 V0 M0 Q0 
# UANI 0.014709 0.019179 0.023448 0.000772 0.005356 0.001088 
#  3.88564 0. 0.056 0. 0. -.180 0. 0. -.029 0. 
#  0. 0.030 0. 0. 0. -.264 0. 
#  0.020 0. 0. -.019 0. 0. 0. 0. 0. 
#  
# ATOM 16 C5 MOL 1 1.113884 0.611103 1.106189 1.0000 1 C 
#  XY D5 C6 HEX K8 V0 M0 Q0 
# UANI 0.019193 0.021760 0.016826 0.002674 0.002565 0.002142 
#  3.88564 0. 0.056 0. 0. -.180 0. 0. -.029 0. 
#  0. 0.030 0. 0. 0. -.264 0. 
#  0.020 0. 0. -.019 0. 0. 0. 0. 0. 
#  
# ATOM 17 C6 MOL 1 1.001357 0.583465 1.135969 1.0000 1 C 
#  XY D5 C5 HEX K8 V0 M0 Q0 
# UANI 0.022485 0.027121 0.016522 0.003184 0.004942 0.005481 
#  3.88564 0. 0.056 0. 0. -.180 0. 0. -.029 0. 
#  0. 0.030 0. 0. 0. -.264 0. 
#  0.020 0. 0. -.019 0. 0. 0. 0. 0. 
#  
# ATOM 18 C7 MOL 1 0.872273 0.628617 1.097521 1.0000 1 C 
#  XY D5 C8 HEX K8 V0 M0 Q0 
# UANI 0.019782 0.023462 0.015754 0.001029 0.006257 0.003378 
#  3.88564 0. 0.056 0. 0. -.180 0. 0. -.029 0. 
#  0. 0.030 0. 0. 0. -.264 0. 
#  0.020 0. 0. -.019 0. 0. 0. 0. 0. 
#  
# ATOM 19 C8 MOL 1 0.858741 0.699304 1.030085 1.0000 1 C 
#  XY D5 C7 HEX K9 V0 M0 Q0 
# UANI 0.016378 0.014972 0.013884 -.000775 0.005540 -.000298 
#  3.91159 0. 0.172 0. 0. -.063 0. 0. -.173 0. 
#  0. 0.031 0. 0. 0. -.249 0. 
#  0. 0. 0. -.020 0. 0. 0. 0.013 0. 
#  
# ATOM 20 C9 MOL 1 0.972414 0.726648 0.995682 1.0000 1 C 
#  XY C10 C8 HEX K10 V0 M0 Q0 
# UANI 0.014652 0.013662 0.014414 -.000271 0.004380 -.000361 
#  3.95815 0. 0. 0. 0. -.170 0. 0. 0. 0. 
#  0. 0. 0.011 0. 0. 0.279 0. 
#  0.012 0. 0. 0. -.012 0. 0. 0.008 0. 
#  
# ATOM 21 C10 MOL 1 1.102380 0.681308 1.035822 1.0000 1 C 
#  XY C9 C5 HEX K10 V0 M0 Q0 
# UANI 0.015368 0.015590 0.016661 0.000597 0.003531 -.000106 
#  3.95815 0. 0. 0. 0. -.170 0. 0. 0. 0. 
#  0. 0. 0.011 0. 0. 0.279 0. 
#  0.012 0. 0. 0. -.012 0. 0. 0.008 0. 
#  
# ATOM 22 C11 MOL 1 0.792295 0.766238 0.810098 1.0000 1 C 
#  ZX N1 H11C HEX K11 V0 M0 Q0 
# UANI 0.022247 0.034321 0.016543 0.003346 0.003340 -.001708 
#  3.58938 0. 0. 0. -.025 -.086 0. 0. 0. 0. 
#  0.271 0. 0. 0. 0. 0.203 0. 
#  0.080 0. 0. 0. 0. -.086 0. 0. 0. 
#  
# ATOM 23 C12 MOL 1 0.831243 0.990957 0.869368 1.0000 1 C 
#  ZX N1 H12C HEX K11 V0 M0 Q0 
# UANI 0.022383 0.018267 0.046678 0.002107 0.008238 0.009854 
#  3.58938 0. 0. 0. -.025 -.086 0. 0. 0. 0. 
#  0.271 0. 0. 0. 0. 0.203 0. 
#  0.080 0. 0. 0. 0. -.086 0. 0. 0. 
#  
# ATOM 24 C13 MOL 1 0.676019 0.860015 1.038614 1.0000 1 C 
#  ZX N2 H13A HEX K12 V0 M0 Q0 
# UANI 0.024845 0.021073 0.021241 0.004033 0.007269 -.003522 
#  3.45712 0. 0. 0. -.064 -.151 0. 0. 0. 0. 
#  0.210 0. 0. 0. 0. 0.183 0. 
#  0.070 0. 0. 0. 0. -.066 0. 0. 0. 
#  
# ATOM 25 C14 MOL 1 0.622869 0.641996 0.972384 1.0000 1 C 
#  ZX N2 H14C HEX K12 V0 M0 Q0 
# UANI 0.019194 0.019064 0.023522 -.003328 0.002271 0.001126 
#  3.45712 0. 0. 0. -.064 -.151 0. 0. 0. 0. 
#  0.210 0. 0. 0. 0. 0.183 0. 
#  0.070 0. 0. 0. 0. -.066 0. 0. 0. 
#  
# ATOM 26 H2 MOL 1 0.750738 0.801811 0.937572 1.0000 1 H 
#  ZY N2 C8 QUA K13 V0 M0 Q0 
# UISO 0.026800 
#  0.79859 0. 0. 0. 0.157 0.069 0. 0. 0. 0. 
#  
# ATOM 27 H2A MOL 1 1.072964 0.870573 0.843141 1.0000 1 H 
#  ZY C2 C1 QUA K14 V0 M0 Q0 
# UISO 0.036303 
#  1.01264 0. 0. 0. 0.182 0.086 0. 0. 0. 0. 
#  
# ATOM 28 H3 MOL 1 1.296288 0.796166 0.914414 1.0000 1 H 
#  ZY C3 C4 QUA K14 V0 M0 Q0 
# UISO 0.039087 
#  1.01264 0. 0. 0. 0.182 0.086 0. 0. 0. 0. 
#  
# ATOM 29 H4 MOL 1 1.315239 0.674678 1.039861 1.0000 1 H 
#  ZY C4 C3 QUA K14 V0 M0 Q0 
# UISO 0.031645 
#  1.01264 0. 0. 0. 0.182 0.086 0. 0. 0. 0. 
#  
# ATOM 30 H5 MOL 1 1.214656 0.582676 1.135317 1.0000 1 H 
#  ZY C5 C6 QUA K14 V0 M0 Q0 
# UISO 0.033133 
#  1.01264 0. 0. 0. 0.182 0.086 0. 0. 0. 0. 
#  
# ATOM 31 H6 MOL 1 1.009642 0.532651 1.188343 1.0000 1 H 
#  ZY C6 C5 QUA K14 V0 M0 Q0 
# UISO 0.038503 
#  1.01264 0. 0. 0. 0.182 0.086 0. 0. 0. 0. 
#  
# ATOM 32 H7 MOL 1 0.784646 0.608779 1.120939 1.0000 1 H 
#  ZY C7 C8 QUA K14 V0 M0 Q0 
# UISO 0.035742 
#  1.01264 0. 0. 0. 0.182 0.086 0. 0. 0. 0. 
#  
# ATOM 33 H11A MOL 1 0.793513 0.659182 0.822158 1.0000 1 H 
#  ZY C11 N1 QUA K15 V0 M0 Q0 
# UISO 0.050135 
#  1.07200 0. 0. 0. 0.185 0.085 0. 0. 0. 0. 
#  
# ATOM 34 H11B MOL 1 0.854996 0.787764 0.770293 1.0000 1 H 
#  ZY C11 N1 QUA K15 V0 M0 Q0 
# UISO 0.057347 
#  1.07200 0. 0. 0. 0.185 0.085 0. 0. 0. 0. 
#  
# ATOM 35 H11C MOL 1 0.689442 0.797849 0.783749 1.0000 1 H 
#  ZY C11 N1 QUA K15 V0 M0 Q0 
# UISO 0.046517 
#  1.07200 0. 0. 0. 0.185 0.085 0. 0. 0. 0. 
#  
# ATOM 36 H12A MOL 1 0.861899 1.044626 0.923182 1.0000 1 H 
#  ZY C12 N1 QUA K15 V0 M0 Q0 
# UISO 0.058653 
#  1.07200 0. 0. 0. 0.185 0.085 0. 0. 0. 0. 
#  
# ATOM 37 H12B MOL 1 0.895591 1.020482 0.831909 1.0000 1 H 
#  ZY C12 N1 QUA K15 V0 M0 Q0 
# UISO 0.056287 
#  1.07200 0. 0. 0. 0.185 0.085 0. 0. 0. 0. 
#  
# ATOM 38 H12C MOL 1 0.729980 1.017899 0.845511 1.0000 1 H 
#  ZY C12 N1 QUA K15 V0 M0 Q0 
# UISO 0.047766 
#  1.07200 0. 0. 0. 0.185 0.085 0. 0. 0. 0. 
#  
# ATOM 39 H13A MOL 1 0.651801 0.818442 1.087555 1.0000 1 H 
#  ZY C13 N2 QUA K15 V0 M0 Q0 
# UISO 0.047691 
#  1.07200 0. 0. 0. 0.185 0.085 0. 0. 0. 0. 
#  
# ATOM 40 H13B MOL 1 0.749422 0.935804 1.052373 1.0000 1 H 
#  ZY C13 N2 QUA K15 V0 M0 Q0 
# UISO 0.046357 
#  1.07200 0. 0. 0. 0.185 0.085 0. 0. 0. 0. 
#  
# ATOM 41 H13C MOL 1 0.587571 0.903096 1.004471 1.0000 1 H 
#  ZY C13 N2 QUA K15 V0 M0 Q0 
# UISO 0.042105 
#  1.07200 0. 0. 0. 0.185 0.085 0. 0. 0. 0. 
#  
# ATOM 42 H14A MOL 1 0.603790 0.592868 1.020694 1.0000 1 H 
#  ZY C14 N2 QUA K15 V0 M0 Q0 
# UISO 0.042662 
#  1.07200 0. 0. 0. 0.185 0.085 0. 0. 0. 0. 
#  
# ATOM 43 H14B MOL 1 0.660835 0.569179 0.938901 1.0000 1 H 
#  ZY C14 N2 QUA K15 V0 M0 Q0 
# UISO 0.045129 
#  1.07200 0. 0. 0. 0.185 0.085 0. 0. 0. 0. 
#  
# ATOM 44 H14C MOL 1 0.531779 0.686817 0.941279 1.0000 1 H 
#  ZY C14 N2 QUA K15 V0 M0 Q0 
# UISO 0.041078 
#  1.07200 0. 0. 0. 0.185 0.085 0. 0. 0. 0. 
#  
# ANHAR 0 3 ! number_of_anharmonic_atoms max_order 
# ! 1 ! atom number 
# ! 0.00E+00 0.00E+00 0.00E+00 0.00E+00 0.00E+00 0.00E+00 0.00E+00 0.00E+00 
# ! 0.00E+00 0.00E+00 
#  
#  
# STOP 
; 
_refine_special_details              
;
 Refinement of F^2^ against reflections.
 The threshold expression of F^2^ > 2sigma(F^2^) is
 used for calculating R-factors(gt) and is not
 relevant to the choice of reflections for refinement.
 R-factors based on F^2^ are statistically about twice
 as large as those based on F, and R-factors based on
 ALL data will be even larger.
;
_refine_ls_structure_factor_coef     Fsqd 
_refine_ls_matrix_type                full
_refine_ls_weighting_scheme          sigma
_refine_ls_weighting_details         ?
_atom_sites_solution_primary      direct 
_atom_sites_solution_secondary    difmap 
_atom_sites_solution_hydrogens    geom   
_refine_ls_hydrogen_treatment    refall
_refine_ls_extinction_method        'none'              
_refine_ls_abs_structure_details     ?
_refine_ls_abs_structure_Flack       ?
_refine_ls_number_reflns              5554
_refine_ls_number_parameters           277
_refine_ls_number_restraints             0
# R-factors: R(F)  &  wR2(I) 
_refine_ls_R_factor_all              0.0179
## R_factor_all computed for  I/sigmaI >   0.00
_refine_ls_R_factor_gt               0.0163
_refine_ls_wR_factor_ref             0.0369
_refine_ls_wR_factor_gt              0.0369
_refine_ls_goodness_of_fit_ref       3.610
_refine_ls_restrained_S_all          0.000
_refine_ls_shift/su_max              0.002
_refine_ls_shift/su_mean             0.000

_diffrn_measured_fraction_theta_max     0.999
_diffrn_reflns_theta_full               31.02
_diffrn_measured_fraction_theta_full    0.999
_refine_diff_density_max                ?
_refine_diff_density_min                ?
_refine_diff_density_rms                ?
###  to get diff_density_max min & rms : 
###  run MoPro  : WRIT FOUR   to create FOURier file 
###  run VMoPro : FOUR  FastFourierTransform   to get a 3D grid (Xplor format) on whole unit-cell
###             & GRID  STAT   to get max min rms statistics


loop_
_atom_site_type_symbol      
_atom_site_label            
_atom_site_fract_x          
_atom_site_fract_y          
_atom_site_fract_z          
_atom_site_U_iso_or_equiv   
_atom_site_adp_type         
_atom_site_occupancy        
_atom_site_calc_flag        
_atom_site_refinement_flag_posn  
_atom_site_refinement_flag_adp  
_atom_site_disorder_assembly
_atom_site_disorder_group   
Cl CL1 0.01222(1) 0.90085(1) 0.668035(1) 0.022231(1) Uani 1 d . . . .
Cl CL2 0.47725(1) 0.90908(1) 0.846034(1) 0.020402(1) Uani 1 d . . . .
O  O1 0.13935(5) 0.64948(4) 0.74318(2) 0.02419(3) Uani 1 d . . . .
O  O2 0.38286(5) 0.65865(4) 0.75269(3) 0.02811(3) Uani 1 d . . . .
H  H1A 0.1101(9) 0.5857(10) 0.7200(5) 0.017(2) Uiso 1 d U . . .
H  H1B 0.1065(9) 0.716(1) 0.7249(5) 0.017(2) Uiso 1 d U . . .
H  H2B 0.4106(10) 0.722(1) 0.7757(5) 0.021(2) Uiso 1 d U . . .
H  H2C 0.4128(9) 0.5946(10) 0.7733(5) 0.019(2) Uiso 1 d U . . .
H  H1C 0.256(1) 0.654(1) 0.7484(6) 0.045(3) Uiso 1 d U . . .
N  N1 0.83478(4) 0.84221(4) 0.88250(2) 0.01602(3) Uani 1 d . . . .
N  N2 0.72552(4) 0.75181(4) 0.99268(2) 0.01457(3) Uani 1 d . . . .
C  C1 0.96620(5) 0.79649(4) 0.92480(3) 0.01517(3) Uani 1 d . . . .
C  C2 1.08183(5) 0.81900(5) 0.89673(3) 0.01937(3) Uani 1 d . . . .
C  C3 1.20979(5) 0.77522(5) 0.93749(3) 0.02124(3) Uani 1 d . . . .
C  C4 1.21982(5) 0.70834(5) 1.00573(3) 0.01890(3) Uani 1 d . . . .
C  C5 1.11388(5) 0.61110(5) 1.10619(3) 0.01941(3) Uani 1 d . . . .
C  C6 1.00136(5) 0.58347(5) 1.13597(3) 0.02190(4) Uani 1 d . . . .
C  C7 0.87227(5) 0.62862(5) 1.09752(3) 0.01929(3) Uani 1 d . . . .
C  C8 0.85874(5) 0.69930(4) 1.03009(2) 0.01473(3) Uani 1 d . . . .
C  C9 0.97241(4) 0.72665(4) 0.99568(2) 0.01404(3) Uani 1 d . . . .
C  C10 1.10238(5) 0.68131(4) 1.03582(3) 0.01583(3) Uani 1 d . . . .
C  C11 0.79229(6) 0.76624(6) 0.81010(3) 0.02445(4) Uani 1 d . . . .
C  C12 0.83124(6) 0.99096(5) 0.86937(4) 0.02893(4) Uani 1 d . . . .
C  C13 0.67602(6) 0.86001(5) 1.03861(3) 0.02202(4) Uani 1 d . . . .
C  C14 0.62287(5) 0.64200(5) 0.97238(3) 0.02088(3) Uani 1 d . . . .
H  H2 0.7507(8) 0.8018(8) 0.9376(5) 0.027(2) Uiso 1 d U . . .
H  H2A 1.0730(8) 0.8706(8) 0.8431(5) 0.036(2) Uiso 1 d U . . .
H  H3 1.2963(9) 0.7962(8) 0.9144(5) 0.039(2) Uiso 1 d U . . .
H  H4 1.3152(8) 0.6747(8) 1.0399(4) 0.032(2) Uiso 1 d U . . .
H  H5 1.2147(9) 0.5827(8) 1.1353(5) 0.033(2) Uiso 1 d U . . .
H  H6 1.0096(8) 0.5327(9) 1.1883(5) 0.039(2) Uiso 1 d U . . .
H  H7 0.7846(9) 0.6088(8) 1.1209(5) 0.036(2) Uiso 1 d U . . .
H  H11A 0.7935(9) 0.6592(10) 0.8222(5) 0.050(2) Uiso 1 d U . . .
H  H11B 0.855(1) 0.7878(10) 0.7703(5) 0.057(3) Uiso 1 d U . . .
H  H11C 0.6894(10) 0.7978(9) 0.7837(5) 0.047(2) Uiso 1 d U . . .
H  H12A 0.8619(10) 1.045(1) 0.9232(6) 0.059(3) Uiso 1 d U . . .
H  H12B 0.8956(10) 1.0205(10) 0.8319(6) 0.056(3) Uiso 1 d U . . .
H  H12C 0.7300(10) 1.0179(9) 0.8455(5) 0.048(2) Uiso 1 d U . . .
H  H13A 0.6518(9) 0.8184(9) 1.0876(5) 0.048(2) Uiso 1 d U . . .
H  H13B 0.7494(9) 0.9358(9) 1.0524(5) 0.046(2) Uiso 1 d U . . .
H  H13C 0.5876(9) 0.9031(8) 1.0045(5) 0.042(2) Uiso 1 d U . . .
H  H14A 0.6038(8) 0.5929(9) 1.0207(5) 0.043(2) Uiso 1 d U . . .
H  H14B 0.6608(9) 0.5692(9) 0.9389(5) 0.045(2) Uiso 1 d U . . .
H  H14C 0.5318(9) 0.6868(8) 0.9413(5) 0.041(2) Uiso 1 d U . . .

loop_ 
_atom_site_aniso_label 
_atom_site_aniso_U_11 
_atom_site_aniso_U_22 
_atom_site_aniso_U_33 
_atom_site_aniso_U_12 
_atom_site_aniso_U_13 
_atom_site_aniso_U_23 
CL1 0.02222(6) 0.01903(5) 0.02345(5) 0.00008(4) -0.00012(4) 0.00145(4)  
CL2 0.01912(5) 0.01885(5) 0.02378(5) 0.00122(4) 0.00561(4) 0.00273(4)  
O1 0.0328(2) 0.0171(2) 0.0211(2) 0.0005(1) 0.0017(1) -0.0008(1)  
O2 0.0328(2) 0.0199(2) 0.0290(2) -0.0005(1) -0.00013(17) 0.0028(1)  
N1 0.0156(2) 0.0160(2) 0.0170(2) 0.0012(1) 0.0047(1) 0.0022(1)  
N2 0.0147(2) 0.0142(1) 0.0156(2) -0.0002(1) 0.0050(1) -0.0014(1)  
C1 0.0154(2) 0.0153(2) 0.0158(2) 0.00012(14) 0.0054(1) 0.0013(1)  
C2 0.0174(2) 0.0212(2) 0.0213(2) 0.0007(2) 0.0081(2) 0.0043(2)  
C3 0.0161(2) 0.0232(2) 0.0263(2) 0.0007(2) 0.0088(2) 0.0039(2)  
C4 0.0147(2) 0.0192(2) 0.0234(2) 0.0008(1) 0.0054(2) 0.0011(2)  
C5 0.0192(2) 0.0218(2) 0.0168(2) 0.0027(2) 0.0026(2) 0.0021(1)  
C6 0.0225(2) 0.0271(2) 0.0165(2) 0.0032(2) 0.0049(2) 0.0055(2)  
C7 0.0198(2) 0.0235(2) 0.0158(2) 0.0010(2) 0.0063(2) 0.0034(1)  
C8 0.0164(2) 0.0150(2) 0.0139(2) -0.0008(1) 0.0055(1) -0.0003(1)  
C9 0.0147(2) 0.0137(2) 0.0144(2) -0.0003(1) 0.0044(1) -0.0004(1)  
C10 0.0154(2) 0.0156(2) 0.0167(2) 0.0006(1) 0.0035(2) -0.00011(13)  
C11 0.0222(2) 0.0343(3) 0.0165(2) 0.0033(2) 0.0033(2) -0.0017(2)  
C12 0.0224(2) 0.0183(2) 0.0467(3) 0.0021(2) 0.0082(2) 0.0099(2)  
C13 0.0248(2) 0.0211(2) 0.0212(2) 0.0040(2) 0.0073(2) -0.0035(2)  
C14 0.0192(2) 0.0191(2) 0.0235(2) -0.0033(2) 0.0023(2) 0.0011(2)  

_geom_special_details                
;                                    
;                                    

loop_
_geom_bond_atom_site_label_1         
_geom_bond_atom_site_label_2         
_geom_bond_distance                  
_geom_bond_site_symmetry_2           
_geom_bond_publ_flag                 
O1 H1C 1.17(1) . ? 
O1 H1B 0.770(10) . ? 
O1 H1A 0.776(9) . ? 
O2 H1C 1.26(1) . ? 
O2 H2C 0.759(10) . ? 
O2 H2B 0.77(1) . ? 
N1 C1 1.4584(6) . ? 
N1 C12 1.4775(6) . ? 
N1 C11 1.4823(6) . ? 
N2 C8 1.4685(6) . ? 
N2 C14 1.4875(6) . ? 
N2 C13 1.4897(6) . ? 
N2 H2 1.175(9) . ? 
C1 C9 1.4331(6) . ? 
C1 C2 1.3778(7) . ? 
C2 C3 1.4152(7) . ? 
C2 H2A 1.073(9) . ? 
C3 C4 1.3731(7) . ? 
C3 H3 1.058(9) . ? 
C4 C10 1.4217(7) . ? 
C4 H4 1.082(8) . ? 
C5 C10 1.4206(7) . ? 
C5 C6 1.3749(7) . ? 
C5 H5 1.081(8) . ? 
C6 C7 1.4155(7) . ? 
C6 H6 1.051(9) . ? 
C7 C8 1.3757(6) . ? 
C7 H7 1.070(9) . ? 
C8 C9 1.4322(6) . ? 
C9 C10 1.4327(6) . ? 
C11 H11B 1.07(1) . ? 
C11 H11A 1.072(10) . ? 
C11 H11C 1.094(9) . ? 
C12 H12C 1.058(9) . ? 
C12 H12B 1.06(1) . ? 
C12 H12A 1.09(1) . ? 
C13 H13A 1.040(10) . ? 
C13 H13B 1.043(9) . ? 
C13 H13C 1.062(9) . ? 
C14 H14A 1.042(9) . ? 
C14 H14B 1.053(9) . ? 
C14 H14C 1.068(9) . ? 

loop_
_geom_angle_atom_site_label_1        
_geom_angle_atom_site_label_2        
_geom_angle_atom_site_label_3        
_geom_angle                          
_geom_angle_site_symmetry_1          
_geom_angle_site_symmetry_3          
_geom_angle_publ_flag                
O1 H1C O2 179(1) . . ? 
H1A O1 H1C 110.1(9) . . ? 
H1A O1 H1B 111.5(10) . . ? 
H1B O1 H1C 110.1(9) . . ? 
H2B O2 H1C 108.4(9) . . ? 
H2B O2 H2C 110(1) . . ? 
H2C O2 H1C 107.4(9) . . ? 
N1 C1 C9 118.70(4) . . ? 
N1 C1 C2 120.55(4) . . ? 
N1 C12 H12C 107.5(5) . . ? 
N1 C12 H12B 111.8(6) . . ? 
N1 C12 H12A 110.1(6) . . ? 
N1 C11 H11B 112.3(6) . . ? 
N1 C11 H11A 109.1(5) . . ? 
N1 C11 H11C 108.4(5) . . ? 
N2 C8 C9 118.43(3) . . ? 
N2 C8 C7 119.81(4) . . ? 
N2 C14 H14A 111.6(5) . . ? 
N2 C14 H14B 108.4(5) . . ? 
N2 C14 H14C 108.2(5) . . ? 
N2 C13 H13A 110.4(5) . . ? 
N2 C13 H13B 109.7(5) . . ? 
N2 C13 H13C 107.5(5) . . ? 
C1 N1 C12 112.13(4) . . ? 
C1 N1 C11 111.84(4) . . ? 
C1 C9 C8 125.11(5) . . ? 
C1 C9 C10 117.72(4) . . ? 
C1 C2 C3 120.92(4) . . ? 
C1 C2 H2A 118.6(5) . . ? 
C2 C1 C9 120.74(4) . . ? 
C2 C3 C4 120.01(5) . . ? 
C2 C3 H3 118.5(5) . . ? 
C3 C4 C10 120.62(5) . . ? 
C3 C4 H4 123.1(5) . . ? 
C3 C2 H2A 120.5(5) . . ? 
C4 C10 C9 119.97(5) . . ? 
C4 C10 C5 120.12(5) . . ? 
C4 C3 H3 121.5(5) . . ? 
C5 C10 C9 119.91(5) . . ? 
C5 C6 C7 119.97(6) . . ? 
C5 C6 H6 121.1(5) . . ? 
C6 C5 C10 120.93(5) . . ? 
C6 C5 H5 122.1(5) . . ? 
C6 C7 C8 120.24(5) . . ? 
C6 C7 H7 120.2(5) . . ? 
C7 C8 C9 121.75(5) . . ? 
C7 C6 H6 118.9(5) . . ? 
C8 N2 C14 112.65(4) . . ? 
C8 N2 C13 112.06(4) . . ? 
C8 N2 H2 101.3(4) . . ? 
C8 C9 C10 117.16(4) . . ? 
C8 C7 H7 119.5(5) . . ? 
C10 C5 H5 117.0(5) . . ? 
C10 C4 H4 116.3(5) . . ? 
C11 N1 C12 111.34(4) . . ? 
C13 N2 C14 110.91(4) . . ? 
C13 N2 H2 108.7(4) . . ? 
C14 N2 H2 110.8(4) . . ? 
H11A C11 H11B 110.2(8) . . ? 
H11A C11 H11C 109.6(7) . . ? 
H11B C11 H11C 107.1(8) . . ? 
H12A C12 H12C 108.4(7) . . ? 
H12A C12 H12B 109.1(8) . . ? 
H12B C12 H12C 109.8(8) . . ? 
H13A C13 H13B 110.9(7) . . ? 
H13A C13 H13C 109.2(7) . . ? 
H13B C13 H13C 109.0(7) . . ? 
H14A C14 H14B 108.0(7) . . ? 
H14A C14 H14C 109.9(7) . . ? 
H14B C14 H14C 110.8(7) . . ? 

loop_
_geom_torsion_atom_site_label_1      
_geom_torsion_atom_site_label_2      
_geom_torsion_atom_site_label_3      
_geom_torsion_atom_site_label_4      
_geom_torsion                        
_geom_torsion_site_symmetry_1        
_geom_torsion_site_symmetry_2        
_geom_torsion_site_symmetry_3        
_geom_torsion_site_symmetry_4        
_geom_torsion_publ_flag              
O1 H1C O2 H2C -107.7(10) . . . . ? 
O1 H1C O2 H2B 133(1) . . . . ? 
O2 H1C O1 H1B -76.5(10) . . . . ? 
O2 H1C O1 H1A 46.8(10) . . . . ? 
N1 C1 C9 C8 -1.20(4) . . . . ? 
N1 C1 C9 C10 179.31(4) . . . . ? 
N1 C1 C2 C3 179.87(5) . . . . ? 
N1 C1 C2 H2A -0.13(48) . . . . ? 
N2 C8 C9 C1 -3.17(4) . . . . ? 
N2 C8 C9 C10 176.33(4) . . . . ? 
N2 C8 C7 C6 -176.86(4) . . . . ? 
N2 C8 C7 H7 2.6(4) . . . . ? 
C1 N1 C12 H12C -172.2(7) . . . . ? 
C1 N1 C12 H12B 67.1(5) . . . . ? 
C1 N1 C12 H12A -54.3(5) . . . . ? 
C1 N1 C11 H11B -67.2(5) . . . . ? 
C1 N1 C11 H11A 55.3(5) . . . . ? 
C1 N1 C11 H11C 174.6(6) . . . . ? 
C1 C9 C8 C7 178.40(4) . . . . ? 
C1 C9 C10 C5 -179.75(4) . . . . ? 
C1 C9 C10 C4 1.15(4) . . . . ? 
C1 C2 C3 C4 0.52(4) . . . . ? 
C1 C2 C3 H3 -178.9(7) . . . . ? 
C2 C1 N1 C12 -58.82(4) . . . . ? 
C2 C1 N1 C11 67.07(4) . . . . ? 
C2 C1 C9 C8 179.39(4) . . . . ? 
C2 C1 C9 C10 -0.10(4) . . . . ? 
C2 C3 C4 C10 0.54(4) . . . . ? 
C2 C3 C4 H4 -178.6(6) . . . . ? 
C3 C4 C10 C9 -1.38(4) . . . . ? 
C3 C4 C10 C5 179.51(5) . . . . ? 
C3 C2 C1 C9 -0.73(4) . . . . ? 
C4 C10 C9 C8 -178.39(4) . . . . ? 
C4 C10 C5 C6 -179.67(6) . . . . ? 
C4 C10 C5 H5 1.5(4) . . . . ? 
C4 C3 C2 H2A -179.5(7) . . . . ? 
C5 C10 C9 C8 0.72(4) . . . . ? 
C5 C10 C4 H4 -1.3(4) . . . . ? 
C5 C6 C7 C8 0.47(4) . . . . ? 
C5 C6 C7 H7 -179.0(7) . . . . ? 
C6 C5 C10 C9 1.23(4) . . . . ? 
C6 C7 C8 C9 1.55(4) . . . . ? 
C7 C8 N2 C14 -59.94(4) . . . . ? 
C7 C8 N2 C13 65.95(4) . . . . ? 
C7 C8 N2 H2 -178.4(4) . . . . ? 
C7 C8 C9 C10 -2.10(4) . . . . ? 
C7 C6 C5 C10 -1.85(5) . . . . ? 
C7 C6 C5 H5 176.9(6) . . . . ? 
C8 N2 C14 H14A 63.9(5) . . . . ? 
C8 N2 C14 H14B -54.9(5) . . . . ? 
C8 N2 C14 H14C -175.1(6) . . . . ? 
C8 N2 C13 H13A -69.5(5) . . . . ? 
C8 N2 C13 H13B 53.0(5) . . . . ? 
C8 N2 C13 H13C 171.5(6) . . . . ? 
C8 C7 C6 H6 177.9(7) . . . . ? 
C9 C8 N2 C14 121.59(4) . . . . ? 
C9 C8 N2 C13 -112.51(4) . . . . ? 
C9 C8 N2 H2 3.2(4) . . . . ? 
C9 C8 C7 H7 -179.0(7) . . . . ? 
C9 C1 N1 C12 121.76(5) . . . . ? 
C9 C1 N1 C11 -112.34(4) . . . . ? 
C9 C1 C2 H2A 179.3(7) . . . . ? 
C9 C10 C5 H5 -177.6(6) . . . . ? 
C9 C10 C4 H4 177.8(6) . . . . ? 
C10 C5 C6 H6 -179.2(7) . . . . ? 
C10 C4 C3 H3 179.9(7) . . . . ? 
C11 N1 C12 H12C 61.6(5) . . . . ? 
C11 N1 C12 H12B -59.0(5) . . . . ? 
C11 N1 C12 H12A 179.5(8) . . . . ? 
C12 N1 C11 H11B 59.1(6) . . . . ? 
C12 N1 C11 H11A -178.4(7) . . . . ? 
C12 N1 C11 H11C -59.1(5) . . . . ? 
C13 N2 C14 H14A -62.6(5) . . . . ? 
C13 N2 C14 H14B 178.6(7) . . . . ? 
C13 N2 C14 H14C 58.4(5) . . . . ? 
C14 N2 C13 H13A 57.3(5) . . . . ? 
C14 N2 C13 H13B 179.8(7) . . . . ? 
C14 N2 C13 H13C -61.7(5) . . . . ? 
H2 N2 C14 H14A 176.6(9) . . . . ? 
H2 N2 C14 H14B 57.8(7) . . . . ? 
H2 N2 C14 H14C -62.4(6) . . . . ? 
H2 N2 C13 H13A 179.4(9) . . . . ? 
H2 N2 C13 H13B -58.1(7) . . . . ? 
H2 N2 C13 H13C 60.3(7) . . . . ? 
H2A C2 C3 H3 1.1(7) . . . . ? 
H3 C3 C4 H4 0.8(7) . . . . ? 
H5 C5 C6 H6 -0.47(73) . . . . ? 
H6 C6 C7 H7 -1.6(7) . . . . ? 

loop_
_geom_hbond_atom_site_label_D        
_geom_hbond_atom_site_label_H        
_geom_hbond_atom_site_label_A        
_geom_hbond_distance_DH              
_geom_hbond_distance_HA              
_geom_hbond_distance_DA              
_geom_hbond_angle_DHA                
_geom_hbond_site_symmetry_A          
O1 H1A CL2 0.776(9) 2.181(10) 2.9567(4) 178(1)  2_546   
O2 H2C CL1 0.759(10) 2.230(10) 2.9879(4) 176(1)  2_546   
C14 H14B CL1 1.053(9) 2.845(8) 3.5212(5) 122.2(6)  2_546   
O1 H1B CL1 0.770(10) 2.204(10) 2.9735(4) 178(1)  1_555   
O2 H2B CL2 0.77(1) 2.25(1) 3.0160(4) 176(1)  1_555   
O1 H1C O2 1.17(1) 1.26(1) 2.4289(7) 179(1)  1_555   
N2 H2 CL2 1.175(9) 3.095(8) 3.5913(4) 105.4(5)  1_555   
N2 H2 N1 1.175(9) 1.479(9) 2.6028(6) 157.3(6)  1_555   
N2 H2 C1 1.175(9) 2.231(9) 2.9586(6) 117.2(4)  1_555   
N2 H2 C11 1.175(9) 2.429(9) 3.4729(7) 146.9(6)  1_555   
N2 H2 C12 1.175(9) 2.449(9) 3.5316(7) 152.3(6)  1_555   
C14 H14A C7 1.042(9) 2.801(8) 3.0157(7) 91.6(5)  1_555   
C14 H14C CL2 1.068(9) 2.755(8) 3.5784(5) 133.8(7)  1_555   

loop_
_publ_author_name      
_publ_author_address   
,'?'  
; ? 
;  

_publ_requested_journal          '?' 
_publ_contact_author                ? 
_publ_contact_author_phone        '?' 
_publ_contact_author_fax          '?' 
_publ_contact_author_email        '?' 
_publ_section_title 
;  
 ?  
;  
_publ_section_comment  
;  
 ?  
;  
_publ_section_references 
;  
 ?  
;  
