# Supplementary material for: Yes, one can obtain better quality structures from routine X-ray data collection
Source: IUCrJ. 2016 Jan 1;3(Pt 1):61–70. doi: 10.1107/S2052252515020941 (PMC4704080; doi:10.1107/S2052252515020941)
Supplement: Supplementary file 3 [file m-03-00061-sup3.zip › X-ray/DMAN_TAAM/DMAN_TAAM_64.cif]

data_I  
_audit_creation_method             'MoPro12'     
_chemical_name_systematic            ? 
_chemical_name_common                ? 
_chemical_formula_moiety             'C14 H24 N2 O2 Cl2'
_chemical_formula_sum                'C14 H24 N2 O2 Cl2'
_chemical_formula_weight             323.246
_chemical_absolute_configuration     '-'

_symmetry_cell_setting               monoclinic   
_symmetry_space_group_name_H-M       'P ?'
_symmetry_space_group_name_Hall      'P ?'

loop_
_atom_type_symbol                      
_atom_type_description                 
_atom_type_scat_dispersion_real        
_atom_type_scat_dispersion_imag        
_atom_type_scat_source                 
 'C' 'C'    0.0033   0.0016
'Su & Coppens. Acta. Cryst. (1997) A53, 749-762. '                    
 'H' 'H'    0.0000   0.0000
'Su & Coppens. Acta. Cryst. (1997) A53, 749-762. '                    
 'N' 'N'    0.0061   0.0033
'Su & Coppens. Acta. Cryst. (1997) A53, 749-762. '                    
 'O' 'O'    0.0106   0.0060
'Su & Coppens. Acta. Cryst. (1997) A53, 749-762. '                    
 'Cl' 'Cl'    0.1484   0.1585
'Su & Coppens. Acta. Cryst. (1997) A53, 749-762. '                    

loop_
_symmetry_equiv_pos_as_xyz           
'x, y, z'
'-x+1/2, y+1/2, -z+1/2'
'-x, -y, -z'
'x-1/2, -y-1/2, z-1/2'
_cell_length_a                10.085 
_cell_length_b                9.811 
_cell_length_c                17.915 
_cell_angle_alpha             90.00 
_cell_angle_beta              101.64 
_cell_angle_gamma             90.00 
_cell_volume                   1736.1 
_cell_formula_units_Z                4
_cell_measurement_temperature        ?
_cell_measurement_reflns_used        ?
_cell_measurement_theta_min          ?
_cell_measurement_theta_max          ?
_exptl_crystal_description           ? 
_exptl_crystal_colour                ? 
_exptl_crystal_size_max              ? 
_exptl_crystal_size_mid              ? 
_exptl_crystal_size_min              ? 
_exptl_crystal_density_meas          ? 
_exptl_crystal_density_diffrn       1.237
_exptl_crystal_density_method       'not measured' 
_exptl_crystal_F_000                 688
_exptl_absorpt_process_details       ?  
_exptl_absorpt_coefficient_mu        ?  
_exptl_absorpt_correction_type       ?  
_exptl_absorpt_correction_T_min      ?  
_exptl_absorpt_correction_T_max      ?  
_exptl_special_details               
;
?
;
_diffrn_ambient_temperature          ?  
_diffrn_radiation_wavelength        0.71073
_diffrn_radiation_type              MoK\a 
_diffrn_radiation_source          'fine-focus sealed tube' 
_diffrn_radiation_monochromator      ? 
_diffrn_measurement_device_type      ? 
_diffrn_measurement_method           ? 
_diffrn_detector_area_resol_mean     ? 
_diffrn_standards_number             ? 
_diffrn_standards_interval_count     ? 
_diffrn_standards_interval_time      ? 
_diffrn_standards_decay_%            ? 
_diffrn_reflns_number                ? 
_diffrn_reflns_av_R_equivalents      ? 
_diffrn_reflns_av_sigmaI/netI        0.00853
_diffrn_reflns_limit_h_min         -15
_diffrn_reflns_limit_h_max          14
_diffrn_reflns_limit_k_min           0
_diffrn_reflns_limit_k_max          14
_diffrn_reflns_limit_l_min           0
_diffrn_reflns_limit_l_max          26
_diffrn_reflns_theta_min            2.15
_diffrn_reflns_theta_max           32.02
_reflns_number_total                  6031
_reflns_number_gt                     5672
_reflns_threshold_expression         >2.0sigma(I)
_computing_data_collection           ? 
_computing_cell_refinement           ? 
_computing_data_reduction            ? 
_computing_structure_solution        ? 
_computing_structure_refinement      'MoPro (J. Appl. Cryst. 2005, 38, 38-54)'
_computing_molecular_graphics        ? 
_computing_publication_material      ? 
_iucr_refine_instructions_details  
; 
# ! MoPro 12.6 30/09/2015 12:47:03 C:\Users\user\Desktop\Praca_z_ANIA\TAAM_DMAN_Frag\Nowy\DMAN_TAAM_64\mopro_lsdb_dman_frag_01.par 
# ! reflections hkl file : C:\Users\user\Desktop\Praca_z_ANIA\TAAM_DMAN_Frag\Nowy\DMAN_TAAM_64\sortav_freeformat.hkl refin. vs. F^2 
# ! atomic table file : C:\Users\user\Desktop\Programy_Krys\MoPro\MoProSuite\LibMoPro\mopro.tab 
# ! wave functions file : C:\Users\user\Desktop\Programy_Krys\MoPro\MoProSuite\LibMoPro\WAVEF_Su_Coppens_relativistic 
# ! RF factor = 1.822 % RI factor = 2.513% 
# ! wR2F factor = 1.892 % wR2I factor = 3.690% 
# ! g.o.f.(F**2) = 3.634 Nvar= 277 Nref= 6031 Nfree= 0 0.05<sinT/l< 0.75 
#  
# WSIG 1.00000 ! weighting scheme 
#  ! SPACE GROUP P ? 
#  
# CELL 10.0850 9.8110 17.9150 90.0000 101.6390 90.0000 0.71073 
# ZERR 0.0000 0.0000 0.0000 0.0000 0.0000 0.0000 
#  
# SYMM 2 P CENTRO 
#  X , Y, Z 
#  1/2-X , 1/2+Y, 1/2-Z 
#  
# SCALE 1 0.190104 
#  
# FMULT 1.00000 
#  
# UOVER 0.00000 0.00000 0.00000 0.00000 0.00000 0.00000 ANI 
#  
# SOLVT 0.00000 50.00000 
#  
# EXTIN 0.00000 GAUSSIAN ISOT TYP1 ! G*10^4 
#  
#  
# DUMMY 5 
# DUMY 0.10452 0.64858 0.72020 D1 0 ! atom # 45 
# DUMY 0.41490 0.65697 0.77681 D2 0 ! atom # 46 
# DUMY 0.81192 0.87871 0.83979 D3 0 ! atom # 47 
# DUMY 1.09203 0.75114 0.96610 D4 0 ! atom # 48 
# DUMY 0.98695 0.65519 1.06684 D5 0 ! atom # 49 
#  
# KAPPA 15 
#  1.000000 1.000000 ! # 1 1 MOL CL1 2x 
#  1.000000 1.000000 ! # 2 1 MOL O1 2x 
#  1.000000 1.000000 ! # 3 1 MOL H1A 4x 
#  1.000000 1.000000 ! # 4 1 MOL H1C 1x 
#  0.993000 1.056000 ! # 5 1 MOL N1 1x 
#  1.000000 1.000000 ! # 6 1 MOL N2 1x 
#  0.998000 0.872000 ! # 7 1 MOL C1 1x 
#  1.004000 0.909000 ! # 8 1 MOL C2 6x 
#  1.004000 0.917000 ! # 9 1 MOL C8 1x 
#  1.004000 0.903000 ! # 10 1 MOL C9 2x 
#  1.022000 0.929000 ! # 11 1 MOL C11 2x 
#  1.026000 0.973000 ! # 12 1 MOL C13 2x 
#  1.167000 1.248000 ! # 13 1 MOL H2 1x 
#  1.110000 1.158000 ! # 14 1 MOL H2A 6x 
#  1.094000 1.156000 ! # 15 1 MOL H11A 12x 
#  
# ATOMS 44 
#  
# ATOM 1 CL1 MOL 1 0.012224 0.900840 0.668031 1.0000 1 Cl 
#  XY H1B O1 HEX K1 V0 M0 Q0 
# UANI 0.022197 0.019007 0.023407 0.000072 -.000118 0.001469 
#  8.00000 0. 0. 0. 0. 0. 0. 0. 0. 0. 
#  0. 0. 0. 0. 0. 0. 0. 
#  0. 0. 0. 0. 0. 0. 0. 0. 0. 
#  
# ATOM 2 CL2 MOL 1 0.477250 0.909077 0.846036 1.0000 1 Cl 
#  XY H2B H14C HEX K1 V0 M0 Q0 
# UANI 0.019093 0.018836 0.023722 0.001219 0.005615 0.002737 
#  8.00000 0. 0. 0. 0. 0. 0. 0. 0. 0. 
#  0. 0. 0. 0. 0. 0. 0. 
#  0. 0. 0. 0. 0. 0. 0. 0. 0. 
#  
# ATOM 3 O1 MOL 1 0.139345 0.649475 0.743172 1.0000 1 O 
#  XY D1 H1C HEX K2 V0 M0 Q0 
# UANI 0.032767 0.017188 0.020994 0.000412 0.001772 -.000779 
#  5.99564 0. 0. 0. 0. 0. 0. 0. 0. 0. 
#  0. 0. 0. 0. 0. 0. 0. 
#  0. 0. 0. 0. 0. 0. 0. 0. 0. 
#  
# ATOM 4 O2 MOL 1 0.382879 0.658668 0.752701 1.0000 1 O 
#  XY D2 H1C HEX K2 V0 M0 Q0 
# UANI 0.032727 0.019935 0.028891 -.000524 -.000061 0.002756 
#  5.99564 0. 0. 0. 0. 0. 0. 0. 0. 0. 
#  0. 0. 0. 0. 0. 0. 0. 
#  0. 0. 0. 0. 0. 0. 0. 0. 0. 
#  
# ATOM 5 H1A MOL 1 0.110041 0.585554 0.719961 1.0000 1 H 
#  ZY O1 H1B QUA K3 V0 M0 Q0 
# UISO 0.017124 
#  0.99564 0. 0. 0. 0. 0. 0. 0. 0. 0. 
#  
# ATOM 6 H1B MOL 1 0.106422 0.715748 0.724887 1.0000 1 H 
#  ZY O1 H1A QUA K3 V0 M0 Q0 
# UISO 0.017262 
#  0.99564 0. 0. 0. 0. 0. 0. 0. 0. 0. 
#  
# ATOM 7 H2B MOL 1 0.410738 0.722755 0.775810 1.0000 1 H 
#  ZY O2 H2C QUA K3 V0 M0 Q0 
# UISO 0.021795 
#  0.99564 0. 0. 0. 0. 0. 0. 0. 0. 0. 
#  
# ATOM 8 H2C MOL 1 0.412807 0.594467 0.773277 1.0000 1 H 
#  ZY O2 H2B QUA K3 V0 M0 Q0 
# UISO 0.018720 
#  0.99564 0. 0. 0. 0. 0. 0. 0. 0. 0. 
#  
# ATOM 9 H1C MOL 1 0.256348 0.654087 0.748407 1.0000 1 H 
#  ZX O1 H2B QUA K4 V0 M0 Q0 
# UISO 0.044471 
#  0.99564 0. 0. 0. 0. 0. 0. 0. 0. 0. 
#  
# ATOM 10 N1 MOL 1 0.834802 0.842201 0.882494 1.0000 1 N 
#  XY D3 C1 HEX K5 V0 M0 Q0 
# UANI 0.015713 0.015902 0.016882 0.001222 0.004751 0.002174 
#  5.00387 0. -.016 -.038 0. -.047 0. 0. -.065 0.040 
#  0. 0.112 -.018 0. 0. 0. 0.028 
#  0. 0. 0. 0.018 0.011 0. 0. 0. 0. 
#  
# ATOM 11 N2 MOL 1 0.725517 0.751803 0.992689 1.0000 1 N 
#  XY C8 H2 HEX K6 V0 M0 Q0 
# UANI 0.014639 0.014172 0.015492 -.000252 0.005036 -.001435 
#  4.99564 0. 0. 0. 0. 0. 0. 0. 0. 0. 
#  0. 0. 0. 0. 0. 0. 0. 
#  0. 0. 0. 0. 0. 0. 0. 0. 0. 
#  
# ATOM 12 C1 MOL 1 0.966204 0.796470 0.924805 1.0000 1 C 
#  XY D4 C2 HEX K7 V0 M0 Q0 
# UANI 0.015428 0.015252 0.015740 0.000110 0.005395 0.001315 
#  4.05792 0. 0.082 0. 0. -.187 0. 0. -.074 0. 
#  0. 0.041 0. 0. 0. -.338 0. 
#  0.028 0. 0. -.018 0. 0. 0. 0.028 0. 
#  
# ATOM 13 C2 MOL 1 1.081833 0.818991 0.896737 1.0000 1 C 
#  XY D4 C1 HEX K8 V0 M0 Q0 
# UANI 0.017260 0.021186 0.021286 0.000705 0.008137 0.004243 
#  3.88564 0. 0.056 0. 0. -.180 0. 0. -.029 0. 
#  0. 0.030 0. 0. 0. -.264 0. 
#  0.020 0. 0. -.019 0. 0. 0. 0. 0. 
#  
# ATOM 14 C3 MOL 1 1.209780 0.775227 0.937489 1.0000 1 C 
#  XY D4 C4 HEX K8 V0 M0 Q0 
# UANI 0.016004 0.023194 0.026244 0.000691 0.008807 0.004002 
#  3.88564 0. 0.056 0. 0. -.180 0. 0. -.029 0. 
#  0. 0.030 0. 0. 0. -.264 0. 
#  0.020 0. 0. -.019 0. 0. 0. 0. 0. 
#  
# ATOM 15 C4 MOL 1 1.219810 0.708332 1.005733 1.0000 1 C 
#  XY D4 C3 HEX K8 V0 M0 Q0 
# UANI 0.014699 0.019239 0.023307 0.000781 0.005297 0.001102 
#  3.88564 0. 0.056 0. 0. -.180 0. 0. -.029 0. 
#  0. 0.030 0. 0. 0. -.264 0. 
#  0.020 0. 0. -.019 0. 0. 0. 0. 0. 
#  
# ATOM 16 C5 MOL 1 1.113876 0.611090 1.106194 1.0000 1 C 
#  XY D5 C6 HEX K8 V0 M0 Q0 
# UANI 0.019091 0.021814 0.016802 0.002652 0.002590 0.002125 
#  3.88564 0. 0.056 0. 0. -.180 0. 0. -.029 0. 
#  0. 0.030 0. 0. 0. -.264 0. 
#  0.020 0. 0. -.019 0. 0. 0. 0. 0. 
#  
# ATOM 17 C6 MOL 1 1.001356 0.583467 1.135975 1.0000 1 C 
#  XY D5 C5 HEX K8 V0 M0 Q0 
# UANI 0.022383 0.027155 0.016529 0.003116 0.004935 0.005549 
#  3.88564 0. 0.056 0. 0. -.180 0. 0. -.029 0. 
#  0. 0.030 0. 0. 0. -.264 0. 
#  0.020 0. 0. -.019 0. 0. 0. 0. 0. 
#  
# ATOM 18 C7 MOL 1 0.872283 0.628618 1.097522 1.0000 1 C 
#  XY D5 C8 HEX K8 V0 M0 Q0 
# UANI 0.019687 0.023475 0.015709 0.000960 0.006271 0.003448 
#  3.88564 0. 0.056 0. 0. -.180 0. 0. -.029 0. 
#  0. 0.030 0. 0. 0. -.264 0. 
#  0.020 0. 0. -.019 0. 0. 0. 0. 0. 
#  
# ATOM 19 C8 MOL 1 0.858745 0.699301 1.030090 1.0000 1 C 
#  XY D5 C7 HEX K9 V0 M0 Q0 
# UANI 0.016276 0.015016 0.013806 -.000730 0.005466 -.000240 
#  3.91159 0. 0.172 0. 0. -.063 0. 0. -.173 0. 
#  0. 0.031 0. 0. 0. -.249 0. 
#  0. 0. 0. -.020 0. 0. 0. 0.013 0. 
#  
# ATOM 20 C9 MOL 1 0.972420 0.726648 0.995678 1.0000 1 C 
#  XY C10 C8 HEX K10 V0 M0 Q0 
# UANI 0.014557 0.013645 0.014322 -.000273 0.004329 -.000340 
#  3.95815 0. 0. 0. 0. -.170 0. 0. 0. 0. 
#  0. 0. 0.011 0. 0. 0.279 0. 
#  0.012 0. 0. 0. -.012 0. 0. 0.008 0. 
#  
# ATOM 21 C10 MOL 1 1.102381 0.681317 1.035825 1.0000 1 C 
#  XY C9 C5 HEX K10 V0 M0 Q0 
# UANI 0.015303 0.015513 0.016626 0.000566 0.003419 -.000110 
#  3.95815 0. 0. 0. 0. -.170 0. 0. 0. 0. 
#  0. 0. 0.011 0. 0. 0.279 0. 
#  0.012 0. 0. 0. -.012 0. 0. 0.008 0. 
#  
# ATOM 22 C11 MOL 1 0.792296 0.766248 0.810103 1.0000 1 C 
#  ZX N1 H11C HEX K11 V0 M0 Q0 
# UANI 0.022148 0.034333 0.016476 0.003288 0.003393 -.001724 
#  3.58938 0. 0. 0. -.025 -.086 0. 0. 0. 0. 
#  0.271 0. 0. 0. 0. 0.203 0. 
#  0.080 0. 0. 0. 0. -.086 0. 0. 0. 
#  
# ATOM 23 C12 MOL 1 0.831251 0.990955 0.869371 1.0000 1 C 
#  ZX N1 H12C HEX K11 V0 M0 Q0 
# UANI 0.022344 0.018202 0.046689 0.002116 0.008345 0.009872 
#  3.58938 0. 0. 0. -.025 -.086 0. 0. 0. 0. 
#  0.271 0. 0. 0. 0. 0.203 0. 
#  0.080 0. 0. 0. 0. -.086 0. 0. 0. 
#  
# ATOM 24 C13 MOL 1 0.676006 0.859999 1.038613 1.0000 1 C 
#  ZX N2 H13A HEX K12 V0 M0 Q0 
# UANI 0.024866 0.021100 0.021142 0.004156 0.007232 -.003610 
#  3.45712 0. 0. 0. -.064 -.151 0. 0. 0. 0. 
#  0.210 0. 0. 0. 0. 0.183 0. 
#  0.070 0. 0. 0. 0. -.066 0. 0. 0. 
#  
# ATOM 25 C14 MOL 1 0.622864 0.642000 0.972384 1.0000 1 C 
#  ZX N2 H14C HEX K12 V0 M0 Q0 
# UANI 0.019150 0.018951 0.023475 -.003342 0.002294 0.001094 
#  3.45712 0. 0. 0. -.064 -.151 0. 0. 0. 0. 
#  0.210 0. 0. 0. 0. 0.183 0. 
#  0.070 0. 0. 0. 0. -.066 0. 0. 0. 
#  
# ATOM 26 H2 MOL 1 0.750773 0.801734 0.937620 1.0000 1 H 
#  ZY N2 C8 QUA K13 V0 M0 Q0 
# UISO 0.026986 
#  0.79859 0. 0. 0. 0.157 0.069 0. 0. 0. 0. 
#  
# ATOM 27 H2A MOL 1 1.073002 0.870542 0.843095 1.0000 1 H 
#  ZY C2 C1 QUA K14 V0 M0 Q0 
# UISO 0.036250 
#  1.01264 0. 0. 0. 0.182 0.086 0. 0. 0. 0. 
#  
# ATOM 28 H3 MOL 1 1.296144 0.796158 0.914446 1.0000 1 H 
#  ZY C3 C4 QUA K14 V0 M0 Q0 
# UISO 0.038915 
#  1.01264 0. 0. 0. 0.182 0.086 0. 0. 0. 0. 
#  
# ATOM 29 H4 MOL 1 1.315201 0.674650 1.039848 1.0000 1 H 
#  ZY C4 C3 QUA K14 V0 M0 Q0 
# UISO 0.031785 
#  1.01264 0. 0. 0. 0.182 0.086 0. 0. 0. 0. 
#  
# ATOM 30 H5 MOL 1 1.214678 0.582694 1.135322 1.0000 1 H 
#  ZY C5 C6 QUA K14 V0 M0 Q0 
# UISO 0.033230 
#  1.01264 0. 0. 0. 0.182 0.086 0. 0. 0. 0. 
#  
# ATOM 31 H6 MOL 1 1.009647 0.532699 1.188349 1.0000 1 H 
#  ZY C6 C5 QUA K14 V0 M0 Q0 
# UISO 0.038425 
#  1.01264 0. 0. 0. 0.182 0.086 0. 0. 0. 0. 
#  
# ATOM 32 H7 MOL 1 0.784711 0.608747 1.120912 1.0000 1 H 
#  ZY C7 C8 QUA K14 V0 M0 Q0 
# UISO 0.035806 
#  1.01264 0. 0. 0. 0.182 0.086 0. 0. 0. 0. 
#  
# ATOM 33 H11A MOL 1 0.793477 0.659159 0.822151 1.0000 1 H 
#  ZY C11 N1 QUA K15 V0 M0 Q0 
# UISO 0.049799 
#  1.07200 0. 0. 0. 0.185 0.085 0. 0. 0. 0. 
#  
# ATOM 34 H11B MOL 1 0.854935 0.787649 0.770316 1.0000 1 H 
#  ZY C11 N1 QUA K15 V0 M0 Q0 
# UISO 0.056897 
#  1.07200 0. 0. 0. 0.185 0.085 0. 0. 0. 0. 
#  
# ATOM 35 H11C MOL 1 0.689444 0.797800 0.783723 1.0000 1 H 
#  ZY C11 N1 QUA K15 V0 M0 Q0 
# UISO 0.046381 
#  1.07200 0. 0. 0. 0.185 0.085 0. 0. 0. 0. 
#  
# ATOM 36 H12A MOL 1 0.861871 1.044761 0.923217 1.0000 1 H 
#  ZY C12 N1 QUA K15 V0 M0 Q0 
# UISO 0.058733 
#  1.07200 0. 0. 0. 0.185 0.085 0. 0. 0. 0. 
#  
# ATOM 37 H12B MOL 1 0.895494 1.020410 0.831917 1.0000 1 H 
#  ZY C12 N1 QUA K15 V0 M0 Q0 
# UISO 0.056269 
#  1.07200 0. 0. 0. 0.185 0.085 0. 0. 0. 0. 
#  
# ATOM 38 H12C MOL 1 0.730006 1.017874 0.845500 1.0000 1 H 
#  ZY C12 N1 QUA K15 V0 M0 Q0 
# UISO 0.047653 
#  1.07200 0. 0. 0. 0.185 0.085 0. 0. 0. 0. 
#  
# ATOM 39 H13A MOL 1 0.651863 0.818548 1.087619 1.0000 1 H 
#  ZY C13 N2 QUA K15 V0 M0 Q0 
# UISO 0.047489 
#  1.07200 0. 0. 0. 0.185 0.085 0. 0. 0. 0. 
#  
# ATOM 40 H13B MOL 1 0.749408 0.935762 1.052413 1.0000 1 H 
#  ZY C13 N2 QUA K15 V0 M0 Q0 
# UISO 0.046454 
#  1.07200 0. 0. 0. 0.185 0.085 0. 0. 0. 0. 
#  
# ATOM 41 H13C MOL 1 0.587610 0.903151 1.004444 1.0000 1 H 
#  ZY C13 N2 QUA K15 V0 M0 Q0 
# UISO 0.041967 
#  1.07200 0. 0. 0. 0.185 0.085 0. 0. 0. 0. 
#  
# ATOM 42 H14A MOL 1 0.603746 0.592855 1.020694 1.0000 1 H 
#  ZY C14 N2 QUA K15 V0 M0 Q0 
# UISO 0.042609 
#  1.07200 0. 0. 0. 0.185 0.085 0. 0. 0. 0. 
#  
# ATOM 43 H14B MOL 1 0.660792 0.569240 0.938910 1.0000 1 H 
#  ZY C14 N2 QUA K15 V0 M0 Q0 
# UISO 0.044862 
#  1.07200 0. 0. 0. 0.185 0.085 0. 0. 0. 0. 
#  
# ATOM 44 H14C MOL 1 0.531739 0.686850 0.941251 1.0000 1 H 
#  ZY C14 N2 QUA K15 V0 M0 Q0 
# UISO 0.041080 
#  1.07200 0. 0. 0. 0.185 0.085 0. 0. 0. 0. 
#  
# ANHAR 0 3 ! number_of_anharmonic_atoms max_order 
# ! 1 ! atom number 
# ! 0.00E+00 0.00E+00 0.00E+00 0.00E+00 0.00E+00 0.00E+00 0.00E+00 0.00E+00 
# ! 0.00E+00 0.00E+00 
#  
#  
# STOP 
; 
_refine_special_details              
;
 Refinement of F^2^ against reflections.
 The threshold expression of F^2^ > 2sigma(F^2^) is
 used for calculating R-factors(gt) and is not
 relevant to the choice of reflections for refinement.
 R-factors based on F^2^ are statistically about twice
 as large as those based on F, and R-factors based on
 ALL data will be even larger.
;
_refine_ls_structure_factor_coef     Fsqd 
_refine_ls_matrix_type                full
_refine_ls_weighting_scheme          sigma
_refine_ls_weighting_details         ?
_atom_sites_solution_primary      direct 
_atom_sites_solution_secondary    difmap 
_atom_sites_solution_hydrogens    geom   
_refine_ls_hydrogen_treatment    refall
_refine_ls_extinction_method        'none'              
_refine_ls_abs_structure_details     ?
_refine_ls_abs_structure_Flack       ?
_refine_ls_number_reflns              6031
_refine_ls_number_parameters           277
_refine_ls_number_restraints             0
# R-factors: R(F)  &  wR2(I) 
_refine_ls_R_factor_all              0.0182
## R_factor_all computed for  I/sigmaI >   0.00
_refine_ls_R_factor_gt               0.0165
_refine_ls_wR_factor_ref             0.0369
_refine_ls_wR_factor_gt              0.0368
_refine_ls_goodness_of_fit_ref       3.543
_refine_ls_restrained_S_all          0.000
_refine_ls_shift/su_max              0.005
_refine_ls_shift/su_mean             0.000

_diffrn_measured_fraction_theta_max     0.999
_diffrn_reflns_theta_full               32.02
_diffrn_measured_fraction_theta_full    0.999
_refine_diff_density_max                ?
_refine_diff_density_min                ?
_refine_diff_density_rms                ?
###  to get diff_density_max min & rms : 
###  run MoPro  : WRIT FOUR   to create FOURier file 
###  run VMoPro : FOUR  FastFourierTransform   to get a 3D grid (Xplor format) on whole unit-cell
###             & GRID  STAT   to get max min rms statistics


loop_
_atom_site_type_symbol      
_atom_site_label            
_atom_site_fract_x          
_atom_site_fract_y          
_atom_site_fract_z          
_atom_site_U_iso_or_equiv   
_atom_site_adp_type         
_atom_site_occupancy        
_atom_site_calc_flag        
_atom_site_refinement_flag_posn  
_atom_site_refinement_flag_adp  
_atom_site_disorder_assembly
_atom_site_disorder_group   
Cl CL1 0.01222(1) 0.90084(1) 0.668031(1) 0.022198(1) Uani 1 d . . . .
Cl CL2 0.47725(1) 0.90908(1) 0.846036(1) 0.020369(1) Uani 1 d . . . .
O  O1 0.13935(4) 0.64947(4) 0.74317(2) 0.02416(3) Uani 1 d . . . .
O  O2 0.38288(4) 0.65867(4) 0.75270(2) 0.02806(3) Uani 1 d . . . .
H  H1A 0.1100(9) 0.5856(9) 0.7200(5) 0.017(2) Uiso 1 d U . . .
H  H1B 0.1064(9) 0.7157(10) 0.7249(5) 0.017(2) Uiso 1 d U . . .
H  H2B 0.4107(9) 0.723(1) 0.7758(5) 0.022(2) Uiso 1 d U . . .
H  H2C 0.4128(9) 0.5945(10) 0.7733(5) 0.019(2) Uiso 1 d U . . .
H  H1C 0.256(1) 0.654(1) 0.7484(6) 0.044(3) Uiso 1 d U . . .
N  N1 0.83480(4) 0.84220(4) 0.88249(2) 0.01596(3) Uani 1 d . . . .
N  N2 0.72552(4) 0.75180(3) 0.99269(2) 0.01449(2) Uani 1 d . . . .
C  C1 0.96620(4) 0.79647(4) 0.92481(2) 0.01516(3) Uani 1 d . . . .
C  C2 1.08183(5) 0.81899(5) 0.89674(3) 0.01932(3) Uani 1 d . . . .
C  C3 1.20978(5) 0.77523(5) 0.93749(3) 0.02118(3) Uani 1 d . . . .
C  C4 1.21981(5) 0.70833(4) 1.00573(3) 0.01888(3) Uani 1 d . . . .
C  C5 1.11388(5) 0.61109(5) 1.10619(3) 0.01938(3) Uani 1 d . . . .
C  C6 1.00136(5) 0.58347(5) 1.13598(3) 0.02188(3) Uani 1 d . . . .
C  C7 0.87228(5) 0.62862(5) 1.09752(3) 0.01925(3) Uani 1 d . . . .
C  C8 0.85875(4) 0.69930(4) 1.03009(2) 0.01469(3) Uani 1 d . . . .
C  C9 0.97242(4) 0.72665(4) 0.99568(2) 0.01398(3) Uani 1 d . . . .
C  C10 1.10238(4) 0.68132(4) 1.03582(2) 0.01579(3) Uani 1 d . . . .
C  C11 0.79230(5) 0.76625(6) 0.81010(3) 0.02439(4) Uani 1 d . . . .
C  C12 0.83125(6) 0.99096(5) 0.86937(4) 0.02888(4) Uani 1 d . . . .
C  C13 0.67601(5) 0.86000(5) 1.03861(3) 0.02201(3) Uani 1 d . . . .
C  C14 0.62286(5) 0.64200(5) 0.97238(3) 0.02081(3) Uani 1 d . . . .
H  H2 0.7508(8) 0.8017(8) 0.9376(5) 0.027(2) Uiso 1 d U . . .
H  H2A 1.0730(8) 0.8705(8) 0.8431(5) 0.036(2) Uiso 1 d U . . .
H  H3 1.2961(9) 0.7962(8) 0.9144(5) 0.039(2) Uiso 1 d U . . .
H  H4 1.3152(8) 0.6746(8) 1.0398(4) 0.032(2) Uiso 1 d U . . .
H  H5 1.2147(8) 0.5827(8) 1.1353(4) 0.033(2) Uiso 1 d U . . .
H  H6 1.0096(8) 0.5327(9) 1.1883(5) 0.038(2) Uiso 1 d U . . .
H  H7 0.7847(9) 0.6087(8) 1.1209(5) 0.036(2) Uiso 1 d U . . .
H  H11A 0.7935(9) 0.6592(10) 0.8222(5) 0.050(2) Uiso 1 d U . . .
H  H11B 0.8549(10) 0.7876(10) 0.7703(5) 0.057(3) Uiso 1 d U . . .
H  H11C 0.6894(9) 0.7978(9) 0.7837(5) 0.046(2) Uiso 1 d U . . .
H  H12A 0.8619(10) 1.045(1) 0.9232(6) 0.059(3) Uiso 1 d U . . .
H  H12B 0.8955(10) 1.0204(9) 0.8319(5) 0.056(3) Uiso 1 d U . . .
H  H12C 0.7300(9) 1.0179(9) 0.8455(5) 0.048(2) Uiso 1 d U . . .
H  H13A 0.6519(9) 0.8185(9) 1.0876(5) 0.047(2) Uiso 1 d U . . .
H  H13B 0.7494(9) 0.9358(9) 1.0524(5) 0.046(2) Uiso 1 d U . . .
H  H13C 0.5876(9) 0.9032(8) 1.0044(5) 0.042(2) Uiso 1 d U . . .
H  H14A 0.6037(8) 0.5929(8) 1.0207(5) 0.043(2) Uiso 1 d U . . .
H  H14B 0.6608(9) 0.5692(9) 0.9389(5) 0.045(2) Uiso 1 d U . . .
H  H14C 0.5317(9) 0.6868(8) 0.9413(5) 0.041(2) Uiso 1 d U . . .

loop_ 
_atom_site_aniso_label 
_atom_site_aniso_U_11 
_atom_site_aniso_U_22 
_atom_site_aniso_U_33 
_atom_site_aniso_U_12 
_atom_site_aniso_U_13 
_atom_site_aniso_U_23 
CL1 0.02220(5) 0.01901(5) 0.02341(5) 0.00007(4) -0.00012(4) 0.00147(3)  
CL2 0.01909(5) 0.01884(5) 0.02372(5) 0.00122(3) 0.00561(4) 0.00274(3)  
O1 0.0328(2) 0.0172(1) 0.0210(2) 0.0004(1) 0.0018(1) -0.0008(1)  
O2 0.0327(2) 0.0199(2) 0.0289(2) -0.0005(1) -0.00006(16) 0.0028(1)  
N1 0.0157(2) 0.0159(1) 0.0169(1) 0.0012(1) 0.0048(1) 0.0022(1)  
N2 0.0146(1) 0.0142(1) 0.0155(1) -0.0003(1) 0.0050(1) -0.0014(1)  
C1 0.0154(2) 0.0153(2) 0.0157(2) 0.00011(13) 0.0054(1) 0.0013(1)  
C2 0.0173(2) 0.0212(2) 0.0213(2) 0.0007(1) 0.0081(2) 0.0042(1)  
C3 0.0160(2) 0.0232(2) 0.0262(2) 0.0007(1) 0.0088(2) 0.0040(2)  
C4 0.0147(2) 0.0192(2) 0.0233(2) 0.0008(1) 0.0053(2) 0.0011(1)  
C5 0.0191(2) 0.0218(2) 0.0168(2) 0.0027(1) 0.0026(1) 0.0021(1)  
C6 0.0224(2) 0.0272(2) 0.0165(2) 0.0031(2) 0.0049(2) 0.0055(1)  
C7 0.0197(2) 0.0235(2) 0.0157(2) 0.0010(1) 0.0063(2) 0.0034(1)  
C8 0.0163(2) 0.0150(2) 0.0138(2) -0.0007(1) 0.0055(1) -0.0002(1)  
C9 0.0146(2) 0.0136(1) 0.0143(2) -0.0003(1) 0.0043(1) -0.0003(1)  
C10 0.0153(2) 0.0155(2) 0.0166(2) 0.0006(1) 0.0034(1) -0.00011(12)  
C11 0.0221(2) 0.0343(2) 0.0165(2) 0.0033(2) 0.0034(2) -0.0017(2)  
C12 0.0223(2) 0.0182(2) 0.0467(3) 0.0021(2) 0.0083(2) 0.0099(2)  
C13 0.0249(2) 0.0211(2) 0.0211(2) 0.0042(2) 0.0072(2) -0.0036(2)  
C14 0.0191(2) 0.0190(2) 0.0235(2) -0.0033(1) 0.0023(2) 0.0011(1)  

_geom_special_details                
;                                    
;                                    

loop_
_geom_bond_atom_site_label_1         
_geom_bond_atom_site_label_2         
_geom_bond_distance                  
_geom_bond_site_symmetry_2           
_geom_bond_publ_flag                 
O1 H1C 1.17(1) . ? 
O1 H1B 0.772(9) . ? 
O1 H1A 0.777(9) . ? 
O2 H1C 1.26(1) . ? 
O2 H2C 0.761(9) . ? 
O2 H2B 0.774(10) . ? 
N1 C1 1.4583(6) . ? 
N1 C12 1.4775(6) . ? 
N1 C11 1.4821(6) . ? 
N2 C8 1.4684(5) . ? 
N2 C14 1.4875(6) . ? 
N2 C13 1.4895(6) . ? 
N2 H2 1.175(9) . ? 
C1 C9 1.4329(6) . ? 
C1 C2 1.3777(6) . ? 
C2 C3 1.4150(6) . ? 
C2 H2A 1.074(9) . ? 
C3 C4 1.3733(7) . ? 
C3 H3 1.057(9) . ? 
C4 C10 1.4216(6) . ? 
C4 H4 1.082(8) . ? 
C5 C10 1.4207(6) . ? 
C5 C6 1.3748(7) . ? 
C5 H5 1.081(8) . ? 
C6 C7 1.4154(7) . ? 
C6 H6 1.051(8) . ? 
C7 C8 1.3756(6) . ? 
C7 H7 1.069(9) . ? 
C8 C9 1.4323(6) . ? 
C9 C10 1.4327(6) . ? 
C11 H11B 1.06(1) . ? 
C11 H11A 1.072(9) . ? 
C11 H11C 1.094(9) . ? 
C12 H12C 1.058(9) . ? 
C12 H12B 1.06(1) . ? 
C12 H12A 1.088(10) . ? 
C13 H13A 1.040(9) . ? 
C13 H13B 1.043(9) . ? 
C13 H13C 1.062(9) . ? 
C14 H14A 1.042(9) . ? 
C14 H14B 1.053(9) . ? 
C14 H14C 1.069(8) . ? 

loop_
_geom_angle_atom_site_label_1        
_geom_angle_atom_site_label_2        
_geom_angle_atom_site_label_3        
_geom_angle                          
_geom_angle_site_symmetry_1          
_geom_angle_site_symmetry_3          
_geom_angle_publ_flag                
O1 H1C O2 179(1) . . ? 
H1A O1 H1C 110.1(9) . . ? 
H1A O1 H1B 111.6(10) . . ? 
H1B O1 H1C 110.1(9) . . ? 
H2B O2 H1C 108.3(9) . . ? 
H2B O2 H2C 110(1) . . ? 
H2C O2 H1C 107.3(9) . . ? 
N1 C1 C9 118.71(4) . . ? 
N1 C1 C2 120.55(3) . . ? 
N1 C12 H12C 107.5(5) . . ? 
N1 C12 H12B 111.8(5) . . ? 
N1 C12 H12A 110.2(5) . . ? 
N1 C11 H11B 112.4(5) . . ? 
N1 C11 H11A 109.1(5) . . ? 
N1 C11 H11C 108.5(5) . . ? 
N2 C8 C9 118.43(3) . . ? 
N2 C8 C7 119.81(4) . . ? 
N2 C14 H14A 111.6(5) . . ? 
N2 C14 H14B 108.4(5) . . ? 
N2 C14 H14C 108.2(5) . . ? 
N2 C13 H13A 110.4(5) . . ? 
N2 C13 H13B 109.7(5) . . ? 
N2 C13 H13C 107.6(5) . . ? 
C1 N1 C12 112.14(4) . . ? 
C1 N1 C11 111.85(4) . . ? 
C1 C9 C8 125.11(5) . . ? 
C1 C9 C10 117.73(4) . . ? 
C1 C2 C3 120.93(4) . . ? 
C1 C2 H2A 118.6(5) . . ? 
C2 C1 C9 120.74(4) . . ? 
C2 C3 C4 120.01(4) . . ? 
C2 C3 H3 118.5(5) . . ? 
C3 C4 C10 120.62(5) . . ? 
C3 C4 H4 123.1(5) . . ? 
C3 C2 H2A 120.5(5) . . ? 
C4 C10 C9 119.97(5) . . ? 
C4 C10 C5 120.12(4) . . ? 
C4 C3 H3 121.5(5) . . ? 
C5 C10 C9 119.91(5) . . ? 
C5 C6 C7 119.97(6) . . ? 
C5 C6 H6 121.1(5) . . ? 
C6 C5 C10 120.93(5) . . ? 
C6 C5 H5 122.1(5) . . ? 
C6 C7 C8 120.25(5) . . ? 
C6 C7 H7 120.2(5) . . ? 
C7 C8 C9 121.75(5) . . ? 
C7 C6 H6 118.9(5) . . ? 
C8 N2 C14 112.65(4) . . ? 
C8 N2 C13 112.07(4) . . ? 
C8 N2 H2 101.3(4) . . ? 
C8 C9 C10 117.15(4) . . ? 
C8 C7 H7 119.5(5) . . ? 
C10 C5 H5 117.0(5) . . ? 
C10 C4 H4 116.3(5) . . ? 
C11 N1 C12 111.34(4) . . ? 
C13 N2 C14 110.91(4) . . ? 
C13 N2 H2 108.7(4) . . ? 
C14 N2 H2 110.8(4) . . ? 
H11A C11 H11B 110.1(7) . . ? 
H11A C11 H11C 109.6(7) . . ? 
H11B C11 H11C 107.1(7) . . ? 
H12A C12 H12C 108.4(7) . . ? 
H12A C12 H12B 109.1(8) . . ? 
H12B C12 H12C 109.8(8) . . ? 
H13A C13 H13B 110.8(7) . . ? 
H13A C13 H13C 109.3(7) . . ? 
H13B C13 H13C 109.0(7) . . ? 
H14A C14 H14B 108.0(7) . . ? 
H14A C14 H14C 109.9(7) . . ? 
H14B C14 H14C 110.8(7) . . ? 

loop_
_geom_torsion_atom_site_label_1      
_geom_torsion_atom_site_label_2      
_geom_torsion_atom_site_label_3      
_geom_torsion_atom_site_label_4      
_geom_torsion                        
_geom_torsion_site_symmetry_1        
_geom_torsion_site_symmetry_2        
_geom_torsion_site_symmetry_3        
_geom_torsion_site_symmetry_4        
_geom_torsion_publ_flag              
O1 H1C O2 H2C -108.9(10) . . . . ? 
O1 H1C O2 H2B 132.0(10) . . . . ? 
O2 H1C O1 H1B -75.3(9) . . . . ? 
O2 H1C O1 H1A 48.2(9) . . . . ? 
N1 C1 C9 C8 -1.20(4) . . . . ? 
N1 C1 C9 C10 179.31(4) . . . . ? 
N1 C1 C2 C3 179.86(5) . . . . ? 
N1 C1 C2 H2A -0.18(47) . . . . ? 
N2 C8 C9 C1 -3.17(4) . . . . ? 
N2 C8 C9 C10 176.32(3) . . . . ? 
N2 C8 C7 C6 -176.85(4) . . . . ? 
N2 C8 C7 H7 2.6(4) . . . . ? 
C1 N1 C12 H12C -172.3(6) . . . . ? 
C1 N1 C12 H12B 67.2(5) . . . . ? 
C1 N1 C12 H12A -54.3(5) . . . . ? 
C1 N1 C11 H11B -67.2(5) . . . . ? 
C1 N1 C11 H11A 55.3(5) . . . . ? 
C1 N1 C11 H11C 174.6(6) . . . . ? 
C1 C9 C8 C7 178.40(4) . . . . ? 
C1 C9 C10 C5 -179.74(4) . . . . ? 
C1 C9 C10 C4 1.14(4) . . . . ? 
C1 C2 C3 C4 0.52(4) . . . . ? 
C1 C2 C3 H3 -178.9(7) . . . . ? 
C2 C1 N1 C12 -58.83(4) . . . . ? 
C2 C1 N1 C11 67.09(4) . . . . ? 
C2 C1 C9 C8 179.38(4) . . . . ? 
C2 C1 C9 C10 -0.11(4) . . . . ? 
C2 C3 C4 C10 0.54(4) . . . . ? 
C2 C3 C4 H4 -178.6(6) . . . . ? 
C3 C4 C10 C9 -1.37(4) . . . . ? 
C3 C4 C10 C5 179.51(5) . . . . ? 
C3 C2 C1 C9 -0.72(4) . . . . ? 
C4 C10 C9 C8 -178.39(3) . . . . ? 
C4 C10 C5 C6 -179.67(5) . . . . ? 
C4 C10 C5 H5 1.5(4) . . . . ? 
C4 C3 C2 H2A -179.4(7) . . . . ? 
C5 C10 C9 C8 0.73(4) . . . . ? 
C5 C10 C4 H4 -1.3(4) . . . . ? 
C5 C6 C7 C8 0.46(4) . . . . ? 
C5 C6 C7 H7 -179.0(7) . . . . ? 
C6 C5 C10 C9 1.21(4) . . . . ? 
C6 C7 C8 C9 1.55(4) . . . . ? 
C7 C8 N2 C14 -59.96(4) . . . . ? 
C7 C8 N2 C13 65.95(4) . . . . ? 
C7 C8 N2 H2 -178.3(4) . . . . ? 
C7 C8 C9 C10 -2.11(4) . . . . ? 
C7 C6 C5 C10 -1.83(4) . . . . ? 
C7 C6 C5 H5 176.9(6) . . . . ? 
C8 N2 C14 H14A 63.9(5) . . . . ? 
C8 N2 C14 H14B -54.9(5) . . . . ? 
C8 N2 C14 H14C -175.1(6) . . . . ? 
C8 N2 C13 H13A -69.4(5) . . . . ? 
C8 N2 C13 H13B 53.0(5) . . . . ? 
C8 N2 C13 H13C 171.4(6) . . . . ? 
C8 C7 C6 H6 177.9(6) . . . . ? 
C9 C8 N2 C14 121.58(4) . . . . ? 
C9 C8 N2 C13 -112.51(4) . . . . ? 
C9 C8 N2 H2 3.2(4) . . . . ? 
C9 C8 C7 H7 -178.9(7) . . . . ? 
C9 C1 N1 C12 121.75(5) . . . . ? 
C9 C1 N1 C11 -112.34(4) . . . . ? 
C9 C1 C2 H2A 179.2(7) . . . . ? 
C9 C10 C5 H5 -177.6(6) . . . . ? 
C9 C10 C4 H4 177.8(6) . . . . ? 
C10 C5 C6 H6 -179.2(7) . . . . ? 
C10 C4 C3 H3 179.9(7) . . . . ? 
C11 N1 C12 H12C 61.5(5) . . . . ? 
C11 N1 C12 H12B -59.0(5) . . . . ? 
C11 N1 C12 H12A 179.5(7) . . . . ? 
C12 N1 C11 H11B 59.2(5) . . . . ? 
C12 N1 C11 H11A -178.4(7) . . . . ? 
C12 N1 C11 H11C -59.1(5) . . . . ? 
C13 N2 C14 H14A -62.6(5) . . . . ? 
C13 N2 C14 H14B 178.6(7) . . . . ? 
C13 N2 C14 H14C 58.4(5) . . . . ? 
C14 N2 C13 H13A 57.4(5) . . . . ? 
C14 N2 C13 H13B 179.8(7) . . . . ? 
C14 N2 C13 H13C -61.7(5) . . . . ? 
H2 N2 C14 H14A 176.6(9) . . . . ? 
H2 N2 C14 H14B 57.8(7) . . . . ? 
H2 N2 C14 H14C -62.4(6) . . . . ? 
H2 N2 C13 H13A 179.4(9) . . . . ? 
H2 N2 C13 H13B -58.2(7) . . . . ? 
H2 N2 C13 H13C 60.3(6) . . . . ? 
H2A C2 C3 H3 1.2(7) . . . . ? 
H3 C3 C4 H4 0.8(7) . . . . ? 
H5 C5 C6 H6 -0.46(71) . . . . ? 
H6 C6 C7 H7 -1.6(7) . . . . ? 

loop_
_geom_hbond_atom_site_label_D        
_geom_hbond_atom_site_label_H        
_geom_hbond_atom_site_label_A        
_geom_hbond_distance_DH              
_geom_hbond_distance_HA              
_geom_hbond_distance_DA              
_geom_hbond_angle_DHA                
_geom_hbond_site_symmetry_A          
O1 H1A CL2 0.777(9) 2.180(9) 2.9566(4) 178(1)  2_546   
O2 H2C CL1 0.761(9) 2.228(9) 2.9880(4) 176(1)  2_546   
C14 H14B CL1 1.053(9) 2.845(8) 3.5212(5) 122.2(6)  2_546   
O1 H1B CL1 0.772(9) 2.202(10) 2.9734(4) 178(1)  1_555   
O2 H2B CL2 0.774(10) 2.24(1) 3.0158(4) 176(1)  1_555   
O1 H1C O2 1.17(1) 1.26(1) 2.4290(6) 179(1)  1_555   
N2 H2 CL2 1.175(9) 3.096(8) 3.5914(4) 105.4(5)  1_555   
N2 H2 N1 1.175(9) 1.479(9) 2.6032(5) 157.4(6)  1_555   
N2 H2 C1 1.175(9) 2.231(8) 2.9587(6) 117.2(4)  1_555   
N2 H2 C11 1.175(9) 2.429(9) 3.4730(6) 146.9(5)  1_555   
N2 H2 C12 1.175(9) 2.450(9) 3.5318(7) 152.3(6)  1_555   
C14 H14A C7 1.042(9) 2.801(8) 3.0158(7) 91.6(5)  1_555   
C14 H14C CL2 1.069(8) 2.754(8) 3.5784(5) 133.8(7)  1_555   

loop_
_publ_author_name      
_publ_author_address   
,'?'  
; ? 
;  

_publ_requested_journal          '?' 
_publ_contact_author                ? 
_publ_contact_author_phone        '?' 
_publ_contact_author_fax          '?' 
_publ_contact_author_email        '?' 
_publ_section_title 
;  
 ?  
;  
_publ_section_comment  
;  
 ?  
;  
_publ_section_references 
;  
 ?  
;  
