# Supplementary material for: Yes, one can obtain better quality structures from routine X-ray data collection
Source: IUCrJ. 2016 Jan 1;3(Pt 1):61–70. doi: 10.1107/S2052252515020941 (PMC4704080; doi:10.1107/S2052252515020941)
Supplement: Supplementary file 3 [file m-03-00061-sup3.zip › X-ray/DMAN_TAAM/DMAN_TAAM_66.cif]

data_I  
_audit_creation_method             'MoPro12'     
_chemical_name_systematic            ? 
_chemical_name_common                ? 
_chemical_formula_moiety             'C14 H24 N2 O2 Cl2'
_chemical_formula_sum                'C14 H24 N2 O2 Cl2'
_chemical_formula_weight             323.246
_chemical_absolute_configuration     '-'

_symmetry_cell_setting               monoclinic   
_symmetry_space_group_name_H-M       'P ?'
_symmetry_space_group_name_Hall      'P ?'

loop_
_atom_type_symbol                      
_atom_type_description                 
_atom_type_scat_dispersion_real        
_atom_type_scat_dispersion_imag        
_atom_type_scat_source                 
 'C' 'C'    0.0033   0.0016
'Su & Coppens. Acta. Cryst. (1997) A53, 749-762. '                    
 'H' 'H'    0.0000   0.0000
'Su & Coppens. Acta. Cryst. (1997) A53, 749-762. '                    
 'N' 'N'    0.0061   0.0033
'Su & Coppens. Acta. Cryst. (1997) A53, 749-762. '                    
 'O' 'O'    0.0106   0.0060
'Su & Coppens. Acta. Cryst. (1997) A53, 749-762. '                    
 'Cl' 'Cl'    0.1484   0.1585
'Su & Coppens. Acta. Cryst. (1997) A53, 749-762. '                    

loop_
_symmetry_equiv_pos_as_xyz           
'x, y, z'
'-x+1/2, y+1/2, -z+1/2'
'-x, -y, -z'
'x-1/2, -y-1/2, z-1/2'
_cell_length_a                10.085 
_cell_length_b                9.811 
_cell_length_c                17.915 
_cell_angle_alpha             90.00 
_cell_angle_beta              101.64 
_cell_angle_gamma             90.00 
_cell_volume                   1736.1 
_cell_formula_units_Z                4
_cell_measurement_temperature        ?
_cell_measurement_reflns_used        ?
_cell_measurement_theta_min          ?
_cell_measurement_theta_max          ?
_exptl_crystal_description           ? 
_exptl_crystal_colour                ? 
_exptl_crystal_size_max              ? 
_exptl_crystal_size_mid              ? 
_exptl_crystal_size_min              ? 
_exptl_crystal_density_meas          ? 
_exptl_crystal_density_diffrn       1.237
_exptl_crystal_density_method       'not measured' 
_exptl_crystal_F_000                 688
_exptl_absorpt_process_details       ?  
_exptl_absorpt_coefficient_mu        ?  
_exptl_absorpt_correction_type       ?  
_exptl_absorpt_correction_T_min      ?  
_exptl_absorpt_correction_T_max      ?  
_exptl_special_details               
;
?
;
_diffrn_ambient_temperature          ?  
_diffrn_radiation_wavelength        0.71073
_diffrn_radiation_type              MoK\a 
_diffrn_radiation_source          'fine-focus sealed tube' 
_diffrn_radiation_monochromator      ? 
_diffrn_measurement_device_type      ? 
_diffrn_measurement_method           ? 
_diffrn_detector_area_resol_mean     ? 
_diffrn_standards_number             ? 
_diffrn_standards_interval_count     ? 
_diffrn_standards_interval_time      ? 
_diffrn_standards_decay_%            ? 
_diffrn_reflns_number                ? 
_diffrn_reflns_av_R_equivalents      ? 
_diffrn_reflns_av_sigmaI/netI        0.00861
_diffrn_reflns_limit_h_min         -15
_diffrn_reflns_limit_h_max          15
_diffrn_reflns_limit_k_min           0
_diffrn_reflns_limit_k_max          15
_diffrn_reflns_limit_l_min           0
_diffrn_reflns_limit_l_max          27
_diffrn_reflns_theta_min            2.15
_diffrn_reflns_theta_max           32.98
_reflns_number_total                  6516
_reflns_number_gt                     6116
_reflns_threshold_expression         >2.0sigma(I)
_computing_data_collection           ? 
_computing_cell_refinement           ? 
_computing_data_reduction            ? 
_computing_structure_solution        ? 
_computing_structure_refinement      'MoPro (J. Appl. Cryst. 2005, 38, 38-54)'
_computing_molecular_graphics        ? 
_computing_publication_material      ? 
_iucr_refine_instructions_details  
; 
# ! MoPro 12.6 30/09/2015 12:55:17 C:\Users\user\Desktop\Praca_z_ANIA\TAAM_DMAN_Frag\Nowy\DMAN_TAAM_66\mopro_lsdb_dman_frag_01.par 
# ! reflections hkl file : C:\Users\user\Desktop\Praca_z_ANIA\TAAM_DMAN_Frag\Nowy\DMAN_TAAM_66\sortav_freeformat.hkl refin. vs. F^2 
# ! atomic table file : C:\Users\user\Desktop\Programy_Krys\MoPro\MoProSuite\LibMoPro\mopro.tab 
# ! wave functions file : C:\Users\user\Desktop\Programy_Krys\MoPro\MoProSuite\LibMoPro\WAVEF_Su_Coppens_relativistic 
# ! RF factor = 1.861 % RI factor = 2.544% 
# ! wR2F factor = 1.897 % wR2I factor = 3.703% 
# ! g.o.f.(F**2) = 3.566 Nvar= 277 Nref= 6516 Nfree= 0 0.05<sinT/l< 0.77 
#  
# WSIG 1.00000 ! weighting scheme 
#  ! SPACE GROUP P ? 
#  
# CELL 10.0850 9.8110 17.9150 90.0000 101.6390 90.0000 0.71073 
# ZERR 0.0000 0.0000 0.0000 0.0000 0.0000 0.0000 
#  
# SYMM 2 P CENTRO 
#  X , Y, Z 
#  1/2-X , 1/2+Y, 1/2-Z 
#  
# SCALE 1 0.189974 
#  
# FMULT 1.00000 
#  
# UOVER 0.00000 0.00000 0.00000 0.00000 0.00000 0.00000 ANI 
#  
# SOLVT 0.00000 50.00000 
#  
# EXTIN 0.00000 GAUSSIAN ISOT TYP1 ! G*10^4 
#  
#  
# DUMMY 5 
# DUMY 0.10452 0.64858 0.72020 D1 0 ! atom # 45 
# DUMY 0.41490 0.65697 0.77681 D2 0 ! atom # 46 
# DUMY 0.81192 0.87871 0.83979 D3 0 ! atom # 47 
# DUMY 1.09203 0.75114 0.96610 D4 0 ! atom # 48 
# DUMY 0.98695 0.65519 1.06684 D5 0 ! atom # 49 
#  
# KAPPA 15 
#  1.000000 1.000000 ! # 1 1 MOL CL1 2x 
#  1.000000 1.000000 ! # 2 1 MOL O1 2x 
#  1.000000 1.000000 ! # 3 1 MOL H1A 4x 
#  1.000000 1.000000 ! # 4 1 MOL H1C 1x 
#  0.993000 1.056000 ! # 5 1 MOL N1 1x 
#  1.000000 1.000000 ! # 6 1 MOL N2 1x 
#  0.998000 0.872000 ! # 7 1 MOL C1 1x 
#  1.004000 0.909000 ! # 8 1 MOL C2 6x 
#  1.004000 0.917000 ! # 9 1 MOL C8 1x 
#  1.004000 0.903000 ! # 10 1 MOL C9 2x 
#  1.022000 0.929000 ! # 11 1 MOL C11 2x 
#  1.026000 0.973000 ! # 12 1 MOL C13 2x 
#  1.167000 1.248000 ! # 13 1 MOL H2 1x 
#  1.110000 1.158000 ! # 14 1 MOL H2A 6x 
#  1.094000 1.156000 ! # 15 1 MOL H11A 12x 
#  
# ATOMS 44 
#  
# ATOM 1 CL1 MOL 1 0.012227 0.900836 0.668030 1.0000 1 Cl 
#  XY H1B O1 HEX K1 V0 M0 Q0 
# UANI 0.022164 0.018968 0.023372 0.000092 -.000122 0.001476 
#  8.00000 0. 0. 0. 0. 0. 0. 0. 0. 0. 
#  0. 0. 0. 0. 0. 0. 0. 
#  0. 0. 0. 0. 0. 0. 0. 0. 0. 
#  
# ATOM 2 CL2 MOL 1 0.477250 0.909076 0.846038 1.0000 1 Cl 
#  XY H2B H14C HEX K1 V0 M0 Q0 
# UANI 0.019059 0.018801 0.023696 0.001222 0.005619 0.002725 
#  8.00000 0. 0. 0. 0. 0. 0. 0. 0. 0. 
#  0. 0. 0. 0. 0. 0. 0. 
#  0. 0. 0. 0. 0. 0. 0. 0. 0. 
#  
# ATOM 3 O1 MOL 1 0.139329 0.649477 0.743165 1.0000 1 O 
#  XY D1 H1C HEX K2 V0 M0 Q0 
# UANI 0.032642 0.017315 0.020908 0.000415 0.001837 -.000823 
#  5.99564 0. 0. 0. 0. 0. 0. 0. 0. 0. 
#  0. 0. 0. 0. 0. 0. 0. 
#  0. 0. 0. 0. 0. 0. 0. 0. 0. 
#  
# ATOM 4 O2 MOL 1 0.382898 0.658669 0.752706 1.0000 1 O 
#  XY D2 H1C HEX K2 V0 M0 Q0 
# UANI 0.032664 0.019991 0.028857 -.000507 -.000028 0.002793 
#  5.99564 0. 0. 0. 0. 0. 0. 0. 0. 0. 
#  0. 0. 0. 0. 0. 0. 0. 
#  0. 0. 0. 0. 0. 0. 0. 0. 0. 
#  
# ATOM 5 H1A MOL 1 0.110030 0.585451 0.719838 1.0000 1 H 
#  ZY O1 H1B QUA K3 V0 M0 Q0 
# UISO 0.017297 
#  0.99564 0. 0. 0. 0. 0. 0. 0. 0. 0. 
#  
# ATOM 6 H1B MOL 1 0.106162 0.716055 0.724800 1.0000 1 H 
#  ZY O1 H1A QUA K3 V0 M0 Q0 
# UISO 0.017920 
#  0.99564 0. 0. 0. 0. 0. 0. 0. 0. 0. 
#  
# ATOM 7 H2B MOL 1 0.410832 0.722937 0.775881 1.0000 1 H 
#  ZY O2 H2C QUA K3 V0 M0 Q0 
# UISO 0.022200 
#  0.99564 0. 0. 0. 0. 0. 0. 0. 0. 0. 
#  
# ATOM 8 H2C MOL 1 0.412880 0.594337 0.773322 1.0000 1 H 
#  ZY O2 H2B QUA K3 V0 M0 Q0 
# UISO 0.018790 
#  0.99564 0. 0. 0. 0. 0. 0. 0. 0. 0. 
#  
# ATOM 9 H1C MOL 1 0.256128 0.654052 0.748408 1.0000 1 H 
#  ZX O1 H2B QUA K4 V0 M0 Q0 
# UISO 0.044589 
#  0.99564 0. 0. 0. 0. 0. 0. 0. 0. 0. 
#  
# ATOM 10 N1 MOL 1 0.834810 0.842200 0.882489 1.0000 1 N 
#  XY D3 C1 HEX K5 V0 M0 Q0 
# UANI 0.015678 0.015835 0.016837 0.001174 0.004764 0.002183 
#  5.00387 0. -.016 -.038 0. -.047 0. 0. -.065 0.040 
#  0. 0.112 -.018 0. 0. 0. 0.028 
#  0. 0. 0. 0.018 0.011 0. 0. 0. 0. 
#  
# ATOM 11 N2 MOL 1 0.725506 0.751784 0.992702 1.0000 1 N 
#  XY C8 H2 HEX K6 V0 M0 Q0 
# UANI 0.014563 0.014130 0.015378 -.000292 0.004980 -.001401 
#  4.99564 0. 0. 0. 0. 0. 0. 0. 0. 0. 
#  0. 0. 0. 0. 0. 0. 0. 
#  0. 0. 0. 0. 0. 0. 0. 0. 0. 
#  
# ATOM 12 C1 MOL 1 0.966192 0.796468 0.924810 1.0000 1 C 
#  XY D4 C2 HEX K7 V0 M0 Q0 
# UANI 0.015304 0.015194 0.015732 0.000129 0.005422 0.001303 
#  4.05792 0. 0.082 0. 0. -.187 0. 0. -.074 0. 
#  0. 0.041 0. 0. 0. -.338 0. 
#  0.028 0. 0. -.018 0. 0. 0. 0.028 0. 
#  
# ATOM 13 C2 MOL 1 1.081824 0.818995 0.896742 1.0000 1 C 
#  XY D4 C1 HEX K8 V0 M0 Q0 
# UANI 0.017167 0.021261 0.021179 0.000751 0.008141 0.004219 
#  3.88564 0. 0.056 0. 0. -.180 0. 0. -.029 0. 
#  0. 0.030 0. 0. 0. -.264 0. 
#  0.020 0. 0. -.019 0. 0. 0. 0. 0. 
#  
# ATOM 14 C3 MOL 1 1.209773 0.775234 0.937485 1.0000 1 C 
#  XY D4 C4 HEX K8 V0 M0 Q0 
# UANI 0.015968 0.023164 0.026112 0.000687 0.008738 0.004005 
#  3.88564 0. 0.056 0. 0. -.180 0. 0. -.029 0. 
#  0. 0.030 0. 0. 0. -.264 0. 
#  0.020 0. 0. -.019 0. 0. 0. 0. 0. 
#  
# ATOM 15 C4 MOL 1 1.219803 0.708320 1.005737 1.0000 1 C 
#  XY D4 C3 HEX K8 V0 M0 Q0 
# UANI 0.014692 0.019187 0.023216 0.000775 0.005274 0.001111 
#  3.88564 0. 0.056 0. 0. -.180 0. 0. -.029 0. 
#  0. 0.030 0. 0. 0. -.264 0. 
#  0.020 0. 0. -.019 0. 0. 0. 0. 0. 
#  
# ATOM 16 C5 MOL 1 1.113866 0.611090 1.106191 1.0000 1 C 
#  XY D5 C6 HEX K8 V0 M0 Q0 
# UANI 0.019025 0.021817 0.016702 0.002591 0.002629 0.002117 
#  3.88564 0. 0.056 0. 0. -.180 0. 0. -.029 0. 
#  0. 0.030 0. 0. 0. -.264 0. 
#  0.020 0. 0. -.019 0. 0. 0. 0. 0. 
#  
# ATOM 17 C6 MOL 1 1.001361 0.583457 1.135973 1.0000 1 C 
#  XY D5 C5 HEX K8 V0 M0 Q0 
# UANI 0.022259 0.027187 0.016454 0.003094 0.004998 0.005557 
#  3.88564 0. 0.056 0. 0. -.180 0. 0. -.029 0. 
#  0. 0.030 0. 0. 0. -.264 0. 
#  0.020 0. 0. -.019 0. 0. 0. 0. 0. 
#  
# ATOM 18 C7 MOL 1 0.872282 0.628621 1.097517 1.0000 1 C 
#  XY D5 C8 HEX K8 V0 M0 Q0 
# UANI 0.019623 0.023449 0.015655 0.000969 0.006254 0.003502 
#  3.88564 0. 0.056 0. 0. -.180 0. 0. -.029 0. 
#  0. 0.030 0. 0. 0. -.264 0. 
#  0.020 0. 0. -.019 0. 0. 0. 0. 0. 
#  
# ATOM 19 C8 MOL 1 0.858766 0.699296 1.030081 1.0000 1 C 
#  XY D5 C7 HEX K9 V0 M0 Q0 
# UANI 0.016169 0.015027 0.013712 -.000687 0.005390 -.000231 
#  3.91159 0. 0.172 0. 0. -.063 0. 0. -.173 0. 
#  0. 0.031 0. 0. 0. -.249 0. 
#  0. 0. 0. -.020 0. 0. 0. 0.013 0. 
#  
# ATOM 20 C9 MOL 1 0.972416 0.726645 0.995686 1.0000 1 C 
#  XY C10 C8 HEX K10 V0 M0 Q0 
# UANI 0.014452 0.013663 0.014246 -.000220 0.004332 -.000315 
#  3.95815 0. 0. 0. 0. -.170 0. 0. 0. 0. 
#  0. 0. 0.011 0. 0. 0.279 0. 
#  0.012 0. 0. 0. -.012 0. 0. 0.008 0. 
#  
# ATOM 21 C10 MOL 1 1.102382 0.681323 1.035824 1.0000 1 C 
#  XY C9 C5 HEX K10 V0 M0 Q0 
# UANI 0.015195 0.015530 0.016524 0.000582 0.003408 -.000116 
#  3.95815 0. 0. 0. 0. -.170 0. 0. 0. 0. 
#  0. 0. 0.011 0. 0. 0.279 0. 
#  0.012 0. 0. 0. -.012 0. 0. 0.008 0. 
#  
# ATOM 22 C11 MOL 1 0.792294 0.766230 0.810112 1.0000 1 C 
#  ZX N1 H11C HEX K11 V0 M0 Q0 
# UANI 0.022174 0.034267 0.016380 0.003330 0.003380 -.001784 
#  3.58938 0. 0. 0. -.025 -.086 0. 0. 0. 0. 
#  0.271 0. 0. 0. 0. 0.203 0. 
#  0.080 0. 0. 0. 0. -.086 0. 0. 0. 
#  
# ATOM 23 C12 MOL 1 0.831242 0.990950 0.869377 1.0000 1 C 
#  ZX N1 H12C HEX K11 V0 M0 Q0 
# UANI 0.022348 0.018104 0.046643 0.002124 0.008381 0.009921 
#  3.58938 0. 0. 0. -.025 -.086 0. 0. 0. 0. 
#  0.271 0. 0. 0. 0. 0.203 0. 
#  0.080 0. 0. 0. 0. -.086 0. 0. 0. 
#  
# ATOM 24 C13 MOL 1 0.675999 0.860004 1.038623 1.0000 1 C 
#  ZX N2 H13A HEX K12 V0 M0 Q0 
# UANI 0.024866 0.021043 0.021132 0.004200 0.007222 -.003680 
#  3.45712 0. 0. 0. -.064 -.151 0. 0. 0. 0. 
#  0.210 0. 0. 0. 0. 0.183 0. 
#  0.070 0. 0. 0. 0. -.066 0. 0. 0. 
#  
# ATOM 25 C14 MOL 1 0.622871 0.641983 0.972386 1.0000 1 C 
#  ZX N2 H14C HEX K12 V0 M0 Q0 
# UANI 0.019059 0.018874 0.023511 -.003411 0.002265 0.001071 
#  3.45712 0. 0. 0. -.064 -.151 0. 0. 0. 0. 
#  0.210 0. 0. 0. 0. 0.183 0. 
#  0.070 0. 0. 0. 0. -.066 0. 0. 0. 
#  
# ATOM 26 H2 MOL 1 0.750682 0.801741 0.937653 1.0000 1 H 
#  ZY N2 C8 QUA K13 V0 M0 Q0 
# UISO 0.026922 
#  0.79859 0. 0. 0. 0.157 0.069 0. 0. 0. 0. 
#  
# ATOM 27 H2A MOL 1 1.073007 0.870425 0.843052 1.0000 1 H 
#  ZY C2 C1 QUA K14 V0 M0 Q0 
# UISO 0.036252 
#  1.01264 0. 0. 0. 0.182 0.086 0. 0. 0. 0. 
#  
# ATOM 28 H3 MOL 1 1.296150 0.796134 0.914446 1.0000 1 H 
#  ZY C3 C4 QUA K14 V0 M0 Q0 
# UISO 0.038860 
#  1.01264 0. 0. 0. 0.182 0.086 0. 0. 0. 0. 
#  
# ATOM 29 H4 MOL 1 1.315240 0.674609 1.039883 1.0000 1 H 
#  ZY C4 C3 QUA K14 V0 M0 Q0 
# UISO 0.031733 
#  1.01264 0. 0. 0. 0.182 0.086 0. 0. 0. 0. 
#  
# ATOM 30 H5 MOL 1 1.214705 0.582670 1.135335 1.0000 1 H 
#  ZY C5 C6 QUA K14 V0 M0 Q0 
# UISO 0.033127 
#  1.01264 0. 0. 0. 0.182 0.086 0. 0. 0. 0. 
#  
# ATOM 31 H6 MOL 1 1.009613 0.532747 1.188381 1.0000 1 H 
#  ZY C6 C5 QUA K14 V0 M0 Q0 
# UISO 0.038378 
#  1.01264 0. 0. 0. 0.182 0.086 0. 0. 0. 0. 
#  
# ATOM 32 H7 MOL 1 0.784699 0.608763 1.120901 1.0000 1 H 
#  ZY C7 C8 QUA K14 V0 M0 Q0 
# UISO 0.035702 
#  1.01264 0. 0. 0. 0.182 0.086 0. 0. 0. 0. 
#  
# ATOM 33 H11A MOL 1 0.793455 0.659079 0.822120 1.0000 1 H 
#  ZY C11 N1 QUA K15 V0 M0 Q0 
# UISO 0.049644 
#  1.07200 0. 0. 0. 0.185 0.085 0. 0. 0. 0. 
#  
# ATOM 34 H11B MOL 1 0.854813 0.787580 0.770306 1.0000 1 H 
#  ZY C11 N1 QUA K15 V0 M0 Q0 
# UISO 0.056746 
#  1.07200 0. 0. 0. 0.185 0.085 0. 0. 0. 0. 
#  
# ATOM 35 H11C MOL 1 0.689466 0.797859 0.783707 1.0000 1 H 
#  ZY C11 N1 QUA K15 V0 M0 Q0 
# UISO 0.046527 
#  1.07200 0. 0. 0. 0.185 0.085 0. 0. 0. 0. 
#  
# ATOM 36 H12A MOL 1 0.861891 1.044847 0.923230 1.0000 1 H 
#  ZY C12 N1 QUA K15 V0 M0 Q0 
# UISO 0.058908 
#  1.07200 0. 0. 0. 0.185 0.085 0. 0. 0. 0. 
#  
# ATOM 37 H12B MOL 1 0.895345 1.020379 0.831931 1.0000 1 H 
#  ZY C12 N1 QUA K15 V0 M0 Q0 
# UISO 0.056106 
#  1.07200 0. 0. 0. 0.185 0.085 0. 0. 0. 0. 
#  
# ATOM 38 H12C MOL 1 0.730000 1.017890 0.845472 1.0000 1 H 
#  ZY C12 N1 QUA K15 V0 M0 Q0 
# UISO 0.047552 
#  1.07200 0. 0. 0. 0.185 0.085 0. 0. 0. 0. 
#  
# ATOM 39 H13A MOL 1 0.651936 0.818526 1.087641 1.0000 1 H 
#  ZY C13 N2 QUA K15 V0 M0 Q0 
# UISO 0.047366 
#  1.07200 0. 0. 0. 0.185 0.085 0. 0. 0. 0. 
#  
# ATOM 40 H13B MOL 1 0.749367 0.935808 1.052404 1.0000 1 H 
#  ZY C13 N2 QUA K15 V0 M0 Q0 
# UISO 0.046451 
#  1.07200 0. 0. 0. 0.185 0.085 0. 0. 0. 0. 
#  
# ATOM 41 H13C MOL 1 0.587575 0.903075 1.004435 1.0000 1 H 
#  ZY C13 N2 QUA K15 V0 M0 Q0 
# UISO 0.042093 
#  1.07200 0. 0. 0. 0.185 0.085 0. 0. 0. 0. 
#  
# ATOM 42 H14A MOL 1 0.603663 0.592833 1.020713 1.0000 1 H 
#  ZY C14 N2 QUA K15 V0 M0 Q0 
# UISO 0.042454 
#  1.07200 0. 0. 0. 0.185 0.085 0. 0. 0. 0. 
#  
# ATOM 43 H14B MOL 1 0.660764 0.569188 0.938914 1.0000 1 H 
#  ZY C14 N2 QUA K15 V0 M0 Q0 
# UISO 0.044829 
#  1.07200 0. 0. 0. 0.185 0.085 0. 0. 0. 0. 
#  
# ATOM 44 H14C MOL 1 0.531752 0.686815 0.941285 1.0000 1 H 
#  ZY C14 N2 QUA K15 V0 M0 Q0 
# UISO 0.041175 
#  1.07200 0. 0. 0. 0.185 0.085 0. 0. 0. 0. 
#  
# ANHAR 0 3 ! number_of_anharmonic_atoms max_order 
# ! 1 ! atom number 
# ! 0.00E+00 0.00E+00 0.00E+00 0.00E+00 0.00E+00 0.00E+00 0.00E+00 0.00E+00 
# ! 0.00E+00 0.00E+00 
#  
#  
# STOP 
; 
_refine_special_details              
;
 Refinement of F^2^ against reflections.
 The threshold expression of F^2^ > 2sigma(F^2^) is
 used for calculating R-factors(gt) and is not
 relevant to the choice of reflections for refinement.
 R-factors based on F^2^ are statistically about twice
 as large as those based on F, and R-factors based on
 ALL data will be even larger.
;
_refine_ls_structure_factor_coef     Fsqd 
_refine_ls_matrix_type                full
_refine_ls_weighting_scheme          sigma
_refine_ls_weighting_details         ?
_atom_sites_solution_primary      direct 
_atom_sites_solution_secondary    difmap 
_atom_sites_solution_hydrogens    geom   
_refine_ls_hydrogen_treatment    refall
_refine_ls_extinction_method        'none'              
_refine_ls_abs_structure_details     ?
_refine_ls_abs_structure_Flack       ?
_refine_ls_number_reflns              6516
_refine_ls_number_parameters           277
_refine_ls_number_restraints             0
# R-factors: R(F)  &  wR2(I) 
_refine_ls_R_factor_all              0.0186
## R_factor_all computed for  I/sigmaI >   0.00
_refine_ls_R_factor_gt               0.0167
_refine_ls_wR_factor_ref             0.0370
_refine_ls_wR_factor_gt              0.0369
_refine_ls_goodness_of_fit_ref       3.479
_refine_ls_restrained_S_all          0.000
_refine_ls_shift/su_max              0.003
_refine_ls_shift/su_mean             0.000

_diffrn_measured_fraction_theta_max     0.999
_diffrn_reflns_theta_full               32.98
_diffrn_measured_fraction_theta_full    0.999
_refine_diff_density_max                ?
_refine_diff_density_min                ?
_refine_diff_density_rms                ?
###  to get diff_density_max min & rms : 
###  run MoPro  : WRIT FOUR   to create FOURier file 
###  run VMoPro : FOUR  FastFourierTransform   to get a 3D grid (Xplor format) on whole unit-cell
###             & GRID  STAT   to get max min rms statistics


loop_
_atom_site_type_symbol      
_atom_site_label            
_atom_site_fract_x          
_atom_site_fract_y          
_atom_site_fract_z          
_atom_site_U_iso_or_equiv   
_atom_site_adp_type         
_atom_site_occupancy        
_atom_site_calc_flag        
_atom_site_refinement_flag_posn  
_atom_site_refinement_flag_adp  
_atom_site_disorder_assembly
_atom_site_disorder_group   
Cl CL1 0.01223(1) 0.90084(1) 0.668030(1) 0.022163(1) Uani 1 d . . . .
Cl CL2 0.47725(1) 0.90908(1) 0.846038(1) 0.020336(1) Uani 1 d . . . .
O  O1 0.13933(4) 0.64948(4) 0.74317(2) 0.02412(3) Uani 1 d . . . .
O  O2 0.38290(4) 0.65867(4) 0.75271(2) 0.02804(3) Uani 1 d . . . .
H  H1A 0.1100(9) 0.5855(9) 0.7198(5) 0.017(2) Uiso 1 d U . . .
H  H1B 0.1062(9) 0.7161(10) 0.7248(5) 0.018(2) Uiso 1 d U . . .
H  H2B 0.4108(9) 0.723(1) 0.7759(5) 0.022(2) Uiso 1 d U . . .
H  H2C 0.4129(9) 0.5943(9) 0.7733(5) 0.019(2) Uiso 1 d U . . .
H  H1C 0.256(1) 0.654(1) 0.7484(6) 0.045(3) Uiso 1 d U . . .
N  N1 0.83481(4) 0.84220(3) 0.88249(2) 0.01591(2) Uani 1 d . . . .
N  N2 0.72551(4) 0.75178(3) 0.99270(2) 0.01442(2) Uani 1 d . . . .
C  C1 0.96619(4) 0.79647(4) 0.92481(2) 0.01509(3) Uani 1 d . . . .
C  C2 1.08182(5) 0.81899(4) 0.89674(3) 0.01927(3) Uani 1 d . . . .
C  C3 1.20977(5) 0.77523(5) 0.93749(3) 0.02112(3) Uani 1 d . . . .
C  C4 1.21980(4) 0.70832(4) 1.00574(3) 0.01883(3) Uani 1 d . . . .
C  C5 1.11387(5) 0.61109(4) 1.10619(2) 0.01932(3) Uani 1 d . . . .
C  C6 1.00136(5) 0.58346(5) 1.13597(3) 0.02181(3) Uani 1 d . . . .
C  C7 0.87228(5) 0.62862(5) 1.09752(2) 0.01920(3) Uani 1 d . . . .
C  C8 0.85877(4) 0.69930(4) 1.03008(2) 0.01464(3) Uani 1 d . . . .
C  C9 0.97242(4) 0.72665(4) 0.99569(2) 0.01392(2) Uani 1 d . . . .
C  C10 1.10238(4) 0.68132(4) 1.03582(2) 0.01572(3) Uani 1 d . . . .
C  C11 0.79229(5) 0.76623(6) 0.81011(3) 0.02434(4) Uani 1 d . . . .
C  C12 0.83124(5) 0.99095(5) 0.86938(4) 0.02883(3) Uani 1 d . . . .
C  C13 0.67600(5) 0.86000(5) 1.03862(3) 0.02198(3) Uani 1 d . . . .
C  C14 0.62287(5) 0.64198(5) 0.97239(3) 0.02077(3) Uani 1 d . . . .
H  H2 0.7507(8) 0.8017(8) 0.9377(5) 0.027(2) Uiso 1 d U . . .
H  H2A 1.0730(8) 0.8704(8) 0.8431(5) 0.036(2) Uiso 1 d U . . .
H  H3 1.2961(8) 0.7961(8) 0.9144(4) 0.039(2) Uiso 1 d U . . .
H  H4 1.3152(8) 0.6746(7) 1.0399(4) 0.032(2) Uiso 1 d U . . .
H  H5 1.2147(8) 0.5827(7) 1.1353(4) 0.033(2) Uiso 1 d U . . .
H  H6 1.0096(8) 0.5327(8) 1.1884(5) 0.038(2) Uiso 1 d U . . .
H  H7 0.7847(9) 0.6088(8) 1.1209(4) 0.036(2) Uiso 1 d U . . .
H  H11A 0.7935(9) 0.6591(9) 0.8221(5) 0.050(2) Uiso 1 d U . . .
H  H11B 0.8548(10) 0.7876(9) 0.7703(5) 0.057(2) Uiso 1 d U . . .
H  H11C 0.6895(9) 0.7979(9) 0.7837(5) 0.047(2) Uiso 1 d U . . .
H  H12A 0.8619(9) 1.0448(10) 0.9232(5) 0.059(3) Uiso 1 d U . . .
H  H12B 0.8953(9) 1.0204(9) 0.8319(5) 0.056(3) Uiso 1 d U . . .
H  H12C 0.7300(9) 1.0179(9) 0.8455(5) 0.048(2) Uiso 1 d U . . .
H  H13A 0.6519(9) 0.8185(9) 1.0876(5) 0.047(2) Uiso 1 d U . . .
H  H13B 0.7494(9) 0.9358(9) 1.0524(5) 0.046(2) Uiso 1 d U . . .
H  H13C 0.5876(9) 0.9031(8) 1.0044(5) 0.042(2) Uiso 1 d U . . .
H  H14A 0.6037(8) 0.5928(8) 1.0207(5) 0.042(2) Uiso 1 d U . . .
H  H14B 0.6608(8) 0.5692(9) 0.9389(5) 0.045(2) Uiso 1 d U . . .
H  H14C 0.5318(8) 0.6868(8) 0.9413(5) 0.041(2) Uiso 1 d U . . .

loop_ 
_atom_site_aniso_label 
_atom_site_aniso_U_11 
_atom_site_aniso_U_22 
_atom_site_aniso_U_33 
_atom_site_aniso_U_12 
_atom_site_aniso_U_13 
_atom_site_aniso_U_23 
CL1 0.02216(5) 0.01897(4) 0.02337(5) 0.00009(3) -0.00012(4) 0.00148(3)  
CL2 0.01906(5) 0.01880(4) 0.02370(4) 0.00122(3) 0.00562(3) 0.00272(3)  
O1 0.0326(2) 0.0173(1) 0.0209(1) 0.0004(1) 0.0018(1) -0.0008(1)  
O2 0.0327(2) 0.0200(2) 0.0289(2) -0.0005(1) -0.00003(15) 0.0028(1)  
N1 0.0157(1) 0.0158(1) 0.0168(1) 0.0012(1) 0.0048(1) 0.0022(1)  
N2 0.0146(1) 0.0141(1) 0.0154(1) -0.0003(1) 0.0050(1) -0.00140(10)  
C1 0.0153(2) 0.0152(1) 0.0157(1) 0.0001(1) 0.0054(1) 0.0013(1)  
C2 0.0172(2) 0.0213(2) 0.0212(2) 0.0008(1) 0.0081(1) 0.0042(1)  
C3 0.0160(2) 0.0232(2) 0.0261(2) 0.0007(1) 0.0087(2) 0.0040(1)  
C4 0.0147(2) 0.0192(2) 0.0232(2) 0.0008(1) 0.0053(1) 0.0011(1)  
C5 0.0190(2) 0.0218(2) 0.0167(2) 0.0026(1) 0.0026(1) 0.0021(1)  
C6 0.0223(2) 0.0272(2) 0.0165(2) 0.0031(2) 0.0050(1) 0.0056(1)  
C7 0.0196(2) 0.0234(2) 0.0157(2) 0.0010(1) 0.0063(1) 0.0035(1)  
C8 0.0162(2) 0.0150(1) 0.0137(1) -0.0007(1) 0.0054(1) -0.0002(1)  
C9 0.0145(2) 0.0137(1) 0.0142(1) -0.0002(1) 0.0043(1) -0.0003(1)  
C10 0.0152(2) 0.0155(1) 0.0165(2) 0.0006(1) 0.0034(1) -0.0001(1)  
C11 0.0222(2) 0.0343(2) 0.0164(2) 0.0033(2) 0.0034(2) -0.0018(2)  
C12 0.0223(2) 0.0181(2) 0.0466(3) 0.0021(2) 0.0084(2) 0.0099(2)  
C13 0.0249(2) 0.0210(2) 0.0211(2) 0.0042(2) 0.0072(2) -0.0037(1)  
C14 0.0191(2) 0.0189(2) 0.0235(2) -0.0034(1) 0.0023(2) 0.0011(1)  

_geom_special_details                
;                                    
;                                    

loop_
_geom_bond_atom_site_label_1         
_geom_bond_atom_site_label_2         
_geom_bond_distance                  
_geom_bond_site_symmetry_2           
_geom_bond_publ_flag                 
O1 H1C 1.16(1) . ? 
O1 H1B 0.776(9) . ? 
O1 H1A 0.779(9) . ? 
O2 H1C 1.27(1) . ? 
O2 H2C 0.762(9) . ? 
O2 H2B 0.776(10) . ? 
N1 C1 1.4582(5) . ? 
N1 C12 1.4775(6) . ? 
N1 C11 1.4820(6) . ? 
N2 C8 1.4685(5) . ? 
N2 C14 1.4874(5) . ? 
N2 C13 1.4897(6) . ? 
N2 H2 1.174(9) . ? 
C1 C9 1.4329(5) . ? 
C1 C2 1.3778(6) . ? 
C2 C3 1.4150(6) . ? 
C2 H2A 1.074(9) . ? 
C3 C4 1.3735(6) . ? 
C3 H3 1.057(9) . ? 
C4 C10 1.4215(6) . ? 
C4 H4 1.083(8) . ? 
C5 C10 1.4207(6) . ? 
C5 C6 1.3747(7) . ? 
C5 H5 1.082(8) . ? 
C6 C7 1.4155(6) . ? 
C6 H6 1.051(8) . ? 
C7 C8 1.3757(6) . ? 
C7 H7 1.069(9) . ? 
C8 C9 1.4319(6) . ? 
C9 C10 1.4326(6) . ? 
C11 H11B 1.06(1) . ? 
C11 H11A 1.073(9) . ? 
C11 H11C 1.094(9) . ? 
C12 H12C 1.058(9) . ? 
C12 H12B 1.06(1) . ? 
C12 H12A 1.089(10) . ? 
C13 H13A 1.040(9) . ? 
C13 H13B 1.043(9) . ? 
C13 H13C 1.062(9) . ? 
C14 H14A 1.043(9) . ? 
C14 H14B 1.053(9) . ? 
C14 H14C 1.069(8) . ? 

loop_
_geom_angle_atom_site_label_1        
_geom_angle_atom_site_label_2        
_geom_angle_atom_site_label_3        
_geom_angle                          
_geom_angle_site_symmetry_1          
_geom_angle_site_symmetry_3          
_geom_angle_publ_flag                
O1 H1C O2 179(1) . . ? 
H1A O1 H1C 110.0(9) . . ? 
H1A O1 H1B 111.5(9) . . ? 
H1B O1 H1C 110.1(9) . . ? 
H2B O2 H1C 108.3(9) . . ? 
H2B O2 H2C 110(1) . . ? 
H2C O2 H1C 107.3(9) . . ? 
N1 C1 C9 118.72(4) . . ? 
N1 C1 C2 120.54(3) . . ? 
N1 C12 H12C 107.6(5) . . ? 
N1 C12 H12B 111.8(5) . . ? 
N1 C12 H12A 110.2(5) . . ? 
N1 C11 H11B 112.4(5) . . ? 
N1 C11 H11A 109.1(5) . . ? 
N1 C11 H11C 108.5(5) . . ? 
N2 C8 C9 118.45(3) . . ? 
N2 C8 C7 119.78(4) . . ? 
N2 C14 H14A 111.6(5) . . ? 
N2 C14 H14B 108.4(5) . . ? 
N2 C14 H14C 108.2(4) . . ? 
N2 C13 H13A 110.4(5) . . ? 
N2 C13 H13B 109.8(5) . . ? 
N2 C13 H13C 107.5(5) . . ? 
C1 N1 C12 112.15(3) . . ? 
C1 N1 C11 111.86(4) . . ? 
C1 C9 C8 125.11(4) . . ? 
C1 C9 C10 117.73(4) . . ? 
C1 C2 C3 120.93(4) . . ? 
C1 C2 H2A 118.6(5) . . ? 
C2 C1 C9 120.74(4) . . ? 
C2 C3 C4 120.00(4) . . ? 
C2 C3 H3 118.5(5) . . ? 
C3 C4 C10 120.62(5) . . ? 
C3 C4 H4 123.1(5) . . ? 
C3 C2 H2A 120.4(5) . . ? 
C4 C10 C9 119.98(5) . . ? 
C4 C10 C5 120.12(4) . . ? 
C4 C3 H3 121.5(5) . . ? 
C5 C10 C9 119.90(4) . . ? 
C5 C6 C7 119.96(6) . . ? 
C5 C6 H6 121.2(5) . . ? 
C6 C5 C10 120.94(5) . . ? 
C6 C5 H5 122.1(5) . . ? 
C6 C7 C8 120.24(5) . . ? 
C6 C7 H7 120.2(5) . . ? 
C7 C8 C9 121.75(4) . . ? 
C7 C6 H6 118.8(5) . . ? 
C8 N2 C14 112.66(4) . . ? 
C8 N2 C13 112.08(4) . . ? 
C8 N2 H2 101.3(4) . . ? 
C8 C9 C10 117.16(3) . . ? 
C8 C7 H7 119.5(5) . . ? 
C10 C5 H5 117.0(5) . . ? 
C10 C4 H4 116.3(5) . . ? 
C11 N1 C12 111.36(4) . . ? 
C13 N2 C14 110.92(4) . . ? 
C13 N2 H2 108.6(4) . . ? 
C14 N2 H2 110.8(4) . . ? 
H11A C11 H11B 110.1(7) . . ? 
H11A C11 H11C 109.6(6) . . ? 
H11B C11 H11C 107.0(7) . . ? 
H12A C12 H12C 108.4(7) . . ? 
H12A C12 H12B 109.1(8) . . ? 
H12B C12 H12C 109.7(7) . . ? 
H13A C13 H13B 110.8(7) . . ? 
H13A C13 H13C 109.3(7) . . ? 
H13B C13 H13C 109.0(7) . . ? 
H14A C14 H14B 108.0(7) . . ? 
H14A C14 H14C 109.8(7) . . ? 
H14B C14 H14C 110.8(6) . . ? 

loop_
_geom_torsion_atom_site_label_1      
_geom_torsion_atom_site_label_2      
_geom_torsion_atom_site_label_3      
_geom_torsion_atom_site_label_4      
_geom_torsion                        
_geom_torsion_site_symmetry_1        
_geom_torsion_site_symmetry_2        
_geom_torsion_site_symmetry_3        
_geom_torsion_site_symmetry_4        
_geom_torsion_publ_flag              
O1 H1C O2 H2C -110.4(9) . . . . ? 
O1 H1C O2 H2B 130.5(10) . . . . ? 
O2 H1C O1 H1B -73.8(9) . . . . ? 
O2 H1C O1 H1A 49.6(9) . . . . ? 
N1 C1 C9 C8 -1.19(3) . . . . ? 
N1 C1 C9 C10 179.31(4) . . . . ? 
N1 C1 C2 C3 179.87(5) . . . . ? 
N1 C1 C2 H2A -0.27(46) . . . . ? 
N2 C8 C9 C1 -3.18(4) . . . . ? 
N2 C8 C9 C10 176.32(3) . . . . ? 
N2 C8 C7 C6 -176.86(4) . . . . ? 
N2 C8 C7 H7 2.6(4) . . . . ? 
C1 N1 C12 H12C -172.3(6) . . . . ? 
C1 N1 C12 H12B 67.2(5) . . . . ? 
C1 N1 C12 H12A -54.3(5) . . . . ? 
C1 N1 C11 H11B -67.2(5) . . . . ? 
C1 N1 C11 H11A 55.2(5) . . . . ? 
C1 N1 C11 H11C 174.6(6) . . . . ? 
C1 C9 C8 C7 178.40(4) . . . . ? 
C1 C9 C10 C5 -179.73(4) . . . . ? 
C1 C9 C10 C4 1.13(4) . . . . ? 
C1 C2 C3 C4 0.52(4) . . . . ? 
C1 C2 C3 H3 -178.9(7) . . . . ? 
C2 C1 N1 C12 -58.84(4) . . . . ? 
C2 C1 N1 C11 67.10(4) . . . . ? 
C2 C1 C9 C8 179.38(4) . . . . ? 
C2 C1 C9 C10 -0.11(4) . . . . ? 
C2 C3 C4 C10 0.53(4) . . . . ? 
C2 C3 C4 H4 -178.6(6) . . . . ? 
C3 C4 C10 C9 -1.36(4) . . . . ? 
C3 C4 C10 C5 179.51(5) . . . . ? 
C3 C2 C1 C9 -0.72(4) . . . . ? 
C4 C10 C9 C8 -178.40(3) . . . . ? 
C4 C10 C5 C6 -179.66(5) . . . . ? 
C4 C10 C5 H5 1.6(4) . . . . ? 
C4 C3 C2 H2A -179.3(6) . . . . ? 
C5 C10 C9 C8 0.73(4) . . . . ? 
C5 C10 C4 H4 -1.3(4) . . . . ? 
C5 C6 C7 C8 0.47(4) . . . . ? 
C5 C6 C7 H7 -179.0(7) . . . . ? 
C6 C5 C10 C9 1.21(4) . . . . ? 
C6 C7 C8 C9 1.54(4) . . . . ? 
C7 C8 N2 C14 -59.98(3) . . . . ? 
C7 C8 N2 C13 65.97(3) . . . . ? 
C7 C8 N2 H2 -178.4(4) . . . . ? 
C7 C8 C9 C10 -2.10(4) . . . . ? 
C7 C6 C5 C10 -1.84(4) . . . . ? 
C7 C6 C5 H5 176.9(6) . . . . ? 
C8 N2 C14 H14A 64.0(5) . . . . ? 
C8 N2 C14 H14B -54.9(5) . . . . ? 
C8 N2 C14 H14C -175.1(6) . . . . ? 
C8 N2 C13 H13A -69.4(5) . . . . ? 
C8 N2 C13 H13B 53.0(5) . . . . ? 
C8 N2 C13 H13C 171.4(6) . . . . ? 
C8 C7 C6 H6 177.8(6) . . . . ? 
C9 C8 N2 C14 121.57(4) . . . . ? 
C9 C8 N2 C13 -112.48(4) . . . . ? 
C9 C8 N2 H2 3.2(4) . . . . ? 
C9 C8 C7 H7 -179.0(7) . . . . ? 
C9 C1 N1 C12 121.73(4) . . . . ? 
C9 C1 N1 C11 -112.32(4) . . . . ? 
C9 C1 C2 H2A 179.1(6) . . . . ? 
C9 C10 C5 H5 -177.6(6) . . . . ? 
C9 C10 C4 H4 177.8(6) . . . . ? 
C10 C5 C6 H6 -179.1(6) . . . . ? 
C10 C4 C3 H3 179.9(7) . . . . ? 
C11 N1 C12 H12C 61.5(5) . . . . ? 
C11 N1 C12 H12B -59.0(5) . . . . ? 
C11 N1 C12 H12A 179.5(7) . . . . ? 
C12 N1 C11 H11B 59.2(5) . . . . ? 
C12 N1 C11 H11A -178.4(7) . . . . ? 
C12 N1 C11 H11C -59.0(5) . . . . ? 
C13 N2 C14 H14A -62.6(5) . . . . ? 
C13 N2 C14 H14B 178.6(7) . . . . ? 
C13 N2 C14 H14C 58.3(5) . . . . ? 
C14 N2 C13 H13A 57.5(5) . . . . ? 
C14 N2 C13 H13B 179.8(7) . . . . ? 
C14 N2 C13 H13C -61.7(5) . . . . ? 
H2 N2 C14 H14A 176.7(9) . . . . ? 
H2 N2 C14 H14B 57.8(7) . . . . ? 
H2 N2 C14 H14C -62.4(6) . . . . ? 
H2 N2 C13 H13A 179.5(9) . . . . ? 
H2 N2 C13 H13B -58.2(7) . . . . ? 
H2 N2 C13 H13C 60.3(6) . . . . ? 
H2A C2 C3 H3 1.3(7) . . . . ? 
H3 C3 C4 H4 0.8(7) . . . . ? 
H5 C5 C6 H6 -0.40(70) . . . . ? 
H6 C6 C7 H7 -1.7(7) . . . . ? 

loop_
_geom_hbond_atom_site_label_D        
_geom_hbond_atom_site_label_H        
_geom_hbond_atom_site_label_A        
_geom_hbond_distance_DH              
_geom_hbond_distance_HA              
_geom_hbond_distance_DA              
_geom_hbond_angle_DHA                
_geom_hbond_site_symmetry_A          
O1 H1A CL2 0.779(9) 2.178(9) 2.9565(4) 178.4(10)  2_546   
O2 H2C CL1 0.762(9) 2.227(9) 2.9880(4) 176(1)  2_546   
C14 H14B CL1 1.053(9) 2.845(8) 3.5212(5) 122.3(6)  2_546   
O1 H1B CL1 0.776(9) 2.198(9) 2.9733(4) 178(1)  1_555   
O2 H2B CL2 0.776(10) 2.241(10) 3.0158(4) 176(1)  1_555   
O1 H1C O2 1.16(1) 1.27(1) 2.4294(6) 179(1)  1_555   
N2 H2 CL2 1.174(9) 3.095(8) 3.5915(4) 105.5(4)  1_555   
N2 H2 N1 1.174(9) 1.481(9) 2.6036(5) 157.3(6)  1_555   
N2 H2 C1 1.174(9) 2.232(8) 2.9588(6) 117.2(4)  1_555   
N2 H2 C11 1.174(9) 2.430(9) 3.4732(6) 146.9(5)  1_555   
N2 H2 C12 1.174(9) 2.450(8) 3.5320(6) 152.3(6)  1_555   
C14 H14A C7 1.043(9) 2.802(8) 3.0157(6) 91.5(5)  1_555   
C14 H14C CL2 1.069(8) 2.755(8) 3.5785(5) 133.8(7)  1_555   

loop_
_publ_author_name      
_publ_author_address   
,'?'  
; ? 
;  

_publ_requested_journal          '?' 
_publ_contact_author                ? 
_publ_contact_author_phone        '?' 
_publ_contact_author_fax          '?' 
_publ_contact_author_email        '?' 
_publ_section_title 
;  
 ?  
;  
_publ_section_comment  
;  
 ?  
;  
_publ_section_references 
;  
 ?  
;  
