# Supplementary material for: Yes, one can obtain better quality structures from routine X-ray data collection
Source: IUCrJ. 2016 Jan 1;3(Pt 1):61–70. doi: 10.1107/S2052252515020941 (PMC4704080; doi:10.1107/S2052252515020941)
Supplement: Supplementary file 3 [file m-03-00061-sup3.zip › X-ray/DMAN_TAAM/DMAN_TAAM_68.cif]

data_I  
_audit_creation_method             'MoPro12'     
_chemical_name_systematic            ? 
_chemical_name_common                ? 
_chemical_formula_moiety             'C14 H24 N2 O2 Cl2'
_chemical_formula_sum                'C14 H24 N2 O2 Cl2'
_chemical_formula_weight             323.246
_chemical_absolute_configuration     '-'

_symmetry_cell_setting               monoclinic   
_symmetry_space_group_name_H-M       'P ?'
_symmetry_space_group_name_Hall      'P ?'

loop_
_atom_type_symbol                      
_atom_type_description                 
_atom_type_scat_dispersion_real        
_atom_type_scat_dispersion_imag        
_atom_type_scat_source                 
 'C' 'C'    0.0033   0.0016
'Su & Coppens. Acta. Cryst. (1997) A53, 749-762. '                    
 'H' 'H'    0.0000   0.0000
'Su & Coppens. Acta. Cryst. (1997) A53, 749-762. '                    
 'N' 'N'    0.0061   0.0033
'Su & Coppens. Acta. Cryst. (1997) A53, 749-762. '                    
 'O' 'O'    0.0106   0.0060
'Su & Coppens. Acta. Cryst. (1997) A53, 749-762. '                    
 'Cl' 'Cl'    0.1484   0.1585
'Su & Coppens. Acta. Cryst. (1997) A53, 749-762. '                    

loop_
_symmetry_equiv_pos_as_xyz           
'x, y, z'
'-x+1/2, y+1/2, -z+1/2'
'-x, -y, -z'
'x-1/2, -y-1/2, z-1/2'
_cell_length_a                10.085 
_cell_length_b                9.811 
_cell_length_c                17.915 
_cell_angle_alpha             90.00 
_cell_angle_beta              101.64 
_cell_angle_gamma             90.00 
_cell_volume                   1736.1 
_cell_formula_units_Z                4
_cell_measurement_temperature        ?
_cell_measurement_reflns_used        ?
_cell_measurement_theta_min          ?
_cell_measurement_theta_max          ?
_exptl_crystal_description           ? 
_exptl_crystal_colour                ? 
_exptl_crystal_size_max              ? 
_exptl_crystal_size_mid              ? 
_exptl_crystal_size_min              ? 
_exptl_crystal_density_meas          ? 
_exptl_crystal_density_diffrn       1.237
_exptl_crystal_density_method       'not measured' 
_exptl_crystal_F_000                 688
_exptl_absorpt_process_details       ?  
_exptl_absorpt_coefficient_mu        ?  
_exptl_absorpt_correction_type       ?  
_exptl_absorpt_correction_T_min      ?  
_exptl_absorpt_correction_T_max      ?  
_exptl_special_details               
;
?
;
_diffrn_ambient_temperature          ?  
_diffrn_radiation_wavelength        0.71073
_diffrn_radiation_type              MoK\a 
_diffrn_radiation_source          'fine-focus sealed tube' 
_diffrn_radiation_monochromator      ? 
_diffrn_measurement_device_type      ? 
_diffrn_measurement_method           ? 
_diffrn_detector_area_resol_mean     ? 
_diffrn_standards_number             ? 
_diffrn_standards_interval_count     ? 
_diffrn_standards_interval_time      ? 
_diffrn_standards_decay_%            ? 
_diffrn_reflns_number                ? 
_diffrn_reflns_av_R_equivalents      ? 
_diffrn_reflns_av_sigmaI/netI        0.00872
_diffrn_reflns_limit_h_min         -15
_diffrn_reflns_limit_h_max          15
_diffrn_reflns_limit_k_min           0
_diffrn_reflns_limit_k_max          15
_diffrn_reflns_limit_l_min           0
_diffrn_reflns_limit_l_max          28
_diffrn_reflns_theta_min            2.15
_diffrn_reflns_theta_max           34.01
_reflns_number_total                  7027
_reflns_number_gt                     6586
_reflns_threshold_expression         >2.0sigma(I)
_computing_data_collection           ? 
_computing_cell_refinement           ? 
_computing_data_reduction            ? 
_computing_structure_solution        ? 
_computing_structure_refinement      'MoPro (J. Appl. Cryst. 2005, 38, 38-54)'
_computing_molecular_graphics        ? 
_computing_publication_material      ? 
_iucr_refine_instructions_details  
; 
# ! MoPro 12.6 30/09/2015 12:55:32 C:\Users\user\Desktop\Praca_z_ANIA\TAAM_DMAN_Frag\Nowy\DMAN_TAAM_68\mopro_lsdb_dman_frag_01.par 
# ! reflections hkl file : C:\Users\user\Desktop\Praca_z_ANIA\TAAM_DMAN_Frag\Nowy\DMAN_TAAM_68\sortav_freeformat.hkl refin. vs. F^2 
# ! atomic table file : C:\Users\user\Desktop\Programy_Krys\MoPro\MoProSuite\LibMoPro\mopro.tab 
# ! wave functions file : C:\Users\user\Desktop\Programy_Krys\MoPro\MoProSuite\LibMoPro\WAVEF_Su_Coppens_relativistic 
# ! RF factor = 1.891 % RI factor = 2.568% 
# ! wR2F factor = 1.902 % wR2I factor = 3.712% 
# ! g.o.f.(F**2) = 3.492 Nvar= 277 Nref= 7027 Nfree= 0 0.05<sinT/l< 0.79 
#  
# WSIG 1.00000 ! weighting scheme 
#  ! SPACE GROUP P ? 
#  
# CELL 10.0850 9.8110 17.9150 90.0000 101.6390 90.0000 0.71073 
# ZERR 0.0000 0.0000 0.0000 0.0000 0.0000 0.0000 
#  
# SYMM 2 P CENTRO 
#  X , Y, Z 
#  1/2-X , 1/2+Y, 1/2-Z 
#  
# SCALE 1 0.189860 
#  
# FMULT 1.00000 
#  
# UOVER 0.00000 0.00000 0.00000 0.00000 0.00000 0.00000 ANI 
#  
# SOLVT 0.00000 50.00000 
#  
# EXTIN 0.00000 GAUSSIAN ISOT TYP1 ! G*10^4 
#  
#  
# DUMMY 5 
# DUMY 0.10452 0.64858 0.72020 D1 0 ! atom # 45 
# DUMY 0.41490 0.65697 0.77681 D2 0 ! atom # 46 
# DUMY 0.81192 0.87871 0.83979 D3 0 ! atom # 47 
# DUMY 1.09203 0.75114 0.96610 D4 0 ! atom # 48 
# DUMY 0.98695 0.65519 1.06684 D5 0 ! atom # 49 
#  
# KAPPA 15 
#  1.000000 1.000000 ! # 1 1 MOL CL1 2x 
#  1.000000 1.000000 ! # 2 1 MOL O1 2x 
#  1.000000 1.000000 ! # 3 1 MOL H1A 4x 
#  1.000000 1.000000 ! # 4 1 MOL H1C 1x 
#  0.993000 1.056000 ! # 5 1 MOL N1 1x 
#  1.000000 1.000000 ! # 6 1 MOL N2 1x 
#  0.998000 0.872000 ! # 7 1 MOL C1 1x 
#  1.004000 0.909000 ! # 8 1 MOL C2 6x 
#  1.004000 0.917000 ! # 9 1 MOL C8 1x 
#  1.004000 0.903000 ! # 10 1 MOL C9 2x 
#  1.022000 0.929000 ! # 11 1 MOL C11 2x 
#  1.026000 0.973000 ! # 12 1 MOL C13 2x 
#  1.167000 1.248000 ! # 13 1 MOL H2 1x 
#  1.110000 1.158000 ! # 14 1 MOL H2A 6x 
#  1.094000 1.156000 ! # 15 1 MOL H11A 12x 
#  
# ATOMS 44 
#  
# ATOM 1 CL1 MOL 1 0.012229 0.900831 0.668028 1.0000 1 Cl 
#  XY H1B O1 HEX K1 V0 M0 Q0 
# UANI 0.022117 0.018942 0.023336 0.000089 -.000131 0.001469 
#  8.00000 0. 0. 0. 0. 0. 0. 0. 0. 0. 
#  0. 0. 0. 0. 0. 0. 0. 
#  0. 0. 0. 0. 0. 0. 0. 0. 0. 
#  
# ATOM 2 CL2 MOL 1 0.477250 0.909077 0.846040 1.0000 1 Cl 
#  XY H2B H14C HEX K1 V0 M0 Q0 
# UANI 0.019032 0.018782 0.023662 0.001214 0.005598 0.002723 
#  8.00000 0. 0. 0. 0. 0. 0. 0. 0. 0. 
#  0. 0. 0. 0. 0. 0. 0. 
#  0. 0. 0. 0. 0. 0. 0. 0. 0. 
#  
# ATOM 3 O1 MOL 1 0.139325 0.649485 0.743164 1.0000 1 O 
#  XY D1 H1C HEX K2 V0 M0 Q0 
# UANI 0.032623 0.017309 0.020872 0.000410 0.001857 -.000778 
#  5.99564 0. 0. 0. 0. 0. 0. 0. 0. 0. 
#  0. 0. 0. 0. 0. 0. 0. 
#  0. 0. 0. 0. 0. 0. 0. 0. 0. 
#  
# ATOM 4 O2 MOL 1 0.382910 0.658666 0.752709 1.0000 1 O 
#  XY D2 H1C HEX K2 V0 M0 Q0 
# UANI 0.032591 0.020086 0.028782 -.000548 0.000025 0.002788 
#  5.99564 0. 0. 0. 0. 0. 0. 0. 0. 0. 
#  0. 0. 0. 0. 0. 0. 0. 
#  0. 0. 0. 0. 0. 0. 0. 0. 0. 
#  
# ATOM 5 H1A MOL 1 0.110038 0.585448 0.719819 1.0000 1 H 
#  ZY O1 H1B QUA K3 V0 M0 Q0 
# UISO 0.017115 
#  0.99564 0. 0. 0. 0. 0. 0. 0. 0. 0. 
#  
# ATOM 6 H1B MOL 1 0.106126 0.716229 0.724739 1.0000 1 H 
#  ZY O1 H1A QUA K3 V0 M0 Q0 
# UISO 0.018223 
#  0.99564 0. 0. 0. 0. 0. 0. 0. 0. 0. 
#  
# ATOM 7 H2B MOL 1 0.410893 0.722970 0.775921 1.0000 1 H 
#  ZY O2 H2C QUA K3 V0 M0 Q0 
# UISO 0.022600 
#  0.99564 0. 0. 0. 0. 0. 0. 0. 0. 0. 
#  
# ATOM 8 H2C MOL 1 0.412946 0.594123 0.773439 1.0000 1 H 
#  ZY O2 H2B QUA K3 V0 M0 Q0 
# UISO 0.019290 
#  0.99564 0. 0. 0. 0. 0. 0. 0. 0. 0. 
#  
# ATOM 9 H1C MOL 1 0.256147 0.653960 0.748433 1.0000 1 H 
#  ZX O1 H2B QUA K4 V0 M0 Q0 
# UISO 0.044506 
#  0.99564 0. 0. 0. 0. 0. 0. 0. 0. 0. 
#  
# ATOM 10 N1 MOL 1 0.834815 0.842204 0.882485 1.0000 1 N 
#  XY D3 C1 HEX K5 V0 M0 Q0 
# UANI 0.015684 0.015756 0.016788 0.001149 0.004751 0.002181 
#  5.00387 0. -.016 -.038 0. -.047 0. 0. -.065 0.040 
#  0. 0.112 -.018 0. 0. 0. 0.028 
#  0. 0. 0. 0.018 0.011 0. 0. 0. 0. 
#  
# ATOM 11 N2 MOL 1 0.725499 0.751785 0.992714 1.0000 1 N 
#  XY C8 H2 HEX K6 V0 M0 Q0 
# UANI 0.014497 0.014073 0.015309 -.000312 0.004949 -.001396 
#  4.99564 0. 0. 0. 0. 0. 0. 0. 0. 0. 
#  0. 0. 0. 0. 0. 0. 0. 
#  0. 0. 0. 0. 0. 0. 0. 0. 0. 
#  
# ATOM 12 C1 MOL 1 0.966197 0.796466 0.924809 1.0000 1 C 
#  XY D4 C2 HEX K7 V0 M0 Q0 
# UANI 0.015258 0.015180 0.015647 0.000133 0.005445 0.001294 
#  4.05792 0. 0.082 0. 0. -.187 0. 0. -.074 0. 
#  0. 0.041 0. 0. 0. -.338 0. 
#  0.028 0. 0. -.018 0. 0. 0. 0.028 0. 
#  
# ATOM 13 C2 MOL 1 1.081823 0.818979 0.896748 1.0000 1 C 
#  XY D4 C1 HEX K8 V0 M0 Q0 
# UANI 0.017089 0.021286 0.021085 0.000748 0.008171 0.004263 
#  3.88564 0. 0.056 0. 0. -.180 0. 0. -.029 0. 
#  0. 0.030 0. 0. 0. -.264 0. 
#  0.020 0. 0. -.019 0. 0. 0. 0. 0. 
#  
# ATOM 14 C3 MOL 1 1.209767 0.775242 0.937483 1.0000 1 C 
#  XY D4 C4 HEX K8 V0 M0 Q0 
# UANI 0.015978 0.023147 0.026054 0.000704 0.008690 0.004004 
#  3.88564 0. 0.056 0. 0. -.180 0. 0. -.029 0. 
#  0. 0.030 0. 0. 0. -.264 0. 
#  0.020 0. 0. -.019 0. 0. 0. 0. 0. 
#  
# ATOM 15 C4 MOL 1 1.219799 0.708322 1.005733 1.0000 1 C 
#  XY D4 C3 HEX K8 V0 M0 Q0 
# UANI 0.014687 0.019191 0.023108 0.000778 0.005279 0.001129 
#  3.88564 0. 0.056 0. 0. -.180 0. 0. -.029 0. 
#  0. 0.030 0. 0. 0. -.264 0. 
#  0.020 0. 0. -.019 0. 0. 0. 0. 0. 
#  
# ATOM 16 C5 MOL 1 1.113852 0.611088 1.106188 1.0000 1 C 
#  XY D5 C6 HEX K8 V0 M0 Q0 
# UANI 0.018981 0.021736 0.016694 0.002569 0.002627 0.002105 
#  3.88564 0. 0.056 0. 0. -.180 0. 0. -.029 0. 
#  0. 0.030 0. 0. 0. -.264 0. 
#  0.020 0. 0. -.019 0. 0. 0. 0. 0. 
#  
# ATOM 17 C6 MOL 1 1.001346 0.583453 1.135977 1.0000 1 C 
#  XY D5 C5 HEX K8 V0 M0 Q0 
# UANI 0.022219 0.027156 0.016469 0.003126 0.004976 0.005536 
#  3.88564 0. 0.056 0. 0. -.180 0. 0. -.029 0. 
#  0. 0.030 0. 0. 0. -.264 0. 
#  0.020 0. 0. -.019 0. 0. 0. 0. 0. 
#  
# ATOM 18 C7 MOL 1 0.872293 0.628605 1.097517 1.0000 1 C 
#  XY D5 C8 HEX K8 V0 M0 Q0 
# UANI 0.019605 0.023443 0.015585 0.001013 0.006265 0.003486 
#  3.88564 0. 0.056 0. 0. -.180 0. 0. -.029 0. 
#  0. 0.030 0. 0. 0. -.264 0. 
#  0.020 0. 0. -.019 0. 0. 0. 0. 0. 
#  
# ATOM 19 C8 MOL 1 0.858765 0.699286 1.030091 1.0000 1 C 
#  XY D5 C7 HEX K9 V0 M0 Q0 
# UANI 0.016062 0.015090 0.013639 -.000676 0.005319 -.000182 
#  3.91159 0. 0.172 0. 0. -.063 0. 0. -.173 0. 
#  0. 0.031 0. 0. 0. -.249 0. 
#  0. 0. 0. -.020 0. 0. 0. 0.013 0. 
#  
# ATOM 20 C9 MOL 1 0.972411 0.726635 0.995679 1.0000 1 C 
#  XY C10 C8 HEX K10 V0 M0 Q0 
# UANI 0.014393 0.013687 0.014197 -.000223 0.004301 -.000301 
#  3.95815 0. 0. 0. 0. -.170 0. 0. 0. 0. 
#  0. 0. 0.011 0. 0. 0.279 0. 
#  0.012 0. 0. 0. -.012 0. 0. 0.008 0. 
#  
# ATOM 21 C10 MOL 1 1.102378 0.681319 1.035829 1.0000 1 C 
#  XY C9 C5 HEX K10 V0 M0 Q0 
# UANI 0.015219 0.015502 0.016437 0.000551 0.003434 -.000046 
#  3.95815 0. 0. 0. 0. -.170 0. 0. 0. 0. 
#  0. 0. 0.011 0. 0. 0.279 0. 
#  0.012 0. 0. 0. -.012 0. 0. 0.008 0. 
#  
# ATOM 22 C11 MOL 1 0.792292 0.766214 0.810105 1.0000 1 C 
#  ZX N1 H11C HEX K11 V0 M0 Q0 
# UANI 0.022110 0.034232 0.016286 0.003372 0.003347 -.001823 
#  3.58938 0. 0. 0. -.025 -.086 0. 0. 0. 0. 
#  0.271 0. 0. 0. 0. 0.203 0. 
#  0.080 0. 0. 0. 0. -.086 0. 0. 0. 
#  
# ATOM 23 C12 MOL 1 0.831236 0.990952 0.869374 1.0000 1 C 
#  ZX N1 H12C HEX K11 V0 M0 Q0 
# UANI 0.022317 0.018000 0.046695 0.002065 0.008321 0.009909 
#  3.58938 0. 0. 0. -.025 -.086 0. 0. 0. 0. 
#  0.271 0. 0. 0. 0. 0.203 0. 
#  0.080 0. 0. 0. 0. -.086 0. 0. 0. 
#  
# ATOM 24 C13 MOL 1 0.676000 0.860013 1.038622 1.0000 1 C 
#  ZX N2 H13A HEX K12 V0 M0 Q0 
# UANI 0.024882 0.020949 0.021079 0.004209 0.007224 -.003793 
#  3.45712 0. 0. 0. -.064 -.151 0. 0. 0. 0. 
#  0.210 0. 0. 0. 0. 0.183 0. 
#  0.070 0. 0. 0. 0. -.066 0. 0. 0. 
#  
# ATOM 25 C14 MOL 1 0.622875 0.641982 0.972384 1.0000 1 C 
#  ZX N2 H14C HEX K12 V0 M0 Q0 
# UANI 0.019004 0.018825 0.023464 -.003463 0.002266 0.001031 
#  3.45712 0. 0. 0. -.064 -.151 0. 0. 0. 0. 
#  0.210 0. 0. 0. 0. 0.183 0. 
#  0.070 0. 0. 0. 0. -.066 0. 0. 0. 
#  
# ATOM 26 H2 MOL 1 0.750584 0.801626 0.937733 1.0000 1 H 
#  ZY N2 C8 QUA K13 V0 M0 Q0 
# UISO 0.026754 
#  0.79859 0. 0. 0. 0.157 0.069 0. 0. 0. 0. 
#  
# ATOM 27 H2A MOL 1 1.073046 0.870356 0.843076 1.0000 1 H 
#  ZY C2 C1 QUA K14 V0 M0 Q0 
# UISO 0.036231 
#  1.01264 0. 0. 0. 0.182 0.086 0. 0. 0. 0. 
#  
# ATOM 28 H3 MOL 1 1.296148 0.796097 0.914452 1.0000 1 H 
#  ZY C3 C4 QUA K14 V0 M0 Q0 
# UISO 0.038935 
#  1.01264 0. 0. 0. 0.182 0.086 0. 0. 0. 0. 
#  
# ATOM 29 H4 MOL 1 1.315181 0.674613 1.039859 1.0000 1 H 
#  ZY C4 C3 QUA K14 V0 M0 Q0 
# UISO 0.031708 
#  1.01264 0. 0. 0. 0.182 0.086 0. 0. 0. 0. 
#  
# ATOM 30 H5 MOL 1 1.214687 0.582671 1.135337 1.0000 1 H 
#  ZY C5 C6 QUA K14 V0 M0 Q0 
# UISO 0.033310 
#  1.01264 0. 0. 0. 0.182 0.086 0. 0. 0. 0. 
#  
# ATOM 31 H6 MOL 1 1.009656 0.532745 1.188393 1.0000 1 H 
#  ZY C6 C5 QUA K14 V0 M0 Q0 
# UISO 0.038392 
#  1.01264 0. 0. 0. 0.182 0.086 0. 0. 0. 0. 
#  
# ATOM 32 H7 MOL 1 0.784715 0.608832 1.120923 1.0000 1 H 
#  ZY C7 C8 QUA K14 V0 M0 Q0 
# UISO 0.035609 
#  1.01264 0. 0. 0. 0.182 0.086 0. 0. 0. 0. 
#  
# ATOM 33 H11A MOL 1 0.793509 0.659022 0.822156 1.0000 1 H 
#  ZY C11 N1 QUA K15 V0 M0 Q0 
# UISO 0.049498 
#  1.07200 0. 0. 0. 0.185 0.085 0. 0. 0. 0. 
#  
# ATOM 34 H11B MOL 1 0.854841 0.787522 0.770282 1.0000 1 H 
#  ZY C11 N1 QUA K15 V0 M0 Q0 
# UISO 0.056766 
#  1.07200 0. 0. 0. 0.185 0.085 0. 0. 0. 0. 
#  
# ATOM 35 H11C MOL 1 0.689507 0.797855 0.783716 1.0000 1 H 
#  ZY C11 N1 QUA K15 V0 M0 Q0 
# UISO 0.046568 
#  1.07200 0. 0. 0. 0.185 0.085 0. 0. 0. 0. 
#  
# ATOM 36 H12A MOL 1 0.861967 1.044897 0.923213 1.0000 1 H 
#  ZY C12 N1 QUA K15 V0 M0 Q0 
# UISO 0.058901 
#  1.07200 0. 0. 0. 0.185 0.085 0. 0. 0. 0. 
#  
# ATOM 37 H12B MOL 1 0.895351 1.020416 0.831950 1.0000 1 H 
#  ZY C12 N1 QUA K15 V0 M0 Q0 
# UISO 0.056198 
#  1.07200 0. 0. 0. 0.185 0.085 0. 0. 0. 0. 
#  
# ATOM 38 H12C MOL 1 0.730001 1.017818 0.845435 1.0000 1 H 
#  ZY C12 N1 QUA K15 V0 M0 Q0 
# UISO 0.047476 
#  1.07200 0. 0. 0. 0.185 0.085 0. 0. 0. 0. 
#  
# ATOM 39 H13A MOL 1 0.651920 0.818540 1.087653 1.0000 1 H 
#  ZY C13 N2 QUA K15 V0 M0 Q0 
# UISO 0.047279 
#  1.07200 0. 0. 0. 0.185 0.085 0. 0. 0. 0. 
#  
# ATOM 40 H13B MOL 1 0.749296 0.935823 1.052398 1.0000 1 H 
#  ZY C13 N2 QUA K15 V0 M0 Q0 
# UISO 0.046339 
#  1.07200 0. 0. 0. 0.185 0.085 0. 0. 0. 0. 
#  
# ATOM 41 H13C MOL 1 0.587545 0.903101 1.004422 1.0000 1 H 
#  ZY C13 N2 QUA K15 V0 M0 Q0 
# UISO 0.042232 
#  1.07200 0. 0. 0. 0.185 0.085 0. 0. 0. 0. 
#  
# ATOM 42 H14A MOL 1 0.603607 0.592819 1.020712 1.0000 1 H 
#  ZY C14 N2 QUA K15 V0 M0 Q0 
# UISO 0.042380 
#  1.07200 0. 0. 0. 0.185 0.085 0. 0. 0. 0. 
#  
# ATOM 43 H14B MOL 1 0.660726 0.569229 0.938912 1.0000 1 H 
#  ZY C14 N2 QUA K15 V0 M0 Q0 
# UISO 0.044745 
#  1.07200 0. 0. 0. 0.185 0.085 0. 0. 0. 0. 
#  
# ATOM 44 H14C MOL 1 0.531722 0.686814 0.941304 1.0000 1 H 
#  ZY C14 N2 QUA K15 V0 M0 Q0 
# UISO 0.040941 
#  1.07200 0. 0. 0. 0.185 0.085 0. 0. 0. 0. 
#  
# ANHAR 0 3 ! number_of_anharmonic_atoms max_order 
# ! 1 ! atom number 
# ! 0.00E+00 0.00E+00 0.00E+00 0.00E+00 0.00E+00 0.00E+00 0.00E+00 0.00E+00 
# ! 0.00E+00 0.00E+00 
#  
#  
# STOP 
; 
_refine_special_details              
;
 Refinement of F^2^ against reflections.
 The threshold expression of F^2^ > 2sigma(F^2^) is
 used for calculating R-factors(gt) and is not
 relevant to the choice of reflections for refinement.
 R-factors based on F^2^ are statistically about twice
 as large as those based on F, and R-factors based on
 ALL data will be even larger.
;
_refine_ls_structure_factor_coef     Fsqd 
_refine_ls_matrix_type                full
_refine_ls_weighting_scheme          sigma
_refine_ls_weighting_details         ?
_atom_sites_solution_primary      direct 
_atom_sites_solution_secondary    difmap 
_atom_sites_solution_hydrogens    geom   
_refine_ls_hydrogen_treatment    refall
_refine_ls_extinction_method        'none'              
_refine_ls_abs_structure_details     ?
_refine_ls_abs_structure_Flack       ?
_refine_ls_number_reflns              7027
_refine_ls_number_parameters           277
_refine_ls_number_restraints             0
# R-factors: R(F)  &  wR2(I) 
_refine_ls_R_factor_all              0.0189
## R_factor_all computed for  I/sigmaI >   0.00
_refine_ls_R_factor_gt               0.0169
_refine_ls_wR_factor_ref             0.0371
_refine_ls_wR_factor_gt              0.0370
_refine_ls_goodness_of_fit_ref       3.409
_refine_ls_restrained_S_all          0.000
_refine_ls_shift/su_max              0.003
_refine_ls_shift/su_mean             0.000

_diffrn_measured_fraction_theta_max     0.999
_diffrn_reflns_theta_full               34.01
_diffrn_measured_fraction_theta_full    0.999
_refine_diff_density_max                ?
_refine_diff_density_min                ?
_refine_diff_density_rms                ?
###  to get diff_density_max min & rms : 
###  run MoPro  : WRIT FOUR   to create FOURier file 
###  run VMoPro : FOUR  FastFourierTransform   to get a 3D grid (Xplor format) on whole unit-cell
###             & GRID  STAT   to get max min rms statistics


loop_
_atom_site_type_symbol      
_atom_site_label            
_atom_site_fract_x          
_atom_site_fract_y          
_atom_site_fract_z          
_atom_site_U_iso_or_equiv   
_atom_site_adp_type         
_atom_site_occupancy        
_atom_site_calc_flag        
_atom_site_refinement_flag_posn  
_atom_site_refinement_flag_adp  
_atom_site_disorder_assembly
_atom_site_disorder_group   
Cl CL1 0.01223(1) 0.90083(1) 0.668028(1) 0.022126(1) Uani 1 d . . . .
Cl CL2 0.47725(1) 0.909077(1) 0.846040(1) 0.020311(1) Uani 1 d . . . .
O  O1 0.13933(4) 0.64948(3) 0.74316(2) 0.02410(3) Uani 1 d . . . .
O  O2 0.38291(4) 0.65867(4) 0.75271(2) 0.02802(3) Uani 1 d . . . .
H  H1A 0.1100(9) 0.5854(9) 0.7198(5) 0.017(2) Uiso 1 d U . . .
H  H1B 0.1061(9) 0.7162(9) 0.7247(5) 0.018(2) Uiso 1 d U . . .
H  H2B 0.4109(9) 0.7230(10) 0.7759(5) 0.023(2) Uiso 1 d U . . .
H  H2C 0.4129(9) 0.5941(9) 0.7734(5) 0.019(2) Uiso 1 d U . . .
H  H1C 0.256(1) 0.654(1) 0.7484(5) 0.045(3) Uiso 1 d U . . .
N  N1 0.83482(4) 0.84220(3) 0.88249(2) 0.01587(2) Uani 1 d . . . .
N  N2 0.72550(3) 0.75178(3) 0.99271(2) 0.01435(2) Uani 1 d . . . .
C  C1 0.96620(4) 0.79647(4) 0.92481(2) 0.01504(2) Uani 1 d . . . .
C  C2 1.08182(4) 0.81898(4) 0.89675(3) 0.01921(3) Uani 1 d . . . .
C  C3 1.20977(4) 0.77524(4) 0.93748(3) 0.02110(3) Uani 1 d . . . .
C  C4 1.21980(4) 0.70832(4) 1.00573(2) 0.01879(3) Uani 1 d . . . .
C  C5 1.11385(4) 0.61109(4) 1.10619(2) 0.01927(3) Uani 1 d . . . .
C  C6 1.00135(5) 0.58345(5) 1.13598(2) 0.02180(3) Uani 1 d . . . .
C  C7 0.87229(5) 0.62861(4) 1.09752(2) 0.01916(3) Uani 1 d . . . .
C  C8 0.85877(4) 0.69929(4) 1.03009(2) 0.01460(2) Uani 1 d . . . .
C  C9 0.97241(4) 0.72664(4) 0.99568(2) 0.01389(2) Uani 1 d . . . .
C  C10 1.10238(4) 0.68132(4) 1.03583(2) 0.01569(2) Uani 1 d . . . .
C  C11 0.79229(5) 0.76621(5) 0.81010(3) 0.02428(3) Uani 1 d . . . .
C  C12 0.83124(5) 0.99095(5) 0.86937(4) 0.02881(3) Uani 1 d . . . .
C  C13 0.67600(5) 0.86001(4) 1.03862(3) 0.02194(3) Uani 1 d . . . .
C  C14 0.62287(5) 0.64198(4) 0.97238(3) 0.02071(3) Uani 1 d . . . .
H  H2 0.7506(8) 0.8016(8) 0.9377(5) 0.027(2) Uiso 1 d U . . .
H  H2A 1.0730(8) 0.8704(8) 0.8431(5) 0.036(2) Uiso 1 d U . . .
H  H3 1.2961(8) 0.7961(8) 0.9145(4) 0.039(2) Uiso 1 d U . . .
H  H4 1.3152(8) 0.6746(7) 1.0399(4) 0.032(2) Uiso 1 d U . . .
H  H5 1.2147(8) 0.5827(7) 1.1353(4) 0.033(2) Uiso 1 d U . . .
H  H6 1.0097(8) 0.5327(8) 1.1884(4) 0.038(2) Uiso 1 d U . . .
H  H7 0.7847(8) 0.6088(8) 1.1209(4) 0.036(2) Uiso 1 d U . . .
H  H11A 0.7935(9) 0.6590(9) 0.8222(5) 0.049(2) Uiso 1 d U . . .
H  H11B 0.8548(9) 0.7875(9) 0.7703(5) 0.057(2) Uiso 1 d U . . .
H  H11C 0.6895(9) 0.7979(8) 0.7837(4) 0.047(2) Uiso 1 d U . . .
H  H12A 0.8620(9) 1.0449(10) 0.9232(5) 0.059(3) Uiso 1 d U . . .
H  H12B 0.8954(9) 1.0204(9) 0.8320(5) 0.056(2) Uiso 1 d U . . .
H  H12C 0.7300(9) 1.0178(8) 0.8454(5) 0.047(2) Uiso 1 d U . . .
H  H13A 0.6519(8) 0.8185(8) 1.0877(5) 0.047(2) Uiso 1 d U . . .
H  H13B 0.7493(9) 0.9358(9) 1.0524(5) 0.046(2) Uiso 1 d U . . .
H  H13C 0.5875(9) 0.9031(8) 1.0044(5) 0.042(2) Uiso 1 d U . . .
H  H14A 0.6036(8) 0.5928(8) 1.0207(5) 0.042(2) Uiso 1 d U . . .
H  H14B 0.6607(8) 0.5692(8) 0.9389(5) 0.045(2) Uiso 1 d U . . .
H  H14C 0.5317(8) 0.6868(8) 0.9413(4) 0.041(2) Uiso 1 d U . . .

loop_ 
_atom_site_aniso_label 
_atom_site_aniso_U_11 
_atom_site_aniso_U_22 
_atom_site_aniso_U_33 
_atom_site_aniso_U_12 
_atom_site_aniso_U_13 
_atom_site_aniso_U_23 
CL1 0.02212(5) 0.01894(4) 0.02334(4) 0.00009(3) -0.00013(3) 0.00147(3)  
CL2 0.01903(4) 0.01878(4) 0.02366(4) 0.00121(3) 0.00560(3) 0.00272(3)  
O1 0.0326(2) 0.0173(1) 0.0209(1) 0.0004(1) 0.0019(1) -0.0008(1)  
O2 0.0326(2) 0.0201(1) 0.0288(2) -0.0005(1) 0.00002(14) 0.0028(1)  
N1 0.0157(1) 0.0158(1) 0.0168(1) 0.00115(10) 0.0048(1) 0.00218(10)  
N2 0.0145(1) 0.0141(1) 0.0153(1) -0.00031(10) 0.0049(1) -0.00140(9)  
C1 0.0153(2) 0.0152(1) 0.0156(1) 0.0001(1) 0.0054(1) 0.0013(1)  
C2 0.0171(2) 0.0213(2) 0.0211(2) 0.0007(1) 0.0082(1) 0.0043(1)  
C3 0.0160(2) 0.0231(2) 0.0261(2) 0.0007(1) 0.0087(1) 0.0040(1)  
C4 0.0147(2) 0.0192(2) 0.0231(2) 0.0008(1) 0.0053(1) 0.0011(1)  
C5 0.0190(2) 0.0217(2) 0.0167(1) 0.0026(1) 0.0026(1) 0.0021(1)  
C6 0.0222(2) 0.0272(2) 0.0165(2) 0.0031(1) 0.0050(1) 0.0055(1)  
C7 0.0196(2) 0.0234(2) 0.0156(1) 0.0010(1) 0.0063(1) 0.0035(1)  
C8 0.0161(1) 0.0151(1) 0.0136(1) -0.0007(1) 0.0053(1) -0.0002(1)  
C9 0.0144(1) 0.0137(1) 0.0142(1) -0.0002(1) 0.0043(1) -0.0003(1)  
C10 0.0152(2) 0.0155(1) 0.0164(1) 0.0006(1) 0.0034(1) -0.00005(11)  
C11 0.0221(2) 0.0342(2) 0.0163(2) 0.0034(2) 0.0033(1) -0.0018(1)  
C12 0.0223(2) 0.0180(2) 0.0467(3) 0.0021(1) 0.0083(2) 0.0099(2)  
C13 0.0249(2) 0.0209(2) 0.0211(2) 0.0042(1) 0.0072(2) -0.0038(1)  
C14 0.0190(2) 0.0188(2) 0.0235(2) -0.0035(1) 0.0023(1) 0.0010(1)  

_geom_special_details                
;                                    
;                                    

loop_
_geom_bond_atom_site_label_1         
_geom_bond_atom_site_label_2         
_geom_bond_distance                  
_geom_bond_site_symmetry_2           
_geom_bond_publ_flag                 
O1 H1C 1.16(1) . ? 
O1 H1B 0.778(9) . ? 
O1 H1A 0.779(9) . ? 
O2 H1C 1.27(1) . ? 
O2 H2C 0.765(9) . ? 
O2 H2B 0.777(9) . ? 
N1 C1 1.4583(5) . ? 
N1 C12 1.4774(6) . ? 
N1 C11 1.4822(6) . ? 
N2 C8 1.4686(5) . ? 
N2 C14 1.4874(5) . ? 
N2 C13 1.4896(5) . ? 
N2 H2 1.172(8) . ? 
C1 C9 1.4329(5) . ? 
C1 C2 1.3776(6) . ? 
C2 C3 1.4148(6) . ? 
C2 H2A 1.073(8) . ? 
C3 C4 1.3735(6) . ? 
C3 H3 1.056(9) . ? 
C4 C10 1.4216(6) . ? 
C4 H4 1.082(8) . ? 
C5 C10 1.4206(6) . ? 
C5 C6 1.3748(6) . ? 
C5 H5 1.082(8) . ? 
C6 C7 1.4153(6) . ? 
C6 H6 1.051(8) . ? 
C7 C8 1.3755(5) . ? 
C7 H7 1.069(9) . ? 
C8 C9 1.4320(5) . ? 
C9 C10 1.4327(5) . ? 
C11 H11B 1.064(10) . ? 
C11 H11A 1.073(9) . ? 
C11 H11C 1.094(9) . ? 
C12 H12C 1.058(9) . ? 
C12 H12B 1.06(1) . ? 
C12 H12A 1.089(10) . ? 
C13 H13A 1.040(9) . ? 
C13 H13B 1.043(9) . ? 
C13 H13C 1.063(8) . ? 
C14 H14A 1.043(9) . ? 
C14 H14B 1.052(9) . ? 
C14 H14C 1.069(8) . ? 

loop_
_geom_angle_atom_site_label_1        
_geom_angle_atom_site_label_2        
_geom_angle_atom_site_label_3        
_geom_angle                          
_geom_angle_site_symmetry_1          
_geom_angle_site_symmetry_3          
_geom_angle_publ_flag                
O1 H1C O2 178.8(10) . . ? 
H1A O1 H1C 110.0(9) . . ? 
H1A O1 H1B 111.5(9) . . ? 
H1B O1 H1C 110.2(9) . . ? 
H2B O2 H1C 108.4(9) . . ? 
H2B O2 H2C 110(1) . . ? 
H2C O2 H1C 107.2(9) . . ? 
N1 C1 C9 118.72(3) . . ? 
N1 C1 C2 120.54(3) . . ? 
N1 C12 H12C 107.5(5) . . ? 
N1 C12 H12B 111.8(5) . . ? 
N1 C12 H12A 110.2(5) . . ? 
N1 C11 H11B 112.4(5) . . ? 
N1 C11 H11A 109.1(5) . . ? 
N1 C11 H11C 108.5(4) . . ? 
N2 C8 C9 118.44(3) . . ? 
N2 C8 C7 119.78(4) . . ? 
N2 C14 H14A 111.6(5) . . ? 
N2 C14 H14B 108.4(5) . . ? 
N2 C14 H14C 108.2(4) . . ? 
N2 C13 H13A 110.4(5) . . ? 
N2 C13 H13B 109.8(5) . . ? 
N2 C13 H13C 107.5(5) . . ? 
C1 N1 C12 112.16(3) . . ? 
C1 N1 C11 111.86(4) . . ? 
C1 C9 C8 125.12(4) . . ? 
C1 C9 C10 117.73(4) . . ? 
C1 C2 C3 120.94(4) . . ? 
C1 C2 H2A 118.6(5) . . ? 
C2 C1 C9 120.74(4) . . ? 
C2 C3 C4 119.99(4) . . ? 
C2 C3 H3 118.5(5) . . ? 
C3 C4 C10 120.62(4) . . ? 
C3 C4 H4 123.1(5) . . ? 
C3 C2 H2A 120.4(5) . . ? 
C4 C10 C9 119.97(5) . . ? 
C4 C10 C5 120.13(4) . . ? 
C4 C3 H3 121.5(5) . . ? 
C5 C10 C9 119.90(4) . . ? 
C5 C6 C7 119.95(5) . . ? 
C5 C6 H6 121.1(5) . . ? 
C6 C5 C10 120.95(5) . . ? 
C6 C5 H5 122.1(5) . . ? 
C6 C7 C8 120.26(5) . . ? 
C6 C7 H7 120.2(5) . . ? 
C7 C8 C9 121.76(4) . . ? 
C7 C6 H6 118.9(5) . . ? 
C8 N2 C14 112.66(4) . . ? 
C8 N2 C13 112.09(3) . . ? 
C8 N2 H2 101.3(4) . . ? 
C8 C9 C10 117.15(3) . . ? 
C8 C7 H7 119.5(5) . . ? 
C10 C5 H5 117.0(5) . . ? 
C10 C4 H4 116.3(5) . . ? 
C11 N1 C12 111.36(4) . . ? 
C13 N2 C14 110.94(4) . . ? 
C13 N2 H2 108.7(4) . . ? 
C14 N2 H2 110.7(4) . . ? 
H11A C11 H11B 110.1(7) . . ? 
H11A C11 H11C 109.7(6) . . ? 
H11B C11 H11C 107.0(7) . . ? 
H12A C12 H12C 108.5(7) . . ? 
H12A C12 H12B 109.0(7) . . ? 
H12B C12 H12C 109.7(7) . . ? 
H13A C13 H13B 110.8(7) . . ? 
H13A C13 H13C 109.3(7) . . ? 
H13B C13 H13C 109.0(7) . . ? 
H14A C14 H14B 108.0(7) . . ? 
H14A C14 H14C 109.8(6) . . ? 
H14B C14 H14C 110.8(6) . . ? 

loop_
_geom_torsion_atom_site_label_1      
_geom_torsion_atom_site_label_2      
_geom_torsion_atom_site_label_3      
_geom_torsion_atom_site_label_4      
_geom_torsion                        
_geom_torsion_site_symmetry_1        
_geom_torsion_site_symmetry_2        
_geom_torsion_site_symmetry_3        
_geom_torsion_site_symmetry_4        
_geom_torsion_publ_flag              
O1 H1C O2 H2C -115.0(9) . . . . ? 
O1 H1C O2 H2B 126.0(9) . . . . ? 
O2 H1C O1 H1B -69.2(9) . . . . ? 
O2 H1C O1 H1A 54.1(9) . . . . ? 
N1 C1 C9 C8 -1.20(3) . . . . ? 
N1 C1 C9 C10 179.32(3) . . . . ? 
N1 C1 C2 C3 179.86(4) . . . . ? 
N1 C1 C2 H2A -0.28(45) . . . . ? 
N2 C8 C9 C1 -3.17(3) . . . . ? 
N2 C8 C9 C10 176.30(3) . . . . ? 
N2 C8 C7 C6 -176.85(4) . . . . ? 
N2 C8 C7 H7 2.6(4) . . . . ? 
C1 N1 C12 H12C -172.3(6) . . . . ? 
C1 N1 C12 H12B 67.2(5) . . . . ? 
C1 N1 C12 H12A -54.2(5) . . . . ? 
C1 N1 C11 H11B -67.2(5) . . . . ? 
C1 N1 C11 H11A 55.2(5) . . . . ? 
C1 N1 C11 H11C 174.6(6) . . . . ? 
C1 C9 C8 C7 178.40(4) . . . . ? 
C1 C9 C10 C5 -179.74(3) . . . . ? 
C1 C9 C10 C4 1.12(3) . . . . ? 
C1 C2 C3 C4 0.53(4) . . . . ? 
C1 C2 C3 H3 -178.9(7) . . . . ? 
C2 C1 N1 C12 -58.85(4) . . . . ? 
C2 C1 N1 C11 67.11(4) . . . . ? 
C2 C1 C9 C8 179.38(3) . . . . ? 
C2 C1 C9 C10 -0.10(4) . . . . ? 
C2 C3 C4 C10 0.52(4) . . . . ? 
C2 C3 C4 H4 -178.6(6) . . . . ? 
C3 C4 C10 C9 -1.35(4) . . . . ? 
C3 C4 C10 C5 179.51(5) . . . . ? 
C3 C2 C1 C9 -0.73(4) . . . . ? 
C4 C10 C9 C8 -178.40(3) . . . . ? 
C4 C10 C5 C6 -179.66(5) . . . . ? 
C4 C10 C5 H5 1.6(4) . . . . ? 
C4 C3 C2 H2A -179.3(6) . . . . ? 
C5 C10 C9 C8 0.74(3) . . . . ? 
C5 C10 C4 H4 -1.3(4) . . . . ? 
C5 C6 C7 C8 0.46(4) . . . . ? 
C5 C6 C7 H7 -179.0(7) . . . . ? 
C6 C5 C10 C9 1.20(4) . . . . ? 
C6 C7 C8 C9 1.56(4) . . . . ? 
C7 C8 N2 C14 -59.99(3) . . . . ? 
C7 C8 N2 C13 65.98(3) . . . . ? 
C7 C8 N2 H2 -178.3(4) . . . . ? 
C7 C8 C9 C10 -2.12(4) . . . . ? 
C7 C6 C5 C10 -1.83(4) . . . . ? 
C7 C6 C5 H5 176.9(6) . . . . ? 
C8 N2 C14 H14A 64.0(4) . . . . ? 
C8 N2 C14 H14B -54.9(5) . . . . ? 
C8 N2 C14 H14C -175.1(6) . . . . ? 
C8 N2 C13 H13A -69.4(5) . . . . ? 
C8 N2 C13 H13B 53.0(5) . . . . ? 
C8 N2 C13 H13C 171.4(6) . . . . ? 
C8 C7 C6 H6 177.8(6) . . . . ? 
C9 C8 N2 C14 121.55(4) . . . . ? 
C9 C8 N2 C13 -112.48(4) . . . . ? 
C9 C8 N2 H2 3.2(4) . . . . ? 
C9 C8 C7 H7 -179.0(6) . . . . ? 
C9 C1 N1 C12 121.74(4) . . . . ? 
C9 C1 N1 C11 -112.31(4) . . . . ? 
C9 C1 C2 H2A 179.1(6) . . . . ? 
C9 C10 C5 H5 -177.6(6) . . . . ? 
C9 C10 C4 H4 177.8(6) . . . . ? 
C10 C5 C6 H6 -179.1(6) . . . . ? 
C10 C4 C3 H3 179.9(7) . . . . ? 
C11 N1 C12 H12C 61.5(5) . . . . ? 
C11 N1 C12 H12B -59.0(5) . . . . ? 
C11 N1 C12 H12A 179.5(7) . . . . ? 
C12 N1 C11 H11B 59.2(5) . . . . ? 
C12 N1 C11 H11A -178.4(7) . . . . ? 
C12 N1 C11 H11C -59.0(5) . . . . ? 
C13 N2 C14 H14A -62.6(5) . . . . ? 
C13 N2 C14 H14B 178.5(7) . . . . ? 
C13 N2 C14 H14C 58.3(5) . . . . ? 
C14 N2 C13 H13A 57.5(5) . . . . ? 
C14 N2 C13 H13B 179.9(7) . . . . ? 
C14 N2 C13 H13C -61.7(4) . . . . ? 
H2 N2 C14 H14A 176.7(9) . . . . ? 
H2 N2 C14 H14B 57.8(6) . . . . ? 
H2 N2 C14 H14C -62.4(6) . . . . ? 
H2 N2 C13 H13A 179.4(9) . . . . ? 
H2 N2 C13 H13B -58.2(6) . . . . ? 
H2 N2 C13 H13C 60.2(6) . . . . ? 
H2A C2 C3 H3 1.2(7) . . . . ? 
H3 C3 C4 H4 0.8(7) . . . . ? 
H5 C5 C6 H6 -0.40(68) . . . . ? 
H6 C6 C7 H7 -1.6(7) . . . . ? 

loop_
_geom_hbond_atom_site_label_D        
_geom_hbond_atom_site_label_H        
_geom_hbond_atom_site_label_A        
_geom_hbond_distance_DH              
_geom_hbond_distance_HA              
_geom_hbond_distance_DA              
_geom_hbond_angle_DHA                
_geom_hbond_site_symmetry_A          
O1 H1A CL2 0.779(9) 2.178(9) 2.9565(4) 178.4(10)  2_546   
O2 H2C CL1 0.765(9) 2.224(9) 2.9879(4) 176.5(10)  2_546   
C14 H14B CL1 1.052(9) 2.845(8) 3.5212(4) 122.3(6)  2_546   
O1 H1B CL1 0.778(9) 2.196(9) 2.9731(4) 177.6(10)  1_555   
O2 H2B CL2 0.777(9) 2.241(10) 3.0158(4) 176(1)  1_555   
O1 H1C O2 1.16(1) 1.27(1) 2.4295(6) 178.8(10)  1_555   
N2 H2 CL2 1.172(8) 3.095(7) 3.5916(3) 105.5(4)  1_555   
N2 H2 N1 1.172(8) 1.483(9) 2.6039(5) 157.3(6)  1_555   
N2 H2 C1 1.172(8) 2.233(8) 2.9591(5) 117.2(4)  1_555   
N2 H2 C11 1.172(8) 2.432(8) 3.4735(6) 146.9(5)  1_555   
N2 H2 C12 1.172(8) 2.452(8) 3.5322(6) 152.3(5)  1_555   
C14 H14A C7 1.043(9) 2.803(8) 3.0157(6) 91.5(5)  1_555   
C14 H14C CL2 1.069(8) 2.755(8) 3.5785(5) 133.8(7)  1_555   

loop_
_publ_author_name      
_publ_author_address   
,'?'  
; ? 
;  

_publ_requested_journal          '?' 
_publ_contact_author                ? 
_publ_contact_author_phone        '?' 
_publ_contact_author_fax          '?' 
_publ_contact_author_email        '?' 
_publ_section_title 
;  
 ?  
;  
_publ_section_comment  
;  
 ?  
;  
_publ_section_references 
;  
 ?  
;  
