# Supplementary material for: Yes, one can obtain better quality structures from routine X-ray data collection
Source: IUCrJ. 2016 Jan 1;3(Pt 1):61–70. doi: 10.1107/S2052252515020941 (PMC4704080; doi:10.1107/S2052252515020941)
Supplement: Supplementary file 3 [file m-03-00061-sup3.zip › X-ray/DMAN_TAAM/DMAN_TAAM_74.cif]

data_I  
_audit_creation_method             'MoPro12'     
_chemical_name_systematic            ? 
_chemical_name_common                ? 
_chemical_formula_moiety             'C14 H24 N2 O2 Cl2'
_chemical_formula_sum                'C14 H24 N2 O2 Cl2'
_chemical_formula_weight             323.246
_chemical_absolute_configuration     '-'

_symmetry_cell_setting               monoclinic   
_symmetry_space_group_name_H-M       'P ?'
_symmetry_space_group_name_Hall      'P ?'

loop_
_atom_type_symbol                      
_atom_type_description                 
_atom_type_scat_dispersion_real        
_atom_type_scat_dispersion_imag        
_atom_type_scat_source                 
 'C' 'C'    0.0033   0.0016
'Su & Coppens. Acta. Cryst. (1997) A53, 749-762. '                    
 'H' 'H'    0.0000   0.0000
'Su & Coppens. Acta. Cryst. (1997) A53, 749-762. '                    
 'N' 'N'    0.0061   0.0033
'Su & Coppens. Acta. Cryst. (1997) A53, 749-762. '                    
 'O' 'O'    0.0106   0.0060
'Su & Coppens. Acta. Cryst. (1997) A53, 749-762. '                    
 'Cl' 'Cl'    0.1484   0.1585
'Su & Coppens. Acta. Cryst. (1997) A53, 749-762. '                    

loop_
_symmetry_equiv_pos_as_xyz           
'x, y, z'
'-x+1/2, y+1/2, -z+1/2'
'-x, -y, -z'
'x-1/2, -y-1/2, z-1/2'
_cell_length_a                10.085 
_cell_length_b                9.811 
_cell_length_c                17.915 
_cell_angle_alpha             90.00 
_cell_angle_beta              101.64 
_cell_angle_gamma             90.00 
_cell_volume                   1736.1 
_cell_formula_units_Z                4
_cell_measurement_temperature        ?
_cell_measurement_reflns_used        ?
_cell_measurement_theta_min          ?
_cell_measurement_theta_max          ?
_exptl_crystal_description           ? 
_exptl_crystal_colour                ? 
_exptl_crystal_size_max              ? 
_exptl_crystal_size_mid              ? 
_exptl_crystal_size_min              ? 
_exptl_crystal_density_meas          ? 
_exptl_crystal_density_diffrn       1.237
_exptl_crystal_density_method       'not measured' 
_exptl_crystal_F_000                 688
_exptl_absorpt_process_details       ?  
_exptl_absorpt_coefficient_mu        ?  
_exptl_absorpt_correction_type       ?  
_exptl_absorpt_correction_T_min      ?  
_exptl_absorpt_correction_T_max      ?  
_exptl_special_details               
;
?
;
_diffrn_ambient_temperature          ?  
_diffrn_radiation_wavelength        0.71073
_diffrn_radiation_type              MoK\a 
_diffrn_radiation_source          'fine-focus sealed tube' 
_diffrn_radiation_monochromator      ? 
_diffrn_measurement_device_type      ? 
_diffrn_measurement_method           ? 
_diffrn_detector_area_resol_mean     ? 
_diffrn_standards_number             ? 
_diffrn_standards_interval_count     ? 
_diffrn_standards_interval_time      ? 
_diffrn_standards_decay_%            ? 
_diffrn_reflns_number                ? 
_diffrn_reflns_av_R_equivalents      ? 
_diffrn_reflns_av_sigmaI/netI        0.00911
_diffrn_reflns_limit_h_min         -17
_diffrn_reflns_limit_h_max          16
_diffrn_reflns_limit_k_min           0
_diffrn_reflns_limit_k_max          16
_diffrn_reflns_limit_l_min           0
_diffrn_reflns_limit_l_max          30
_diffrn_reflns_theta_min            2.15
_diffrn_reflns_theta_max           37.01
_reflns_number_total                  8700
_reflns_number_gt                     8077
_reflns_threshold_expression         >2.0sigma(I)
_computing_data_collection           ? 
_computing_cell_refinement           ? 
_computing_data_reduction            ? 
_computing_structure_solution        ? 
_computing_structure_refinement      'MoPro (J. Appl. Cryst. 2005, 38, 38-54)'
_computing_molecular_graphics        ? 
_computing_publication_material      ? 
_iucr_refine_instructions_details  
; 
# ! MoPro 12.6 30/09/2015 12:56:10 C:\Users\user\Desktop\Praca_z_ANIA\TAAM_DMAN_Frag\Nowy\DMAN_TAAM_74\mopro_lsdb_dman_frag_01.par 
# ! reflections hkl file : C:\Users\user\Desktop\Praca_z_ANIA\TAAM_DMAN_Frag\Nowy\DMAN_TAAM_74\sortav_freeformat.hkl refin. vs. F^2 
# ! atomic table file : C:\Users\user\Desktop\Programy_Krys\MoPro\MoProSuite\LibMoPro\mopro.tab 
# ! wave functions file : C:\Users\user\Desktop\Programy_Krys\MoPro\MoProSuite\LibMoPro\WAVEF_Su_Coppens_relativistic 
# ! RF factor = 2.033 % RI factor = 2.647% 
# ! wR2F factor = 1.926 % wR2I factor = 3.757% 
# ! g.o.f.(F**2) = 3.276 Nvar= 277 Nref= 8700 Nfree= 0 0.05<sinT/l< 0.85 
#  
# WSIG 1.00000 ! weighting scheme 
#  ! SPACE GROUP P ? 
#  
# CELL 10.0850 9.8110 17.9150 90.0000 101.6390 90.0000 0.71073 
# ZERR 0.0000 0.0000 0.0000 0.0000 0.0000 0.0000 
#  
# SYMM 2 P CENTRO 
#  X , Y, Z 
#  1/2-X , 1/2+Y, 1/2-Z 
#  
# SCALE 1 0.189589 
#  
# FMULT 1.00000 
#  
# UOVER 0.00000 0.00000 0.00000 0.00000 0.00000 0.00000 ANI 
#  
# SOLVT 0.00000 50.00000 
#  
# EXTIN 0.00000 GAUSSIAN ISOT TYP1 ! G*10^4 
#  
#  
# DUMMY 5 
# DUMY 0.10452 0.64858 0.72020 D1 0 ! atom # 45 
# DUMY 0.41490 0.65697 0.77681 D2 0 ! atom # 46 
# DUMY 0.81192 0.87871 0.83979 D3 0 ! atom # 47 
# DUMY 1.09203 0.75114 0.96610 D4 0 ! atom # 48 
# DUMY 0.98695 0.65519 1.06684 D5 0 ! atom # 49 
#  
# KAPPA 15 
#  1.000000 1.000000 ! # 1 1 MOL CL1 2x 
#  1.000000 1.000000 ! # 2 1 MOL O1 2x 
#  1.000000 1.000000 ! # 3 1 MOL H1A 4x 
#  1.000000 1.000000 ! # 4 1 MOL H1C 1x 
#  0.993000 1.056000 ! # 5 1 MOL N1 1x 
#  1.000000 1.000000 ! # 6 1 MOL N2 1x 
#  0.998000 0.872000 ! # 7 1 MOL C1 1x 
#  1.004000 0.909000 ! # 8 1 MOL C2 6x 
#  1.004000 0.917000 ! # 9 1 MOL C8 1x 
#  1.004000 0.903000 ! # 10 1 MOL C9 2x 
#  1.022000 0.929000 ! # 11 1 MOL C11 2x 
#  1.026000 0.973000 ! # 12 1 MOL C13 2x 
#  1.167000 1.248000 ! # 13 1 MOL H2 1x 
#  1.110000 1.158000 ! # 14 1 MOL H2A 6x 
#  1.094000 1.156000 ! # 15 1 MOL H11A 12x 
#  
# ATOMS 44 
#  
# ATOM 1 CL1 MOL 1 0.012235 0.900821 0.668024 1.0000 1 Cl 
#  XY H1B O1 HEX K1 V0 M0 Q0 
# UANI 0.022040 0.018868 0.023254 0.000092 -.000126 0.001458 
#  8.00000 0. 0. 0. 0. 0. 0. 0. 0. 0. 
#  0. 0. 0. 0. 0. 0. 0. 
#  0. 0. 0. 0. 0. 0. 0. 0. 0. 
#  
# ATOM 2 CL2 MOL 1 0.477247 0.909080 0.846044 1.0000 1 Cl 
#  XY H2B H14C HEX K1 V0 M0 Q0 
# UANI 0.018944 0.018744 0.023585 0.001217 0.005577 0.002718 
#  8.00000 0. 0. 0. 0. 0. 0. 0. 0. 0. 
#  0. 0. 0. 0. 0. 0. 0. 
#  0. 0. 0. 0. 0. 0. 0. 0. 0. 
#  
# ATOM 3 O1 MOL 1 0.139311 0.649465 0.743154 1.0000 1 O 
#  XY D1 H1C HEX K2 V0 M0 Q0 
# UANI 0.032481 0.017333 0.020802 0.000423 0.001859 -.000741 
#  5.99564 0. 0. 0. 0. 0. 0. 0. 0. 0. 
#  0. 0. 0. 0. 0. 0. 0. 
#  0. 0. 0. 0. 0. 0. 0. 0. 0. 
#  
# ATOM 4 O2 MOL 1 0.382930 0.658663 0.752717 1.0000 1 O 
#  XY D2 H1C HEX K2 V0 M0 Q0 
# UANI 0.032520 0.020110 0.028648 -.000576 0.000059 0.002765 
#  5.99564 0. 0. 0. 0. 0. 0. 0. 0. 0. 
#  0. 0. 0. 0. 0. 0. 0. 
#  0. 0. 0. 0. 0. 0. 0. 0. 0. 
#  
# ATOM 5 H1A MOL 1 0.109887 0.585099 0.719674 1.0000 1 H 
#  ZY O1 H1B QUA K3 V0 M0 Q0 
# UISO 0.017131 
#  0.99564 0. 0. 0. 0. 0. 0. 0. 0. 0. 
#  
# ATOM 6 H1B MOL 1 0.106147 0.716168 0.724745 1.0000 1 H 
#  ZY O1 H1A QUA K3 V0 M0 Q0 
# UISO 0.018483 
#  0.99564 0. 0. 0. 0. 0. 0. 0. 0. 0. 
#  
# ATOM 7 H2B MOL 1 0.410896 0.722928 0.775945 1.0000 1 H 
#  ZY O2 H2C QUA K3 V0 M0 Q0 
# UISO 0.022857 
#  0.99564 0. 0. 0. 0. 0. 0. 0. 0. 0. 
#  
# ATOM 8 H2C MOL 1 0.412943 0.593845 0.773544 1.0000 1 H 
#  ZY O2 H2B QUA K3 V0 M0 Q0 
# UISO 0.019488 
#  0.99564 0. 0. 0. 0. 0. 0. 0. 0. 0. 
#  
# ATOM 9 H1C MOL 1 0.255860 0.653907 0.748447 1.0000 1 H 
#  ZX O1 H2B QUA K4 V0 M0 Q0 
# UISO 0.044473 
#  0.99564 0. 0. 0. 0. 0. 0. 0. 0. 0. 
#  
# ATOM 10 N1 MOL 1 0.834831 0.842206 0.882472 1.0000 1 N 
#  XY D3 C1 HEX K5 V0 M0 Q0 
# UANI 0.015667 0.015695 0.016644 0.001121 0.004781 0.002226 
#  5.00387 0. -.016 -.038 0. -.047 0. 0. -.065 0.040 
#  0. 0.112 -.018 0. 0. 0. 0.028 
#  0. 0. 0. 0.018 0.011 0. 0. 0. 0. 
#  
# ATOM 11 N2 MOL 1 0.725482 0.751764 0.992726 1.0000 1 N 
#  XY C8 H2 HEX K6 V0 M0 Q0 
# UANI 0.014435 0.014065 0.015130 -.000333 0.004989 -.001332 
#  4.99564 0. 0. 0. 0. 0. 0. 0. 0. 0. 
#  0. 0. 0. 0. 0. 0. 0. 
#  0. 0. 0. 0. 0. 0. 0. 0. 0. 
#  
# ATOM 12 C1 MOL 1 0.966192 0.796448 0.924814 1.0000 1 C 
#  XY D4 C2 HEX K7 V0 M0 Q0 
# UANI 0.015140 0.015112 0.015636 0.000135 0.005484 0.001307 
#  4.05792 0. 0.082 0. 0. -.187 0. 0. -.074 0. 
#  0. 0.041 0. 0. 0. -.338 0. 
#  0.028 0. 0. -.018 0. 0. 0. 0.028 0. 
#  
# ATOM 13 C2 MOL 1 1.081819 0.818985 0.896742 1.0000 1 C 
#  XY D4 C1 HEX K8 V0 M0 Q0 
# UANI 0.017021 0.021198 0.020992 0.000723 0.008238 0.004307 
#  3.88564 0. 0.056 0. 0. -.180 0. 0. -.029 0. 
#  0. 0.030 0. 0. 0. -.264 0. 
#  0.020 0. 0. -.019 0. 0. 0. 0. 0. 
#  
# ATOM 14 C3 MOL 1 1.209784 0.775243 0.937478 1.0000 1 C 
#  XY D4 C4 HEX K8 V0 M0 Q0 
# UANI 0.015898 0.023044 0.025888 0.000708 0.008580 0.004055 
#  3.88564 0. 0.056 0. 0. -.180 0. 0. -.029 0. 
#  0. 0.030 0. 0. 0. -.264 0. 
#  0.020 0. 0. -.019 0. 0. 0. 0. 0. 
#  
# ATOM 15 C4 MOL 1 1.219799 0.708314 1.005726 1.0000 1 C 
#  XY D4 C3 HEX K8 V0 M0 Q0 
# UANI 0.014596 0.019177 0.022962 0.000799 0.005216 0.001203 
#  3.88564 0. 0.056 0. 0. -.180 0. 0. -.029 0. 
#  0. 0.030 0. 0. 0. -.264 0. 
#  0.020 0. 0. -.019 0. 0. 0. 0. 0. 
#  
# ATOM 16 C5 MOL 1 1.113860 0.611074 1.106192 1.0000 1 C 
#  XY D5 C6 HEX K8 V0 M0 Q0 
# UANI 0.018921 0.021723 0.016548 0.002576 0.002659 0.002134 
#  3.88564 0. 0.056 0. 0. -.180 0. 0. -.029 0. 
#  0. 0.030 0. 0. 0. -.264 0. 
#  0.020 0. 0. -.019 0. 0. 0. 0. 0. 
#  
# ATOM 17 C6 MOL 1 1.001350 0.583435 1.135976 1.0000 1 C 
#  XY D5 C5 HEX K8 V0 M0 Q0 
# UANI 0.022140 0.027205 0.016319 0.003151 0.004955 0.005512 
#  3.88564 0. 0.056 0. 0. -.180 0. 0. -.029 0. 
#  0. 0.030 0. 0. 0. -.264 0. 
#  0.020 0. 0. -.019 0. 0. 0. 0. 0. 
#  
# ATOM 18 C7 MOL 1 0.872277 0.628591 1.097527 1.0000 1 C 
#  XY D5 C8 HEX K8 V0 M0 Q0 
# UANI 0.019488 0.023467 0.015424 0.001028 0.006204 0.003546 
#  3.88564 0. 0.056 0. 0. -.180 0. 0. -.029 0. 
#  0. 0.030 0. 0. 0. -.264 0. 
#  0.020 0. 0. -.019 0. 0. 0. 0. 0. 
#  
# ATOM 19 C8 MOL 1 0.858782 0.699268 1.030095 1.0000 1 C 
#  XY D5 C7 HEX K9 V0 M0 Q0 
# UANI 0.015874 0.015111 0.013557 -.000600 0.005261 -.000165 
#  3.91159 0. 0.172 0. 0. -.063 0. 0. -.173 0. 
#  0. 0.031 0. 0. 0. -.249 0. 
#  0. 0. 0. -.020 0. 0. 0. 0.013 0. 
#  
# ATOM 20 C9 MOL 1 0.972412 0.726623 0.995683 1.0000 1 C 
#  XY C10 C8 HEX K10 V0 M0 Q0 
# UANI 0.014319 0.013642 0.014060 -.000244 0.004329 -.000264 
#  3.95815 0. 0. 0. 0. -.170 0. 0. 0. 0. 
#  0. 0. 0.011 0. 0. 0.279 0. 
#  0.012 0. 0. 0. -.012 0. 0. 0.008 0. 
#  
# ATOM 21 C10 MOL 1 1.102380 0.681317 1.035833 1.0000 1 C 
#  XY C9 C5 HEX K10 V0 M0 Q0 
# UANI 0.015093 0.015459 0.016361 0.000535 0.003425 -.000063 
#  3.95815 0. 0. 0. 0. -.170 0. 0. 0. 0. 
#  0. 0. 0.011 0. 0. 0.279 0. 
#  0.012 0. 0. 0. -.012 0. 0. 0.008 0. 
#  
# ATOM 22 C11 MOL 1 0.792281 0.766206 0.810118 1.0000 1 C 
#  ZX N1 H11C HEX K11 V0 M0 Q0 
# UANI 0.022048 0.034099 0.016172 0.003378 0.003377 -.001850 
#  3.58938 0. 0. 0. -.025 -.086 0. 0. 0. 0. 
#  0.271 0. 0. 0. 0. 0.203 0. 
#  0.080 0. 0. 0. 0. -.086 0. 0. 0. 
#  
# ATOM 23 C12 MOL 1 0.831228 0.990950 0.869371 1.0000 1 C 
#  ZX N1 H12C HEX K11 V0 M0 Q0 
# UANI 0.022268 0.017823 0.046697 0.002114 0.008309 0.009908 
#  3.58938 0. 0. 0. -.025 -.086 0. 0. 0. 0. 
#  0.271 0. 0. 0. 0. 0.203 0. 
#  0.080 0. 0. 0. 0. -.086 0. 0. 0. 
#  
# ATOM 24 C13 MOL 1 0.675983 0.860005 1.038638 1.0000 1 C 
#  ZX N2 H13A HEX K12 V0 M0 Q0 
# UANI 0.024850 0.020809 0.021024 0.004204 0.007230 -.003812 
#  3.45712 0. 0. 0. -.064 -.151 0. 0. 0. 0. 
#  0.210 0. 0. 0. 0. 0.183 0. 
#  0.070 0. 0. 0. 0. -.066 0. 0. 0. 
#  
# ATOM 25 C14 MOL 1 0.622871 0.641957 0.972376 1.0000 1 C 
#  ZX N2 H14C HEX K12 V0 M0 Q0 
# UANI 0.018881 0.018679 0.023381 -.003599 0.002244 0.000986 
#  3.45712 0. 0. 0. -.064 -.151 0. 0. 0. 0. 
#  0.210 0. 0. 0. 0. 0.183 0. 
#  0.070 0. 0. 0. 0. -.066 0. 0. 0. 
#  
# ATOM 26 H2 MOL 1 0.750550 0.801432 0.937846 1.0000 1 H 
#  ZY N2 C8 QUA K13 V0 M0 Q0 
# UISO 0.026951 
#  0.79859 0. 0. 0. 0.157 0.069 0. 0. 0. 0. 
#  
# ATOM 27 H2A MOL 1 1.073213 0.870384 0.843095 1.0000 1 H 
#  ZY C2 C1 QUA K14 V0 M0 Q0 
# UISO 0.036123 
#  1.01264 0. 0. 0. 0.182 0.086 0. 0. 0. 0. 
#  
# ATOM 28 H3 MOL 1 1.296166 0.796125 0.914430 1.0000 1 H 
#  ZY C3 C4 QUA K14 V0 M0 Q0 
# UISO 0.038983 
#  1.01264 0. 0. 0. 0.182 0.086 0. 0. 0. 0. 
#  
# ATOM 29 H4 MOL 1 1.315148 0.674561 1.039829 1.0000 1 H 
#  ZY C4 C3 QUA K14 V0 M0 Q0 
# UISO 0.031821 
#  1.01264 0. 0. 0. 0.182 0.086 0. 0. 0. 0. 
#  
# ATOM 30 H5 MOL 1 1.214734 0.582599 1.135347 1.0000 1 H 
#  ZY C5 C6 QUA K14 V0 M0 Q0 
# UISO 0.033262 
#  1.01264 0. 0. 0. 0.182 0.086 0. 0. 0. 0. 
#  
# ATOM 31 H6 MOL 1 1.009707 0.532860 1.188382 1.0000 1 H 
#  ZY C6 C5 QUA K14 V0 M0 Q0 
# UISO 0.038280 
#  1.01264 0. 0. 0. 0.182 0.086 0. 0. 0. 0. 
#  
# ATOM 32 H7 MOL 1 0.784627 0.608788 1.120938 1.0000 1 H 
#  ZY C7 C8 QUA K14 V0 M0 Q0 
# UISO 0.035716 
#  1.01264 0. 0. 0. 0.182 0.086 0. 0. 0. 0. 
#  
# ATOM 33 H11A MOL 1 0.793475 0.659041 0.822108 1.0000 1 H 
#  ZY C11 N1 QUA K15 V0 M0 Q0 
# UISO 0.049524 
#  1.07200 0. 0. 0. 0.185 0.085 0. 0. 0. 0. 
#  
# ATOM 34 H11B MOL 1 0.854655 0.787486 0.770279 1.0000 1 H 
#  ZY C11 N1 QUA K15 V0 M0 Q0 
# UISO 0.056336 
#  1.07200 0. 0. 0. 0.185 0.085 0. 0. 0. 0. 
#  
# ATOM 35 H11C MOL 1 0.689533 0.797868 0.783704 1.0000 1 H 
#  ZY C11 N1 QUA K15 V0 M0 Q0 
# UISO 0.046585 
#  1.07200 0. 0. 0. 0.185 0.085 0. 0. 0. 0. 
#  
# ATOM 36 H12A MOL 1 0.861989 1.044968 0.923215 1.0000 1 H 
#  ZY C12 N1 QUA K15 V0 M0 Q0 
# UISO 0.058989 
#  1.07200 0. 0. 0. 0.185 0.085 0. 0. 0. 0. 
#  
# ATOM 37 H12B MOL 1 0.895302 1.020365 0.831949 1.0000 1 H 
#  ZY C12 N1 QUA K15 V0 M0 Q0 
# UISO 0.056328 
#  1.07200 0. 0. 0. 0.185 0.085 0. 0. 0. 0. 
#  
# ATOM 38 H12C MOL 1 0.730051 1.017739 0.845448 1.0000 1 H 
#  ZY C12 N1 QUA K15 V0 M0 Q0 
# UISO 0.047299 
#  1.07200 0. 0. 0. 0.185 0.085 0. 0. 0. 0. 
#  
# ATOM 39 H13A MOL 1 0.651953 0.818501 1.087651 1.0000 1 H 
#  ZY C13 N2 QUA K15 V0 M0 Q0 
# UISO 0.047507 
#  1.07200 0. 0. 0. 0.185 0.085 0. 0. 0. 0. 
#  
# ATOM 40 H13B MOL 1 0.749188 0.935766 1.052312 1.0000 1 H 
#  ZY C13 N2 QUA K15 V0 M0 Q0 
# UISO 0.046332 
#  1.07200 0. 0. 0. 0.185 0.085 0. 0. 0. 0. 
#  
# ATOM 41 H13C MOL 1 0.587578 0.903081 1.004448 1.0000 1 H 
#  ZY C13 N2 QUA K15 V0 M0 Q0 
# UISO 0.042184 
#  1.07200 0. 0. 0. 0.185 0.085 0. 0. 0. 0. 
#  
# ATOM 42 H14A MOL 1 0.603524 0.592874 1.020701 1.0000 1 H 
#  ZY C14 N2 QUA K15 V0 M0 Q0 
# UISO 0.042047 
#  1.07200 0. 0. 0. 0.185 0.085 0. 0. 0. 0. 
#  
# ATOM 43 H14B MOL 1 0.660685 0.569240 0.938905 1.0000 1 H 
#  ZY C14 N2 QUA K15 V0 M0 Q0 
# UISO 0.044885 
#  1.07200 0. 0. 0. 0.185 0.085 0. 0. 0. 0. 
#  
# ATOM 44 H14C MOL 1 0.531720 0.686832 0.941310 1.0000 1 H 
#  ZY C14 N2 QUA K15 V0 M0 Q0 
# UISO 0.040991 
#  1.07200 0. 0. 0. 0.185 0.085 0. 0. 0. 0. 
#  
# ANHAR 0 3 ! number_of_anharmonic_atoms max_order 
# ! 1 ! atom number 
# ! 0.00E+00 0.00E+00 0.00E+00 0.00E+00 0.00E+00 0.00E+00 0.00E+00 0.00E+00 
# ! 0.00E+00 0.00E+00 
#  
#  
# STOP 
; 
_refine_special_details              
;
 Refinement of F^2^ against reflections.
 The threshold expression of F^2^ > 2sigma(F^2^) is
 used for calculating R-factors(gt) and is not
 relevant to the choice of reflections for refinement.
 R-factors based on F^2^ are statistically about twice
 as large as those based on F, and R-factors based on
 ALL data will be even larger.
;
_refine_ls_structure_factor_coef     Fsqd 
_refine_ls_matrix_type                full
_refine_ls_weighting_scheme          sigma
_refine_ls_weighting_details         ?
_atom_sites_solution_primary      direct 
_atom_sites_solution_secondary    difmap 
_atom_sites_solution_hydrogens    geom   
_refine_ls_hydrogen_treatment    refall
_refine_ls_extinction_method        'none'              
_refine_ls_abs_structure_details     ?
_refine_ls_abs_structure_Flack       ?
_refine_ls_number_reflns              8700
_refine_ls_number_parameters           277
_refine_ls_number_restraints             0
# R-factors: R(F)  &  wR2(I) 
_refine_ls_R_factor_all              0.0203
## R_factor_all computed for  I/sigmaI >   0.00
_refine_ls_R_factor_gt               0.0177
_refine_ls_wR_factor_ref             0.0376
_refine_ls_wR_factor_gt              0.0374
_refine_ls_goodness_of_fit_ref       3.195
_refine_ls_restrained_S_all          0.000
_refine_ls_shift/su_max              0.004
_refine_ls_shift/su_mean             0.000

_diffrn_measured_fraction_theta_max     0.999
_diffrn_reflns_theta_full               37.01
_diffrn_measured_fraction_theta_full    0.999
_refine_diff_density_max                ?
_refine_diff_density_min                ?
_refine_diff_density_rms                ?
###  to get diff_density_max min & rms : 
###  run MoPro  : WRIT FOUR   to create FOURier file 
###  run VMoPro : FOUR  FastFourierTransform   to get a 3D grid (Xplor format) on whole unit-cell
###             & GRID  STAT   to get max min rms statistics


loop_
_atom_site_type_symbol      
_atom_site_label            
_atom_site_fract_x          
_atom_site_fract_y          
_atom_site_fract_z          
_atom_site_U_iso_or_equiv   
_atom_site_adp_type         
_atom_site_occupancy        
_atom_site_calc_flag        
_atom_site_refinement_flag_posn  
_atom_site_refinement_flag_adp  
_atom_site_disorder_assembly
_atom_site_disorder_group   
Cl CL1 0.012235(1) 0.900821(1) 0.668024(1) 0.022046(1) Uani 1 d . . . .
Cl CL2 0.477247(1) 0.909080(1) 0.846044(1) 0.020244(1) Uani 1 d . . . .
O  O1 0.13931(4) 0.64947(3) 0.74315(2) 0.02403(2) Uani 1 d . . . .
O  O2 0.38293(4) 0.65866(3) 0.75272(2) 0.02795(3) Uani 1 d . . . .
H  H1A 0.1099(8) 0.5851(8) 0.7197(5) 0.017(2) Uiso 1 d U . . .
H  H1B 0.1061(8) 0.7162(9) 0.7247(4) 0.018(2) Uiso 1 d U . . .
H  H2B 0.4109(8) 0.7229(9) 0.7759(5) 0.023(2) Uiso 1 d U . . .
H  H2C 0.4129(8) 0.5938(8) 0.7735(5) 0.019(2) Uiso 1 d U . . .
H  H1C 0.2559(10) 0.654(1) 0.7484(5) 0.044(3) Uiso 1 d U . . .
N  N1 0.83483(3) 0.84221(3) 0.88247(2) 0.01579(2) Uani 1 d . . . .
N  N2 0.72548(3) 0.75176(3) 0.99273(2) 0.01426(2) Uani 1 d . . . .
C  C1 0.96619(3) 0.79645(3) 0.92481(2) 0.01496(2) Uani 1 d . . . .
C  C2 1.08182(4) 0.81899(4) 0.89674(2) 0.01912(2) Uani 1 d . . . .
C  C3 1.20978(4) 0.77524(4) 0.93748(2) 0.02100(2) Uani 1 d . . . .
C  C4 1.21980(4) 0.70831(4) 1.00573(2) 0.01871(2) Uani 1 d . . . .
C  C5 1.11386(4) 0.61107(4) 1.10619(2) 0.01919(2) Uani 1 d . . . .
C  C6 1.00135(4) 0.58344(4) 1.13598(2) 0.02174(3) Uani 1 d . . . .
C  C7 0.87228(4) 0.62859(4) 1.09753(2) 0.01908(2) Uani 1 d . . . .
C  C8 0.85878(3) 0.69927(3) 1.03009(2) 0.01453(2) Uani 1 d . . . .
C  C9 0.97241(3) 0.72662(3) 0.99568(2) 0.01380(2) Uani 1 d . . . .
C  C10 1.10238(4) 0.68132(3) 1.03583(2) 0.01560(2) Uani 1 d . . . .
C  C11 0.79228(5) 0.76621(5) 0.81012(2) 0.02417(3) Uani 1 d . . . .
C  C12 0.83123(5) 0.99095(4) 0.86937(3) 0.02874(3) Uani 1 d . . . .
C  C13 0.67598(5) 0.86000(4) 1.03864(2) 0.02186(3) Uani 1 d . . . .
C  C14 0.62287(4) 0.64196(4) 0.97238(2) 0.02060(2) Uani 1 d . . . .
H  H2 0.7505(7) 0.8014(7) 0.9378(4) 0.027(2) Uiso 1 d U . . .
H  H2A 1.0732(7) 0.8704(7) 0.8431(4) 0.036(2) Uiso 1 d U . . .
H  H3 1.2962(8) 0.7961(7) 0.9144(4) 0.039(2) Uiso 1 d U . . .
H  H4 1.3151(7) 0.6746(7) 1.0398(4) 0.032(2) Uiso 1 d U . . .
H  H5 1.2147(7) 0.5826(7) 1.1353(4) 0.033(2) Uiso 1 d U . . .
H  H6 1.0097(7) 0.5329(8) 1.1884(4) 0.038(2) Uiso 1 d U . . .
H  H7 0.7846(8) 0.6088(7) 1.1209(4) 0.036(2) Uiso 1 d U . . .
H  H11A 0.7935(8) 0.6590(9) 0.8221(4) 0.050(2) Uiso 1 d U . . .
H  H11B 0.8547(9) 0.7875(9) 0.7703(5) 0.056(2) Uiso 1 d U . . .
H  H11C 0.6895(8) 0.7979(8) 0.7837(4) 0.047(2) Uiso 1 d U . . .
H  H12A 0.8620(9) 1.0450(9) 0.9232(5) 0.059(2) Uiso 1 d U . . .
H  H12B 0.8953(9) 1.0204(8) 0.8319(5) 0.056(2) Uiso 1 d U . . .
H  H12C 0.7301(8) 1.0177(8) 0.8454(4) 0.047(2) Uiso 1 d U . . .
H  H13A 0.6520(8) 0.8185(8) 1.0877(5) 0.048(2) Uiso 1 d U . . .
H  H13B 0.7492(8) 0.9358(8) 1.0523(4) 0.046(2) Uiso 1 d U . . .
H  H13C 0.5876(8) 0.9031(7) 1.0044(4) 0.042(2) Uiso 1 d U . . .
H  H14A 0.6035(7) 0.5929(7) 1.0207(5) 0.042(2) Uiso 1 d U . . .
H  H14B 0.6607(8) 0.5692(8) 0.9389(4) 0.045(2) Uiso 1 d U . . .
H  H14C 0.5317(8) 0.6868(7) 0.9413(4) 0.041(2) Uiso 1 d U . . .

loop_ 
_atom_site_aniso_label 
_atom_site_aniso_U_11 
_atom_site_aniso_U_22 
_atom_site_aniso_U_33 
_atom_site_aniso_U_12 
_atom_site_aniso_U_13 
_atom_site_aniso_U_23 
CL1 0.02204(4) 0.01887(3) 0.02325(4) 0.00009(3) -0.00013(3) 0.00146(3)  
CL2 0.01894(4) 0.01874(3) 0.02358(4) 0.00122(3) 0.00558(3) 0.00272(3)  
O1 0.0325(2) 0.0173(1) 0.0208(1) 0.0004(1) 0.0019(1) -0.00074(9)  
O2 0.0325(2) 0.0201(1) 0.0286(1) -0.0006(1) 0.00006(13) 0.0028(1)  
N1 0.0157(1) 0.0157(1) 0.0166(1) 0.00112(9) 0.00478(9) 0.00223(8)  
N2 0.0144(1) 0.0141(1) 0.0151(1) -0.00033(8) 0.00499(9) -0.00133(8)  
C1 0.0151(1) 0.0151(1) 0.0156(1) 0.00014(9) 0.0055(1) 0.00131(9)  
C2 0.0170(1) 0.0212(1) 0.0210(1) 0.0007(1) 0.0082(1) 0.0043(1)  
C3 0.0159(1) 0.0230(1) 0.0259(2) 0.0007(1) 0.0086(1) 0.0041(1)  
C4 0.0146(1) 0.0192(1) 0.0230(1) 0.0008(1) 0.0052(1) 0.0012(1)  
C5 0.0189(1) 0.0217(1) 0.0165(1) 0.0026(1) 0.0027(1) 0.0021(1)  
C6 0.0221(2) 0.0272(2) 0.0163(1) 0.0032(1) 0.0050(1) 0.0055(1)  
C7 0.0195(2) 0.0235(1) 0.0154(1) 0.0010(1) 0.0062(1) 0.0035(1)  
C8 0.0159(1) 0.0151(1) 0.0136(1) -0.00060(9) 0.00526(10) -0.00016(9)  
C9 0.0143(1) 0.0136(1) 0.0141(1) -0.00024(9) 0.00433(10) -0.00026(8)  
C10 0.0151(1) 0.0155(1) 0.0164(1) 0.00054(9) 0.0034(1) -0.000063(9)  
C11 0.0220(2) 0.0341(2) 0.0162(1) 0.0034(1) 0.0034(1) -0.0018(1)  
C12 0.0223(2) 0.0178(1) 0.0467(3) 0.0021(1) 0.0083(2) 0.0099(1)  
C13 0.0249(2) 0.0208(1) 0.0210(1) 0.0042(1) 0.0072(1) -0.0038(1)  
C14 0.0189(2) 0.0187(1) 0.0234(2) -0.0036(1) 0.0022(1) 0.0010(1)  

_geom_special_details                
;                                    
;                                    

loop_
_geom_bond_atom_site_label_1         
_geom_bond_atom_site_label_2         
_geom_bond_distance                  
_geom_bond_site_symmetry_2           
_geom_bond_publ_flag                 
O1 H1C 1.161(10) . ? 
O1 H1B 0.777(8) . ? 
O1 H1A 0.783(8) . ? 
O2 H1C 1.269(10) . ? 
O2 H2C 0.768(8) . ? 
O2 H2B 0.776(9) . ? 
N1 C1 1.4583(5) . ? 
N1 C12 1.4774(5) . ? 
N1 C11 1.4819(5) . ? 
N2 C8 1.4689(4) . ? 
N2 C14 1.4873(5) . ? 
N2 C13 1.4897(5) . ? 
N2 H2 1.170(8) . ? 
C1 C9 1.4328(5) . ? 
C1 C2 1.3777(5) . ? 
C2 C3 1.4150(5) . ? 
C2 H2A 1.073(8) . ? 
C3 C4 1.3735(6) . ? 
C3 H3 1.057(8) . ? 
C4 C10 1.4216(5) . ? 
C4 H4 1.082(7) . ? 
C5 C10 1.4207(5) . ? 
C5 C6 1.3748(6) . ? 
C5 H5 1.082(7) . ? 
C6 C7 1.4154(6) . ? 
C6 H6 1.050(8) . ? 
C7 C8 1.3756(5) . ? 
C7 H7 1.070(8) . ? 
C8 C9 1.4319(5) . ? 
C9 C10 1.4327(5) . ? 
C11 H11B 1.063(9) . ? 
C11 H11A 1.073(8) . ? 
C11 H11C 1.094(8) . ? 
C12 H12C 1.057(8) . ? 
C12 H12B 1.061(9) . ? 
C12 H12A 1.089(9) . ? 
C13 H13A 1.040(8) . ? 
C13 H13B 1.041(8) . ? 
C13 H13C 1.062(8) . ? 
C14 H14A 1.043(8) . ? 
C14 H14B 1.052(8) . ? 
C14 H14C 1.069(8) . ? 

loop_
_geom_angle_atom_site_label_1        
_geom_angle_atom_site_label_2        
_geom_angle_atom_site_label_3        
_geom_angle                          
_geom_angle_site_symmetry_1          
_geom_angle_site_symmetry_3          
_geom_angle_publ_flag                
O1 H1C O2 178.8(9) . . ? 
H1A O1 H1C 110.0(8) . . ? 
H1A O1 H1B 111.5(9) . . ? 
H1B O1 H1C 110.2(8) . . ? 
H2B O2 H1C 108.4(8) . . ? 
H2B O2 H2C 110.3(9) . . ? 
H2C O2 H1C 107.0(8) . . ? 
N1 C1 C9 118.74(3) . . ? 
N1 C1 C2 120.51(3) . . ? 
N1 C12 H12C 107.5(4) . . ? 
N1 C12 H12B 111.8(5) . . ? 
N1 C12 H12A 110.3(5) . . ? 
N1 C11 H11B 112.5(5) . . ? 
N1 C11 H11A 109.2(4) . . ? 
N1 C11 H11C 108.5(4) . . ? 
N2 C8 C9 118.45(2) . . ? 
N2 C8 C7 119.76(3) . . ? 
N2 C14 H14A 111.6(4) . . ? 
N2 C14 H14B 108.5(4) . . ? 
N2 C14 H14C 108.2(4) . . ? 
N2 C13 H13A 110.4(5) . . ? 
N2 C13 H13B 109.8(5) . . ? 
N2 C13 H13C 107.5(4) . . ? 
C1 N1 C12 112.17(3) . . ? 
C1 N1 C11 111.87(3) . . ? 
C1 C9 C8 125.12(4) . . ? 
C1 C9 C10 117.73(3) . . ? 
C1 C2 C3 120.94(3) . . ? 
C1 C2 H2A 118.7(5) . . ? 
C2 C1 C9 120.74(3) . . ? 
C2 C3 C4 119.98(4) . . ? 
C2 C3 H3 118.5(4) . . ? 
C3 C4 C10 120.63(4) . . ? 
C3 C4 H4 123.1(4) . . ? 
C3 C2 H2A 120.3(5) . . ? 
C4 C10 C9 119.96(4) . . ? 
C4 C10 C5 120.13(3) . . ? 
C4 C3 H3 121.5(5) . . ? 
C5 C10 C9 119.90(4) . . ? 
C5 C6 C7 119.96(5) . . ? 
C5 C6 H6 121.1(5) . . ? 
C6 C5 C10 120.94(4) . . ? 
C6 C5 H5 122.1(5) . . ? 
C6 C7 C8 120.23(4) . . ? 
C6 C7 H7 120.3(5) . . ? 
C7 C8 C9 121.77(4) . . ? 
C7 C6 H6 118.9(5) . . ? 
C8 N2 C14 112.66(3) . . ? 
C8 N2 C13 112.09(3) . . ? 
C8 N2 H2 101.3(4) . . ? 
C8 C9 C10 117.15(3) . . ? 
C8 C7 H7 119.5(5) . . ? 
C10 C5 H5 117.0(4) . . ? 
C10 C4 H4 116.2(4) . . ? 
C11 N1 C12 111.38(3) . . ? 
C13 N2 C14 110.95(3) . . ? 
C13 N2 H2 108.7(4) . . ? 
C14 N2 H2 110.7(4) . . ? 
H11A C11 H11B 110.0(7) . . ? 
H11A C11 H11C 109.7(6) . . ? 
H11B C11 H11C 106.9(7) . . ? 
H12A C12 H12C 108.5(6) . . ? 
H12A C12 H12B 109.0(7) . . ? 
H12B C12 H12C 109.7(7) . . ? 
H13A C13 H13B 110.8(6) . . ? 
H13A C13 H13C 109.3(6) . . ? 
H13B C13 H13C 108.9(6) . . ? 
H14A C14 H14B 108.1(6) . . ? 
H14A C14 H14C 109.7(6) . . ? 
H14B C14 H14C 110.8(6) . . ? 

loop_
_geom_torsion_atom_site_label_1      
_geom_torsion_atom_site_label_2      
_geom_torsion_atom_site_label_3      
_geom_torsion_atom_site_label_4      
_geom_torsion                        
_geom_torsion_site_symmetry_1        
_geom_torsion_site_symmetry_2        
_geom_torsion_site_symmetry_3        
_geom_torsion_site_symmetry_4        
_geom_torsion_publ_flag              
O1 H1C O2 H2C -116.4(9) . . . . ? 
O1 H1C O2 H2B 124.6(9) . . . . ? 
O2 H1C O1 H1B -67.8(8) . . . . ? 
O2 H1C O1 H1A 55.6(8) . . . . ? 
N1 C1 C9 C8 -1.20(3) . . . . ? 
N1 C1 C9 C10 179.32(3) . . . . ? 
N1 C1 C2 C3 179.86(4) . . . . ? 
N1 C1 C2 H2A -0.26(42) . . . . ? 
N2 C8 C9 C1 -3.18(3) . . . . ? 
N2 C8 C9 C10 176.30(3) . . . . ? 
N2 C8 C7 C6 -176.85(3) . . . . ? 
N2 C8 C7 H7 2.6(4) . . . . ? 
C1 N1 C12 H12C -172.3(6) . . . . ? 
C1 N1 C12 H12B 67.2(4) . . . . ? 
C1 N1 C12 H12A -54.2(5) . . . . ? 
C1 N1 C11 H11B -67.3(4) . . . . ? 
C1 N1 C11 H11A 55.2(4) . . . . ? 
C1 N1 C11 H11C 174.6(6) . . . . ? 
C1 C9 C8 C7 178.40(3) . . . . ? 
C1 C9 C10 C5 -179.73(3) . . . . ? 
C1 C9 C10 C4 1.11(3) . . . . ? 
C1 C2 C3 C4 0.53(3) . . . . ? 
C1 C2 C3 H3 -178.9(6) . . . . ? 
C2 C1 N1 C12 -58.86(3) . . . . ? 
C2 C1 N1 C11 67.14(3) . . . . ? 
C2 C1 C9 C8 179.38(3) . . . . ? 
C2 C1 C9 C10 -0.10(3) . . . . ? 
C2 C3 C4 C10 0.51(3) . . . . ? 
C2 C3 C4 H4 -178.6(5) . . . . ? 
C3 C4 C10 C9 -1.33(3) . . . . ? 
C3 C4 C10 C5 179.51(4) . . . . ? 
C3 C2 C1 C9 -0.72(3) . . . . ? 
C4 C10 C9 C8 -178.41(3) . . . . ? 
C4 C10 C5 C6 -179.65(4) . . . . ? 
C4 C10 C5 H5 1.5(4) . . . . ? 
C4 C3 C2 H2A -179.3(6) . . . . ? 
C5 C10 C9 C8 0.75(3) . . . . ? 
C5 C10 C4 H4 -1.3(4) . . . . ? 
C5 C6 C7 C8 0.47(3) . . . . ? 
C5 C6 C7 H7 -179.0(6) . . . . ? 
C6 C5 C10 C9 1.19(3) . . . . ? 
C6 C7 C8 C9 1.55(3) . . . . ? 
C7 C8 N2 C14 -60.01(3) . . . . ? 
C7 C8 N2 C13 65.98(3) . . . . ? 
C7 C8 N2 H2 -178.3(4) . . . . ? 
C7 C8 C9 C10 -2.12(3) . . . . ? 
C7 C6 C5 C10 -1.83(4) . . . . ? 
C7 C6 C5 H5 176.9(5) . . . . ? 
C8 N2 C14 H14A 64.1(4) . . . . ? 
C8 N2 C14 H14B -54.9(4) . . . . ? 
C8 N2 C14 H14C -175.1(6) . . . . ? 
C8 N2 C13 H13A -69.4(4) . . . . ? 
C8 N2 C13 H13B 53.0(5) . . . . ? 
C8 N2 C13 H13C 171.4(6) . . . . ? 
C8 C7 C6 H6 177.8(6) . . . . ? 
C9 C8 N2 C14 121.54(3) . . . . ? 
C9 C8 N2 C13 -112.47(3) . . . . ? 
C9 C8 N2 H2 3.2(3) . . . . ? 
C9 C8 C7 H7 -179.0(6) . . . . ? 
C9 C1 N1 C12 121.72(4) . . . . ? 
C9 C1 N1 C11 -112.29(3) . . . . ? 
C9 C1 C2 H2A 179.2(6) . . . . ? 
C9 C10 C5 H5 -177.6(5) . . . . ? 
C9 C10 C4 H4 177.9(5) . . . . ? 
C10 C5 C6 H6 -179.1(6) . . . . ? 
C10 C4 C3 H3 179.9(6) . . . . ? 
C11 N1 C12 H12C 61.4(4) . . . . ? 
C11 N1 C12 H12B -59.0(5) . . . . ? 
C11 N1 C12 H12A 179.5(7) . . . . ? 
C12 N1 C11 H11B 59.2(5) . . . . ? 
C12 N1 C11 H11A -178.4(6) . . . . ? 
C12 N1 C11 H11C -58.9(4) . . . . ? 
C13 N2 C14 H14A -62.5(4) . . . . ? 
C13 N2 C14 H14B 178.5(6) . . . . ? 
C13 N2 C14 H14C 58.3(4) . . . . ? 
C14 N2 C13 H13A 57.5(4) . . . . ? 
C14 N2 C13 H13B 180.0(6) . . . . ? 
C14 N2 C13 H13C -61.7(4) . . . . ? 
H2 N2 C14 H14A 176.7(8) . . . . ? 
H2 N2 C14 H14B 57.8(6) . . . . ? 
H2 N2 C14 H14C -62.5(6) . . . . ? 
H2 N2 C13 H13A 179.4(8) . . . . ? 
H2 N2 C13 H13B -58.1(6) . . . . ? 
H2 N2 C13 H13C 60.2(6) . . . . ? 
H2A C2 C3 H3 1.2(6) . . . . ? 
H3 C3 C4 H4 0.8(6) . . . . ? 
H5 C5 C6 H6 -0.31(64) . . . . ? 
H6 C6 C7 H7 -1.7(6) . . . . ? 

loop_
_geom_hbond_atom_site_label_D        
_geom_hbond_atom_site_label_H        
_geom_hbond_atom_site_label_A        
_geom_hbond_distance_DH              
_geom_hbond_distance_HA              
_geom_hbond_distance_DA              
_geom_hbond_angle_DHA                
_geom_hbond_site_symmetry_A          
O1 H1A CL2 0.783(8) 2.173(8) 2.9563(3) 178.4(9)  2_546   
O2 H2C CL1 0.768(8) 2.221(8) 2.9879(3) 176.6(9)  2_546   
C14 H14B CL1 1.052(8) 2.845(7) 3.5210(4) 122.3(5)  2_546   
O1 H1B CL1 0.777(8) 2.196(8) 2.9731(3) 177.6(9)  1_555   
O2 H2B CL2 0.776(9) 2.241(9) 3.0157(4) 175.8(10)  1_555   
O1 H1C O2 1.161(10) 1.269(10) 2.4298(5) 178.8(9)  1_555   
N2 H2 CL2 1.170(8) 3.096(7) 3.5917(3) 105.6(4)  1_555   
N2 H2 N1 1.170(8) 1.486(8) 2.6046(4) 157.4(5)  1_555   
N2 H2 C1 1.170(8) 2.234(8) 2.9593(5) 117.3(3)  1_555   
N2 H2 C11 1.170(8) 2.433(8) 3.4735(5) 147.0(5)  1_555   
N2 H2 C12 1.170(8) 2.455(8) 3.5325(5) 152.3(5)  1_555   
C14 H14A C7 1.043(8) 2.803(7) 3.0158(5) 91.5(5)  1_555   
C14 H14C CL2 1.069(8) 2.755(7) 3.5786(4) 133.8(7)  1_555   

loop_
_publ_author_name      
_publ_author_address   
,'?'  
; ? 
;  

_publ_requested_journal          '?' 
_publ_contact_author                ? 
_publ_contact_author_phone        '?' 
_publ_contact_author_fax          '?' 
_publ_contact_author_email        '?' 
_publ_section_title 
;  
 ?  
;  
_publ_section_comment  
;  
 ?  
;  
_publ_section_references 
;  
 ?  
;  
