# Supplementary material for: Yes, one can obtain better quality structures from routine X-ray data collection
Source: IUCrJ. 2016 Jan 1;3(Pt 1):61–70. doi: 10.1107/S2052252515020941 (PMC4704080; doi:10.1107/S2052252515020941)
Supplement: Supplementary file 3 [file m-03-00061-sup3.zip › X-ray/DMAN_TAAM/DMAN_TAAM_78.cif]

data_I  
_audit_creation_method             'MoPro12'     
_chemical_name_systematic            ? 
_chemical_name_common                ? 
_chemical_formula_moiety             'C14 H24 N2 O2 Cl2'
_chemical_formula_sum                'C14 H24 N2 O2 Cl2'
_chemical_formula_weight             323.246
_chemical_absolute_configuration     '-'

_symmetry_cell_setting               monoclinic   
_symmetry_space_group_name_H-M       'P ?'
_symmetry_space_group_name_Hall      'P ?'

loop_
_atom_type_symbol                      
_atom_type_description                 
_atom_type_scat_dispersion_real        
_atom_type_scat_dispersion_imag        
_atom_type_scat_source                 
 'C' 'C'    0.0033   0.0016
'Su & Coppens. Acta. Cryst. (1997) A53, 749-762. '                    
 'H' 'H'    0.0000   0.0000
'Su & Coppens. Acta. Cryst. (1997) A53, 749-762. '                    
 'N' 'N'    0.0061   0.0033
'Su & Coppens. Acta. Cryst. (1997) A53, 749-762. '                    
 'O' 'O'    0.0106   0.0060
'Su & Coppens. Acta. Cryst. (1997) A53, 749-762. '                    
 'Cl' 'Cl'    0.1484   0.1585
'Su & Coppens. Acta. Cryst. (1997) A53, 749-762. '                    

loop_
_symmetry_equiv_pos_as_xyz           
'x, y, z'
'-x+1/2, y+1/2, -z+1/2'
'-x, -y, -z'
'x-1/2, -y-1/2, z-1/2'
_cell_length_a                10.085 
_cell_length_b                9.811 
_cell_length_c                17.915 
_cell_angle_alpha             90.00 
_cell_angle_beta              101.64 
_cell_angle_gamma             90.00 
_cell_volume                   1736.1 
_cell_formula_units_Z                4
_cell_measurement_temperature        ?
_cell_measurement_reflns_used        ?
_cell_measurement_theta_min          ?
_cell_measurement_theta_max          ?
_exptl_crystal_description           ? 
_exptl_crystal_colour                ? 
_exptl_crystal_size_max              ? 
_exptl_crystal_size_mid              ? 
_exptl_crystal_size_min              ? 
_exptl_crystal_density_meas          ? 
_exptl_crystal_density_diffrn       1.237
_exptl_crystal_density_method       'not measured' 
_exptl_crystal_F_000                 688
_exptl_absorpt_process_details       ?  
_exptl_absorpt_coefficient_mu        ?  
_exptl_absorpt_correction_type       ?  
_exptl_absorpt_correction_T_min      ?  
_exptl_absorpt_correction_T_max      ?  
_exptl_special_details               
;
?
;
_diffrn_ambient_temperature          ?  
_diffrn_radiation_wavelength        0.71073
_diffrn_radiation_type              MoK\a 
_diffrn_radiation_source          'fine-focus sealed tube' 
_diffrn_radiation_monochromator      ? 
_diffrn_measurement_device_type      ? 
_diffrn_measurement_method           ? 
_diffrn_detector_area_resol_mean     ? 
_diffrn_standards_number             ? 
_diffrn_standards_interval_count     ? 
_diffrn_standards_interval_time      ? 
_diffrn_standards_decay_%            ? 
_diffrn_reflns_number                ? 
_diffrn_reflns_av_R_equivalents      ? 
_diffrn_reflns_av_sigmaI/netI        0.00943
_diffrn_reflns_limit_h_min         -17
_diffrn_reflns_limit_h_max          17
_diffrn_reflns_limit_k_min           0
_diffrn_reflns_limit_k_max          17
_diffrn_reflns_limit_l_min           0
_diffrn_reflns_limit_l_max          31
_diffrn_reflns_theta_min            2.15
_diffrn_reflns_theta_max           38.98
_reflns_number_total                  9856
_reflns_number_gt                     9110
_reflns_threshold_expression         >2.0sigma(I)
_computing_data_collection           ? 
_computing_cell_refinement           ? 
_computing_data_reduction            ? 
_computing_structure_solution        ? 
_computing_structure_refinement      'MoPro (J. Appl. Cryst. 2005, 38, 38-54)'
_computing_molecular_graphics        ? 
_computing_publication_material      ? 
_iucr_refine_instructions_details  
; 
# ! MoPro 12.6 30/09/2015 13:03:07 C:\Users\user\Desktop\Praca_z_ANIA\TAAM_DMAN_Frag\Nowy\DMAN_TAAM_78\mopro_lsdb_dman_frag_01.par 
# ! reflections hkl file : C:\Users\user\Desktop\Praca_z_ANIA\TAAM_DMAN_Frag\Nowy\DMAN_TAAM_78\sortav_freeformat.hkl refin. vs. F^2 
# ! atomic table file : C:\Users\user\Desktop\Programy_Krys\MoPro\MoProSuite\LibMoPro\mopro.tab 
# ! wave functions file : C:\Users\user\Desktop\Programy_Krys\MoPro\MoProSuite\LibMoPro\WAVEF_Su_Coppens_relativistic 
# ! RF factor = 2.150 % RI factor = 2.708% 
# ! wR2F factor = 1.946 % wR2I factor = 3.795% 
# ! g.o.f.(F**2) = 3.151 Nvar= 277 Nref= 9856 Nfree= 0 0.05<sinT/l< 0.88 
#  
# WSIG 1.00000 ! weighting scheme 
#  ! SPACE GROUP P ? 
#  
# CELL 10.0850 9.8110 17.9150 90.0000 101.6390 90.0000 0.71073 
# ZERR 0.0000 0.0000 0.0000 0.0000 0.0000 0.0000 
#  
# SYMM 2 P CENTRO 
#  X , Y, Z 
#  1/2-X , 1/2+Y, 1/2-Z 
#  
# SCALE 1 0.189413 
#  
# FMULT 1.00000 
#  
# UOVER 0.00000 0.00000 0.00000 0.00000 0.00000 0.00000 ANI 
#  
# SOLVT 0.00000 50.00000 
#  
# EXTIN 0.00000 GAUSSIAN ISOT TYP1 ! G*10^4 
#  
#  
# DUMMY 5 
# DUMY 0.10452 0.64858 0.72020 D1 0 ! atom # 45 
# DUMY 0.41490 0.65697 0.77681 D2 0 ! atom # 46 
# DUMY 0.81192 0.87871 0.83979 D3 0 ! atom # 47 
# DUMY 1.09203 0.75114 0.96610 D4 0 ! atom # 48 
# DUMY 0.98695 0.65519 1.06684 D5 0 ! atom # 49 
#  
# KAPPA 15 
#  1.000000 1.000000 ! # 1 1 MOL CL1 2x 
#  1.000000 1.000000 ! # 2 1 MOL O1 2x 
#  1.000000 1.000000 ! # 3 1 MOL H1A 4x 
#  1.000000 1.000000 ! # 4 1 MOL H1C 1x 
#  0.993000 1.056000 ! # 5 1 MOL N1 1x 
#  1.000000 1.000000 ! # 6 1 MOL N2 1x 
#  0.998000 0.872000 ! # 7 1 MOL C1 1x 
#  1.004000 0.909000 ! # 8 1 MOL C2 6x 
#  1.004000 0.917000 ! # 9 1 MOL C8 1x 
#  1.004000 0.903000 ! # 10 1 MOL C9 2x 
#  1.022000 0.929000 ! # 11 1 MOL C11 2x 
#  1.026000 0.973000 ! # 12 1 MOL C13 2x 
#  1.167000 1.248000 ! # 13 1 MOL H2 1x 
#  1.110000 1.158000 ! # 14 1 MOL H2A 6x 
#  1.094000 1.156000 ! # 15 1 MOL H11A 12x 
#  
# ATOMS 44 
#  
# ATOM 1 CL1 MOL 1 0.012238 0.900817 0.668022 1.0000 1 Cl 
#  XY H1B O1 HEX K1 V0 M0 Q0 
# UANI 0.021995 0.018830 0.023207 0.000096 -.000131 0.001461 
#  8.00000 0. 0. 0. 0. 0. 0. 0. 0. 0. 
#  0. 0. 0. 0. 0. 0. 0. 
#  0. 0. 0. 0. 0. 0. 0. 0. 0. 
#  
# ATOM 2 CL2 MOL 1 0.477245 0.909081 0.846046 1.0000 1 Cl 
#  XY H2B H14C HEX K1 V0 M0 Q0 
# UANI 0.018891 0.018713 0.023543 0.001210 0.005568 0.002722 
#  8.00000 0. 0. 0. 0. 0. 0. 0. 0. 0. 
#  0. 0. 0. 0. 0. 0. 0. 
#  0. 0. 0. 0. 0. 0. 0. 0. 0. 
#  
# ATOM 3 O1 MOL 1 0.139309 0.649464 0.743151 1.0000 1 O 
#  XY D1 H1C HEX K2 V0 M0 Q0 
# UANI 0.032417 0.017342 0.020715 0.000422 0.001848 -.000745 
#  5.99564 0. 0. 0. 0. 0. 0. 0. 0. 0. 
#  0. 0. 0. 0. 0. 0. 0. 
#  0. 0. 0. 0. 0. 0. 0. 0. 0. 
#  
# ATOM 4 O2 MOL 1 0.382938 0.658667 0.752717 1.0000 1 O 
#  XY D2 H1C HEX K2 V0 M0 Q0 
# UANI 0.032464 0.020086 0.028617 -.000535 0.000064 0.002760 
#  5.99564 0. 0. 0. 0. 0. 0. 0. 0. 0. 
#  0. 0. 0. 0. 0. 0. 0. 
#  0. 0. 0. 0. 0. 0. 0. 0. 0. 
#  
# ATOM 5 H1A MOL 1 0.109886 0.585075 0.719653 1.0000 1 H 
#  ZY O1 H1B QUA K3 V0 M0 Q0 
# UISO 0.017440 
#  0.99564 0. 0. 0. 0. 0. 0. 0. 0. 0. 
#  
# ATOM 6 H1B MOL 1 0.106112 0.716244 0.724702 1.0000 1 H 
#  ZY O1 H1A QUA K3 V0 M0 Q0 
# UISO 0.018621 
#  0.99564 0. 0. 0. 0. 0. 0. 0. 0. 0. 
#  
# ATOM 7 H2B MOL 1 0.410879 0.722965 0.775967 1.0000 1 H 
#  ZY O2 H2C QUA K3 V0 M0 Q0 
# UISO 0.022924 
#  0.99564 0. 0. 0. 0. 0. 0. 0. 0. 0. 
#  
# ATOM 8 H2C MOL 1 0.412992 0.593849 0.773501 1.0000 1 H 
#  ZY O2 H2B QUA K3 V0 M0 Q0 
# UISO 0.019567 
#  0.99564 0. 0. 0. 0. 0. 0. 0. 0. 0. 
#  
# ATOM 9 H1C MOL 1 0.255740 0.653909 0.748455 1.0000 1 H 
#  ZX O1 H2B QUA K4 V0 M0 Q0 
# UISO 0.044294 
#  0.99564 0. 0. 0. 0. 0. 0. 0. 0. 0. 
#  
# ATOM 10 N1 MOL 1 0.834843 0.842206 0.882467 1.0000 1 N 
#  XY D3 C1 HEX K5 V0 M0 Q0 
# UANI 0.015661 0.015660 0.016572 0.001119 0.004786 0.002255 
#  5.00387 0. -.016 -.038 0. -.047 0. 0. -.065 0.040 
#  0. 0.112 -.018 0. 0. 0. 0.028 
#  0. 0. 0. 0.018 0.011 0. 0. 0. 0. 
#  
# ATOM 11 N2 MOL 1 0.725476 0.751754 0.992734 1.0000 1 N 
#  XY C8 H2 HEX K6 V0 M0 Q0 
# UANI 0.014437 0.014027 0.015057 -.000356 0.004969 -.001300 
#  4.99564 0. 0. 0. 0. 0. 0. 0. 0. 0. 
#  0. 0. 0. 0. 0. 0. 0. 
#  0. 0. 0. 0. 0. 0. 0. 0. 0. 
#  
# ATOM 12 C1 MOL 1 0.966189 0.796443 0.924817 1.0000 1 C 
#  XY D4 C2 HEX K7 V0 M0 Q0 
# UANI 0.015059 0.015096 0.015586 0.000149 0.005464 0.001299 
#  4.05792 0. 0.082 0. 0. -.187 0. 0. -.074 0. 
#  0. 0.041 0. 0. 0. -.338 0. 
#  0.028 0. 0. -.018 0. 0. 0. 0.028 0. 
#  
# ATOM 13 C2 MOL 1 1.081818 0.818983 0.896745 1.0000 1 C 
#  XY D4 C1 HEX K8 V0 M0 Q0 
# UANI 0.016985 0.021178 0.020902 0.000736 0.008218 0.004317 
#  3.88564 0. 0.056 0. 0. -.180 0. 0. -.029 0. 
#  0. 0.030 0. 0. 0. -.264 0. 
#  0.020 0. 0. -.019 0. 0. 0. 0. 0. 
#  
# ATOM 14 C3 MOL 1 1.209775 0.775241 0.937477 1.0000 1 C 
#  XY D4 C4 HEX K8 V0 M0 Q0 
# UANI 0.015851 0.023018 0.025830 0.000679 0.008587 0.004071 
#  3.88564 0. 0.056 0. 0. -.180 0. 0. -.029 0. 
#  0. 0.030 0. 0. 0. -.264 0. 
#  0.020 0. 0. -.019 0. 0. 0. 0. 0. 
#  
# ATOM 15 C4 MOL 1 1.219792 0.708313 1.005730 1.0000 1 C 
#  XY D4 C3 HEX K8 V0 M0 Q0 
# UANI 0.014547 0.019162 0.022903 0.000823 0.005183 0.001249 
#  3.88564 0. 0.056 0. 0. -.180 0. 0. -.029 0. 
#  0. 0.030 0. 0. 0. -.264 0. 
#  0.020 0. 0. -.019 0. 0. 0. 0. 0. 
#  
# ATOM 16 C5 MOL 1 1.113857 0.611064 1.106193 1.0000 1 C 
#  XY D5 C6 HEX K8 V0 M0 Q0 
# UANI 0.018900 0.021709 0.016450 0.002588 0.002693 0.002133 
#  3.88564 0. 0.056 0. 0. -.180 0. 0. -.029 0. 
#  0. 0.030 0. 0. 0. -.264 0. 
#  0.020 0. 0. -.019 0. 0. 0. 0. 0. 
#  
# ATOM 17 C6 MOL 1 1.001349 0.583429 1.135976 1.0000 1 C 
#  XY D5 C5 HEX K8 V0 M0 Q0 
# UANI 0.022103 0.027201 0.016222 0.003136 0.004968 0.005523 
#  3.88564 0. 0.056 0. 0. -.180 0. 0. -.029 0. 
#  0. 0.030 0. 0. 0. -.264 0. 
#  0.020 0. 0. -.019 0. 0. 0. 0. 0. 
#  
# ATOM 18 C7 MOL 1 0.872286 0.628586 1.097526 1.0000 1 C 
#  XY D5 C8 HEX K8 V0 M0 Q0 
# UANI 0.019439 0.023452 0.015366 0.001005 0.006188 0.003606 
#  3.88564 0. 0.056 0. 0. -.180 0. 0. -.029 0. 
#  0. 0.030 0. 0. 0. -.264 0. 
#  0.020 0. 0. -.019 0. 0. 0. 0. 0. 
#  
# ATOM 19 C8 MOL 1 0.858797 0.699261 1.030097 1.0000 1 C 
#  XY D5 C7 HEX K9 V0 M0 Q0 
# UANI 0.015733 0.015089 0.013517 -.000565 0.005224 -.000122 
#  3.91159 0. 0.172 0. 0. -.063 0. 0. -.173 0. 
#  0. 0.031 0. 0. 0. -.249 0. 
#  0. 0. 0. -.020 0. 0. 0. 0.013 0. 
#  
# ATOM 20 C9 MOL 1 0.972402 0.726616 0.995685 1.0000 1 C 
#  XY C10 C8 HEX K10 V0 M0 Q0 
# UANI 0.014231 0.013616 0.014010 -.000240 0.004319 -.000250 
#  3.95815 0. 0. 0. 0. -.170 0. 0. 0. 0. 
#  0. 0. 0.011 0. 0. 0.279 0. 
#  0.012 0. 0. 0. -.012 0. 0. 0.008 0. 
#  
# ATOM 21 C10 MOL 1 1.102379 0.681318 1.035834 1.0000 1 C 
#  XY C9 C5 HEX K10 V0 M0 Q0 
# UANI 0.015016 0.015423 0.016282 0.000537 0.003461 -.000088 
#  3.95815 0. 0. 0. 0. -.170 0. 0. 0. 0. 
#  0. 0. 0.011 0. 0. 0.279 0. 
#  0.012 0. 0. 0. -.012 0. 0. 0.008 0. 
#  
# ATOM 22 C11 MOL 1 0.792274 0.766197 0.810120 1.0000 1 C 
#  ZX N1 H11C HEX K11 V0 M0 Q0 
# UANI 0.021990 0.034029 0.016146 0.003381 0.003359 -.001885 
#  3.58938 0. 0. 0. -.025 -.086 0. 0. 0. 0. 
#  0.271 0. 0. 0. 0. 0.203 0. 
#  0.080 0. 0. 0. 0. -.086 0. 0. 0. 
#  
# ATOM 23 C12 MOL 1 0.831228 0.990943 0.869372 1.0000 1 C 
#  ZX N1 H12C HEX K11 V0 M0 Q0 
# UANI 0.022223 0.017786 0.046658 0.002101 0.008301 0.009953 
#  3.58938 0. 0. 0. -.025 -.086 0. 0. 0. 0. 
#  0.271 0. 0. 0. 0. 0.203 0. 
#  0.080 0. 0. 0. 0. -.086 0. 0. 0. 
#  
# ATOM 24 C13 MOL 1 0.675978 0.859999 1.038639 1.0000 1 C 
#  ZX N2 H13A HEX K12 V0 M0 Q0 
# UANI 0.024817 0.020746 0.020940 0.004265 0.007205 -.003852 
#  3.45712 0. 0. 0. -.064 -.151 0. 0. 0. 0. 
#  0.210 0. 0. 0. 0. 0.183 0. 
#  0.070 0. 0. 0. 0. -.066 0. 0. 0. 
#  
# ATOM 25 C14 MOL 1 0.622877 0.641963 0.972374 1.0000 1 C 
#  ZX N2 H14C HEX K12 V0 M0 Q0 
# UANI 0.018813 0.018591 0.023350 -.003664 0.002213 0.000976 
#  3.45712 0. 0. 0. -.064 -.151 0. 0. 0. 0. 
#  0.210 0. 0. 0. 0. 0.183 0. 
#  0.070 0. 0. 0. 0. -.066 0. 0. 0. 
#  
# ATOM 26 H2 MOL 1 0.750442 0.801308 0.937953 1.0000 1 H 
#  ZY N2 C8 QUA K13 V0 M0 Q0 
# UISO 0.026859 
#  0.79859 0. 0. 0. 0.157 0.069 0. 0. 0. 0. 
#  
# ATOM 27 H2A MOL 1 1.073256 0.870325 0.843119 1.0000 1 H 
#  ZY C2 C1 QUA K14 V0 M0 Q0 
# UISO 0.035958 
#  1.01264 0. 0. 0. 0.182 0.086 0. 0. 0. 0. 
#  
# ATOM 28 H3 MOL 1 1.296094 0.796106 0.914436 1.0000 1 H 
#  ZY C3 C4 QUA K14 V0 M0 Q0 
# UISO 0.038880 
#  1.01264 0. 0. 0. 0.182 0.086 0. 0. 0. 0. 
#  
# ATOM 29 H4 MOL 1 1.315134 0.674539 1.039818 1.0000 1 H 
#  ZY C4 C3 QUA K14 V0 M0 Q0 
# UISO 0.031758 
#  1.01264 0. 0. 0. 0.182 0.086 0. 0. 0. 0. 
#  
# ATOM 30 H5 MOL 1 1.214720 0.582547 1.135363 1.0000 1 H 
#  ZY C5 C6 QUA K14 V0 M0 Q0 
# UISO 0.033223 
#  1.01264 0. 0. 0. 0.182 0.086 0. 0. 0. 0. 
#  
# ATOM 31 H6 MOL 1 1.009701 0.532895 1.188372 1.0000 1 H 
#  ZY C6 C5 QUA K14 V0 M0 Q0 
# UISO 0.038300 
#  1.01264 0. 0. 0. 0.182 0.086 0. 0. 0. 0. 
#  
# ATOM 32 H7 MOL 1 0.784697 0.608793 1.120925 1.0000 1 H 
#  ZY C7 C8 QUA K14 V0 M0 Q0 
# UISO 0.035615 
#  1.01264 0. 0. 0. 0.182 0.086 0. 0. 0. 0. 
#  
# ATOM 33 H11A MOL 1 0.793513 0.659048 0.822071 1.0000 1 H 
#  ZY C11 N1 QUA K15 V0 M0 Q0 
# UISO 0.049480 
#  1.07200 0. 0. 0. 0.185 0.085 0. 0. 0. 0. 
#  
# ATOM 34 H11B MOL 1 0.854602 0.787459 0.770298 1.0000 1 H 
#  ZY C11 N1 QUA K15 V0 M0 Q0 
# UISO 0.056244 
#  1.07200 0. 0. 0. 0.185 0.085 0. 0. 0. 0. 
#  
# ATOM 35 H11C MOL 1 0.689579 0.797872 0.783702 1.0000 1 H 
#  ZY C11 N1 QUA K15 V0 M0 Q0 
# UISO 0.046625 
#  1.07200 0. 0. 0. 0.185 0.085 0. 0. 0. 0. 
#  
# ATOM 36 H12A MOL 1 0.862002 1.044992 0.923205 1.0000 1 H 
#  ZY C12 N1 QUA K15 V0 M0 Q0 
# UISO 0.058981 
#  1.07200 0. 0. 0. 0.185 0.085 0. 0. 0. 0. 
#  
# ATOM 37 H12B MOL 1 0.895196 1.020345 0.831977 1.0000 1 H 
#  ZY C12 N1 QUA K15 V0 M0 Q0 
# UISO 0.056227 
#  1.07200 0. 0. 0. 0.185 0.085 0. 0. 0. 0. 
#  
# ATOM 38 H12C MOL 1 0.730119 1.017680 0.845451 1.0000 1 H 
#  ZY C12 N1 QUA K15 V0 M0 Q0 
# UISO 0.047169 
#  1.07200 0. 0. 0. 0.185 0.085 0. 0. 0. 0. 
#  
# ATOM 39 H13A MOL 1 0.651997 0.818550 1.087665 1.0000 1 H 
#  ZY C13 N2 QUA K15 V0 M0 Q0 
# UISO 0.047472 
#  1.07200 0. 0. 0. 0.185 0.085 0. 0. 0. 0. 
#  
# ATOM 40 H13B MOL 1 0.749179 0.935732 1.052327 1.0000 1 H 
#  ZY C13 N2 QUA K15 V0 M0 Q0 
# UISO 0.046279 
#  1.07200 0. 0. 0. 0.185 0.085 0. 0. 0. 0. 
#  
# ATOM 41 H13C MOL 1 0.587633 0.903041 1.004462 1.0000 1 H 
#  ZY C13 N2 QUA K15 V0 M0 Q0 
# UISO 0.042133 
#  1.07200 0. 0. 0. 0.185 0.085 0. 0. 0. 0. 
#  
# ATOM 42 H14A MOL 1 0.603515 0.592868 1.020643 1.0000 1 H 
#  ZY C14 N2 QUA K15 V0 M0 Q0 
# UISO 0.042012 
#  1.07200 0. 0. 0. 0.185 0.085 0. 0. 0. 0. 
#  
# ATOM 43 H14B MOL 1 0.660655 0.569241 0.938917 1.0000 1 H 
#  ZY C14 N2 QUA K15 V0 M0 Q0 
# UISO 0.044875 
#  1.07200 0. 0. 0. 0.185 0.085 0. 0. 0. 0. 
#  
# ATOM 44 H14C MOL 1 0.531713 0.686817 0.941311 1.0000 1 H 
#  ZY C14 N2 QUA K15 V0 M0 Q0 
# UISO 0.040975 
#  1.07200 0. 0. 0. 0.185 0.085 0. 0. 0. 0. 
#  
# ANHAR 0 3 ! number_of_anharmonic_atoms max_order 
# ! 1 ! atom number 
# ! 0.00E+00 0.00E+00 0.00E+00 0.00E+00 0.00E+00 0.00E+00 0.00E+00 0.00E+00 
# ! 0.00E+00 0.00E+00 
#  
#  
# STOP 
; 
_refine_special_details              
;
 Refinement of F^2^ against reflections.
 The threshold expression of F^2^ > 2sigma(F^2^) is
 used for calculating R-factors(gt) and is not
 relevant to the choice of reflections for refinement.
 R-factors based on F^2^ are statistically about twice
 as large as those based on F, and R-factors based on
 ALL data will be even larger.
;
_refine_ls_structure_factor_coef     Fsqd 
_refine_ls_matrix_type                full
_refine_ls_weighting_scheme          sigma
_refine_ls_weighting_details         ?
_atom_sites_solution_primary      direct 
_atom_sites_solution_secondary    difmap 
_atom_sites_solution_hydrogens    geom   
_refine_ls_hydrogen_treatment    refall
_refine_ls_extinction_method        'none'              
_refine_ls_abs_structure_details     ?
_refine_ls_abs_structure_Flack       ?
_refine_ls_number_reflns              9856
_refine_ls_number_parameters           277
_refine_ls_number_restraints             0
# R-factors: R(F)  &  wR2(I) 
_refine_ls_R_factor_all              0.0215
## R_factor_all computed for  I/sigmaI >   0.00
_refine_ls_R_factor_gt               0.0185
_refine_ls_wR_factor_ref             0.0380
_refine_ls_wR_factor_gt              0.0378
_refine_ls_goodness_of_fit_ref       3.074
_refine_ls_restrained_S_all          0.000
_refine_ls_shift/su_max              0.005
_refine_ls_shift/su_mean             0.000

_diffrn_measured_fraction_theta_max     0.999
_diffrn_reflns_theta_full               38.98
_diffrn_measured_fraction_theta_full    0.999
_refine_diff_density_max                ?
_refine_diff_density_min                ?
_refine_diff_density_rms                ?
###  to get diff_density_max min & rms : 
###  run MoPro  : WRIT FOUR   to create FOURier file 
###  run VMoPro : FOUR  FastFourierTransform   to get a 3D grid (Xplor format) on whole unit-cell
###             & GRID  STAT   to get max min rms statistics


loop_
_atom_site_type_symbol      
_atom_site_label            
_atom_site_fract_x          
_atom_site_fract_y          
_atom_site_fract_z          
_atom_site_U_iso_or_equiv   
_atom_site_adp_type         
_atom_site_occupancy        
_atom_site_calc_flag        
_atom_site_refinement_flag_posn  
_atom_site_refinement_flag_adp  
_atom_site_disorder_assembly
_atom_site_disorder_group   
Cl CL1 0.012238(1) 0.900817(1) 0.668022(1) 0.022001(1) Uani 1 d . . . .
Cl CL2 0.477245(1) 0.909081(1) 0.846046(1) 0.020202(1) Uani 1 d . . . .
O  O1 0.13931(4) 0.64946(3) 0.74315(2) 0.02398(2) Uani 1 d . . . .
O  O2 0.38294(4) 0.65867(3) 0.75272(2) 0.02791(2) Uani 1 d . . . .
H  H1A 0.1099(8) 0.5851(8) 0.7197(4) 0.017(2) Uiso 1 d U . . .
H  H1B 0.1061(8) 0.7162(8) 0.7247(4) 0.019(2) Uiso 1 d U . . .
H  H2B 0.4109(8) 0.7230(9) 0.7760(5) 0.023(2) Uiso 1 d U . . .
H  H2C 0.4130(8) 0.5938(8) 0.7735(4) 0.020(2) Uiso 1 d U . . .
H  H1C 0.2557(10) 0.654(1) 0.7485(5) 0.044(3) Uiso 1 d U . . .
N  N1 0.83484(3) 0.84221(3) 0.88247(2) 0.01575(2) Uani 1 d . . . .
N  N2 0.72548(3) 0.75175(3) 0.99273(2) 0.01423(2) Uani 1 d . . . .
C  C1 0.96619(3) 0.79644(3) 0.92482(2) 0.01491(2) Uani 1 d . . . .
C  C2 1.08182(4) 0.81898(4) 0.89675(2) 0.01907(2) Uani 1 d . . . .
C  C3 1.20977(4) 0.77524(4) 0.93748(2) 0.02095(2) Uani 1 d . . . .
C  C4 1.21979(4) 0.70831(3) 1.00573(2) 0.01867(2) Uani 1 d . . . .
C  C5 1.11386(4) 0.61106(4) 1.10619(2) 0.01914(2) Uani 1 d . . . .
C  C6 1.00135(4) 0.58343(4) 1.13598(2) 0.02169(3) Uani 1 d . . . .
C  C7 0.87229(4) 0.62859(4) 1.09753(2) 0.01904(2) Uani 1 d . . . .
C  C8 0.85880(3) 0.69926(3) 1.03010(2) 0.01446(2) Uani 1 d . . . .
C  C9 0.97240(3) 0.72662(3) 0.99569(2) 0.01375(2) Uani 1 d . . . .
C  C10 1.10238(3) 0.68132(3) 1.03583(2) 0.01553(2) Uani 1 d . . . .
C  C11 0.79227(4) 0.76620(5) 0.81012(2) 0.02412(3) Uani 1 d . . . .
C  C12 0.83123(4) 0.99094(4) 0.86937(3) 0.02870(3) Uani 1 d . . . .
C  C13 0.67598(4) 0.86000(4) 1.03864(2) 0.02180(3) Uani 1 d . . . .
C  C14 0.62288(4) 0.64196(4) 0.97237(2) 0.02054(2) Uani 1 d . . . .
H  H2 0.7504(7) 0.8013(7) 0.9380(4) 0.027(2) Uiso 1 d U . . .
H  H2A 1.0733(7) 0.8703(7) 0.8431(4) 0.036(2) Uiso 1 d U . . .
H  H3 1.2961(7) 0.7961(7) 0.9144(4) 0.039(2) Uiso 1 d U . . .
H  H4 1.3151(7) 0.6745(7) 1.0398(4) 0.032(2) Uiso 1 d U . . .
H  H5 1.2147(7) 0.5825(7) 1.1354(4) 0.033(2) Uiso 1 d U . . .
H  H6 1.0097(7) 0.5329(7) 1.1884(4) 0.038(2) Uiso 1 d U . . .
H  H7 0.7847(7) 0.6088(7) 1.1209(4) 0.036(2) Uiso 1 d U . . .
H  H11A 0.7935(8) 0.6590(8) 0.8221(4) 0.049(2) Uiso 1 d U . . .
H  H11B 0.8546(8) 0.7875(8) 0.7703(5) 0.056(2) Uiso 1 d U . . .
H  H11C 0.6896(8) 0.7979(8) 0.7837(4) 0.047(2) Uiso 1 d U . . .
H  H12A 0.8620(8) 1.0450(9) 0.9232(5) 0.059(2) Uiso 1 d U . . .
H  H12B 0.8952(8) 1.0203(8) 0.8320(5) 0.056(2) Uiso 1 d U . . .
H  H12C 0.7301(8) 1.0177(8) 0.8455(4) 0.047(2) Uiso 1 d U . . .
H  H13A 0.6520(8) 0.8185(8) 1.0877(4) 0.047(2) Uiso 1 d U . . .
H  H13B 0.7492(8) 0.9357(8) 1.0523(4) 0.046(2) Uiso 1 d U . . .
H  H13C 0.5876(8) 0.9030(7) 1.0045(4) 0.042(2) Uiso 1 d U . . .
H  H14A 0.6035(7) 0.5929(7) 1.0206(4) 0.042(2) Uiso 1 d U . . .
H  H14B 0.6607(7) 0.5692(8) 0.9389(4) 0.045(2) Uiso 1 d U . . .
H  H14C 0.5317(7) 0.6868(7) 0.9413(4) 0.041(2) Uiso 1 d U . . .

loop_ 
_atom_site_aniso_label 
_atom_site_aniso_U_11 
_atom_site_aniso_U_22 
_atom_site_aniso_U_33 
_atom_site_aniso_U_12 
_atom_site_aniso_U_13 
_atom_site_aniso_U_23 
CL1 0.02199(4) 0.01883(3) 0.02321(3) 0.00010(3) -0.00013(3) 0.00146(3)  
CL2 0.01889(3) 0.01871(3) 0.02354(3) 0.00121(2) 0.00557(3) 0.00272(2)  
O1 0.0324(1) 0.0173(1) 0.0207(1) 0.00042(10) 0.0018(1) -0.00075(8)  
O2 0.0325(2) 0.0201(1) 0.0286(1) -0.0005(1) 0.00006(12) 0.00276(10)  
N1 0.0157(1) 0.01566(10) 0.0166(1) 0.00112(8) 0.00479(9) 0.00225(8)  
N2 0.0144(1) 0.01403(9) 0.01506(9) -0.00036(7) 0.00497(8) -0.00130(7)  
C1 0.0151(1) 0.0151(1) 0.0156(1) 0.00015(8) 0.00546(9) 0.00130(8)  
C2 0.0170(1) 0.0212(1) 0.0209(1) 0.00074(10) 0.0082(1) 0.00432(10)  
C3 0.0159(1) 0.0230(1) 0.0258(1) 0.0007(1) 0.0086(1) 0.0041(1)  
C4 0.0145(1) 0.0192(1) 0.0229(1) 0.00082(9) 0.0052(1) 0.00125(10)  
C5 0.0189(1) 0.0217(1) 0.0164(1) 0.0026(1) 0.0027(1) 0.00213(9)  
C6 0.0221(2) 0.0272(1) 0.0162(1) 0.0031(1) 0.0050(1) 0.0055(1)  
C7 0.0194(1) 0.0235(1) 0.0154(1) 0.0010(1) 0.0062(1) 0.00361(9)  
C8 0.0157(1) 0.0151(1) 0.0135(1) -0.00056(9) 0.00522(9) -0.00012(8)  
C9 0.0142(1) 0.01362(10) 0.0140(1) -0.00024(8) 0.00432(9) -0.00025(8)  
C10 0.0150(1) 0.0154(1) 0.0163(1) 0.00054(9) 0.00346(9) -0.00009(8)  
C11 0.0220(2) 0.0340(2) 0.0161(1) 0.0034(1) 0.0034(1) -0.0019(1)  
C12 0.0222(2) 0.0178(1) 0.0467(2) 0.0021(1) 0.0083(2) 0.0100(1)  
C13 0.0248(2) 0.0207(1) 0.0209(1) 0.0043(1) 0.0072(1) -0.0039(1)  
C14 0.0188(1) 0.0186(1) 0.0234(1) -0.0037(1) 0.0022(1) 0.0010(1)  

_geom_special_details                
;                                    
;                                    

loop_
_geom_bond_atom_site_label_1         
_geom_bond_atom_site_label_2         
_geom_bond_distance                  
_geom_bond_site_symmetry_2           
_geom_bond_publ_flag                 
O1 H1C 1.160(9) . ? 
O1 H1B 0.778(8) . ? 
O1 H1A 0.784(8) . ? 
O2 H1C 1.270(10) . ? 
O2 H2C 0.768(8) . ? 
O2 H2B 0.777(8) . ? 
N1 C1 1.4582(4) . ? 
N1 C12 1.4773(5) . ? 
N1 C11 1.4818(5) . ? 
N2 C8 1.4690(4) . ? 
N2 C14 1.4872(4) . ? 
N2 C13 1.4896(4) . ? 
N2 H2 1.167(8) . ? 
C1 C9 1.4328(4) . ? 
C1 C2 1.3778(5) . ? 
C2 C3 1.4149(5) . ? 
C2 H2A 1.073(7) . ? 
C3 C4 1.3736(5) . ? 
C3 H3 1.056(8) . ? 
C4 C10 1.4215(5) . ? 
C4 H4 1.082(7) . ? 
C5 C10 1.4207(5) . ? 
C5 C6 1.3747(5) . ? 
C5 H5 1.082(7) . ? 
C6 C7 1.4153(5) . ? 
C6 H6 1.050(7) . ? 
C7 C8 1.3756(5) . ? 
C7 H7 1.069(8) . ? 
C8 C9 1.4317(5) . ? 
C9 C10 1.4327(4) . ? 
C11 H11B 1.062(9) . ? 
C11 H11A 1.072(8) . ? 
C11 H11C 1.093(8) . ? 
C12 H12C 1.056(8) . ? 
C12 H12B 1.060(9) . ? 
C12 H12A 1.089(9) . ? 
C13 H13A 1.040(8) . ? 
C13 H13B 1.041(8) . ? 
C13 H13C 1.062(8) . ? 
C14 H14A 1.042(8) . ? 
C14 H14B 1.051(8) . ? 
C14 H14C 1.069(7) . ? 

loop_
_geom_angle_atom_site_label_1        
_geom_angle_atom_site_label_2        
_geom_angle_atom_site_label_3        
_geom_angle                          
_geom_angle_site_symmetry_1          
_geom_angle_site_symmetry_3          
_geom_angle_publ_flag                
O1 H1C O2 178.8(9) . . ? 
H1A O1 H1C 110.0(8) . . ? 
H1A O1 H1B 111.5(8) . . ? 
H1B O1 H1C 110.2(8) . . ? 
H2B O2 H1C 108.3(8) . . ? 
H2B O2 H2C 110.3(9) . . ? 
H2C O2 H1C 107.1(8) . . ? 
N1 C1 C9 118.75(3) . . ? 
N1 C1 C2 120.50(3) . . ? 
N1 C12 H12C 107.5(4) . . ? 
N1 C12 H12B 111.8(5) . . ? 
N1 C12 H12A 110.3(5) . . ? 
N1 C11 H11B 112.5(5) . . ? 
N1 C11 H11A 109.2(4) . . ? 
N1 C11 H11C 108.5(4) . . ? 
N2 C8 C9 118.46(2) . . ? 
N2 C8 C7 119.74(3) . . ? 
N2 C14 H14A 111.6(4) . . ? 
N2 C14 H14B 108.5(4) . . ? 
N2 C14 H14C 108.2(4) . . ? 
N2 C13 H13A 110.4(4) . . ? 
N2 C13 H13B 109.8(4) . . ? 
N2 C13 H13C 107.5(4) . . ? 
C1 N1 C12 112.18(3) . . ? 
C1 N1 C11 111.88(3) . . ? 
C1 C9 C8 125.13(3) . . ? 
C1 C9 C10 117.72(3) . . ? 
C1 C2 C3 120.94(3) . . ? 
C1 C2 H2A 118.8(4) . . ? 
C2 C1 C9 120.75(3) . . ? 
C2 C3 C4 119.98(3) . . ? 
C2 C3 H3 118.5(4) . . ? 
C3 C4 C10 120.63(4) . . ? 
C3 C4 H4 123.1(4) . . ? 
C3 C2 H2A 120.3(4) . . ? 
C4 C10 C9 119.97(4) . . ? 
C4 C10 C5 120.13(3) . . ? 
C4 C3 H3 121.5(4) . . ? 
C5 C10 C9 119.90(3) . . ? 
C5 C6 C7 119.96(5) . . ? 
C5 C6 H6 121.1(5) . . ? 
C6 C5 C10 120.94(4) . . ? 
C6 C5 H5 122.0(4) . . ? 
C6 C7 C8 120.23(4) . . ? 
C6 C7 H7 120.2(4) . . ? 
C7 C8 C9 121.78(3) . . ? 
C7 C6 H6 118.9(4) . . ? 
C8 N2 C14 112.67(3) . . ? 
C8 N2 C13 112.10(3) . . ? 
C8 N2 H2 101.3(3) . . ? 
C8 C9 C10 117.15(3) . . ? 
C8 C7 H7 119.5(4) . . ? 
C10 C5 H5 117.0(4) . . ? 
C10 C4 H4 116.2(4) . . ? 
C11 N1 C12 111.39(3) . . ? 
C13 N2 C14 110.96(3) . . ? 
C13 N2 H2 108.7(4) . . ? 
C14 N2 H2 110.7(4) . . ? 
H11A C11 H11B 110.0(6) . . ? 
H11A C11 H11C 109.7(6) . . ? 
H11B C11 H11C 106.9(6) . . ? 
H12A C12 H12C 108.5(6) . . ? 
H12A C12 H12B 109.0(7) . . ? 
H12B C12 H12C 109.7(7) . . ? 
H13A C13 H13B 110.8(6) . . ? 
H13A C13 H13C 109.4(6) . . ? 
H13B C13 H13C 108.9(6) . . ? 
H14A C14 H14B 108.0(6) . . ? 
H14A C14 H14C 109.7(6) . . ? 
H14B C14 H14C 110.8(6) . . ? 

loop_
_geom_torsion_atom_site_label_1      
_geom_torsion_atom_site_label_2      
_geom_torsion_atom_site_label_3      
_geom_torsion_atom_site_label_4      
_geom_torsion                        
_geom_torsion_site_symmetry_1        
_geom_torsion_site_symmetry_2        
_geom_torsion_site_symmetry_3        
_geom_torsion_site_symmetry_4        
_geom_torsion_publ_flag              
O1 H1C O2 H2C -116.2(8) . . . . ? 
O1 H1C O2 H2B 124.8(9) . . . . ? 
O2 H1C O1 H1B -68.0(8) . . . . ? 
O2 H1C O1 H1A 55.4(8) . . . . ? 
N1 C1 C9 C8 -1.20(3) . . . . ? 
N1 C1 C9 C10 179.33(3) . . . . ? 
N1 C1 C2 C3 179.86(4) . . . . ? 
N1 C1 C2 H2A -0.28(40) . . . . ? 
N2 C8 C9 C1 -3.18(3) . . . . ? 
N2 C8 C9 C10 176.30(2) . . . . ? 
N2 C8 C7 C6 -176.85(3) . . . . ? 
N2 C8 C7 H7 2.6(4) . . . . ? 
C1 N1 C12 H12C -172.3(6) . . . . ? 
C1 N1 C12 H12B 67.3(4) . . . . ? 
C1 N1 C12 H12A -54.2(5) . . . . ? 
C1 N1 C11 H11B -67.3(4) . . . . ? 
C1 N1 C11 H11A 55.1(4) . . . . ? 
C1 N1 C11 H11C 174.7(5) . . . . ? 
C1 C9 C8 C7 178.40(3) . . . . ? 
C1 C9 C10 C5 -179.73(3) . . . . ? 
C1 C9 C10 C4 1.11(3) . . . . ? 
C1 C2 C3 C4 0.52(3) . . . . ? 
C1 C2 C3 H3 -178.9(6) . . . . ? 
C2 C1 N1 C12 -58.87(3) . . . . ? 
C2 C1 N1 C11 67.15(3) . . . . ? 
C2 C1 C9 C8 179.37(3) . . . . ? 
C2 C1 C9 C10 -0.10(3) . . . . ? 
C2 C3 C4 C10 0.51(3) . . . . ? 
C2 C3 C4 H4 -178.7(5) . . . . ? 
C3 C4 C10 C9 -1.33(3) . . . . ? 
C3 C4 C10 C5 179.50(4) . . . . ? 
C3 C2 C1 C9 -0.72(3) . . . . ? 
C4 C10 C9 C8 -178.41(3) . . . . ? 
C4 C10 C5 C6 -179.65(4) . . . . ? 
C4 C10 C5 H5 1.5(4) . . . . ? 
C4 C3 C2 H2A -179.3(6) . . . . ? 
C5 C10 C9 C8 0.76(3) . . . . ? 
C5 C10 C4 H4 -1.3(4) . . . . ? 
C5 C6 C7 C8 0.47(3) . . . . ? 
C5 C6 C7 H7 -179.0(6) . . . . ? 
C6 C5 C10 C9 1.18(3) . . . . ? 
C6 C7 C8 C9 1.55(3) . . . . ? 
C7 C8 N2 C14 -60.03(3) . . . . ? 
C7 C8 N2 C13 65.99(3) . . . . ? 
C7 C8 N2 H2 -178.3(3) . . . . ? 
C7 C8 C9 C10 -2.12(3) . . . . ? 
C7 C6 C5 C10 -1.82(3) . . . . ? 
C7 C6 C5 H5 176.9(5) . . . . ? 
C8 N2 C14 H14A 64.1(4) . . . . ? 
C8 N2 C14 H14B -54.8(4) . . . . ? 
C8 N2 C14 H14C -175.1(5) . . . . ? 
C8 N2 C13 H13A -69.4(4) . . . . ? 
C8 N2 C13 H13B 53.0(4) . . . . ? 
C8 N2 C13 H13C 171.4(5) . . . . ? 
C8 C7 C6 H6 177.7(6) . . . . ? 
C9 C8 N2 C14 121.52(3) . . . . ? 
C9 C8 N2 C13 -112.46(3) . . . . ? 
C9 C8 N2 H2 3.3(3) . . . . ? 
C9 C8 C7 H7 -179.0(6) . . . . ? 
C9 C1 N1 C12 121.71(4) . . . . ? 
C9 C1 N1 C11 -112.27(3) . . . . ? 
C9 C1 C2 H2A 179.1(6) . . . . ? 
C9 C10 C5 H5 -177.6(5) . . . . ? 
C9 C10 C4 H4 177.9(5) . . . . ? 
C10 C5 C6 H6 -179.0(6) . . . . ? 
C10 C4 C3 H3 179.9(6) . . . . ? 
C11 N1 C12 H12C 61.4(4) . . . . ? 
C11 N1 C12 H12B -59.0(5) . . . . ? 
C11 N1 C12 H12A 179.5(6) . . . . ? 
C12 N1 C11 H11B 59.2(5) . . . . ? 
C12 N1 C11 H11A -178.4(6) . . . . ? 
C12 N1 C11 H11C -58.9(4) . . . . ? 
C13 N2 C14 H14A -62.5(4) . . . . ? 
C13 N2 C14 H14B 178.5(6) . . . . ? 
C13 N2 C14 H14C 58.3(4) . . . . ? 
C14 N2 C13 H13A 57.5(4) . . . . ? 
C14 N2 C13 H13B 180.0(6) . . . . ? 
C14 N2 C13 H13C -61.7(4) . . . . ? 
H2 N2 C14 H14A 176.7(8) . . . . ? 
H2 N2 C14 H14B 57.8(6) . . . . ? 
H2 N2 C14 H14C -62.5(5) . . . . ? 
H2 N2 C13 H13A 179.4(8) . . . . ? 
H2 N2 C13 H13B -58.1(6) . . . . ? 
H2 N2 C13 H13C 60.2(6) . . . . ? 
H2A C2 C3 H3 1.2(6) . . . . ? 
H3 C3 C4 H4 0.8(6) . . . . ? 
H5 C5 C6 H6 -0.27(62) . . . . ? 
H6 C6 C7 H7 -1.7(6) . . . . ? 

loop_
_geom_hbond_atom_site_label_D        
_geom_hbond_atom_site_label_H        
_geom_hbond_atom_site_label_A        
_geom_hbond_distance_DH              
_geom_hbond_distance_HA              
_geom_hbond_distance_DA              
_geom_hbond_angle_DHA                
_geom_hbond_site_symmetry_A          
O1 H1A CL2 0.784(8) 2.173(8) 2.9562(3) 178.4(8)  2_546   
O2 H2C CL1 0.768(8) 2.221(8) 2.9880(3) 176.6(9)  2_546   
C14 H14B CL1 1.051(8) 2.845(7) 3.5210(4) 122.3(5)  2_546   
O1 H1B CL1 0.778(8) 2.195(8) 2.9731(3) 177.6(9)  1_555   
O2 H2B CL2 0.777(8) 2.240(9) 3.0157(3) 175.8(9)  1_555   
O1 H1C O2 1.160(9) 1.270(10) 2.4299(5) 178.8(9)  1_555   
N2 H2 CL2 1.167(8) 3.097(7) 3.5918(3) 105.6(4)  1_555   
N2 H2 N1 1.167(8) 1.488(8) 2.6049(4) 157.4(5)  1_555   
N2 H2 C1 1.167(8) 2.236(7) 2.9593(4) 117.3(3)  1_555   
N2 H2 C11 1.167(8) 2.435(7) 3.4736(5) 147.1(5)  1_555   
N2 H2 C12 1.167(8) 2.457(7) 3.5326(5) 152.3(5)  1_555   
C14 H14A C7 1.042(8) 2.804(7) 3.0159(5) 91.5(5)  1_555   
C14 H14C CL2 1.069(7) 2.755(7) 3.5785(4) 133.7(6)  1_555   

loop_
_publ_author_name      
_publ_author_address   
,'?'  
; ? 
;  

_publ_requested_journal          '?' 
_publ_contact_author                ? 
_publ_contact_author_phone        '?' 
_publ_contact_author_fax          '?' 
_publ_contact_author_email        '?' 
_publ_section_title 
;  
 ?  
;  
_publ_section_comment  
;  
 ?  
;  
_publ_section_references 
;  
 ?  
;  
