# Supplementary material for: Yes, one can obtain better quality structures from routine X-ray data collection
Source: IUCrJ. 2016 Jan 1;3(Pt 1):61–70. doi: 10.1107/S2052252515020941 (PMC4704080; doi:10.1107/S2052252515020941)
Supplement: Supplementary file 3 [file m-03-00061-sup3.zip › X-ray/DMAN_TAAM/DMAN_TAAM_80.cif]

data_I  
_audit_creation_method             'MoPro12'     
_chemical_name_systematic            ? 
_chemical_name_common                ? 
_chemical_formula_moiety             'C14 H24 N2 O2 Cl2'
_chemical_formula_sum                'C14 H24 N2 O2 Cl2'
_chemical_formula_weight             323.246
_chemical_absolute_configuration     '-'

_symmetry_cell_setting               monoclinic   
_symmetry_space_group_name_H-M       'P ?'
_symmetry_space_group_name_Hall      'P ?'

loop_
_atom_type_symbol                      
_atom_type_description                 
_atom_type_scat_dispersion_real        
_atom_type_scat_dispersion_imag        
_atom_type_scat_source                 
 'C' 'C'    0.0033   0.0016
'Su & Coppens. Acta. Cryst. (1997) A53, 749-762. '                    
 'H' 'H'    0.0000   0.0000
'Su & Coppens. Acta. Cryst. (1997) A53, 749-762. '                    
 'N' 'N'    0.0061   0.0033
'Su & Coppens. Acta. Cryst. (1997) A53, 749-762. '                    
 'O' 'O'    0.0106   0.0060
'Su & Coppens. Acta. Cryst. (1997) A53, 749-762. '                    
 'Cl' 'Cl'    0.1484   0.1585
'Su & Coppens. Acta. Cryst. (1997) A53, 749-762. '                    

loop_
_symmetry_equiv_pos_as_xyz           
'x, y, z'
'-x+1/2, y+1/2, -z+1/2'
'-x, -y, -z'
'x-1/2, -y-1/2, z-1/2'
_cell_length_a                10.085 
_cell_length_b                9.811 
_cell_length_c                17.915 
_cell_angle_alpha             90.00 
_cell_angle_beta              101.64 
_cell_angle_gamma             90.00 
_cell_volume                   1736.1 
_cell_formula_units_Z                4
_cell_measurement_temperature        ?
_cell_measurement_reflns_used        ?
_cell_measurement_theta_min          ?
_cell_measurement_theta_max          ?
_exptl_crystal_description           ? 
_exptl_crystal_colour                ? 
_exptl_crystal_size_max              ? 
_exptl_crystal_size_mid              ? 
_exptl_crystal_size_min              ? 
_exptl_crystal_density_meas          ? 
_exptl_crystal_density_diffrn       1.237
_exptl_crystal_density_method       'not measured' 
_exptl_crystal_F_000                 688
_exptl_absorpt_process_details       ?  
_exptl_absorpt_coefficient_mu        ?  
_exptl_absorpt_correction_type       ?  
_exptl_absorpt_correction_T_min      ?  
_exptl_absorpt_correction_T_max      ?  
_exptl_special_details               
;
?
;
_diffrn_ambient_temperature          ?  
_diffrn_radiation_wavelength        0.71073
_diffrn_radiation_type              MoK\a 
_diffrn_radiation_source          'fine-focus sealed tube' 
_diffrn_radiation_monochromator      ? 
_diffrn_measurement_device_type      ? 
_diffrn_measurement_method           ? 
_diffrn_detector_area_resol_mean     ? 
_diffrn_standards_number             ? 
_diffrn_standards_interval_count     ? 
_diffrn_standards_interval_time      ? 
_diffrn_standards_decay_%            ? 
_diffrn_reflns_number                ? 
_diffrn_reflns_av_R_equivalents      ? 
_diffrn_reflns_av_sigmaI/netI        0.00961
_diffrn_reflns_limit_h_min         -18
_diffrn_reflns_limit_h_max          17
_diffrn_reflns_limit_k_min           0
_diffrn_reflns_limit_k_max          17
_diffrn_reflns_limit_l_min           0
_diffrn_reflns_limit_l_max          32
_diffrn_reflns_theta_min            2.15
_diffrn_reflns_theta_max           39.98
_reflns_number_total                 10470
_reflns_number_gt                     9632
_reflns_threshold_expression         >2.0sigma(I)
_computing_data_collection           ? 
_computing_cell_refinement           ? 
_computing_data_reduction            ? 
_computing_structure_solution        ? 
_computing_structure_refinement      'MoPro (J. Appl. Cryst. 2005, 38, 38-54)'
_computing_molecular_graphics        ? 
_computing_publication_material      ? 
_iucr_refine_instructions_details  
; 
# ! MoPro 12.6 30/09/2015 13:03:20 C:\Users\user\Desktop\Praca_z_ANIA\TAAM_DMAN_Frag\Nowy\DMAN_TAAM_80\mopro_lsdb_dman_frag_01.par 
# ! reflections hkl file : C:\Users\user\Desktop\Praca_z_ANIA\TAAM_DMAN_Frag\Nowy\DMAN_TAAM_80\sortav_freeformat.hkl refin. vs. F^2 
# ! atomic table file : C:\Users\user\Desktop\Programy_Krys\MoPro\MoProSuite\LibMoPro\mopro.tab 
# ! wave functions file : C:\Users\user\Desktop\Programy_Krys\MoPro\MoProSuite\LibMoPro\WAVEF_Su_Coppens_relativistic 
# ! RF factor = 2.210 % RI factor = 2.736% 
# ! wR2F factor = 1.956 % wR2I factor = 3.816% 
# ! g.o.f.(F**2) = 3.084 Nvar= 277 Nref= 10470 Nfree= 0 0.05<sinT/l< 0.90 
#  
# WSIG 1.00000 ! weighting scheme 
#  ! SPACE GROUP P ? 
#  
# CELL 10.0850 9.8110 17.9150 90.0000 101.6390 90.0000 0.71073 
# ZERR 0.0000 0.0000 0.0000 0.0000 0.0000 0.0000 
#  
# SYMM 2 P CENTRO 
#  X , Y, Z 
#  1/2-X , 1/2+Y, 1/2-Z 
#  
# SCALE 1 0.189346 
#  
# FMULT 1.00000 
#  
# UOVER 0.00000 0.00000 0.00000 0.00000 0.00000 0.00000 ANI 
#  
# SOLVT 0.00000 50.00000 
#  
# EXTIN 0.00000 GAUSSIAN ISOT TYP1 ! G*10^4 
#  
#  
# DUMMY 5 
# DUMY 0.10452 0.64858 0.72020 D1 0 ! atom # 45 
# DUMY 0.41490 0.65697 0.77681 D2 0 ! atom # 46 
# DUMY 0.81192 0.87871 0.83979 D3 0 ! atom # 47 
# DUMY 1.09203 0.75114 0.96610 D4 0 ! atom # 48 
# DUMY 0.98695 0.65519 1.06684 D5 0 ! atom # 49 
#  
# KAPPA 15 
#  1.000000 1.000000 ! # 1 1 MOL CL1 2x 
#  1.000000 1.000000 ! # 2 1 MOL O1 2x 
#  1.000000 1.000000 ! # 3 1 MOL H1A 4x 
#  1.000000 1.000000 ! # 4 1 MOL H1C 1x 
#  0.993000 1.056000 ! # 5 1 MOL N1 1x 
#  1.000000 1.000000 ! # 6 1 MOL N2 1x 
#  0.998000 0.872000 ! # 7 1 MOL C1 1x 
#  1.004000 0.909000 ! # 8 1 MOL C2 6x 
#  1.004000 0.917000 ! # 9 1 MOL C8 1x 
#  1.004000 0.903000 ! # 10 1 MOL C9 2x 
#  1.022000 0.929000 ! # 11 1 MOL C11 2x 
#  1.026000 0.973000 ! # 12 1 MOL C13 2x 
#  1.167000 1.248000 ! # 13 1 MOL H2 1x 
#  1.110000 1.158000 ! # 14 1 MOL H2A 6x 
#  1.094000 1.156000 ! # 15 1 MOL H11A 12x 
#  
# ATOMS 44 
#  
# ATOM 1 CL1 MOL 1 0.012239 0.900815 0.668021 1.0000 1 Cl 
#  XY H1B O1 HEX K1 V0 M0 Q0 
# UANI 0.021974 0.018818 0.023186 0.000098 -.000133 0.001458 
#  8.00000 0. 0. 0. 0. 0. 0. 0. 0. 0. 
#  0. 0. 0. 0. 0. 0. 0. 
#  0. 0. 0. 0. 0. 0. 0. 0. 0. 
#  
# ATOM 2 CL2 MOL 1 0.477244 0.909082 0.846047 1.0000 1 Cl 
#  XY H2B H14C HEX K1 V0 M0 Q0 
# UANI 0.018873 0.018701 0.023524 0.001206 0.005562 0.002724 
#  8.00000 0. 0. 0. 0. 0. 0. 0. 0. 0. 
#  0. 0. 0. 0. 0. 0. 0. 
#  0. 0. 0. 0. 0. 0. 0. 0. 0. 
#  
# ATOM 3 O1 MOL 1 0.139305 0.649470 0.743150 1.0000 1 O 
#  XY D1 H1C HEX K2 V0 M0 Q0 
# UANI 0.032379 0.017352 0.020684 0.000425 0.001847 -.000748 
#  5.99564 0. 0. 0. 0. 0. 0. 0. 0. 0. 
#  0. 0. 0. 0. 0. 0. 0. 
#  0. 0. 0. 0. 0. 0. 0. 0. 0. 
#  
# ATOM 4 O2 MOL 1 0.382942 0.658666 0.752715 1.0000 1 O 
#  XY D2 H1C HEX K2 V0 M0 Q0 
# UANI 0.032446 0.020088 0.028588 -.000546 0.000079 0.002759 
#  5.99564 0. 0. 0. 0. 0. 0. 0. 0. 0. 
#  0. 0. 0. 0. 0. 0. 0. 
#  0. 0. 0. 0. 0. 0. 0. 0. 0. 
#  
# ATOM 5 H1A MOL 1 0.109915 0.585103 0.719652 1.0000 1 H 
#  ZY O1 H1B QUA K3 V0 M0 Q0 
# UISO 0.017554 
#  0.99564 0. 0. 0. 0. 0. 0. 0. 0. 0. 
#  
# ATOM 6 H1B MOL 1 0.106064 0.716317 0.724684 1.0000 1 H 
#  ZY O1 H1A QUA K3 V0 M0 Q0 
# UISO 0.018664 
#  0.99564 0. 0. 0. 0. 0. 0. 0. 0. 0. 
#  
# ATOM 7 H2B MOL 1 0.410862 0.722935 0.775959 1.0000 1 H 
#  ZY O2 H2C QUA K3 V0 M0 Q0 
# UISO 0.022860 
#  0.99564 0. 0. 0. 0. 0. 0. 0. 0. 0. 
#  
# ATOM 8 H2C MOL 1 0.412983 0.593835 0.773507 1.0000 1 H 
#  ZY O2 H2B QUA K3 V0 M0 Q0 
# UISO 0.019651 
#  0.99564 0. 0. 0. 0. 0. 0. 0. 0. 0. 
#  
# ATOM 9 H1C MOL 1 0.255645 0.653898 0.748457 1.0000 1 H 
#  ZX O1 H2B QUA K4 V0 M0 Q0 
# UISO 0.044228 
#  0.99564 0. 0. 0. 0. 0. 0. 0. 0. 0. 
#  
# ATOM 10 N1 MOL 1 0.834847 0.842207 0.882465 1.0000 1 N 
#  XY D3 C1 HEX K5 V0 M0 Q0 
# UANI 0.015659 0.015664 0.016557 0.001120 0.004803 0.002263 
#  5.00387 0. -.016 -.038 0. -.047 0. 0. -.065 0.040 
#  0. 0.112 -.018 0. 0. 0. 0.028 
#  0. 0. 0. 0.018 0.011 0. 0. 0. 0. 
#  
# ATOM 11 N2 MOL 1 0.725473 0.751752 0.992738 1.0000 1 N 
#  XY C8 H2 HEX K6 V0 M0 Q0 
# UANI 0.014442 0.014021 0.015029 -.000363 0.004965 -.001276 
#  4.99564 0. 0. 0. 0. 0. 0. 0. 0. 0. 
#  0. 0. 0. 0. 0. 0. 0. 
#  0. 0. 0. 0. 0. 0. 0. 0. 0. 
#  
# ATOM 12 C1 MOL 1 0.966189 0.796443 0.924817 1.0000 1 C 
#  XY D4 C2 HEX K7 V0 M0 Q0 
# UANI 0.015046 0.015061 0.015585 0.000152 0.005454 0.001278 
#  4.05792 0. 0.082 0. 0. -.187 0. 0. -.074 0. 
#  0. 0.041 0. 0. 0. -.338 0. 
#  0.028 0. 0. -.018 0. 0. 0. 0.028 0. 
#  
# ATOM 13 C2 MOL 1 1.081819 0.818983 0.896744 1.0000 1 C 
#  XY D4 C1 HEX K8 V0 M0 Q0 
# UANI 0.016980 0.021172 0.020865 0.000740 0.008206 0.004326 
#  3.88564 0. 0.056 0. 0. -.180 0. 0. -.029 0. 
#  0. 0.030 0. 0. 0. -.264 0. 
#  0.020 0. 0. -.019 0. 0. 0. 0. 0. 
#  
# ATOM 14 C3 MOL 1 1.209778 0.775240 0.937477 1.0000 1 C 
#  XY D4 C4 HEX K8 V0 M0 Q0 
# UANI 0.015846 0.023002 0.025826 0.000687 0.008586 0.004069 
#  3.88564 0. 0.056 0. 0. -.180 0. 0. -.029 0. 
#  0. 0.030 0. 0. 0. -.264 0. 
#  0.020 0. 0. -.019 0. 0. 0. 0. 0. 
#  
# ATOM 15 C4 MOL 1 1.219786 0.708312 1.005729 1.0000 1 C 
#  XY D4 C3 HEX K8 V0 M0 Q0 
# UANI 0.014531 0.019141 0.022886 0.000816 0.005175 0.001248 
#  3.88564 0. 0.056 0. 0. -.180 0. 0. -.029 0. 
#  0. 0.030 0. 0. 0. -.264 0. 
#  0.020 0. 0. -.019 0. 0. 0. 0. 0. 
#  
# ATOM 16 C5 MOL 1 1.113855 0.611060 1.106190 1.0000 1 C 
#  XY D5 C6 HEX K8 V0 M0 Q0 
# UANI 0.018848 0.021694 0.016449 0.002567 0.002694 0.002144 
#  3.88564 0. 0.056 0. 0. -.180 0. 0. -.029 0. 
#  0. 0.030 0. 0. 0. -.264 0. 
#  0.020 0. 0. -.019 0. 0. 0. 0. 0. 
#  
# ATOM 17 C6 MOL 1 1.001350 0.583424 1.135976 1.0000 1 C 
#  XY D5 C5 HEX K8 V0 M0 Q0 
# UANI 0.022085 0.027175 0.016196 0.003129 0.004963 0.005535 
#  3.88564 0. 0.056 0. 0. -.180 0. 0. -.029 0. 
#  0. 0.030 0. 0. 0. -.264 0. 
#  0.020 0. 0. -.019 0. 0. 0. 0. 0. 
#  
# ATOM 18 C7 MOL 1 0.872290 0.628586 1.097524 1.0000 1 C 
#  XY D5 C8 HEX K8 V0 M0 Q0 
# UANI 0.019402 0.023430 0.015356 0.001009 0.006187 0.003602 
#  3.88564 0. 0.056 0. 0. -.180 0. 0. -.029 0. 
#  0. 0.030 0. 0. 0. -.264 0. 
#  0.020 0. 0. -.019 0. 0. 0. 0. 0. 
#  
# ATOM 19 C8 MOL 1 0.858800 0.699258 1.030098 1.0000 1 C 
#  XY D5 C7 HEX K9 V0 M0 Q0 
# UANI 0.015717 0.015076 0.013484 -.000571 0.005226 -.000112 
#  3.91159 0. 0.172 0. 0. -.063 0. 0. -.173 0. 
#  0. 0.031 0. 0. 0. -.249 0. 
#  0. 0. 0. -.020 0. 0. 0. 0.013 0. 
#  
# ATOM 20 C9 MOL 1 0.972402 0.726613 0.995686 1.0000 1 C 
#  XY C10 C8 HEX K10 V0 M0 Q0 
# UANI 0.014203 0.013602 0.014003 -.000256 0.004320 -.000220 
#  3.95815 0. 0. 0. 0. -.170 0. 0. 0. 0. 
#  0. 0. 0.011 0. 0. 0.279 0. 
#  0.012 0. 0. 0. -.012 0. 0. 0.008 0. 
#  
# ATOM 21 C10 MOL 1 1.102378 0.681317 1.035835 1.0000 1 C 
#  XY C9 C5 HEX K10 V0 M0 Q0 
# UANI 0.014977 0.015407 0.016291 0.000543 0.003470 -.000077 
#  3.95815 0. 0. 0. 0. -.170 0. 0. 0. 0. 
#  0. 0. 0.011 0. 0. 0.279 0. 
#  0.012 0. 0. 0. -.012 0. 0. 0.008 0. 
#  
# ATOM 22 C11 MOL 1 0.792274 0.766200 0.810118 1.0000 1 C 
#  ZX N1 H11C HEX K11 V0 M0 Q0 
# UANI 0.021986 0.034014 0.016110 0.003381 0.003352 -.001879 
#  3.58938 0. 0. 0. -.025 -.086 0. 0. 0. 0. 
#  0.271 0. 0. 0. 0. 0.203 0. 
#  0.080 0. 0. 0. 0. -.086 0. 0. 0. 
#  
# ATOM 23 C12 MOL 1 0.831226 0.990941 0.869374 1.0000 1 C 
#  ZX N1 H12C HEX K11 V0 M0 Q0 
# UANI 0.022209 0.017745 0.046660 0.002101 0.008310 0.009963 
#  3.58938 0. 0. 0. -.025 -.086 0. 0. 0. 0. 
#  0.271 0. 0. 0. 0. 0.203 0. 
#  0.080 0. 0. 0. 0. -.086 0. 0. 0. 
#  
# ATOM 24 C13 MOL 1 0.675977 0.859994 1.038638 1.0000 1 C 
#  ZX N2 H13A HEX K12 V0 M0 Q0 
# UANI 0.024813 0.020731 0.020925 0.004270 0.007213 -.003868 
#  3.45712 0. 0. 0. -.064 -.151 0. 0. 0. 0. 
#  0.210 0. 0. 0. 0. 0.183 0. 
#  0.070 0. 0. 0. 0. -.066 0. 0. 0. 
#  
# ATOM 25 C14 MOL 1 0.622881 0.641963 0.972375 1.0000 1 C 
#  ZX N2 H14C HEX K12 V0 M0 Q0 
# UANI 0.018804 0.018555 0.023305 -.003687 0.002207 0.000974 
#  3.45712 0. 0. 0. -.064 -.151 0. 0. 0. 0. 
#  0.210 0. 0. 0. 0. 0.183 0. 
#  0.070 0. 0. 0. 0. -.066 0. 0. 0. 
#  
# ATOM 26 H2 MOL 1 0.750401 0.801265 0.938001 1.0000 1 H 
#  ZY N2 C8 QUA K13 V0 M0 Q0 
# UISO 0.026827 
#  0.79859 0. 0. 0. 0.157 0.069 0. 0. 0. 0. 
#  
# ATOM 27 H2A MOL 1 1.073259 0.870309 0.843124 1.0000 1 H 
#  ZY C2 C1 QUA K14 V0 M0 Q0 
# UISO 0.035918 
#  1.01264 0. 0. 0. 0.182 0.086 0. 0. 0. 0. 
#  
# ATOM 28 H3 MOL 1 1.296080 0.796100 0.914422 1.0000 1 H 
#  ZY C3 C4 QUA K14 V0 M0 Q0 
# UISO 0.038890 
#  1.01264 0. 0. 0. 0.182 0.086 0. 0. 0. 0. 
#  
# ATOM 29 H4 MOL 1 1.315116 0.674541 1.039814 1.0000 1 H 
#  ZY C4 C3 QUA K14 V0 M0 Q0 
# UISO 0.031806 
#  1.01264 0. 0. 0. 0.182 0.086 0. 0. 0. 0. 
#  
# ATOM 30 H5 MOL 1 1.214708 0.582545 1.135355 1.0000 1 H 
#  ZY C5 C6 QUA K14 V0 M0 Q0 
# UISO 0.033202 
#  1.01264 0. 0. 0. 0.182 0.086 0. 0. 0. 0. 
#  
# ATOM 31 H6 MOL 1 1.009693 0.532901 1.188366 1.0000 1 H 
#  ZY C6 C5 QUA K14 V0 M0 Q0 
# UISO 0.038294 
#  1.01264 0. 0. 0. 0.182 0.086 0. 0. 0. 0. 
#  
# ATOM 32 H7 MOL 1 0.784717 0.608802 1.120922 1.0000 1 H 
#  ZY C7 C8 QUA K14 V0 M0 Q0 
# UISO 0.035562 
#  1.01264 0. 0. 0. 0.182 0.086 0. 0. 0. 0. 
#  
# ATOM 33 H11A MOL 1 0.793499 0.659076 0.822073 1.0000 1 H 
#  ZY C11 N1 QUA K15 V0 M0 Q0 
# UISO 0.049439 
#  1.07200 0. 0. 0. 0.185 0.085 0. 0. 0. 0. 
#  
# ATOM 34 H11B MOL 1 0.854583 0.787456 0.770290 1.0000 1 H 
#  ZY C11 N1 QUA K15 V0 M0 Q0 
# UISO 0.056213 
#  1.07200 0. 0. 0. 0.185 0.085 0. 0. 0. 0. 
#  
# ATOM 35 H11C MOL 1 0.689589 0.797863 0.783701 1.0000 1 H 
#  ZY C11 N1 QUA K15 V0 M0 Q0 
# UISO 0.046628 
#  1.07200 0. 0. 0. 0.185 0.085 0. 0. 0. 0. 
#  
# ATOM 36 H12A MOL 1 0.862000 1.045019 0.923203 1.0000 1 H 
#  ZY C12 N1 QUA K15 V0 M0 Q0 
# UISO 0.058939 
#  1.07200 0. 0. 0. 0.185 0.085 0. 0. 0. 0. 
#  
# ATOM 37 H12B MOL 1 0.895163 1.020327 0.831995 1.0000 1 H 
#  ZY C12 N1 QUA K15 V0 M0 Q0 
# UISO 0.056172 
#  1.07200 0. 0. 0. 0.185 0.085 0. 0. 0. 0. 
#  
# ATOM 38 H12C MOL 1 0.730139 1.017667 0.845456 1.0000 1 H 
#  ZY C12 N1 QUA K15 V0 M0 Q0 
# UISO 0.047111 
#  1.07200 0. 0. 0. 0.185 0.085 0. 0. 0. 0. 
#  
# ATOM 39 H13A MOL 1 0.651995 0.818581 1.087667 1.0000 1 H 
#  ZY C13 N2 QUA K15 V0 M0 Q0 
# UISO 0.047448 
#  1.07200 0. 0. 0. 0.185 0.085 0. 0. 0. 0. 
#  
# ATOM 40 H13B MOL 1 0.749158 0.935725 1.052330 1.0000 1 H 
#  ZY C13 N2 QUA K15 V0 M0 Q0 
# UISO 0.046220 
#  1.07200 0. 0. 0. 0.185 0.085 0. 0. 0. 0. 
#  
# ATOM 41 H13C MOL 1 0.587638 0.903033 1.004472 1.0000 1 H 
#  ZY C13 N2 QUA K15 V0 M0 Q0 
# UISO 0.042122 
#  1.07200 0. 0. 0. 0.185 0.085 0. 0. 0. 0. 
#  
# ATOM 42 H14A MOL 1 0.603513 0.592862 1.020630 1.0000 1 H 
#  ZY C14 N2 QUA K15 V0 M0 Q0 
# UISO 0.041956 
#  1.07200 0. 0. 0. 0.185 0.085 0. 0. 0. 0. 
#  
# ATOM 43 H14B MOL 1 0.660628 0.569250 0.938910 1.0000 1 H 
#  ZY C14 N2 QUA K15 V0 M0 Q0 
# UISO 0.044849 
#  1.07200 0. 0. 0. 0.185 0.085 0. 0. 0. 0. 
#  
# ATOM 44 H14C MOL 1 0.531721 0.686808 0.941306 1.0000 1 H 
#  ZY C14 N2 QUA K15 V0 M0 Q0 
# UISO 0.040944 
#  1.07200 0. 0. 0. 0.185 0.085 0. 0. 0. 0. 
#  
# ANHAR 0 3 ! number_of_anharmonic_atoms max_order 
# ! 1 ! atom number 
# ! 0.00E+00 0.00E+00 0.00E+00 0.00E+00 0.00E+00 0.00E+00 0.00E+00 0.00E+00 
# ! 0.00E+00 0.00E+00 
#  
#  
# STOP 
; 
_refine_special_details              
;
 Refinement of F^2^ against reflections.
 The threshold expression of F^2^ > 2sigma(F^2^) is
 used for calculating R-factors(gt) and is not
 relevant to the choice of reflections for refinement.
 R-factors based on F^2^ are statistically about twice
 as large as those based on F, and R-factors based on
 ALL data will be even larger.
;
_refine_ls_structure_factor_coef     Fsqd 
_refine_ls_matrix_type                full
_refine_ls_weighting_scheme          sigma
_refine_ls_weighting_details         ?
_atom_sites_solution_primary      direct 
_atom_sites_solution_secondary    difmap 
_atom_sites_solution_hydrogens    geom   
_refine_ls_hydrogen_treatment    refall
_refine_ls_extinction_method        'none'              
_refine_ls_abs_structure_details     ?
_refine_ls_abs_structure_Flack       ?
_refine_ls_number_reflns             10470
_refine_ls_number_parameters           277
_refine_ls_number_restraints             0
# R-factors: R(F)  &  wR2(I) 
_refine_ls_R_factor_all              0.0221
## R_factor_all computed for  I/sigmaI >   0.00
_refine_ls_R_factor_gt               0.0189
_refine_ls_wR_factor_ref             0.0382
_refine_ls_wR_factor_gt              0.0380
_refine_ls_goodness_of_fit_ref       3.009
_refine_ls_restrained_S_all          0.000
_refine_ls_shift/su_max              0.004
_refine_ls_shift/su_mean             0.000

_diffrn_measured_fraction_theta_max     0.999
_diffrn_reflns_theta_full               39.98
_diffrn_measured_fraction_theta_full    0.999
_refine_diff_density_max                ?
_refine_diff_density_min                ?
_refine_diff_density_rms                ?
###  to get diff_density_max min & rms : 
###  run MoPro  : WRIT FOUR   to create FOURier file 
###  run VMoPro : FOUR  FastFourierTransform   to get a 3D grid (Xplor format) on whole unit-cell
###             & GRID  STAT   to get max min rms statistics


loop_
_atom_site_type_symbol      
_atom_site_label            
_atom_site_fract_x          
_atom_site_fract_y          
_atom_site_fract_z          
_atom_site_U_iso_or_equiv   
_atom_site_adp_type         
_atom_site_occupancy        
_atom_site_calc_flag        
_atom_site_refinement_flag_posn  
_atom_site_refinement_flag_adp  
_atom_site_disorder_assembly
_atom_site_disorder_group   
Cl CL1 0.012239(1) 0.900815(1) 0.668021(1) 0.021983(1) Uani 1 d . . . .
Cl CL2 0.477244(1) 0.909082(1) 0.846047(0) 0.020186(1) Uani 1 d . . . .
O  O1 0.13931(3) 0.64947(3) 0.74315(2) 0.02396(2) Uani 1 d . . . .
O  O2 0.38294(4) 0.65867(3) 0.75271(2) 0.02789(2) Uani 1 d . . . .
H  H1A 0.1099(8) 0.5851(8) 0.7197(4) 0.018(2) Uiso 1 d U . . .
H  H1B 0.1061(8) 0.7163(8) 0.7247(4) 0.019(2) Uiso 1 d U . . .
H  H2B 0.4109(8) 0.7229(9) 0.7760(4) 0.023(2) Uiso 1 d U . . .
H  H2C 0.4130(8) 0.5938(8) 0.7735(4) 0.020(2) Uiso 1 d U . . .
H  H1C 0.2556(9) 0.654(1) 0.7485(5) 0.044(3) Uiso 1 d U . . .
N  N1 0.83485(3) 0.84221(3) 0.88247(2) 0.01574(2) Uani 1 d . . . .
N  N2 0.72547(3) 0.75175(3) 0.99274(2) 0.01422(2) Uani 1 d . . . .
C  C1 0.96619(3) 0.79644(3) 0.92482(2) 0.01490(2) Uani 1 d . . . .
C  C2 1.08182(4) 0.81898(3) 0.89674(2) 0.01906(2) Uani 1 d . . . .
C  C3 1.20978(4) 0.77524(4) 0.93748(2) 0.02094(2) Uani 1 d . . . .
C  C4 1.21979(3) 0.70831(3) 1.00573(2) 0.01866(2) Uani 1 d . . . .
C  C5 1.11385(4) 0.61106(3) 1.10619(2) 0.01912(2) Uani 1 d . . . .
C  C6 1.00135(4) 0.58342(4) 1.13598(2) 0.02166(2) Uani 1 d . . . .
C  C7 0.87229(4) 0.62859(4) 1.09752(2) 0.01902(2) Uani 1 d . . . .
C  C8 0.85880(3) 0.69926(3) 1.03010(2) 0.01444(2) Uani 1 d . . . .
C  C9 0.97240(3) 0.72661(3) 0.99569(2) 0.01373(2) Uani 1 d . . . .
C  C10 1.10238(3) 0.68132(3) 1.03584(2) 0.01551(2) Uani 1 d . . . .
C  C11 0.79227(4) 0.76620(4) 0.81012(2) 0.02411(3) Uani 1 d . . . .
C  C12 0.83123(4) 0.99094(4) 0.86937(3) 0.02868(3) Uani 1 d . . . .
C  C13 0.67598(4) 0.85999(4) 1.03864(2) 0.02179(2) Uani 1 d . . . .
C  C14 0.62288(4) 0.64196(4) 0.97237(2) 0.02051(2) Uani 1 d . . . .
H  H2 0.7504(7) 0.8013(7) 0.9380(4) 0.027(2) Uiso 1 d U . . .
H  H2A 1.0733(7) 0.8703(7) 0.8431(4) 0.036(2) Uiso 1 d U . . .
H  H3 1.2961(7) 0.7961(7) 0.9144(4) 0.039(2) Uiso 1 d U . . .
H  H4 1.3151(7) 0.6745(6) 1.0398(4) 0.032(2) Uiso 1 d U . . .
H  H5 1.2147(7) 0.5825(6) 1.1354(4) 0.033(2) Uiso 1 d U . . .
H  H6 1.0097(7) 0.5329(7) 1.1884(4) 0.038(2) Uiso 1 d U . . .
H  H7 0.7847(7) 0.6088(7) 1.1209(4) 0.036(2) Uiso 1 d U . . .
H  H11A 0.7935(8) 0.6591(8) 0.8221(4) 0.049(2) Uiso 1 d U . . .
H  H11B 0.8546(8) 0.7875(8) 0.7703(5) 0.056(2) Uiso 1 d U . . .
H  H11C 0.6896(8) 0.7979(7) 0.7837(4) 0.047(2) Uiso 1 d U . . .
H  H12A 0.8620(8) 1.0450(9) 0.9232(5) 0.059(2) Uiso 1 d U . . .
H  H12B 0.8952(8) 1.0203(8) 0.8320(5) 0.056(2) Uiso 1 d U . . .
H  H12C 0.7301(8) 1.0177(7) 0.8455(4) 0.047(2) Uiso 1 d U . . .
H  H13A 0.6520(7) 0.8186(7) 1.0877(4) 0.047(2) Uiso 1 d U . . .
H  H13B 0.7492(8) 0.9357(8) 1.0523(4) 0.046(2) Uiso 1 d U . . .
H  H13C 0.5876(8) 0.9030(7) 1.0045(4) 0.042(2) Uiso 1 d U . . .
H  H14A 0.6035(7) 0.5929(7) 1.0206(4) 0.042(2) Uiso 1 d U . . .
H  H14B 0.6606(7) 0.5693(7) 0.9389(4) 0.045(2) Uiso 1 d U . . .
H  H14C 0.5317(7) 0.6868(7) 0.9413(4) 0.041(2) Uiso 1 d U . . .

loop_ 
_atom_site_aniso_label 
_atom_site_aniso_U_11 
_atom_site_aniso_U_22 
_atom_site_aniso_U_33 
_atom_site_aniso_U_12 
_atom_site_aniso_U_13 
_atom_site_aniso_U_23 
CL1 0.02197(4) 0.01882(3) 0.02319(3) 0.00010(2) -0.00013(3) 0.00146(2)  
CL2 0.01887(3) 0.01870(3) 0.02352(3) 0.00121(2) 0.00556(3) 0.00272(2)  
O1 0.0324(1) 0.01735(10) 0.0207(1) 0.00042(9) 0.0018(1) -0.00075(8)  
O2 0.0324(2) 0.0201(1) 0.0286(1) -0.0005(1) 0.00008(12) 0.00276(9)  
N1 0.0157(1) 0.01566(9) 0.01656(10) 0.00112(8) 0.00480(8) 0.00226(7)  
N2 0.0144(1) 0.01402(9) 0.01503(9) -0.00036(7) 0.00497(8) -0.00128(7)  
C1 0.0150(1) 0.0151(1) 0.0156(1) 0.00015(8) 0.00545(9) 0.00128(8)  
C2 0.0170(1) 0.0212(1) 0.0209(1) 0.00074(9) 0.0082(1) 0.00433(10)  
C3 0.0158(1) 0.0230(1) 0.0258(1) 0.00069(10) 0.0086(1) 0.0041(1)  
C4 0.0145(1) 0.0191(1) 0.0229(1) 0.00082(9) 0.0052(1) 0.00125(10)  
C5 0.0188(1) 0.0217(1) 0.0164(1) 0.00257(10) 0.00269(10) 0.00214(9)  
C6 0.0221(1) 0.0272(1) 0.0162(1) 0.0031(1) 0.0050(1) 0.0055(1)  
C7 0.0194(1) 0.0234(1) 0.0154(1) 0.00101(10) 0.0062(1) 0.00360(9)  
C8 0.0157(1) 0.0151(1) 0.01348(10) -0.00057(8) 0.00523(9) -0.00011(8)  
C9 0.0142(1) 0.01360(9) 0.01400(10) -0.00026(8) 0.00432(8) -0.00022(7)  
C10 0.0150(1) 0.0154(1) 0.0163(1) 0.00054(8) 0.00347(9) -0.000077(8)  
C11 0.0220(2) 0.0340(2) 0.0161(1) 0.0034(1) 0.0034(1) -0.0019(1)  
C12 0.0222(2) 0.0177(1) 0.0467(2) 0.0021(1) 0.0083(2) 0.0100(1)  
C13 0.0248(2) 0.0207(1) 0.0209(1) 0.0043(1) 0.0072(1) -0.0039(1)  
C14 0.0188(1) 0.0186(1) 0.0233(1) -0.00369(10) 0.0022(1) 0.00097(10)  

_geom_special_details                
;                                    
;                                    

loop_
_geom_bond_atom_site_label_1         
_geom_bond_atom_site_label_2         
_geom_bond_distance                  
_geom_bond_site_symmetry_2           
_geom_bond_publ_flag                 
O1 H1C 1.159(9) . ? 
O1 H1B 0.779(8) . ? 
O1 H1A 0.783(8) . ? 
O2 H1C 1.271(9) . ? 
O2 H2C 0.768(8) . ? 
O2 H2B 0.777(8) . ? 
N1 C1 1.4582(4) . ? 
N1 C12 1.4772(5) . ? 
N1 C11 1.4818(5) . ? 
N2 C8 1.4690(4) . ? 
N2 C14 1.4871(4) . ? 
N2 C13 1.4895(4) . ? 
N2 H2 1.166(7) . ? 
C1 C9 1.4329(4) . ? 
C1 C2 1.3778(5) . ? 
C2 C3 1.4149(5) . ? 
C2 H2A 1.073(7) . ? 
C3 C4 1.3735(5) . ? 
C3 H3 1.056(8) . ? 
C4 C10 1.4215(5) . ? 
C4 H4 1.082(7) . ? 
C5 C10 1.4207(5) . ? 
C5 C6 1.3747(5) . ? 
C5 H5 1.082(7) . ? 
C6 C7 1.4153(5) . ? 
C6 H6 1.050(7) . ? 
C7 C8 1.3755(4) . ? 
C7 H7 1.069(8) . ? 
C8 C9 1.4317(4) . ? 
C9 C10 1.4327(4) . ? 
C11 H11B 1.062(9) . ? 
C11 H11A 1.072(8) . ? 
C11 H11C 1.093(8) . ? 
C12 H12C 1.056(8) . ? 
C12 H12B 1.059(9) . ? 
C12 H12A 1.089(8) . ? 
C13 H13A 1.040(8) . ? 
C13 H13B 1.041(8) . ? 
C13 H13C 1.061(7) . ? 
C14 H14A 1.042(8) . ? 
C14 H14B 1.051(8) . ? 
C14 H14C 1.069(7) . ? 

loop_
_geom_angle_atom_site_label_1        
_geom_angle_atom_site_label_2        
_geom_angle_atom_site_label_3        
_geom_angle                          
_geom_angle_site_symmetry_1          
_geom_angle_site_symmetry_3          
_geom_angle_publ_flag                
O1 H1C O2 178.8(9) . . ? 
H1A O1 H1C 110.0(8) . . ? 
H1A O1 H1B 111.5(8) . . ? 
H1B O1 H1C 110.2(8) . . ? 
H2B O2 H1C 108.3(8) . . ? 
H2B O2 H2C 110.3(9) . . ? 
H2C O2 H1C 107.1(8) . . ? 
N1 C1 C9 118.75(3) . . ? 
N1 C1 C2 120.50(2) . . ? 
N1 C12 H12C 107.5(4) . . ? 
N1 C12 H12B 111.8(5) . . ? 
N1 C12 H12A 110.3(5) . . ? 
N1 C11 H11B 112.5(5) . . ? 
N1 C11 H11A 109.2(4) . . ? 
N1 C11 H11C 108.5(4) . . ? 
N2 C8 C9 118.46(2) . . ? 
N2 C8 C7 119.74(3) . . ? 
N2 C14 H14A 111.7(4) . . ? 
N2 C14 H14B 108.5(4) . . ? 
N2 C14 H14C 108.2(4) . . ? 
N2 C13 H13A 110.4(4) . . ? 
N2 C13 H13B 109.8(4) . . ? 
N2 C13 H13C 107.5(4) . . ? 
C1 N1 C12 112.18(3) . . ? 
C1 N1 C11 111.88(3) . . ? 
C1 C9 C8 125.13(3) . . ? 
C1 C9 C10 117.72(3) . . ? 
C1 C2 C3 120.94(3) . . ? 
C1 C2 H2A 118.8(4) . . ? 
C2 C1 C9 120.75(3) . . ? 
C2 C3 C4 119.98(3) . . ? 
C2 C3 H3 118.5(4) . . ? 
C3 C4 C10 120.64(4) . . ? 
C3 C4 H4 123.1(4) . . ? 
C3 C2 H2A 120.3(4) . . ? 
C4 C10 C9 119.97(4) . . ? 
C4 C10 C5 120.13(3) . . ? 
C4 C3 H3 121.5(4) . . ? 
C5 C10 C9 119.90(3) . . ? 
C5 C6 C7 119.95(4) . . ? 
C5 C6 H6 121.1(4) . . ? 
C6 C5 C10 120.94(4) . . ? 
C6 C5 H5 122.0(4) . . ? 
C6 C7 C8 120.23(4) . . ? 
C6 C7 H7 120.2(4) . . ? 
C7 C8 C9 121.78(3) . . ? 
C7 C6 H6 118.9(4) . . ? 
C8 N2 C14 112.67(3) . . ? 
C8 N2 C13 112.10(3) . . ? 
C8 N2 H2 101.3(3) . . ? 
C8 C9 C10 117.15(3) . . ? 
C8 C7 H7 119.5(4) . . ? 
C10 C5 H5 117.0(4) . . ? 
C10 C4 H4 116.2(4) . . ? 
C11 N1 C12 111.39(3) . . ? 
C13 N2 C14 110.96(3) . . ? 
C13 N2 H2 108.7(4) . . ? 
C14 N2 H2 110.7(4) . . ? 
H11A C11 H11B 110.0(6) . . ? 
H11A C11 H11C 109.7(6) . . ? 
H11B C11 H11C 106.9(6) . . ? 
H12A C12 H12C 108.5(6) . . ? 
H12A C12 H12B 109.0(7) . . ? 
H12B C12 H12C 109.7(6) . . ? 
H13A C13 H13B 110.8(6) . . ? 
H13A C13 H13C 109.4(6) . . ? 
H13B C13 H13C 108.9(6) . . ? 
H14A C14 H14B 108.0(6) . . ? 
H14A C14 H14C 109.7(6) . . ? 
H14B C14 H14C 110.8(6) . . ? 

loop_
_geom_torsion_atom_site_label_1      
_geom_torsion_atom_site_label_2      
_geom_torsion_atom_site_label_3      
_geom_torsion_atom_site_label_4      
_geom_torsion                        
_geom_torsion_site_symmetry_1        
_geom_torsion_site_symmetry_2        
_geom_torsion_site_symmetry_3        
_geom_torsion_site_symmetry_4        
_geom_torsion_publ_flag              
O1 H1C O2 H2C -116.7(8) . . . . ? 
O1 H1C O2 H2B 124.3(8) . . . . ? 
O2 H1C O1 H1B -67.5(8) . . . . ? 
O2 H1C O1 H1A 55.8(8) . . . . ? 
N1 C1 C9 C8 -1.20(3) . . . . ? 
N1 C1 C9 C10 179.33(3) . . . . ? 
N1 C1 C2 C3 179.86(4) . . . . ? 
N1 C1 C2 H2A -0.29(39) . . . . ? 
N2 C8 C9 C1 -3.18(3) . . . . ? 
N2 C8 C9 C10 176.29(2) . . . . ? 
N2 C8 C7 C6 -176.85(3) . . . . ? 
N2 C8 C7 H7 2.6(4) . . . . ? 
C1 N1 C12 H12C -172.3(5) . . . . ? 
C1 N1 C12 H12B 67.3(4) . . . . ? 
C1 N1 C12 H12A -54.2(5) . . . . ? 
C1 N1 C11 H11B -67.3(4) . . . . ? 
C1 N1 C11 H11A 55.1(4) . . . . ? 
C1 N1 C11 H11C 174.7(5) . . . . ? 
C1 C9 C8 C7 178.40(3) . . . . ? 
C1 C9 C10 C5 -179.72(3) . . . . ? 
C1 C9 C10 C4 1.11(3) . . . . ? 
C1 C2 C3 C4 0.52(3) . . . . ? 
C1 C2 C3 H3 -178.9(6) . . . . ? 
C2 C1 N1 C12 -58.87(3) . . . . ? 
C2 C1 N1 C11 67.16(3) . . . . ? 
C2 C1 C9 C8 179.37(3) . . . . ? 
C2 C1 C9 C10 -0.10(3) . . . . ? 
C2 C3 C4 C10 0.51(3) . . . . ? 
C2 C3 C4 H4 -178.7(5) . . . . ? 
C3 C4 C10 C9 -1.33(3) . . . . ? 
C3 C4 C10 C5 179.50(4) . . . . ? 
C3 C2 C1 C9 -0.72(3) . . . . ? 
C4 C10 C9 C8 -178.41(3) . . . . ? 
C4 C10 C5 C6 -179.65(4) . . . . ? 
C4 C10 C5 H5 1.5(4) . . . . ? 
C4 C3 C2 H2A -179.3(6) . . . . ? 
C5 C10 C9 C8 0.76(3) . . . . ? 
C5 C10 C4 H4 -1.3(4) . . . . ? 
C5 C6 C7 C8 0.47(3) . . . . ? 
C5 C6 C7 H7 -179.0(6) . . . . ? 
C6 C5 C10 C9 1.18(3) . . . . ? 
C6 C7 C8 C9 1.55(3) . . . . ? 
C7 C8 N2 C14 -60.03(3) . . . . ? 
C7 C8 N2 C13 65.99(3) . . . . ? 
C7 C8 N2 H2 -178.3(3) . . . . ? 
C7 C8 C9 C10 -2.12(3) . . . . ? 
C7 C6 C5 C10 -1.82(3) . . . . ? 
C7 C6 C5 H5 176.9(5) . . . . ? 
C8 N2 C14 H14A 64.1(4) . . . . ? 
C8 N2 C14 H14B -54.8(4) . . . . ? 
C8 N2 C14 H14C -175.1(5) . . . . ? 
C8 N2 C13 H13A -69.4(4) . . . . ? 
C8 N2 C13 H13B 53.0(4) . . . . ? 
C8 N2 C13 H13C 171.4(5) . . . . ? 
C8 C7 C6 H6 177.7(5) . . . . ? 
C9 C8 N2 C14 121.52(3) . . . . ? 
C9 C8 N2 C13 -112.46(3) . . . . ? 
C9 C8 N2 H2 3.3(3) . . . . ? 
C9 C8 C7 H7 -179.0(6) . . . . ? 
C9 C1 N1 C12 121.70(3) . . . . ? 
C9 C1 N1 C11 -112.27(3) . . . . ? 
C9 C1 C2 H2A 179.1(6) . . . . ? 
C9 C10 C5 H5 -177.6(5) . . . . ? 
C9 C10 C4 H4 177.9(5) . . . . ? 
C10 C5 C6 H6 -179.0(6) . . . . ? 
C10 C4 C3 H3 179.9(6) . . . . ? 
C11 N1 C12 H12C 61.4(4) . . . . ? 
C11 N1 C12 H12B -59.0(4) . . . . ? 
C11 N1 C12 H12A 179.5(6) . . . . ? 
C12 N1 C11 H11B 59.2(5) . . . . ? 
C12 N1 C11 H11A -178.4(6) . . . . ? 
C12 N1 C11 H11C -58.9(4) . . . . ? 
C13 N2 C14 H14A -62.5(4) . . . . ? 
C13 N2 C14 H14B 178.5(6) . . . . ? 
C13 N2 C14 H14C 58.3(4) . . . . ? 
C14 N2 C13 H13A 57.6(4) . . . . ? 
C14 N2 C13 H13B 180.0(6) . . . . ? 
C14 N2 C13 H13C -61.7(4) . . . . ? 
H2 N2 C14 H14A 176.7(8) . . . . ? 
H2 N2 C14 H14B 57.8(6) . . . . ? 
H2 N2 C14 H14C -62.5(5) . . . . ? 
H2 N2 C13 H13A 179.4(8) . . . . ? 
H2 N2 C13 H13B -58.2(6) . . . . ? 
H2 N2 C13 H13C 60.2(5) . . . . ? 
H2A C2 C3 H3 1.2(6) . . . . ? 
H3 C3 C4 H4 0.8(6) . . . . ? 
H5 C5 C6 H6 -0.27(60) . . . . ? 
H6 C6 C7 H7 -1.7(6) . . . . ? 

loop_
_geom_hbond_atom_site_label_D        
_geom_hbond_atom_site_label_H        
_geom_hbond_atom_site_label_A        
_geom_hbond_distance_DH              
_geom_hbond_distance_HA              
_geom_hbond_distance_DA              
_geom_hbond_angle_DHA                
_geom_hbond_site_symmetry_A          
O1 H1A CL2 0.783(8) 2.173(8) 2.9563(3) 178.4(8)  2_546   
O2 H2C CL1 0.768(8) 2.221(8) 2.9880(3) 176.6(9)  2_546   
C14 H14B CL1 1.051(8) 2.845(7) 3.5210(4) 122.3(5)  2_546   
O1 H1B CL1 0.779(8) 2.194(8) 2.9730(3) 177.6(9)  1_555   
O2 H2B CL2 0.777(8) 2.241(8) 3.0157(3) 175.8(9)  1_555   
O1 H1C O2 1.159(9) 1.271(9) 2.4300(5) 178.8(9)  1_555   
N2 H2 CL2 1.166(7) 3.097(7) 3.5918(3) 105.7(4)  1_555   
N2 H2 N1 1.166(7) 1.489(8) 2.6050(4) 157.4(5)  1_555   
N2 H2 C1 1.166(7) 2.236(7) 2.9594(4) 117.3(3)  1_555   
N2 H2 C11 1.166(7) 2.436(7) 3.4738(5) 147.1(5)  1_555   
N2 H2 C12 1.166(7) 2.458(7) 3.5327(5) 152.3(5)  1_555   
C14 H14A C7 1.042(8) 2.804(7) 3.0158(5) 91.5(4)  1_555   
C14 H14C CL2 1.069(7) 2.755(7) 3.5785(4) 133.8(6)  1_555   

loop_
_publ_author_name      
_publ_author_address   
,'?'  
; ? 
;  

_publ_requested_journal          '?' 
_publ_contact_author                ? 
_publ_contact_author_phone        '?' 
_publ_contact_author_fax          '?' 
_publ_contact_author_email        '?' 
_publ_section_title 
;  
 ?  
;  
_publ_section_comment  
;  
 ?  
;  
_publ_section_references 
;  
 ?  
;  
