# Supplementary material for: Yes, one can obtain better quality structures from routine X-ray data collection
Source: IUCrJ. 2016 Jan 1;3(Pt 1):61–70. doi: 10.1107/S2052252515020941 (PMC4704080; doi:10.1107/S2052252515020941)
Supplement: Supplementary file 3 [file m-03-00061-sup3.zip › X-ray/FC_IAM/FC_IAM_74.cif]

 
data_dferro 
 
_audit_creation_method            SHELXL-97 
_chemical_name_systematic 
; 
 ? 
; 
_chemical_name_common             ? 
_chemical_melting_point           ? 
_chemical_formula_moiety          ? 
_chemical_formula_sum 
 'C20 H30 Fe' 
_chemical_formula_weight          326.29 
 
loop_ 
 _atom_type_symbol 
 _atom_type_description 
 _atom_type_scat_dispersion_real 
 _atom_type_scat_dispersion_imag 
 _atom_type_scat_source 
 'C'  'C'   0.0033   0.0016 
 'International Tables Vol C Tables 4.2.6.8 and 6.1.1.4' 
 'H'  'H'   0.0000   0.0000 
 'International Tables Vol C Tables 4.2.6.8 and 6.1.1.4' 
 'Fe'  'Fe'   0.3463   0.8444 
 'International Tables Vol C Tables 4.2.6.8 and 6.1.1.4' 
 
_symmetry_cell_setting            ? 
_symmetry_space_group_name_H-M    ? 
 
loop_ 
 _symmetry_equiv_pos_as_xyz 
 'x, y, z' 
 '-x, -y+1/2, z+1/2' 
 '-x, y+1/2, -z+1/2' 
 'x, -y, -z' 
 'x+1/2, y+1/2, z' 
 '-x+1/2, -y+1, z+1/2' 
 '-x+1/2, y+1, -z+1/2' 
 'x+1/2, -y+1/2, -z' 
 '-x, -y, -z' 
 'x, y-1/2, -z-1/2' 
 'x, -y-1/2, z-1/2' 
 '-x, y, z' 
 '-x+1/2, -y+1/2, -z' 
 'x+1/2, y, -z-1/2' 
 'x+1/2, -y, z-1/2' 
 '-x+1/2, y+1/2, z' 
 
_cell_length_a                    15.0905(10) 
_cell_length_b                    11.4741(8) 
_cell_length_c                    9.9484(6) 
_cell_angle_alpha                 90.00 
_cell_angle_beta                  90.00 
_cell_angle_gamma                 90.00 
_cell_volume                      1722.6(2) 
_cell_formula_units_Z             4 
_cell_measurement_temperature     90(2) 
_cell_measurement_reflns_used     ? 
_cell_measurement_theta_min       ? 
_cell_measurement_theta_max       ? 
 
_exptl_crystal_description        ? 
_exptl_crystal_colour             ? 
_exptl_crystal_size_max           ? 
_exptl_crystal_size_mid           ? 
_exptl_crystal_size_min           ? 
_exptl_crystal_density_meas       ? 
_exptl_crystal_density_diffrn     1.258 
_exptl_crystal_density_method     'not measured' 
_exptl_crystal_F_000              704 
_exptl_absorpt_coefficient_mu     0.868 
_exptl_absorpt_correction_type    ? 
_exptl_absorpt_correction_T_min   ? 
_exptl_absorpt_correction_T_max   ? 
_exptl_absorpt_process_details    ? 
 
_exptl_special_details 
; 
 ? 
; 
 
_diffrn_ambient_temperature       90(2) 
_diffrn_radiation_wavelength      0.71073 
_diffrn_radiation_type            MoK\a 
_diffrn_radiation_source          'fine-focus sealed tube' 
_diffrn_radiation_monochromator   graphite 
_diffrn_measurement_device_type   ? 
_diffrn_measurement_method        ? 
_diffrn_detector_area_resol_mean  ? 
_diffrn_standards_number          ? 
_diffrn_standards_interval_count  ? 
_diffrn_standards_interval_time   ? 
_diffrn_standards_decay_%         ? 
_diffrn_reflns_number             2194 
_diffrn_reflns_av_R_equivalents   0.0000 
_diffrn_reflns_av_sigmaI/netI     0.0097 
_diffrn_reflns_limit_h_min        0 
_diffrn_reflns_limit_h_max        25 
_diffrn_reflns_limit_k_min        0 
_diffrn_reflns_limit_k_max        19 
_diffrn_reflns_limit_l_min        0 
_diffrn_reflns_limit_l_max        16 
_diffrn_reflns_theta_min          3.03 
_diffrn_reflns_theta_max          37.00 
_reflns_number_total              2194 
_reflns_number_gt                 2029 
_reflns_threshold_expression      >2sigma(I) 
 
_computing_data_collection        ? 
_computing_cell_refinement        ? 
_computing_data_reduction         ? 
_computing_structure_solution     'SHELXS-97 (Sheldrick, 1990)' 
_computing_structure_refinement   'SHELXL-97 (Sheldrick, 1997)' 
_computing_molecular_graphics     ? 
_computing_publication_material   ? 
 
_refine_special_details 
; 
 Refinement of F^2^ against ALL reflections.  The weighted R-factor wR and 
 goodness of fit S are based on F^2^, conventional R-factors R are based 
 on F, with F set to zero for negative F^2^. The threshold expression of 
 F^2^ > 2sigma(F^2^) is used only for calculating R-factors(gt) etc. and is 
 not relevant to the choice of reflections for refinement.  R-factors based 
 on F^2^ are statistically about twice as large as those based on F, and R- 
 factors based on ALL data will be even larger. 
; 
 
_refine_ls_structure_factor_coef  Fsqd  
_refine_ls_matrix_type            full 
_refine_ls_weighting_scheme       calc  
_refine_ls_weighting_details 
 'calc w=1/[\s^2^(Fo^2^)+(0.0332P)^2^+0.5477P] where P=(Fo^2^+2Fc^2^)/3' 
_atom_sites_solution_primary      direct 
_atom_sites_solution_secondary    difmap 
_atom_sites_solution_hydrogens    geom 
_refine_ls_hydrogen_treatment     mixed 
_refine_ls_extinction_method      none 
_refine_ls_extinction_coef        ? 
_refine_ls_number_reflns          2194 
_refine_ls_number_parameters      84 
_refine_ls_number_restraints      0 
_refine_ls_R_factor_all           0.0241 
_refine_ls_R_factor_gt            0.0222 
_refine_ls_wR_factor_ref          0.0646 
_refine_ls_wR_factor_gt           0.0627 
_refine_ls_goodness_of_fit_ref    1.225 
_refine_ls_restrained_S_all       1.225 
_refine_ls_shift/su_max           0.010 
_refine_ls_shift/su_mean          0.001 
 
loop_ 
 _atom_site_label 
 _atom_site_type_symbol 
 _atom_site_fract_x 
 _atom_site_fract_y 
 _atom_site_fract_z 
 _atom_site_U_iso_or_equiv 
 _atom_site_adp_type 
 _atom_site_occupancy 
 _atom_site_symmetry_multiplicity 
 _atom_site_calc_flag 
 _atom_site_refinement_flags 
 _atom_site_disorder_assembly 
 _atom_site_disorder_group 
Fe1 Fe 0.0000 0.0000 0.0000 0.00923(5) Uani 1 4 d S . . 
C1 C 0.0000 -0.17512(7) 0.04201(8) 0.01636(13) Uani 1 2 d S . . 
C2 C -0.07677(4) -0.12035(5) 0.09884(6) 0.01494(9) Uani 1 1 d . . . 
C3 C -0.04744(3) -0.03168(5) 0.18982(5) 0.01215(8) Uani 1 1 d . . . 
C4 C 0.0000 -0.27280(8) -0.05777(10) 0.0291(2) Uani 1 2 d S . . 
C5 C -0.17109(5) -0.15344(8) 0.07260(8) 0.02707(15) Uani 1 1 d . . . 
C6 C -0.10577(5) 0.04398(6) 0.27485(7) 0.02046(11) Uani 1 1 d . . . 
H1 H 0.0000 -0.347(2) -0.0130(18) 0.031(5) Uiso 1 2 d S . . 
H2 H -0.0477(9) -0.2702(16) -0.1168(17) 0.056(5) Uiso 1 1 d . . . 
H4 H -0.1786(12) -0.1791(15) -0.0156(15) 0.039(4) Uiso 1 1 d . . . 
H3 H -0.1898(9) -0.2141(12) 0.1363(15) 0.037(3) Uiso 1 1 d . . . 
H5 H -0.2104(9) -0.0870(14) 0.0796(15) 0.039(4) Uiso 1 1 d . . . 
H7 H -0.1628(9) 0.0580(13) 0.2265(14) 0.030(3) Uiso 1 1 d . . . 
H6 H -0.1156(11) 0.0068(12) 0.360(2) 0.035(4) Uiso 1 1 d . . . 
H8 H -0.0776(10) 0.1196(14) 0.2930(17) 0.040(4) Uiso 1 1 d . . . 
 
loop_ 
 _atom_site_aniso_label 
 _atom_site_aniso_U_11 
 _atom_site_aniso_U_22 
 _atom_site_aniso_U_33 
 _atom_site_aniso_U_23 
 _atom_site_aniso_U_13 
 _atom_site_aniso_U_12 
Fe1 0.01131(7) 0.00850(7) 0.00789(7) -0.00028(4) 0.000 0.000 
C1 0.0279(4) 0.0100(3) 0.0112(3) -0.0004(2) 0.000 0.000 
C2 0.0173(2) 0.0142(2) 0.01333(19) 0.00195(16) -0.00206(16) -0.00490(16) 
C3 0.01278(17) 0.01322(19) 0.01045(18) 0.00046(15) 0.00149(14) -0.00015(15) 
C4 0.0621(8) 0.0113(3) 0.0140(3) -0.0024(2) 0.000 0.000 
C5 0.0229(3) 0.0305(3) 0.0278(3) 0.0093(3) -0.0084(2) -0.0149(3) 
C6 0.0219(2) 0.0230(3) 0.0165(2) 0.0009(2) 0.00737(18) 0.0061(2) 
 
_geom_special_details 
; 
 All esds (except the esd in the dihedral angle between two l.s. planes) 
 are estimated using the full covariance matrix.  The cell esds are taken 
 into account individually in the estimation of esds in distances, angles 
 and torsion angles; correlations between esds in cell parameters are only 
 used when they are defined by crystal symmetry.  An approximate (isotropic) 
 treatment of cell esds is used for estimating esds involving l.s. planes. 
; 
 
loop_ 
 _geom_bond_atom_site_label_1 
 _geom_bond_atom_site_label_2 
 _geom_bond_distance 
 _geom_bond_site_symmetry_2 
 _geom_bond_publ_flag 
Fe1 C1 2.0523(8) . ? 
Fe1 C1 2.0523(8) 9 ? 
Fe1 C3 2.0520(5) . ? 
Fe1 C3 2.0520(5) 4 ? 
Fe1 C3 2.0520(5) 9 ? 
Fe1 C3 2.0521(5) 12 ? 
Fe1 C2 2.0533(5) 12 ? 
Fe1 C2 2.0533(5) . ? 
Fe1 C2 2.0533(5) 9 ? 
Fe1 C2 2.0533(5) 4 ? 
C1 C2 1.4341(8) . ? 
C1 C2 1.4341(8) 12 ? 
C1 C4 1.4973(12) . ? 
C2 C3 1.4318(8) . ? 
C2 C5 1.4960(9) . ? 
C3 C3 1.4319(10) 12 ? 
C3 C6 1.4980(8) . ? 
C4 H1 0.96(2) . ? 
C4 H2 0.930(15) . ? 
C5 H4 0.932(15) . ? 
C5 H3 0.983(15) . ? 
C5 H5 0.968(15) . ? 
C6 H7 0.999(13) . ? 
C6 H6 0.958(19) . ? 
C6 H8 0.982(16) . ? 
 
loop_ 
 _geom_angle_atom_site_label_1 
 _geom_angle_atom_site_label_2 
 _geom_angle_atom_site_label_3 
 _geom_angle 
 _geom_angle_site_symmetry_1 
 _geom_angle_site_symmetry_3 
 _geom_angle_publ_flag 
C1 Fe1 C1 180.0 . 9 ? 
C1 Fe1 C3 68.85(3) . . ? 
C1 Fe1 C3 111.15(3) 9 . ? 
C1 Fe1 C3 111.15(3) . 4 ? 
C1 Fe1 C3 68.85(3) 9 4 ? 
C3 Fe1 C3 139.16(3) . 4 ? 
C1 Fe1 C3 111.15(3) . 9 ? 
C1 Fe1 C3 68.85(3) 9 9 ? 
C3 Fe1 C3 180.00(3) . 9 ? 
C3 Fe1 C3 40.84(3) 4 9 ? 
C1 Fe1 C3 68.85(3) . 12 ? 
C1 Fe1 C3 111.15(3) 9 12 ? 
C3 Fe1 C3 40.84(3) . 12 ? 
C3 Fe1 C3 180.0 4 12 ? 
C3 Fe1 C3 139.16(3) 9 12 ? 
C1 Fe1 C2 40.89(2) . 12 ? 
C1 Fe1 C2 139.11(2) 9 12 ? 
C3 Fe1 C2 68.71(2) . 12 ? 
C3 Fe1 C2 139.18(2) 4 12 ? 
C3 Fe1 C2 111.28(2) 9 12 ? 
C3 Fe1 C2 40.82(2) 12 12 ? 
C1 Fe1 C2 40.89(2) . . ? 
C1 Fe1 C2 139.11(2) 9 . ? 
C3 Fe1 C2 40.82(2) . . ? 
C3 Fe1 C2 111.28(2) 4 . ? 
C3 Fe1 C2 139.18(2) 9 . ? 
C3 Fe1 C2 68.71(2) 12 . ? 
C2 Fe1 C2 68.70(3) 12 . ? 
C1 Fe1 C2 139.11(2) . 9 ? 
C1 Fe1 C2 40.89(2) 9 9 ? 
C3 Fe1 C2 139.18(2) . 9 ? 
C3 Fe1 C2 68.71(2) 4 9 ? 
C3 Fe1 C2 40.82(2) 9 9 ? 
C3 Fe1 C2 111.29(2) 12 9 ? 
C2 Fe1 C2 111.30(3) 12 9 ? 
C2 Fe1 C2 180.0 . 9 ? 
C1 Fe1 C2 139.11(2) . 4 ? 
C1 Fe1 C2 40.89(2) 9 4 ? 
C3 Fe1 C2 111.29(2) . 4 ? 
C3 Fe1 C2 40.82(2) 4 4 ? 
C3 Fe1 C2 68.71(2) 9 4 ? 
C3 Fe1 C2 139.18(2) 12 4 ? 
C2 Fe1 C2 180.0 12 4 ? 
C2 Fe1 C2 111.30(3) . 4 ? 
C2 Fe1 C2 68.70(3) 9 4 ? 
C2 C1 C2 107.77(7) . 12 ? 
C2 C1 C4 126.11(3) . . ? 
C2 C1 C4 126.11(3) 12 . ? 
C2 C1 Fe1 69.59(4) . . ? 
C2 C1 Fe1 69.59(4) 12 . ? 
C4 C1 Fe1 126.72(6) . . ? 
C3 C2 C1 108.11(5) . . ? 
C3 C2 C5 125.78(6) . . ? 
C1 C2 C5 126.06(6) . . ? 
C3 C2 Fe1 69.54(3) . . ? 
C1 C2 Fe1 69.52(4) . . ? 
C5 C2 Fe1 128.60(4) . . ? 
C3 C3 C2 108.01(3) 12 . ? 
C3 C3 C6 125.98(4) 12 . ? 
C2 C3 C6 125.95(5) . . ? 
C3 C3 Fe1 69.582(15) 12 . ? 
C2 C3 Fe1 69.64(3) . . ? 
C6 C3 Fe1 128.46(4) . . ? 
C1 C4 H1 110.9(12) . . ? 
C1 C4 H2 113.3(11) . . ? 
H1 C4 H2 108.7(13) . . ? 
C2 C5 H4 111.1(11) . . ? 
C2 C5 H3 110.0(8) . . ? 
H4 C5 H3 110.3(13) . . ? 
C2 C5 H5 111.7(9) . . ? 
H4 C5 H5 104.0(14) . . ? 
H3 C5 H5 109.6(12) . . ? 
C3 C6 H7 109.1(8) . . ? 
C3 C6 H6 109.3(9) . . ? 
H7 C6 H6 111.3(13) . . ? 
C3 C6 H8 111.2(9) . . ? 
H7 C6 H8 108.6(13) . . ? 
H6 C6 H8 107.4(14) . . ? 
 
loop_ 
 _geom_torsion_atom_site_label_1 
 _geom_torsion_atom_site_label_2 
 _geom_torsion_atom_site_label_3 
 _geom_torsion_atom_site_label_4 
 _geom_torsion 
 _geom_torsion_site_symmetry_1 
 _geom_torsion_site_symmetry_2 
 _geom_torsion_site_symmetry_3 
 _geom_torsion_site_symmetry_4 
 _geom_torsion_publ_flag 
C1 Fe1 C1 C2 130.8(14) 9 . . . ? 
C3 Fe1 C1 C2 37.57(3) . . . . ? 
C3 Fe1 C1 C2 -98.50(4) 4 . . . ? 
C3 Fe1 C1 C2 -142.43(3) 9 . . . ? 
C3 Fe1 C1 C2 81.50(4) 12 . . . ? 
C2 Fe1 C1 C2 119.07(6) 12 . . . ? 
C2 Fe1 C1 C2 180.0 9 . . . ? 
C2 Fe1 C1 C2 -60.93(6) 4 . . . ? 
C1 Fe1 C1 C2 11.7(14) 9 . . 12 ? 
C3 Fe1 C1 C2 -81.50(4) . . . 12 ? 
C3 Fe1 C1 C2 142.43(3) 4 . . 12 ? 
C3 Fe1 C1 C2 98.50(4) 9 . . 12 ? 
C3 Fe1 C1 C2 -37.57(3) 12 . . 12 ? 
C2 Fe1 C1 C2 -119.07(6) . . . 12 ? 
C2 Fe1 C1 C2 60.93(6) 9 . . 12 ? 
C2 Fe1 C1 C2 180.0 4 . . 12 ? 
C1 Fe1 C1 C4 -108.8(14) 9 . . . ? 
C3 Fe1 C1 C4 158.032(16) . . . . ? 
C3 Fe1 C1 C4 21.969(16) 4 . . . ? 
C3 Fe1 C1 C4 -21.969(16) 9 . . . ? 
C3 Fe1 C1 C4 -158.031(16) 12 . . . ? 
C2 Fe1 C1 C4 -120.47(3) 12 . . . ? 
C2 Fe1 C1 C4 120.47(3) . . . . ? 
C2 Fe1 C1 C4 -59.53(3) 9 . . . ? 
C2 Fe1 C1 C4 59.53(3) 4 . . . ? 
C2 C1 C2 C3 0.32(8) 12 . . . ? 
C4 C1 C2 C3 179.77(7) . . . . ? 
Fe1 C1 C2 C3 -59.02(4) . . . . ? 
C2 C1 C2 C5 -177.16(4) 12 . . . ? 
C4 C1 C2 C5 2.28(12) . . . . ? 
Fe1 C1 C2 C5 123.50(6) . . . . ? 
C2 C1 C2 Fe1 59.34(5) 12 . . . ? 
C4 C1 C2 Fe1 -121.21(8) . . . . ? 
C1 Fe1 C2 C3 119.57(5) . . . . ? 
C1 Fe1 C2 C3 -60.43(5) 9 . . . ? 
C3 Fe1 C2 C3 -142.28(3) 4 . . . ? 
C3 Fe1 C2 C3 180.0 9 . . . ? 
C3 Fe1 C2 C3 37.72(3) 12 . . . ? 
C2 Fe1 C2 C3 81.68(3) 12 . . . ? 
C2 Fe1 C2 C3 -147.9(14) 9 . . . ? 
C2 Fe1 C2 C3 -98.32(3) 4 . . . ? 
C1 Fe1 C2 C1 180.0 9 . . . ? 
C3 Fe1 C2 C1 -119.57(5) . . . . ? 
C3 Fe1 C2 C1 98.15(4) 4 . . . ? 
C3 Fe1 C2 C1 60.43(5) 9 . . . ? 
C3 Fe1 C2 C1 -81.85(4) 12 . . . ? 
C2 Fe1 C2 C1 -37.89(4) 12 . . . ? 
C2 Fe1 C2 C1 92.6(14) 9 . . . ? 
C2 Fe1 C2 C1 142.11(4) 4 . . . ? 
C1 Fe1 C2 C5 -120.38(8) . . . . ? 
C1 Fe1 C2 C5 59.62(8) 9 . . . ? 
C3 Fe1 C2 C5 120.05(8) . . . . ? 
C3 Fe1 C2 C5 -22.24(7) 4 . . . ? 
C3 Fe1 C2 C5 -59.96(8) 9 . . . ? 
C3 Fe1 C2 C5 157.76(7) 12 . . . ? 
C2 Fe1 C2 C5 -158.27(6) 12 . . . ? 
C2 Fe1 C2 C5 -27.8(14) 9 . . . ? 
C2 Fe1 C2 C5 21.73(6) 4 . . . ? 
C1 C2 C3 C3 -0.20(5) . . . 12 ? 
C5 C2 C3 C3 177.29(5) . . . 12 ? 
Fe1 C2 C3 C3 -59.208(16) . . . 12 ? 
C1 C2 C3 C6 -177.60(6) . . . . ? 
C5 C2 C3 C6 -0.11(10) . . . . ? 
Fe1 C2 C3 C6 123.39(6) . . . . ? 
C1 C2 C3 Fe1 59.01(4) . . . . ? 
C5 C2 C3 Fe1 -123.50(6) . . . . ? 
C1 Fe1 C3 C3 81.716(12) . . . 12 ? 
C1 Fe1 C3 C3 -98.282(12) 9 . . 12 ? 
C3 Fe1 C3 C3 180.0 4 . . 12 ? 
C3 Fe1 C3 C3 -3.4(8) 9 . . 12 ? 
C2 Fe1 C3 C3 37.70(2) 12 . . 12 ? 
C2 Fe1 C3 C3 119.34(3) . . . 12 ? 
C2 Fe1 C3 C3 -60.66(3) 9 . . 12 ? 
C2 Fe1 C3 C3 -142.30(2) 4 . . 12 ? 
C1 Fe1 C3 C2 -37.62(3) . . . . ? 
C1 Fe1 C3 C2 142.38(3) 9 . . . ? 
C3 Fe1 C3 C2 60.66(3) 4 . . . ? 
C3 Fe1 C3 C2 -122.8(8) 9 . . . ? 
C3 Fe1 C3 C2 -119.34(3) 12 . . . ? 
C2 Fe1 C3 C2 -81.64(5) 12 . . . ? 
C2 Fe1 C3 C2 180.0 9 . . . ? 
C2 Fe1 C3 C2 98.36(5) 4 . . . ? 
C1 Fe1 C3 C6 -157.95(6) . . . . ? 
C1 Fe1 C3 C6 22.05(6) 9 . . . ? 
C3 Fe1 C3 C6 -59.67(5) 4 . . . ? 
C3 Fe1 C3 C6 116.9(8) 9 . . . ? 
C3 Fe1 C3 C6 120.33(5) 12 . . . ? 
C2 Fe1 C3 C6 158.03(6) 12 . . . ? 
C2 Fe1 C3 C6 -120.33(7) . . . . ? 
C2 Fe1 C3 C6 59.67(7) 9 . . . ? 
C2 Fe1 C3 C6 -21.97(6) 4 . . . ? 
 
_diffrn_measured_fraction_theta_max    0.973 
_diffrn_reflns_theta_full              37.00 
_diffrn_measured_fraction_theta_full   0.973 
_refine_diff_density_max    0.517 
_refine_diff_density_min   -0.476 
_refine_diff_density_rms    0.058 
