# Supplementary material for: Yes, one can obtain better quality structures from routine X-ray data collection
Source: IUCrJ. 2016 Jan 1;3(Pt 1):61–70. doi: 10.1107/S2052252515020941 (PMC4704080; doi:10.1107/S2052252515020941)
Supplement: Supplementary file 3 [file m-03-00061-sup3.zip › X-ray/T_IAM/T_IAM_58.cif]

data_t
_audit_creation_date              2015-10-08
_audit_creation_method
;
Olex2 1.2
(compiled 2015.09.30 svn.r3233 for OlexSys, GUI svn.r5103)
;
_publ_contact_author_address      ?
_publ_contact_author_email        ?
_publ_contact_author_name         ''
_publ_contact_author_phone        ?
_publ_section_references
;
Dolomanov, O.V., Bourhis, L.J., Gildea, R.J, Howard, J.A.K. & Puschmann, H.
 (2009), J. Appl. Cryst. 42, 339-341.

Sheldrick, G.M. (2008). Acta Cryst. A64, 112-122.
;
_chemical_name_common             ?
_chemical_name_systematic
;
 ? 
;
_chemical_formula_moiety          'C20 H14'
_chemical_formula_sum             'C20 H14'
_chemical_formula_weight          254.31
_chemical_absolute_configuration  unk
_chemical_melting_point           ?
loop_
  _atom_type_symbol
  _atom_type_description
  _atom_type_scat_dispersion_real
  _atom_type_scat_dispersion_imag
  _atom_type_scat_source
 'C' 'C' 0.0033 0.0016 'International Tables Vol C Tables 4.2.6.8 and 6.1.1.4'
 'H' 'H' 0.0000 0.0000 'International Tables Vol C Tables 4.2.6.8 and 6.1.1.4'

_space_group_crystal_system       'orthorhombic'
_space_group_IT_number            19
_space_group_name_H-M_alt         'P 21 21 21'
_space_group_name_Hall            'P 2ac 2ab'
loop_
  _space_group_symop_id
  _space_group_symop_operation_xyz
 1 'x, y, z'
 2 '-x+1/2, -y, z+1/2'
 3 '-x, y+1/2, -z+1/2'
 4 'x+1/2, -y+1/2, -z'

_cell_length_a                    8.0798(3)
_cell_length_b                    8.1645(3)
_cell_length_c                    20.3778(8)
_cell_angle_alpha                 90.00
_cell_angle_beta                  90.00
_cell_angle_gamma                 90.00
_cell_volume                      1344.27(9)
_cell_formula_units_Z             4
_cell_measurement_reflns_used     ?
_cell_measurement_temperature     100(2)
_cell_measurement_theta_max       ?
_cell_measurement_theta_min       ?
_exptl_absorpt_coefficient_mu     0.071
_exptl_absorpt_correction_T_max   0.9901
_exptl_absorpt_correction_T_min   0.9769
_exptl_absorpt_correction_type    ?
_exptl_absorpt_process_details    ?
_exptl_crystal_colour             ?
_exptl_crystal_density_diffrn     1.257
_exptl_crystal_density_meas       ?
_exptl_crystal_density_method     'not measured'
_exptl_crystal_description        ?
_exptl_crystal_F_000              536
_exptl_crystal_size_max           0.33
_exptl_crystal_size_mid           0.18
_exptl_crystal_size_min           0.14
_exptl_special_details
;
 ? 
;
_diffrn_reflns_av_R_equivalents   0.0000
_diffrn_reflns_av_unetI/netI      0.0248
_diffrn_reflns_limit_h_max        11
_diffrn_reflns_limit_h_min        0
_diffrn_reflns_limit_k_max        11
_diffrn_reflns_limit_k_min        0
_diffrn_reflns_limit_l_max        27
_diffrn_reflns_limit_l_min        -27
_diffrn_reflns_number             3550
_diffrn_reflns_theta_full         25.00
_diffrn_reflns_theta_max          28.99
_diffrn_reflns_theta_min          2.69
_diffrn_ambient_temperature       99.97
_diffrn_detector_area_resol_mean  ?
_diffrn_measured_fraction_theta_full 0.994
_diffrn_measured_fraction_theta_max 0.996
_diffrn_measurement_device_type   ?
_diffrn_measurement_method        ?
_diffrn_radiation_monochromator   graphite
_diffrn_radiation_type            MoK\a
_diffrn_radiation_wavelength      0.71073
_diffrn_source                    'fine-focus sealed tube'
_reflns_number_gt                 3494
_reflns_number_total              3550
_reflns_threshold_expression      >2sigma(I)
_computing_cell_refinement        ?
_computing_data_collection        ?
_computing_data_reduction         ?
_computing_molecular_graphics     'Olex2 (Dolomanov et al., 2009)'
_computing_publication_material   'Olex2 (Dolomanov et al., 2009)'
_computing_structure_refinement   'XL (Sheldrick, 2008)'
_computing_structure_solution     'SHELXS-97 (Sheldrick, 2008)'
_refine_diff_density_max          0.329
_refine_diff_density_min          -0.234
_refine_diff_density_rms          0.043
_refine_ls_abs_structure_details  'Flack H D (1983), Acta Cryst. A39, 876-881'
_refine_ls_abs_structure_Flack    1(10)
_refine_ls_extinction_coef        ?
_refine_ls_extinction_method      none
_refine_ls_goodness_of_fit_ref    1.068
_refine_ls_hydrogen_treatment     refall
_refine_ls_matrix_type            full
_refine_ls_number_parameters      237
_refine_ls_number_reflns          3550
_refine_ls_number_restraints      0
_refine_ls_R_factor_all           0.0339
_refine_ls_R_factor_gt            0.0335
_refine_ls_restrained_S_all       1.068
_refine_ls_shift/su_max           0.000
_refine_ls_shift/su_mean          0.000
_refine_ls_structure_factor_coef  Fsqd
_refine_ls_weighting_details
'calc w=1/[\s^2^(Fo^2^)+(0.0525P)^2^+0.2852P] where P=(Fo^2^+2Fc^2^)/3'
_refine_ls_weighting_scheme       calc
_refine_ls_wR_factor_gt           0.0907
_refine_ls_wR_factor_ref          0.0910
_refine_special_details
;
 Refinement of F^2^ against ALL reflections.  The weighted R-factor wR and 
 goodness of fit S are based on F^2^, conventional R-factors R are based 
 on F, with F set to zero for negative F^2^. The threshold expression of 
 F^2^ > 2sigma(F^2^) is used only for calculating R-factors(gt) etc. and is 
 not relevant to the choice of reflections for refinement.  R-factors based 
 on F^2^ are statistically about twice as large as those based on F, and R- 
 factors based on ALL data will be even larger. 
;
_olex2_refinement_description
;
;
_atom_sites_solution_hydrogens    geom
_atom_sites_solution_primary      direct
_atom_sites_solution_secondary    difmap
loop_
  _atom_site_label
  _atom_site_type_symbol
  _atom_site_fract_x
  _atom_site_fract_y
  _atom_site_fract_z
  _atom_site_U_iso_or_equiv
  _atom_site_adp_type
  _atom_site_occupancy
  _atom_site_calc_flag
  _atom_site_disorder_assembly
  _atom_site_disorder_group
  _atom_site_refinement_flags_posn
 C1 C 0.43220(12) 0.88577(13) 0.17462(5) 0.01392(19) Uani 1 d . . .
 C2 C 0.24530(12) 1.09427(12) 0.11285(5) 0.01275(19) Uani 1 d . . .
 C3 C 0.31876(12) 0.98288(12) 0.22004(5) 0.01450(19) Uani 1 d . . .
 C4 C 0.30743(14) 0.96531(13) 0.28757(5) 0.0178(2) Uani 1 d . . .
 C5 C 0.19336(15) 1.06134(14) 0.32187(5) 0.0206(2) Uani 1 d . . .
 C6 C 0.09327(15) 1.17264(14) 0.28928(6) 0.0201(2) Uani 1 d . . .
 C7 C 0.10565(13) 1.19196(13) 0.22109(5) 0.0173(2) Uani 1 d . . .
 C8 C 0.21794(12) 1.09581(12) 0.18704(5) 0.01382(19) Uani 1 d . . .
 C9 C 0.31625(13) 0.80532(13) 0.12503(5) 0.01416(19) Uani 1 d . . .
 C10 C 0.30156(14) 0.63881(13) 0.11259(5) 0.0180(2) Uani 1 d . . .
 C11 C 0.18533(15) 0.58521(14) 0.06640(6) 0.0204(2) Uani 1 d . . .
 C12 C 0.08602(15) 0.69627(15) 0.03314(6) 0.0203(2) Uani 1 d . . .
 C13 C 0.10028(14) 0.86390(14) 0.04574(5) 0.0170(2) Uani 1 d . . .
 C14 C 0.21490(12) 0.91740(12) 0.09184(5) 0.01367(19) Uani 1 d . . .
 C15 C 0.53040(13) 1.01287(12) 0.13612(5) 0.0144(2) Uani 1 d . . .
 C16 C 0.70099(14) 1.02599(14) 0.13265(5) 0.0170(2) Uani 1 d . . .
 C17 C 0.77092(13) 1.15074(14) 0.09475(5) 0.0177(2) Uani 1 d . . .
 C18 C 0.67185(14) 1.26041(13) 0.06090(5) 0.0163(2) Uani 1 d . . .
 C19 C 0.49917(13) 1.24785(12) 0.06452(5) 0.0144(2) Uani 1 d . . .
 C20 C 0.42967(12) 1.12476(12) 0.10241(5) 0.01332(19) Uani 1 d . . .
 H7 H 0.038(2) 1.271(2) 0.1979(8) 0.021(4) Uiso 1 d . . .
 H1 H 0.504(2) 0.806(2) 0.1977(8) 0.023(4) Uiso 1 d . . .
 H19 H 0.4293(19) 1.3249(19) 0.0412(8) 0.017(4) Uiso 1 d . . .
 H10 H 0.372(2) 0.560(2) 0.1363(8) 0.022(4) Uiso 1 d . . .
 H2 H 0.1746(18) 1.1779(17) 0.0896(7) 0.013(3) Uiso 1 d . . .
 H16 H 0.771(2) 0.952(2) 0.1559(9) 0.030(4) Uiso 1 d . . .
 H13 H 0.0257(19) 0.9431(19) 0.0209(8) 0.019(4) Uiso 1 d . . .
 H6 H 0.015(2) 1.236(2) 0.3136(9) 0.028(4) Uiso 1 d . . .
 H5 H 0.186(2) 1.049(2) 0.3685(9) 0.027(4) Uiso 1 d . . .
 H4 H 0.380(2) 0.886(2) 0.3102(9) 0.026(4) Uiso 1 d . . .
 H17 H 0.891(2) 1.1611(18) 0.0931(7) 0.018(4) Uiso 1 d . . .
 H11 H 0.175(2) 0.470(2) 0.0571(8) 0.028(4) Uiso 1 d . . .
 H18 H 0.726(2) 1.350(2) 0.0346(8) 0.021(4) Uiso 1 d . . .
 H12 H 0.008(2) 0.657(2) 0.0008(8) 0.023(4) Uiso 1 d . . .

loop_
  _atom_site_aniso_label
  _atom_site_aniso_U_11
  _atom_site_aniso_U_22
  _atom_site_aniso_U_33
  _atom_site_aniso_U_23
  _atom_site_aniso_U_13
  _atom_site_aniso_U_12
 C1 0.0141(4) 0.0139(4) 0.0138(4) 0.0013(3) -0.0005(3) 0.0026(3)
 C2 0.0123(4) 0.0125(4) 0.0134(4) 0.0009(3) 0.0000(3) 0.0011(3)
 C3 0.0151(4) 0.0134(4) 0.0150(4) 0.0000(3) 0.0006(4) -0.0009(4)
 C4 0.0202(5) 0.0180(5) 0.0153(5) 0.0010(4) -0.0004(4) -0.0029(4)
 C5 0.0243(5) 0.0233(5) 0.0144(5) -0.0018(4) 0.0039(4) -0.0052(4)
 C6 0.0187(5) 0.0202(5) 0.0215(5) -0.0064(4) 0.0056(4) -0.0035(4)
 C7 0.0155(4) 0.0155(4) 0.0208(5) -0.0023(4) 0.0017(4) 0.0002(4)
 C8 0.0136(4) 0.0138(4) 0.0141(4) -0.0005(3) 0.0007(3) -0.0010(3)
 C9 0.0132(4) 0.0152(4) 0.0140(4) -0.0006(3) 0.0010(3) 0.0012(4)
 C10 0.0188(5) 0.0153(5) 0.0200(5) 0.0000(4) 0.0024(4) 0.0025(4)
 C11 0.0232(5) 0.0152(4) 0.0227(5) -0.0045(4) 0.0024(4) 0.0000(4)
 C12 0.0212(5) 0.0211(5) 0.0184(5) -0.0042(4) -0.0007(4) -0.0019(4)
 C13 0.0165(5) 0.0187(5) 0.0158(4) 0.0003(4) -0.0007(4) 0.0005(4)
 C14 0.0137(4) 0.0135(4) 0.0138(4) -0.0004(3) 0.0024(3) 0.0005(3)
 C15 0.0155(5) 0.0146(4) 0.0130(4) -0.0009(4) -0.0002(3) 0.0021(4)
 C16 0.0146(5) 0.0193(5) 0.0173(4) -0.0008(4) -0.0015(4) 0.0037(4)
 C17 0.0125(4) 0.0228(5) 0.0179(5) -0.0038(4) 0.0010(4) -0.0001(4)
 C18 0.0172(5) 0.0187(5) 0.0131(4) -0.0025(4) 0.0024(4) -0.0020(4)
 C19 0.0160(5) 0.0143(4) 0.0129(4) -0.0006(4) -0.0004(3) 0.0002(3)
 C20 0.0122(4) 0.0146(4) 0.0131(4) -0.0014(3) -0.0001(3) 0.0005(3)

_geom_special_details
;
 All esds (except the esd in the dihedral angle between two l.s. planes) 
 are estimated using the full covariance matrix.  The cell esds are taken 
 into account individually in the estimation of esds in distances, angles 
 and torsion angles; correlations between esds in cell parameters are only 
 used when they are defined by crystal symmetry.  An approximate (isotropic) 
 treatment of cell esds is used for estimating esds involving l.s. planes. 
;
loop_
  _geom_bond_atom_site_label_1
  _geom_bond_atom_site_label_2
  _geom_bond_distance
  _geom_bond_site_symmetry_2
  _geom_bond_publ_flag
 C1 C3 1.5248(14) . ?
 C1 C9 1.5265(14) . ?
 C1 C15 1.5237(14) . ?
 C1 H1 0.994(16) . ?
 C2 C8 1.5280(13) . ?
 C2 C14 1.5261(14) . ?
 C2 C20 1.5252(14) . ?
 C2 H2 1.008(14) . ?
 C3 C4 1.3867(14) . ?
 C3 C8 1.4021(14) . ?
 C4 C5 1.3974(15) . ?
 C4 H4 0.989(17) . ?
 C5 C6 1.3859(17) . ?
 C5 H5 0.958(17) . ?
 C6 C7 1.4021(15) . ?
 C6 H6 0.955(18) . ?
 C7 C8 1.3860(14) . ?
 C7 H7 0.967(16) . ?
 C9 C10 1.3880(14) . ?
 C9 C14 1.4020(14) . ?
 C10 C11 1.3998(16) . ?
 C10 H10 0.983(16) . ?
 C11 C12 1.3876(17) . ?
 C11 H11 0.967(17) . ?
 C12 C13 1.3972(16) . ?
 C12 H12 0.968(17) . ?
 C13 C14 1.3896(14) . ?
 C13 H13 1.019(16) . ?
 C15 C16 1.3843(15) . ?
 C15 C20 1.4032(13) . ?
 C16 C17 1.3976(16) . ?
 C16 H16 0.954(18) . ?
 C17 C18 1.3850(15) . ?
 C17 H17 0.973(16) . ?
 C18 C19 1.4009(14) . ?
 C18 H18 1.008(16) . ?
 C19 C20 1.3861(14) . ?
 C19 H19 0.970(16) . ?

loop_
  _geom_angle_atom_site_label_1
  _geom_angle_atom_site_label_2
  _geom_angle_atom_site_label_3
  _geom_angle
  _geom_angle_site_symmetry_1
  _geom_angle_site_symmetry_3
  _geom_angle_publ_flag
 C3 C1 C9 104.87(8) . . ?
 C3 C1 H1 114.0(9) . . ?
 C9 C1 H1 112.9(10) . . ?
 C15 C1 C3 105.75(8) . . ?
 C15 C1 C9 105.77(8) . . ?
 C15 C1 H1 112.8(9) . . ?
 C8 C2 H2 112.1(8) . . ?
 C14 C2 C8 105.19(8) . . ?
 C14 C2 H2 114.7(8) . . ?
 C20 C2 C8 106.14(8) . . ?
 C20 C2 C14 105.81(8) . . ?
 C20 C2 H2 112.2(8) . . ?
 C4 C3 C1 126.03(9) . . ?
 C4 C3 C8 120.37(9) . . ?
 C8 C3 C1 113.58(8) . . ?
 C3 C4 C5 118.81(10) . . ?
 C3 C4 H4 119.4(10) . . ?
 C5 C4 H4 121.8(10) . . ?
 C4 C5 H5 118.6(10) . . ?
 C6 C5 C4 120.87(10) . . ?
 C6 C5 H5 120.5(10) . . ?
 C5 C6 C7 120.47(10) . . ?
 C5 C6 H6 119.6(11) . . ?
 C7 C6 H6 120.0(11) . . ?
 C6 C7 H7 121.2(9) . . ?
 C8 C7 C6 118.63(10) . . ?
 C8 C7 H7 120.2(9) . . ?
 C3 C8 C2 112.65(8) . . ?
 C7 C8 C2 126.50(9) . . ?
 C7 C8 C3 120.84(9) . . ?
 C10 C9 C1 126.51(10) . . ?
 C10 C9 C14 120.08(9) . . ?
 C14 C9 C1 113.39(9) . . ?
 C9 C10 C11 119.11(10) . . ?
 C9 C10 H10 120.1(10) . . ?
 C11 C10 H10 120.8(10) . . ?
 C10 C11 H11 119.8(10) . . ?
 C12 C11 C10 120.80(10) . . ?
 C12 C11 H11 119.4(10) . . ?
 C11 C12 C13 120.18(10) . . ?
 C11 C12 H12 119.7(10) . . ?
 C13 C12 H12 120.1(10) . . ?
 C12 C13 H13 118.8(9) . . ?
 C14 C13 C12 119.15(10) . . ?
 C14 C13 H13 122.0(9) . . ?
 C9 C14 C2 112.85(8) . . ?
 C13 C14 C2 126.47(9) . . ?
 C13 C14 C9 120.68(9) . . ?
 C16 C15 C1 126.69(9) . . ?
 C16 C15 C20 120.14(10) . . ?
 C20 C15 C1 113.17(9) . . ?
 C15 C16 C17 119.15(10) . . ?
 C15 C16 H16 121.0(11) . . ?
 C17 C16 H16 119.8(11) . . ?
 C16 C17 H17 119.0(9) . . ?
 C18 C17 C16 120.85(10) . . ?
 C18 C17 H17 120.1(9) . . ?
 C17 C18 C19 120.13(10) . . ?
 C17 C18 H18 118.8(9) . . ?
 C19 C18 H18 121.0(9) . . ?
 C18 C19 H19 120.4(9) . . ?
 C20 C19 C18 119.07(10) . . ?
 C20 C19 H19 120.5(9) . . ?
 C15 C20 C2 113.07(9) . . ?
 C19 C20 C2 126.28(9) . . ?
 C19 C20 C15 120.65(9) . . ?

loop_
  _geom_torsion_atom_site_label_1
  _geom_torsion_atom_site_label_2
  _geom_torsion_atom_site_label_3
  _geom_torsion_atom_site_label_4
  _geom_torsion
  _geom_torsion_site_symmetry_1
  _geom_torsion_site_symmetry_2
  _geom_torsion_site_symmetry_3
  _geom_torsion_site_symmetry_4
  _geom_torsion_publ_flag
 C1 C3 C4 C5 -178.28(10) . . . . ?
 C1 C3 C8 C2 0.25(12) . . . . ?
 C1 C3 C8 C7 178.92(9) . . . . ?
 C1 C9 C10 C11 178.35(10) . . . . ?
 C1 C9 C14 C2 0.39(12) . . . . ?
 C1 C9 C14 C13 -178.98(9) . . . . ?
 C1 C15 C16 C17 179.98(9) . . . . ?
 C1 C15 C20 C2 0.70(12) . . . . ?
 C1 C15 C20 C19 -179.51(9) . . . . ?
 C3 C1 C9 C10 -122.39(11) . . . . ?
 C3 C1 C9 C14 55.73(11) . . . . ?
 C3 C1 C15 C16 123.60(11) . . . . ?
 C3 C1 C15 C20 -55.85(10) . . . . ?
 C3 C4 C5 C6 -0.15(16) . . . . ?
 C4 C3 C8 C2 -178.55(9) . . . . ?
 C4 C3 C8 C7 0.12(15) . . . . ?
 C4 C5 C6 C7 -0.53(16) . . . . ?
 C5 C6 C7 C8 0.99(16) . . . . ?
 C6 C7 C8 C2 177.68(10) . . . . ?
 C6 C7 C8 C3 -0.79(15) . . . . ?
 C8 C2 C14 C9 -56.62(11) . . . . ?
 C8 C2 C14 C13 122.70(11) . . . . ?
 C8 C2 C20 C15 55.22(11) . . . . ?
 C8 C2 C20 C19 -124.56(10) . . . . ?
 C8 C3 C4 C5 0.35(15) . . . . ?
 C9 C1 C3 C4 122.59(11) . . . . ?
 C9 C1 C3 C8 -56.13(11) . . . . ?
 C9 C1 C15 C16 -125.50(11) . . . . ?
 C9 C1 C15 C20 55.05(11) . . . . ?
 C9 C10 C11 C12 0.20(17) . . . . ?
 C10 C9 C14 C2 178.64(9) . . . . ?
 C10 C9 C14 C13 -0.73(15) . . . . ?
 C10 C11 C12 C13 -0.39(17) . . . . ?
 C11 C12 C13 C14 0.01(17) . . . . ?
 C12 C13 C14 C2 -178.74(10) . . . . ?
 C12 C13 C14 C9 0.54(16) . . . . ?
 C14 C2 C8 C3 56.23(10) . . . . ?
 C14 C2 C8 C7 -122.35(11) . . . . ?
 C14 C2 C20 C15 -56.22(10) . . . . ?
 C14 C2 C20 C19 124.00(10) . . . . ?
 C14 C9 C10 C11 0.35(16) . . . . ?
 C15 C1 C3 C4 -125.88(11) . . . . ?
 C15 C1 C3 C8 55.41(11) . . . . ?
 C15 C1 C9 C10 126.10(11) . . . . ?
 C15 C1 C9 C14 -55.79(11) . . . . ?
 C15 C16 C17 C18 -0.02(16) . . . . ?
 C16 C15 C20 C2 -178.79(9) . . . . ?
 C16 C15 C20 C19 1.00(15) . . . . ?
 C16 C17 C18 C19 0.27(16) . . . . ?
 C17 C18 C19 C20 0.10(16) . . . . ?
 C18 C19 C20 C2 179.02(9) . . . . ?
 C18 C19 C20 C15 -0.74(15) . . . . ?
 C20 C2 C8 C3 -55.65(11) . . . . ?
 C20 C2 C8 C7 125.77(10) . . . . ?
 C20 C2 C14 C9 55.48(10) . . . . ?
 C20 C2 C14 C13 -125.19(11) . . . . ?
 C20 C15 C16 C17 -0.61(16) . . . . ?

_olex2_submission_special_instructions 'No special instructions were received'
