# Supplementary material for: Yes, one can obtain better quality structures from routine X-ray data collection
Source: IUCrJ. 2016 Jan 1;3(Pt 1):61–70. doi: 10.1107/S2052252515020941 (PMC4704080; doi:10.1107/S2052252515020941)
Supplement: Supplementary file 3 [file m-03-00061-sup3.zip › X-ray/T_TAAM/T_TAAM_40.cif]

data_I  
_audit_creation_method             'MoPro12'     
_chemical_name_systematic            ? 
_chemical_name_common                ? 
_chemical_formula_moiety             'C20 H14'
_chemical_formula_sum                'C20 H14'
_chemical_formula_weight             254.312
_chemical_absolute_configuration     ?  

_symmetry_cell_setting               orthorhombic 
_symmetry_space_group_name_H-M       'P ?'
_symmetry_space_group_name_Hall      'P ?'

loop_
_atom_type_symbol                      
_atom_type_description                 
_atom_type_scat_dispersion_real        
_atom_type_scat_dispersion_imag        
_atom_type_scat_source                 
 'C' 'C'    0.0033   0.0016
'Su & Coppens. Acta. Cryst. (1997) A53, 749-762. '                    
 'H' 'H'    0.0000   0.0000
'Su & Coppens. Acta. Cryst. (1997) A53, 749-762. '                    

loop_
_symmetry_equiv_pos_as_xyz           
'x, y, z'
'-x+1/2, -y, z+1/2'
'-x, y+1/2, -z+1/2'
'x+1/2, -y+1/2, -z'
_cell_length_a                8.080 
_cell_length_b                8.165 
_cell_length_c                20.378 
_cell_angle_alpha             90.00 
_cell_angle_beta              90.00 
_cell_angle_gamma             90.00 
_cell_volume                   1344.3 
_cell_formula_units_Z                4
_cell_measurement_temperature        ?
_cell_measurement_reflns_used        ?
_cell_measurement_theta_min          ?
_cell_measurement_theta_max          ?
_exptl_crystal_description           ? 
_exptl_crystal_colour                ? 
_exptl_crystal_size_max              ? 
_exptl_crystal_size_mid              ? 
_exptl_crystal_size_min              ? 
_exptl_crystal_density_meas          ? 
_exptl_crystal_density_diffrn       1.257
_exptl_crystal_density_method       'not measured' 
_exptl_crystal_F_000                 536
_exptl_absorpt_process_details       ?  
_exptl_absorpt_coefficient_mu        ?  
_exptl_absorpt_correction_type       ?  
_exptl_absorpt_correction_T_min      ?  
_exptl_absorpt_correction_T_max      ?  
_exptl_special_details               
;
?
;
_diffrn_ambient_temperature          ?  
_diffrn_radiation_wavelength        0.71073
_diffrn_radiation_type              MoK\a 
_diffrn_radiation_source          'fine-focus sealed tube' 
_diffrn_radiation_monochromator      ? 
_diffrn_measurement_device_type      ? 
_diffrn_measurement_method           ? 
_diffrn_detector_area_resol_mean     ? 
_diffrn_standards_number             ? 
_diffrn_standards_interval_count     ? 
_diffrn_standards_interval_time      ? 
_diffrn_standards_decay_%            ? 
_diffrn_reflns_number                ? 
_diffrn_reflns_av_R_equivalents      ? 
_diffrn_reflns_av_sigmaI/netI        0.02337
_diffrn_reflns_limit_h_min           0
_diffrn_reflns_limit_h_max           7
_diffrn_reflns_limit_k_min           0
_diffrn_reflns_limit_k_max           7
_diffrn_reflns_limit_l_min         -19
_diffrn_reflns_limit_l_max          19
_diffrn_reflns_theta_min            2.69
_diffrn_reflns_theta_max           19.99
_reflns_number_total                  1242
_reflns_number_gt                     1233
_reflns_threshold_expression         >2.0sigma(I)
_computing_data_collection           ? 
_computing_cell_refinement           ? 
_computing_data_reduction            ? 
_computing_structure_solution        ? 
_computing_structure_refinement      'MoPro (J. Appl. Cryst. 2005, 38, 38-54)'
_computing_molecular_graphics        ? 
_computing_publication_material      ? 
_iucr_refine_instructions_details  
; 
# ! MoPro 12.6 08/10/2015 15:16:52 F:\Pliki_do_publikacji_AniaHoser\TAAM\TAAM_T\T_TAAM_40\mopro_T_01.par 
# ! reflections hkl file : F:\Pliki_do_publikacji_AniaHoser\TAAM\TAAM_T\T_TAAM_40\sortav_freeformat.hkl refin. vs. F^2 
# ! atomic table file : C:\Users\user\Desktop\Programy_Krys\MoPro\MoProSuite\LibMoPro\mopro.tab 
# ! wave functions file : C:\Users\user\Desktop\Programy_Krys\MoPro\MoProSuite\LibMoPro\WAVEF_Su_Coppens_relativistic 
# ! RF factor = 1.013 % RI factor = 1.941% 
# ! wR2F factor = 1.524 % wR2I factor = 2.924% 
# ! g.o.f.(F**2) = 1.323 Nvar= 237 Nref= 1242 Nfree= 0 0.07<sinT/l< 0.48 
#  
# WSIG 1.00000 ! weighting scheme 
#  ! SPACE GROUP P ? 
#  
# CELL 8.0798 8.1645 20.3778 90.0000 90.0000 90.0000 0.71073 
# ZERR 0.0000 0.0000 0.0000 0.0000 0.0000 0.0000 
#  
# SYMM 4 P 
#  X , Y, Z 
#  1/2-X , -Y, 1/2+Z 
#  -X , 1/2+Y, 1/2-Z 
#  1/2+X , 1/2-Y, -Z 
#  
# SCALE 1 2.841014 
#  
# FMULT 1.00000 
#  
# UOVER 0.00000 0.00000 0.00000 0.00000 0.00000 0.00000 ANI 
#  
# SOLVT 0.00000 50.00000 
#  
# EXTIN 0.00000 GAUSSIAN ISOT TYP1 ! G*10^4 
#  
#  
# DUMMY 3 
# DUMY 0.20599 1.07837 0.25444 D1 0 ! atom # 35 
# DUMY 0.20071 0.75116 0.07916 D2 0 ! atom # 36 
# DUMY 0.60052 1.13709 0.09856 D3 0 ! atom # 37 
#  
# KAPPA 5 
#  0.999000 0.885000 ! # 1 1 MOL C1 2x 
#  0.999000 0.887000 ! # 2 1 MOL C3 6x 
#  1.004000 0.909000 ! # 3 1 MOL C4 12x 
#  1.110000 1.158000 ! # 4 1 MOL H7 12x 
#  1.118000 1.160000 ! # 5 1 MOL H1 2x 
#  
# ATOMS 34 
#  
# ATOM 1 C1 MOL 1 0.431880 0.885937 0.174557 1.0000 1 C 
#  ZX H1 C15 HEX K1 V0 M0 Q0 
# UANI 0.014846 0.012851 0.013322 0.002101 -.000053 0.000066 
#  3.98514 0. 0. 0. -.028 0. 0. 0. 0. 0. 
#  0.281 0. 0. 0. 0. 0.231 0. 
#  0.063 0. 0. 0. 0. -.109 0. 0. 0. 
#  
# ATOM 2 C2 MOL 1 0.245313 1.094007 0.112886 1.0000 1 C 
#  ZX H2 C20 HEX K1 V0 M0 Q0 
# UANI 0.011273 0.012372 0.012995 -.000397 0.000650 -.000901 
#  3.98514 0. 0. 0. -.028 0. 0. 0. 0. 0. 
#  0.281 0. 0. 0. 0. 0.231 0. 
#  0.063 0. 0. 0. 0. -.109 0. 0. 0. 
#  
# ATOM 3 C3 MOL 1 0.318705 0.982891 0.220131 1.0000 1 C 
#  XY D1 C4 HEX K2 V0 M0 Q0 
# UANI 0.013046 0.012787 0.013458 0.001185 -.000021 0.001272 
#  4.05796 0. 0.047 0. 0. -.179 0. 0. -.033 0. 
#  0. 0.026 0. 0. 0. -.289 0. 
#  0.018 0. 0. -.013 0. 0. 0. 0. 0. 
#  
# ATOM 4 C4 MOL 1 0.307387 0.965262 0.287399 1.0000 1 C 
#  XY D1 C3 HEX K3 V0 M0 Q0 
# UANI 0.019104 0.017962 0.012308 -.001606 -.000099 0.002099 
#  3.92121 0. 0.056 0. 0. -.180 0. 0. -.029 0. 
#  0. 0.030 0. 0. 0. -.264 0. 
#  0.020 0. 0. -.019 0. 0. 0. 0. 0. 
#  
# ATOM 5 C5 MOL 1 0.193456 1.061414 0.321972 1.0000 1 C 
#  XY D1 C6 HEX K3 V0 M0 Q0 
# UANI 0.023537 0.022724 0.012257 -.002848 0.003622 -.001931 
#  3.92121 0. 0.056 0. 0. -.180 0. 0. -.029 0. 
#  0. 0.030 0. 0. 0. -.264 0. 
#  0.020 0. 0. -.019 0. 0. 0. 0. 0. 
#  
# ATOM 6 C6 MOL 1 0.093149 1.172962 0.289265 1.0000 1 C 
#  XY D1 C5 HEX K3 V0 M0 Q0 
# UANI 0.018666 0.019308 0.018457 -.001988 0.004777 -.004049 
#  3.92121 0. 0.056 0. 0. -.180 0. 0. -.029 0. 
#  0. 0.030 0. 0. 0. -.264 0. 
#  0.020 0. 0. -.019 0. 0. 0. 0. 0. 
#  
# ATOM 7 C7 MOL 1 0.105977 1.191947 0.221138 1.0000 1 C 
#  XY D1 C8 HEX K3 V0 M0 Q0 
# UANI 0.013518 0.016179 0.017775 0.001668 0.002128 -.002039 
#  3.92121 0. 0.056 0. 0. -.180 0. 0. -.029 0. 
#  0. 0.030 0. 0. 0. -.264 0. 
#  0.020 0. 0. -.019 0. 0. 0. 0. 0. 
#  
# ATOM 8 C8 MOL 1 0.218498 1.095860 0.186865 1.0000 1 C 
#  XY D1 C7 HEX K2 V0 M0 Q0 
# UANI 0.011795 0.013232 0.013186 -.000169 0.001328 -.000426 
#  4.05796 0. 0.047 0. 0. -.179 0. 0. -.033 0. 
#  0. 0.026 0. 0. 0. -.289 0. 
#  0.018 0. 0. -.013 0. 0. 0. 0. 0. 
#  
# ATOM 9 C9 MOL 1 0.316117 0.805077 0.125063 1.0000 1 C 
#  XY D2 C10 HEX K2 V0 M0 Q0 
# UANI 0.013761 0.012313 0.014540 0.002137 0.001310 -.000100 
#  4.05796 0. 0.047 0. 0. -.179 0. 0. -.033 0. 
#  0. 0.026 0. 0. 0. -.289 0. 
#  0.018 0. 0. -.013 0. 0. 0. 0. 0. 
#  
# ATOM 10 C10 MOL 1 0.301441 0.638628 0.112657 1.0000 1 C 
#  XY D2 C9 HEX K3 V0 M0 Q0 
# UANI 0.019354 0.012080 0.019980 0.002954 0.000484 0.001067 
#  3.92121 0. 0.056 0. 0. -.180 0. 0. -.029 0. 
#  0. 0.030 0. 0. 0. -.264 0. 
#  0.020 0. 0. -.019 0. 0. 0. 0. 0. 
#  
# ATOM 11 C11 MOL 1 0.185415 0.584884 0.066525 1.0000 1 C 
#  XY D2 C12 HEX K3 V0 M0 Q0 
# UANI 0.022342 0.012643 0.020641 -.000358 -.000074 -.005271 
#  3.92121 0. 0.056 0. 0. -.180 0. 0. -.029 0. 
#  0. 0.030 0. 0. 0. -.264 0. 
#  0.020 0. 0. -.019 0. 0. 0. 0. 0. 
#  
# ATOM 12 C12 MOL 1 0.086252 0.696316 0.033145 1.0000 1 C 
#  XY D2 C11 HEX K3 V0 M0 Q0 
# UANI 0.019081 0.019925 0.018746 -.002199 -.002122 -.004374 
#  3.92121 0. 0.056 0. 0. -.180 0. 0. -.029 0. 
#  0. 0.030 0. 0. 0. -.264 0. 
#  0.020 0. 0. -.019 0. 0. 0. 0. 0. 
#  
# ATOM 13 C13 MOL 1 0.100451 0.863961 0.045862 1.0000 1 C 
#  XY D2 C14 HEX K3 V0 M0 Q0 
# UANI 0.016628 0.015493 0.014832 -.000023 -.002726 -.000322 
#  3.92121 0. 0.056 0. 0. -.180 0. 0. -.029 0. 
#  0. 0.030 0. 0. 0. -.264 0. 
#  0.020 0. 0. -.019 0. 0. 0. 0. 0. 
#  
# ATOM 14 C14 MOL 1 0.215033 0.917771 0.091683 1.0000 1 C 
#  XY D2 C13 HEX K2 V0 M0 Q0 
# UANI 0.013931 0.010667 0.013840 0.002196 0.001232 0.000561 
#  4.05796 0. 0.047 0. 0. -.179 0. 0. -.033 0. 
#  0. 0.026 0. 0. 0. -.289 0. 
#  0.018 0. 0. -.013 0. 0. 0. 0. 0. 
#  
# ATOM 15 C15 MOL 1 0.530440 1.012783 0.136150 1.0000 1 C 
#  XY D3 C16 HEX K2 V0 M0 Q0 
# UANI 0.012394 0.012472 0.013354 0.002598 0.000165 0.000071 
#  4.05796 0. 0.047 0. 0. -.179 0. 0. -.033 0. 
#  0. 0.026 0. 0. 0. -.289 0. 
#  0.018 0. 0. -.013 0. 0. 0. 0. 0. 
#  
# ATOM 16 C16 MOL 1 0.701337 1.025953 0.132837 1.0000 1 C 
#  XY D3 C15 HEX K3 V0 M0 Q0 
# UANI 0.012039 0.016598 0.016610 0.002077 -.000738 0.001547 
#  3.92121 0. 0.056 0. 0. -.180 0. 0. -.029 0. 
#  0. 0.030 0. 0. 0. -.264 0. 
#  0.020 0. 0. -.019 0. 0. 0. 0. 0. 
#  
# ATOM 17 C17 MOL 1 0.771067 1.150621 0.094764 1.0000 1 C 
#  XY D3 C18 HEX K3 V0 M0 Q0 
# UANI 0.010392 0.022014 0.017920 -.000586 0.001930 -.001481 
#  3.92121 0. 0.056 0. 0. -.180 0. 0. -.029 0. 
#  0. 0.030 0. 0. 0. -.264 0. 
#  0.020 0. 0. -.019 0. 0. 0. 0. 0. 
#  
# ATOM 18 C18 MOL 1 0.671888 1.260653 0.060807 1.0000 1 C 
#  XY D3 C17 HEX K3 V0 M0 Q0 
# UANI 0.013773 0.017340 0.014227 -.001443 0.000766 0.000466 
#  3.92121 0. 0.056 0. 0. -.180 0. 0. -.029 0. 
#  0. 0.030 0. 0. 0. -.264 0. 
#  0.020 0. 0. -.019 0. 0. 0. 0. 0. 
#  
# ATOM 19 C19 MOL 1 0.499258 1.247601 0.064489 1.0000 1 C 
#  XY D3 C20 HEX K3 V0 M0 Q0 
# UANI 0.013904 0.011773 0.011597 0.000033 -.000969 0.000185 
#  3.92121 0. 0.056 0. 0. -.180 0. 0. -.029 0. 
#  0. 0.030 0. 0. 0. -.264 0. 
#  0.020 0. 0. -.019 0. 0. 0. 0. 0. 
#  
# ATOM 20 C20 MOL 1 0.429657 1.124858 0.102507 1.0000 1 C 
#  XY D3 C19 HEX K2 V0 M0 Q0 
# UANI 0.012428 0.011897 0.012630 0.000699 0.000252 0.000090 
#  4.05796 0. 0.047 0. 0. -.179 0. 0. -.033 0. 
#  0. 0.026 0. 0. 0. -.289 0. 
#  0.018 0. 0. -.013 0. 0. 0. 0. 0. 
#  
# ATOM 21 H7 MOL 1 0.028395 1.273744 0.195573 1.0000 1 H 
#  ZY C7 C8 QUA K4 V0 M0 Q0 
# UISO 0.031297 
#  1.04821 0. 0. 0. 0.182 0.086 0. 0. 0. 0. 
#  
# ATOM 22 H1 MOL 1 0.511186 0.799522 0.199105 1.0000 1 H 
#  ZY C1 C15 QUA K5 V0 M0 Q0 
# UISO 0.027445 
#  1.02450 0. 0. 0. 0.166 0.079 0. 0. 0. 0. 
#  
# ATOM 23 H19 MOL 1 0.423938 1.331855 0.038376 1.0000 1 H 
#  ZY C19 C20 QUA K4 V0 M0 Q0 
# UISO 0.029034 
#  1.04821 0. 0. 0. 0.182 0.086 0. 0. 0. 0. 
#  
# ATOM 24 H10 MOL 1 0.377821 0.553648 0.139534 1.0000 1 H 
#  ZY C10 C9 QUA K4 V0 M0 Q0 
# UISO 0.033614 
#  1.04821 0. 0. 0. 0.182 0.086 0. 0. 0. 0. 
#  
# ATOM 25 H2 MOL 1 0.166355 1.182844 0.086866 1.0000 1 H 
#  ZY C2 C20 QUA K5 V0 M0 Q0 
# UISO 0.038374 
#  1.02450 0. 0. 0. 0.166 0.079 0. 0. 0. 0. 
#  
# ATOM 26 H16 MOL 1 0.775540 0.942479 0.159254 1.0000 1 H 
#  ZY C16 C15 QUA K4 V0 M0 Q0 
# UISO 0.037527 
#  1.04821 0. 0. 0. 0.182 0.086 0. 0. 0. 0. 
#  
# ATOM 27 H13 MOL 1 0.023764 0.952145 0.020563 1.0000 1 H 
#  ZY C13 C14 QUA K4 V0 M0 Q0 
# UISO 0.038446 
#  1.04821 0. 0. 0. 0.182 0.086 0. 0. 0. 0. 
#  
# ATOM 28 H6 MOL 1 0.001043 1.241182 0.316758 1.0000 1 H 
#  ZY C6 C5 QUA K4 V0 M0 Q0 
# UISO 0.046495 
#  1.04821 0. 0. 0. 0.182 0.086 0. 0. 0. 0. 
#  
# ATOM 29 H5 MOL 1 0.181678 1.047505 0.373099 1.0000 1 H 
#  ZY C5 C6 QUA K4 V0 M0 Q0 
# UISO 0.038512 
#  1.04821 0. 0. 0. 0.182 0.086 0. 0. 0. 0. 
#  
# ATOM 30 H4 MOL 1 0.384079 0.878981 0.312528 1.0000 1 H 
#  ZY C4 C3 QUA K4 V0 M0 Q0 
# UISO 0.028027 
#  1.04821 0. 0. 0. 0.182 0.086 0. 0. 0. 0. 
#  
# ATOM 31 H17 MOL 1 0.903623 1.161390 0.091531 1.0000 1 H 
#  ZY C17 C18 QUA K4 V0 M0 Q0 
# UISO 0.032877 
#  1.04821 0. 0. 0. 0.182 0.086 0. 0. 0. 0. 
#  
# ATOM 32 H11 MOL 1 0.170857 0.454382 0.055582 1.0000 1 H 
#  ZY C11 C12 QUA K4 V0 M0 Q0 
# UISO 0.042464 
#  1.04821 0. 0. 0. 0.182 0.086 0. 0. 0. 0. 
#  
# ATOM 33 H18 MOL 1 0.725347 1.358641 0.031394 1.0000 1 H 
#  ZY C18 C17 QUA K4 V0 M0 Q0 
# UISO 0.034364 
#  1.04821 0. 0. 0. 0.182 0.086 0. 0. 0. 0. 
#  
# ATOM 34 H12 MOL 1 -0.005418 0.652195 -0.000467 1.0000 1 H 
#  ZY C12 C11 QUA K4 V0 M0 Q0 
# UISO 0.033505 
#  1.04821 0. 0. 0. 0.182 0.086 0. 0. 0. 0. 
#  
# ANHAR 0 3 ! number_of_anharmonic_atoms max_order 
# ! 1 ! atom number 
# ! 0.00E+00 0.00E+00 0.00E+00 0.00E+00 0.00E+00 0.00E+00 0.00E+00 0.00E+00 
# ! 0.00E+00 0.00E+00 
#  
#  
# STOP 
; 
_refine_special_details              
;
 Refinement of F^2^ against reflections.
 The threshold expression of F^2^ > 2sigma(F^2^) is
 used for calculating R-factors(gt) and is not
 relevant to the choice of reflections for refinement.
 R-factors based on F^2^ are statistically about twice
 as large as those based on F, and R-factors based on
 ALL data will be even larger.
;
_refine_ls_structure_factor_coef     Fsqd 
_refine_ls_matrix_type                full
_refine_ls_weighting_scheme          sigma
_refine_ls_weighting_details         ?
_atom_sites_solution_primary      direct 
_atom_sites_solution_secondary    difmap 
_atom_sites_solution_hydrogens    geom   
_refine_ls_hydrogen_treatment    refall
_refine_ls_extinction_method        'none'              
_refine_ls_abs_structure_details     ?
_refine_ls_abs_structure_Flack       ?
_refine_ls_number_reflns              1242
_refine_ls_number_parameters           237
_refine_ls_number_restraints             0
# R-factors: R(F)  &  wR2(I) 
_refine_ls_R_factor_all              0.0101
_refine_ls_R_factor_gt               0.0101
_refine_ls_wR_factor_ref             0.0292
_refine_ls_wR_factor_gt              0.0292
_refine_ls_goodness_of_fit_ref       1.269
_refine_ls_restrained_S_all          0.000
_refine_ls_shift/su_max              0.001
_refine_ls_shift/su_mean             0.000

_diffrn_measured_fraction_theta_max     0.988
_diffrn_reflns_theta_full               19.99
_diffrn_measured_fraction_theta_full    0.988
_refine_diff_density_max                ?
_refine_diff_density_min                ?
_refine_diff_density_rms                ?
###  to get diff_density_max min & rms : 
###  run MoPro  : WRIT FOUR   to create FOURier file 
###  run VMoPro : FOUR  FastFourierTransform   to get a 3D grid (Xplor format) on whole unit-cell
###             & GRID  STAT   to get max min rms statistics


loop_
_atom_site_type_symbol      
_atom_site_label            
_atom_site_fract_x          
_atom_site_fract_y          
_atom_site_fract_z          
_atom_site_U_iso_or_equiv   
_atom_site_adp_type         
_atom_site_occupancy        
_atom_site_calc_flag        
_atom_site_refinement_flag_posn  
_atom_site_refinement_flag_adp  
_atom_site_disorder_assembly
_atom_site_disorder_group   
C  C1 0.4319(1) 0.8859(1) 0.17456(5) 0.0137(1) Uani 1 d . . . .
C  C2 0.2453(1) 1.0940(1) 0.11289(4) 0.0122(1) Uani 1 d . . . .
C  C3 0.3187(1) 0.98289(10) 0.22013(4) 0.0131(1) Uani 1 d . . . .
C  C4 0.3074(1) 0.9653(1) 0.28740(5) 0.0165(1) Uani 1 d . . . .
C  C5 0.1935(1) 1.0614(1) 0.32197(5) 0.0195(1) Uani 1 d . . . .
C  C6 0.0931(1) 1.1730(1) 0.28926(5) 0.0188(1) Uani 1 d . . . .
C  C7 0.1060(1) 1.1919(1) 0.22114(5) 0.0158(1) Uani 1 d . . . .
C  C8 0.2185(1) 1.0959(1) 0.18687(4) 0.0127(1) Uani 1 d . . . .
C  C9 0.3161(1) 0.8051(1) 0.12506(4) 0.0135(1) Uani 1 d . . . .
C  C10 0.3014(1) 0.6386(1) 0.11266(5) 0.0171(1) Uani 1 d . . . .
C  C11 0.1854(1) 0.5849(1) 0.06652(5) 0.0185(1) Uani 1 d . . . .
C  C12 0.0863(1) 0.6963(1) 0.03315(5) 0.0193(2) Uani 1 d . . . .
C  C13 0.1005(1) 0.8640(1) 0.04586(5) 0.0157(2) Uani 1 d . . . .
C  C14 0.2150(1) 0.9178(1) 0.09168(4) 0.0128(1) Uani 1 d . . . .
C  C15 0.5304(1) 1.0128(1) 0.13615(4) 0.0127(1) Uani 1 d . . . .
C  C16 0.7013(1) 1.0260(1) 0.13284(4) 0.0151(1) Uani 1 d . . . .
C  C17 0.7711(1) 1.1506(1) 0.09476(4) 0.0168(2) Uani 1 d . . . .
C  C18 0.6719(1) 1.2607(1) 0.06081(4) 0.0151(2) Uani 1 d . . . .
C  C19 0.4993(1) 1.2476(1) 0.06449(4) 0.0124(1) Uani 1 d . . . .
C  C20 0.4297(1) 1.1249(1) 0.10251(4) 0.0123(1) Uani 1 d . . . .
H  H7 0.028(1) 1.274(1) 0.1956(5) 0.031(3) Uiso 1 d U . . .
H  H1 0.511(1) 0.800(1) 0.1991(5) 0.027(3) Uiso 1 d U . . .
H  H19 0.424(1) 1.332(1) 0.0384(5) 0.029(3) Uiso 1 d U . . .
H  H10 0.378(1) 0.554(1) 0.1395(5) 0.034(3) Uiso 1 d U . . .
H  H2 0.166(1) 1.183(1) 0.0869(5) 0.038(3) Uiso 1 d U . . .
H  H16 0.776(1) 0.942(1) 0.1593(5) 0.038(3) Uiso 1 d U . . .
H  H13 0.024(1) 0.952(1) 0.0206(5) 0.038(3) Uiso 1 d U . . .
H  H6 0.0010(15) 1.241(1) 0.3168(6) 0.046(3) Uiso 1 d U . . .
H  H5 0.182(1) 1.048(1) 0.3731(6) 0.039(3) Uiso 1 d U . . .
H  H4 0.384(1) 0.879(1) 0.3125(5) 0.028(3) Uiso 1 d U . . .
H  H17 0.904(2) 1.161(1) 0.0915(5) 0.033(3) Uiso 1 d U . . .
H  H11 0.171(1) 0.454(2) 0.0556(5) 0.042(3) Uiso 1 d U . . .
H  H18 0.725(1) 1.359(1) 0.0314(5) 0.034(3) Uiso 1 d U . . .
H  H12 -0.005(1) 0.652(1) -0.00047(53) 0.034(3) Uiso 1 d U . . .

loop_ 
_atom_site_aniso_label 
_atom_site_aniso_U_11 
_atom_site_aniso_U_22 
_atom_site_aniso_U_33 
_atom_site_aniso_U_12 
_atom_site_aniso_U_13 
_atom_site_aniso_U_23 
C1 0.0148(6) 0.0129(5) 0.0133(5) 0.0021(5) -0.00005(46) 0.00007(42)  
C2 0.0113(6) 0.0124(6) 0.0130(6) -0.00040(45) 0.0007(4) -0.0009(4)  
C3 0.0130(5) 0.0128(5) 0.0135(6) 0.0012(5) -0.00002(47) 0.0013(5)  
C4 0.0191(5) 0.0180(5) 0.0123(6) -0.0016(5) -0.00010(51) 0.0021(5)  
C5 0.0235(6) 0.0227(6) 0.0123(6) -0.0028(6) 0.0036(5) -0.0019(5)  
C6 0.0187(5) 0.0193(5) 0.0185(6) -0.0020(5) 0.0048(5) -0.0040(5)  
C7 0.0135(5) 0.0162(6) 0.0178(6) 0.0017(5) 0.0021(5) -0.0020(5)  
C8 0.0118(5) 0.0132(5) 0.0132(5) -0.00017(50) 0.0013(5) -0.0004(4)  
C9 0.0138(5) 0.0123(6) 0.0145(5) 0.0021(5) 0.0013(4) -0.00010(45)  
C10 0.0194(5) 0.0121(7) 0.0200(5) 0.0030(6) 0.00048(53) 0.0011(5)  
C11 0.0223(6) 0.0126(6) 0.0206(6) -0.00036(55) -0.00007(54) -0.0053(5)  
C12 0.0191(6) 0.0199(7) 0.0187(5) -0.0022(5) -0.0021(5) -0.0044(5)  
C13 0.0166(5) 0.0155(7) 0.0148(5) -0.00002(53) -0.0027(5) -0.00032(45)  
C14 0.0139(6) 0.0107(5) 0.0138(5) 0.0022(5) 0.0012(5) 0.0006(4)  
C15 0.0124(6) 0.0125(5) 0.0134(5) 0.0026(5) 0.00017(40) 0.00007(47)  
C16 0.0120(7) 0.0166(6) 0.0166(5) 0.0021(5) -0.0007(5) 0.0015(5)  
C17 0.0104(6) 0.0220(6) 0.0179(5) -0.0006(5) 0.0019(5) -0.0015(5)  
C18 0.0138(7) 0.0173(6) 0.0142(5) -0.0014(6) 0.0008(5) 0.00047(49)  
C19 0.0139(7) 0.0118(5) 0.0116(5) 0.00003(49) -0.0010(5) 0.00018(47)  
C20 0.0124(5) 0.0119(5) 0.0126(5) 0.0007(5) 0.00025(41) 0.00009(43)  

_geom_special_details                
;                                    
;                                    

loop_
_geom_bond_atom_site_label_1         
_geom_bond_atom_site_label_2         
_geom_bond_distance                  
_geom_bond_site_symmetry_2           
_geom_bond_publ_flag                 
C1 C15 1.523(1) . ? 
C1 C3 1.525(1) . ? 
C1 C9 1.526(1) . ? 
C1 H1 1.08(1) . ? 
C2 C14 1.522(1) . ? 
C2 C8 1.523(1) . ? 
C2 C20 1.525(1) . ? 
C2 H2 1.10(1) . ? 
C3 C8 1.402(1) . ? 
C3 C4 1.381(1) . ? 
C4 C5 1.400(1) . ? 
C4 H4 1.07(1) . ? 
C5 C6 1.389(1) . ? 
C5 H5 1.05(1) . ? 
C6 C7 1.401(1) . ? 
C6 H6 1.09(1) . ? 
C7 C8 1.389(1) . ? 
C7 H7 1.05(1) . ? 
C9 C14 1.406(1) . ? 
C9 C10 1.387(1) . ? 
C10 C11 1.398(1) . ? 
C10 H10 1.08(1) . ? 
C11 C12 1.390(1) . ? 
C11 H11 1.09(1) . ? 
C12 C13 1.398(1) . ? 
C12 H12 1.07(1) . ? 
C13 C14 1.386(1) . ? 
C13 H13 1.08(1) . ? 
C15 C20 1.404(1) . ? 
C15 C16 1.387(1) . ? 
C16 C17 1.398(1) . ? 
C16 H16 1.06(1) . ? 
C17 C18 1.389(1) . ? 
C17 H17 1.08(1) . ? 
C18 C19 1.401(1) . ? 
C18 H18 1.09(1) . ? 
C19 C20 1.386(1) . ? 
C19 H19 1.06(1) . ? 

loop_
_geom_angle_atom_site_label_1        
_geom_angle_atom_site_label_2        
_geom_angle_atom_site_label_3        
_geom_angle                          
_geom_angle_site_symmetry_1          
_geom_angle_site_symmetry_3          
_geom_angle_publ_flag                
C1 C15 C20 113.01(7) . . ? 
C1 C15 C16 126.76(9) . . ? 
C1 C3 C8 113.16(8) . . ? 
C1 C3 C4 126.16(8) . . ? 
C1 C9 C14 113.1(1) . . ? 
C1 C9 C10 126.6(1) . . ? 
C2 C14 C9 112.8(1) . . ? 
C2 C14 C13 126.7(1) . . ? 
C2 C8 C3 112.95(8) . . ? 
C2 C8 C7 126.61(9) . . ? 
C2 C20 C15 113.02(8) . . ? 
C2 C20 C19 126.38(10) . . ? 
C3 C1 C15 105.88(8) . . ? 
C3 C1 C9 105.05(8) . . ? 
C3 C1 H1 114.5(6) . . ? 
C3 C8 C7 120.42(10) . . ? 
C3 C4 C5 118.98(9) . . ? 
C3 C4 H4 120.4(7) . . ? 
C4 C3 C8 120.67(10) . . ? 
C4 C5 C6 120.6(1) . . ? 
C4 C5 H5 119.8(7) . . ? 
C5 C6 C7 120.3(1) . . ? 
C5 C6 H6 119.3(7) . . ? 
C5 C4 H4 120.6(6) . . ? 
C6 C5 H5 119.5(7) . . ? 
C6 C7 C8 119.0(1) . . ? 
C6 C7 H7 121.1(6) . . ? 
C7 C6 H6 120.4(7) . . ? 
C8 C2 C14 105.51(8) . . ? 
C8 C2 C20 105.93(8) . . ? 
C8 C2 H2 112.8(6) . . ? 
C8 C7 H7 119.9(6) . . ? 
C9 C1 C15 105.97(6) . . ? 
C9 C1 H1 112.9(6) . . ? 
C9 C14 C13 120.4(1) . . ? 
C9 C10 C11 119.2(1) . . ? 
C9 C10 H10 119.3(7) . . ? 
C10 C9 C14 120.22(9) . . ? 
C10 C11 C12 120.7(1) . . ? 
C10 C11 H11 121.0(7) . . ? 
C11 C12 C13 120.19(10) . . ? 
C11 C12 H12 119.4(7) . . ? 
C11 C10 H10 121.6(7) . . ? 
C12 C11 H11 118.4(6) . . ? 
C12 C13 C14 119.3(1) . . ? 
C12 C13 H13 121.1(7) . . ? 
C13 C12 H12 120.3(7) . . ? 
C14 C2 C20 105.88(7) . . ? 
C14 C2 H2 113.1(6) . . ? 
C14 C13 H13 119.5(7) . . ? 
C15 C1 H1 111.9(6) . . ? 
C15 C20 C19 120.60(9) . . ? 
C15 C16 C17 118.99(10) . . ? 
C15 C16 H16 119.4(7) . . ? 
C16 C15 C20 120.2(1) . . ? 
C16 C17 C18 120.99(10) . . ? 
C16 C17 H17 119.6(7) . . ? 
C17 C18 C19 119.9(1) . . ? 
C17 C18 H18 121.4(7) . . ? 
C17 C16 H16 121.6(7) . . ? 
C18 C17 H17 119.4(7) . . ? 
C18 C19 C20 119.3(1) . . ? 
C18 C19 H19 119.6(7) . . ? 
C19 C18 H18 118.7(7) . . ? 
C20 C2 H2 113.0(6) . . ? 
C20 C19 H19 121.1(7) . . ? 

loop_
_geom_torsion_atom_site_label_1      
_geom_torsion_atom_site_label_2      
_geom_torsion_atom_site_label_3      
_geom_torsion_atom_site_label_4      
_geom_torsion                        
_geom_torsion_site_symmetry_1        
_geom_torsion_site_symmetry_2        
_geom_torsion_site_symmetry_3        
_geom_torsion_site_symmetry_4        
_geom_torsion_publ_flag              
C1 C15 C20 C2 0.52(8) . . . . ? 
C1 C15 C20 C19 -179.30(8) . . . . ? 
C1 C15 C16 C17 179.84(9) . . . . ? 
C1 C15 C16 H16 -0.56(58) . . . . ? 
C1 C3 C8 C2 0.50(8) . . . . ? 
C1 C3 C8 C7 178.81(8) . . . . ? 
C1 C3 C4 C5 -178.33(8) . . . . ? 
C1 C3 C4 H4 1.3(6) . . . . ? 
C1 C9 C14 C2 0.040(80) . . . . ? 
C1 C9 C14 C13 -178.78(8) . . . . ? 
C1 C9 C10 C11 178.39(9) . . . . ? 
C1 C9 C10 H10 -0.30(58) . . . . ? 
C2 C14 C9 C10 178.48(9) . . . . ? 
C2 C14 C13 C12 -178.61(9) . . . . ? 
C2 C14 C13 H13 1.4(6) . . . . ? 
C2 C8 C3 C4 -178.34(8) . . . . ? 
C2 C8 C7 C6 177.42(8) . . . . ? 
C2 C8 C7 H7 0.07(57) . . . . ? 
C2 C20 C15 C16 -178.76(9) . . . . ? 
C2 C20 C19 C18 179.11(9) . . . . ? 
C2 C20 C19 H19 -0.6(6) . . . . ? 
C3 C1 C15 C20 -55.94(8) . . . . ? 
C3 C1 C15 C16 123.28(9) . . . . ? 
C3 C1 C9 C14 56.09(8) . . . . ? 
C3 C1 C9 C10 -122.23(9) . . . . ? 
C3 C8 C2 C14 56.01(7) . . . . ? 
C3 C8 C2 C20 -55.99(8) . . . . ? 
C3 C8 C2 H2 180.0(9) . . . . ? 
C3 C8 C7 C6 -0.63(9) . . . . ? 
C3 C8 C7 H7 -178.0(9) . . . . ? 
C3 C4 C5 C6 0.000(88) . . . . ? 
C3 C4 C5 H5 178.7(9) . . . . ? 
C4 C3 C1 C15 -125.78(9) . . . . ? 
C4 C3 C1 C9 122.34(9) . . . . ? 
C4 C3 C1 H1 -2.0(5) . . . . ? 
C4 C3 C8 C7 -0.040(87) . . . . ? 
C4 C5 C6 C7 -0.67(9) . . . . ? 
C4 C5 C6 H6 176.6(10) . . . . ? 
C5 C6 C7 C8 0.98(9) . . . . ? 
C5 C6 C7 H7 178.3(9) . . . . ? 
C5 C4 C3 C8 0.35(8) . . . . ? 
C6 C5 C4 H4 -179.7(9) . . . . ? 
C7 C8 C2 C14 -122.17(8) . . . . ? 
C7 C8 C2 C20 125.83(9) . . . . ? 
C7 C8 C2 H2 1.8(6) . . . . ? 
C7 C6 C5 H5 -179.4(9) . . . . ? 
C8 C2 C14 C9 -56.24(8) . . . . ? 
C8 C2 C14 C13 122.49(9) . . . . ? 
C8 C2 C20 C15 55.46(7) . . . . ? 
C8 C2 C20 C19 -124.73(9) . . . . ? 
C8 C3 C1 C15 55.45(7) . . . . ? 
C8 C3 C1 C9 -56.42(8) . . . . ? 
C8 C3 C1 H1 179.2(8) . . . . ? 
C8 C3 C4 H4 -180.0(9) . . . . ? 
C8 C7 C6 H6 -176.3(10) . . . . ? 
C9 C1 C15 C20 55.28(8) . . . . ? 
C9 C1 C15 C16 -125.49(9) . . . . ? 
C9 C14 C2 C20 55.80(8) . . . . ? 
C9 C14 C2 H2 -180.0(9) . . . . ? 
C9 C14 C13 C12 0.020(92) . . . . ? 
C9 C14 C13 H13 -179.9(9) . . . . ? 
C9 C10 C11 C12 0.30(10) . . . . ? 
C9 C10 C11 H11 179.9(9) . . . . ? 
C10 C9 C1 C15 125.96(9) . . . . ? 
C10 C9 C1 H1 3.1(6) . . . . ? 
C10 C9 C14 C13 -0.34(10) . . . . ? 
C10 C11 C12 C13 -0.6(1) . . . . ? 
C10 C11 C12 H12 -177.4(9) . . . . ? 
C11 C12 C13 C14 0.44(9) . . . . ? 
C11 C12 C13 H13 -179.6(9) . . . . ? 
C11 C10 C9 C14 0.17(9) . . . . ? 
C12 C11 C10 H10 179.0(9) . . . . ? 
C13 C14 C2 C20 -125.47(9) . . . . ? 
C13 C14 C2 H2 -1.3(6) . . . . ? 
C13 C12 C11 H11 179.7(9) . . . . ? 
C14 C2 C20 C15 -56.28(8) . . . . ? 
C14 C2 C20 C19 123.53(9) . . . . ? 
C14 C9 C1 C15 -55.72(8) . . . . ? 
C14 C9 C1 H1 -178.5(8) . . . . ? 
C14 C9 C10 H10 -178.5(9) . . . . ? 
C14 C13 C12 H12 177.2(9) . . . . ? 
C15 C20 C2 H2 179.4(9) . . . . ? 
C15 C20 C19 C18 -1.09(9) . . . . ? 
C15 C20 C19 H19 179.2(9) . . . . ? 
C15 C16 C17 C18 0.27(9) . . . . ? 
C15 C16 C17 H17 -179.5(10) . . . . ? 
C16 C15 C1 H1 -2.1(5) . . . . ? 
C16 C15 C20 C19 1.42(9) . . . . ? 
C16 C17 C18 C19 0.040(96) . . . . ? 
C16 C17 C18 H18 179.5(10) . . . . ? 
C17 C18 C19 C20 0.36(9) . . . . ? 
C17 C18 C19 H19 -179.9(9) . . . . ? 
C17 C16 C15 C20 -0.99(9) . . . . ? 
C18 C17 C16 H16 -179.3(9) . . . . ? 
C19 C20 C2 H2 -0.8(6) . . . . ? 
C19 C18 C17 H17 179.8(10) . . . . ? 
C20 C15 C1 H1 178.7(8) . . . . ? 
C20 C15 C16 H16 178.6(9) . . . . ? 
C20 C19 C18 H18 -179.1(10) . . . . ? 
H7 C7 C6 H6 1.1(10) . . . . ? 
H19 C19 C18 H18 0.66(93) . . . . ? 
H10 C10 C11 H11 -1.4(9) . . . . ? 
H16 C16 C17 H17 0.90(96) . . . . ? 
H13 C13 C12 H12 -2.9(10) . . . . ? 
H6 C6 C5 H5 -2.1(10) . . . . ? 
H5 C5 C4 H4 -1.0(9) . . . . ? 
H17 C17 C18 H18 -0.74(94) . . . . ? 
H11 C11 C12 H12 3.0(9) . . . . ? 

loop_
_geom_hbond_atom_site_label_D        
_geom_hbond_atom_site_label_H        
_geom_hbond_atom_site_label_A        
_geom_hbond_distance_DH              
_geom_hbond_distance_HA              
_geom_hbond_distance_DA              
_geom_hbond_angle_DHA                
_geom_hbond_site_symmetry_A          
C5 H5 C18 1.05(1) 2.95(1) 3.594(1) 120.1(7)  3_645   
C4 H4 C17 1.07(1) 2.94(1) 3.573(1) 118.6(7)  3_645   
C4 H4 C18 1.07(1) 2.79(1) 3.519(1) 125.2(7)  3_645   

loop_
_publ_author_name      
_publ_author_address   
,'?'  
; ? 
;  

_publ_requested_journal          '?' 
_publ_contact_author                ? 
_publ_contact_author_phone        '?' 
_publ_contact_author_fax          '?' 
_publ_contact_author_email        '?' 
_publ_section_title 
;  
 ?  
;  
_publ_section_comment  
;  
 ?  
;  
_publ_section_references 
;  
 ?  
;  
