# Supplementary material for: Yes, one can obtain better quality structures from routine X-ray data collection
Source: IUCrJ. 2016 Jan 1;3(Pt 1):61–70. doi: 10.1107/S2052252515020941 (PMC4704080; doi:10.1107/S2052252515020941)
Supplement: Supplementary file 3 [file m-03-00061-sup3.zip › X-ray/T_TAAM/T_TAAM_42.cif]

data_I  
_audit_creation_method             'MoPro12'     
_chemical_name_systematic            ? 
_chemical_name_common                ? 
_chemical_formula_moiety             'C20 H14'
_chemical_formula_sum                'C20 H14'
_chemical_formula_weight             254.312
_chemical_absolute_configuration     ?  

_symmetry_cell_setting               orthorhombic 
_symmetry_space_group_name_H-M       'P ?'
_symmetry_space_group_name_Hall      'P ?'

loop_
_atom_type_symbol                      
_atom_type_description                 
_atom_type_scat_dispersion_real        
_atom_type_scat_dispersion_imag        
_atom_type_scat_source                 
 'C' 'C'    0.0033   0.0016
'Su & Coppens. Acta. Cryst. (1997) A53, 749-762. '                    
 'H' 'H'    0.0000   0.0000
'Su & Coppens. Acta. Cryst. (1997) A53, 749-762. '                    

loop_
_symmetry_equiv_pos_as_xyz           
'x, y, z'
'-x+1/2, -y, z+1/2'
'-x, y+1/2, -z+1/2'
'x+1/2, -y+1/2, -z'
_cell_length_a                8.080 
_cell_length_b                8.165 
_cell_length_c                20.378 
_cell_angle_alpha             90.00 
_cell_angle_beta              90.00 
_cell_angle_gamma             90.00 
_cell_volume                   1344.3 
_cell_formula_units_Z                4
_cell_measurement_temperature        ?
_cell_measurement_reflns_used        ?
_cell_measurement_theta_min          ?
_cell_measurement_theta_max          ?
_exptl_crystal_description           ? 
_exptl_crystal_colour                ? 
_exptl_crystal_size_max              ? 
_exptl_crystal_size_mid              ? 
_exptl_crystal_size_min              ? 
_exptl_crystal_density_meas          ? 
_exptl_crystal_density_diffrn       1.257
_exptl_crystal_density_method       'not measured' 
_exptl_crystal_F_000                 536
_exptl_absorpt_process_details       ?  
_exptl_absorpt_coefficient_mu        ?  
_exptl_absorpt_correction_type       ?  
_exptl_absorpt_correction_T_min      ?  
_exptl_absorpt_correction_T_max      ?  
_exptl_special_details               
;
?
;
_diffrn_ambient_temperature          ?  
_diffrn_radiation_wavelength        0.71073
_diffrn_radiation_type              MoK\a 
_diffrn_radiation_source          'fine-focus sealed tube' 
_diffrn_radiation_monochromator      ? 
_diffrn_measurement_device_type      ? 
_diffrn_measurement_method           ? 
_diffrn_detector_area_resol_mean     ? 
_diffrn_standards_number             ? 
_diffrn_standards_interval_count     ? 
_diffrn_standards_interval_time      ? 
_diffrn_standards_decay_%            ? 
_diffrn_reflns_number                ? 
_diffrn_reflns_av_R_equivalents      ? 
_diffrn_reflns_av_sigmaI/netI        0.02346
_diffrn_reflns_limit_h_min           0
_diffrn_reflns_limit_h_max           8
_diffrn_reflns_limit_k_min           0
_diffrn_reflns_limit_k_max           8
_diffrn_reflns_limit_l_min         -20
_diffrn_reflns_limit_l_max          20
_diffrn_reflns_theta_min            2.69
_diffrn_reflns_theta_max           20.97
_reflns_number_total                  1430
_reflns_number_gt                     1417
_reflns_threshold_expression         >2.0sigma(I)
_computing_data_collection           ? 
_computing_cell_refinement           ? 
_computing_data_reduction            ? 
_computing_structure_solution        ? 
_computing_structure_refinement      'MoPro (J. Appl. Cryst. 2005, 38, 38-54)'
_computing_molecular_graphics        ? 
_computing_publication_material      ? 
_iucr_refine_instructions_details  
; 
# ! MoPro 12.6 08/10/2015 15:17:14 F:\Pliki_do_publikacji_AniaHoser\TAAM\TAAM_T\T_TAAM_42\mopro_T_01.par 
# ! reflections hkl file : F:\Pliki_do_publikacji_AniaHoser\TAAM\TAAM_T\T_TAAM_42\sortav_freeformat.hkl refin. vs. F^2 
# ! atomic table file : C:\Users\user\Desktop\Programy_Krys\MoPro\MoProSuite\LibMoPro\mopro.tab 
# ! wave functions file : C:\Users\user\Desktop\Programy_Krys\MoPro\MoProSuite\LibMoPro\WAVEF_Su_Coppens_relativistic 
# ! RF factor = 1.005 % RI factor = 1.893% 
# ! wR2F factor = 1.556 % wR2I factor = 2.977% 
# ! g.o.f.(F**2) = 1.315 Nvar= 237 Nref= 1430 Nfree= 0 0.07<sinT/l< 0.50 
#  
# WSIG 1.00000 ! weighting scheme 
#  ! SPACE GROUP P ? 
#  
# CELL 8.0798 8.1645 20.3778 90.0000 90.0000 90.0000 0.71073 
# ZERR 0.0000 0.0000 0.0000 0.0000 0.0000 0.0000 
#  
# SYMM 4 P 
#  X , Y, Z 
#  1/2-X , -Y, 1/2+Z 
#  -X , 1/2+Y, 1/2-Z 
#  1/2+X , 1/2-Y, -Z 
#  
# SCALE 1 2.841556 
#  
# FMULT 1.00000 
#  
# UOVER 0.00000 0.00000 0.00000 0.00000 0.00000 0.00000 ANI 
#  
# SOLVT 0.00000 50.00000 
#  
# EXTIN 0.00000 GAUSSIAN ISOT TYP1 ! G*10^4 
#  
#  
# DUMMY 3 
# DUMY 0.20599 1.07837 0.25444 D1 0 ! atom # 35 
# DUMY 0.20071 0.75116 0.07916 D2 0 ! atom # 36 
# DUMY 0.60052 1.13709 0.09856 D3 0 ! atom # 37 
#  
# KAPPA 5 
#  0.999000 0.885000 ! # 1 1 MOL C1 2x 
#  0.999000 0.887000 ! # 2 1 MOL C3 6x 
#  1.004000 0.909000 ! # 3 1 MOL C4 12x 
#  1.110000 1.158000 ! # 4 1 MOL H7 12x 
#  1.118000 1.160000 ! # 5 1 MOL H1 2x 
#  
# ATOMS 34 
#  
# ATOM 1 C1 MOL 1 0.431812 0.885941 0.174543 1.0000 1 C 
#  ZX H1 C15 HEX K1 V0 M0 Q0 
# UANI 0.014826 0.013481 0.013081 0.002201 -.000102 -.000067 
#  3.98514 0. 0. 0. -.028 0. 0. 0. 0. 0. 
#  0.281 0. 0. 0. 0. 0.231 0. 
#  0.063 0. 0. 0. 0. -.109 0. 0. 0. 
#  
# ATOM 2 C2 MOL 1 0.245377 1.094059 0.112883 1.0000 1 C 
#  ZX H2 C20 HEX K1 V0 M0 Q0 
# UANI 0.011638 0.012657 0.012974 0.000338 0.000223 -.000167 
#  3.98514 0. 0. 0. -.028 0. 0. 0. 0. 0. 
#  0.281 0. 0. 0. 0. 0.231 0. 
#  0.063 0. 0. 0. 0. -.109 0. 0. 0. 
#  
# ATOM 3 C3 MOL 1 0.318709 0.982799 0.220094 1.0000 1 C 
#  XY D1 C4 HEX K2 V0 M0 Q0 
# UANI 0.013214 0.012962 0.013422 0.001078 0.000219 0.001310 
#  4.05796 0. 0.047 0. 0. -.179 0. 0. -.033 0. 
#  0. 0.026 0. 0. 0. -.289 0. 
#  0.018 0. 0. -.013 0. 0. 0. 0. 0. 
#  
# ATOM 4 C4 MOL 1 0.307431 0.965249 0.287452 1.0000 1 C 
#  XY D1 C3 HEX K3 V0 M0 Q0 
# UANI 0.019073 0.018127 0.012577 -.001929 -.000248 0.002045 
#  3.92121 0. 0.056 0. 0. -.180 0. 0. -.029 0. 
#  0. 0.030 0. 0. 0. -.264 0. 
#  0.020 0. 0. -.019 0. 0. 0. 0. 0. 
#  
# ATOM 5 C5 MOL 1 0.193461 1.061371 0.322011 1.0000 1 C 
#  XY D1 C6 HEX K3 V0 M0 Q0 
# UANI 0.022942 0.022295 0.012681 -.002773 0.003924 -.001934 
#  3.92121 0. 0.056 0. 0. -.180 0. 0. -.029 0. 
#  0. 0.030 0. 0. 0. -.264 0. 
#  0.020 0. 0. -.019 0. 0. 0. 0. 0. 
#  
# ATOM 6 C6 MOL 1 0.093236 1.172905 0.289225 1.0000 1 C 
#  XY D1 C5 HEX K3 V0 M0 Q0 
# UANI 0.018957 0.018932 0.018940 -.001778 0.005433 -.004817 
#  3.92121 0. 0.056 0. 0. -.180 0. 0. -.029 0. 
#  0. 0.030 0. 0. 0. -.264 0. 
#  0.020 0. 0. -.019 0. 0. 0. 0. 0. 
#  
# ATOM 7 C7 MOL 1 0.105965 1.191868 0.221134 1.0000 1 C 
#  XY D1 C8 HEX K3 V0 M0 Q0 
# UANI 0.014192 0.015859 0.017567 0.001523 0.002546 -.002322 
#  3.92121 0. 0.056 0. 0. -.180 0. 0. -.029 0. 
#  0. 0.030 0. 0. 0. -.264 0. 
#  0.020 0. 0. -.019 0. 0. 0. 0. 0. 
#  
# ATOM 8 C8 MOL 1 0.218390 1.095880 0.186861 1.0000 1 C 
#  XY D1 C7 HEX K2 V0 M0 Q0 
# UANI 0.012136 0.013359 0.013150 -.000355 0.001063 -.000497 
#  4.05796 0. 0.047 0. 0. -.179 0. 0. -.033 0. 
#  0. 0.026 0. 0. 0. -.289 0. 
#  0.018 0. 0. -.013 0. 0. 0. 0. 0. 
#  
# ATOM 9 C9 MOL 1 0.316158 0.805119 0.125054 1.0000 1 C 
#  XY D2 C10 HEX K2 V0 M0 Q0 
# UANI 0.013662 0.011873 0.014655 0.002332 0.000829 -.000056 
#  4.05796 0. 0.047 0. 0. -.179 0. 0. -.033 0. 
#  0. 0.026 0. 0. 0. -.289 0. 
#  0.018 0. 0. -.013 0. 0. 0. 0. 0. 
#  
# ATOM 10 C10 MOL 1 0.301563 0.638722 0.112683 1.0000 1 C 
#  XY D2 C9 HEX K3 V0 M0 Q0 
# UANI 0.019050 0.012639 0.019794 0.002596 -.000010 0.000785 
#  3.92121 0. 0.056 0. 0. -.180 0. 0. -.029 0. 
#  0. 0.030 0. 0. 0. -.264 0. 
#  0.020 0. 0. -.019 0. 0. 0. 0. 0. 
#  
# ATOM 11 C11 MOL 1 0.185489 0.584874 0.066526 1.0000 1 C 
#  XY D2 C12 HEX K3 V0 M0 Q0 
# UANI 0.022523 0.012492 0.021339 -.000240 0.000033 -.005264 
#  3.92121 0. 0.056 0. 0. -.180 0. 0. -.029 0. 
#  0. 0.030 0. 0. 0. -.264 0. 
#  0.020 0. 0. -.019 0. 0. 0. 0. 0. 
#  
# ATOM 12 C12 MOL 1 0.086188 0.696281 0.033166 1.0000 1 C 
#  XY D2 C11 HEX K3 V0 M0 Q0 
# UANI 0.019523 0.018306 0.018554 -.001938 -.002121 -.004581 
#  3.92121 0. 0.056 0. 0. -.180 0. 0. -.029 0. 
#  0. 0.030 0. 0. 0. -.264 0. 
#  0.020 0. 0. -.019 0. 0. 0. 0. 0. 
#  
# ATOM 13 C13 MOL 1 0.100429 0.863946 0.045891 1.0000 1 C 
#  XY D2 C14 HEX K3 V0 M0 Q0 
# UANI 0.016444 0.016261 0.014987 0.000058 -.002489 -.000075 
#  3.92121 0. 0.056 0. 0. -.180 0. 0. -.029 0. 
#  0. 0.030 0. 0. 0. -.264 0. 
#  0.020 0. 0. -.019 0. 0. 0. 0. 0. 
#  
# ATOM 14 C14 MOL 1 0.215123 0.917715 0.091743 1.0000 1 C 
#  XY D2 C13 HEX K2 V0 M0 Q0 
# UANI 0.013391 0.010665 0.013792 0.001476 0.001041 0.000411 
#  4.05796 0. 0.047 0. 0. -.179 0. 0. -.033 0. 
#  0. 0.026 0. 0. 0. -.289 0. 
#  0.018 0. 0. -.013 0. 0. 0. 0. 0. 
#  
# ATOM 15 C15 MOL 1 0.530376 1.012843 0.136132 1.0000 1 C 
#  XY D3 C16 HEX K2 V0 M0 Q0 
# UANI 0.012540 0.012797 0.013298 0.002452 0.000190 0.000321 
#  4.05796 0. 0.047 0. 0. -.179 0. 0. -.033 0. 
#  0. 0.026 0. 0. 0. -.289 0. 
#  0.018 0. 0. -.013 0. 0. 0. 0. 0. 
#  
# ATOM 16 C16 MOL 1 0.701336 1.025968 0.132806 1.0000 1 C 
#  XY D3 C15 HEX K3 V0 M0 Q0 
# UANI 0.011904 0.016771 0.016560 0.002222 -.001225 0.001075 
#  3.92121 0. 0.056 0. 0. -.180 0. 0. -.029 0. 
#  0. 0.030 0. 0. 0. -.264 0. 
#  0.020 0. 0. -.019 0. 0. 0. 0. 0. 
#  
# ATOM 17 C17 MOL 1 0.771208 1.150758 0.094777 1.0000 1 C 
#  XY D3 C18 HEX K3 V0 M0 Q0 
# UANI 0.010845 0.021544 0.017550 -.000879 0.001793 -.001549 
#  3.92121 0. 0.056 0. 0. -.180 0. 0. -.029 0. 
#  0. 0.030 0. 0. 0. -.264 0. 
#  0.020 0. 0. -.019 0. 0. 0. 0. 0. 
#  
# ATOM 18 C18 MOL 1 0.671769 1.260631 0.060812 1.0000 1 C 
#  XY D3 C17 HEX K3 V0 M0 Q0 
# UANI 0.014116 0.017589 0.013786 -.001187 0.000412 0.000101 
#  3.92121 0. 0.056 0. 0. -.180 0. 0. -.029 0. 
#  0. 0.030 0. 0. 0. -.264 0. 
#  0.020 0. 0. -.019 0. 0. 0. 0. 0. 
#  
# ATOM 19 C19 MOL 1 0.499260 1.247660 0.064455 1.0000 1 C 
#  XY D3 C20 HEX K3 V0 M0 Q0 
# UANI 0.013430 0.012673 0.011848 0.000310 -.000789 0.000362 
#  3.92121 0. 0.056 0. 0. -.180 0. 0. -.029 0. 
#  0. 0.030 0. 0. 0. -.264 0. 
#  0.020 0. 0. -.019 0. 0. 0. 0. 0. 
#  
# ATOM 20 C20 MOL 1 0.429696 1.124752 0.102483 1.0000 1 C 
#  XY D3 C19 HEX K2 V0 M0 Q0 
# UANI 0.011771 0.012570 0.012412 0.000878 0.000509 0.000294 
#  4.05796 0. 0.047 0. 0. -.179 0. 0. -.033 0. 
#  0. 0.026 0. 0. 0. -.289 0. 
#  0.018 0. 0. -.013 0. 0. 0. 0. 0. 
#  
# ATOM 21 H7 MOL 1 0.028522 1.275583 0.195720 1.0000 1 H 
#  ZY C7 C8 QUA K4 V0 M0 Q0 
# UISO 0.030812 
#  1.04821 0. 0. 0. 0.182 0.086 0. 0. 0. 0. 
#  
# ATOM 22 H1 MOL 1 0.511233 0.800278 0.199263 1.0000 1 H 
#  ZY C1 C15 QUA K5 V0 M0 Q0 
# UISO 0.027177 
#  1.02450 0. 0. 0. 0.166 0.079 0. 0. 0. 0. 
#  
# ATOM 23 H19 MOL 1 0.422793 1.332375 0.038250 1.0000 1 H 
#  ZY C19 C20 QUA K4 V0 M0 Q0 
# UISO 0.028879 
#  1.04821 0. 0. 0. 0.182 0.086 0. 0. 0. 0. 
#  
# ATOM 24 H10 MOL 1 0.377911 0.553965 0.139205 1.0000 1 H 
#  ZY C10 C9 QUA K4 V0 M0 Q0 
# UISO 0.034232 
#  1.04821 0. 0. 0. 0.182 0.086 0. 0. 0. 0. 
#  
# ATOM 25 H2 MOL 1 0.167069 1.182545 0.086957 1.0000 1 H 
#  ZY C2 C20 QUA K5 V0 M0 Q0 
# UISO 0.035123 
#  1.02450 0. 0. 0. 0.166 0.079 0. 0. 0. 0. 
#  
# ATOM 26 H16 MOL 1 0.775814 0.942835 0.159057 1.0000 1 H 
#  ZY C16 C15 QUA K4 V0 M0 Q0 
# UISO 0.036253 
#  1.04821 0. 0. 0. 0.182 0.086 0. 0. 0. 0. 
#  
# ATOM 27 H13 MOL 1 0.024413 0.951915 0.020562 1.0000 1 H 
#  ZY C13 C14 QUA K4 V0 M0 Q0 
# UISO 0.037009 
#  1.04821 0. 0. 0. 0.182 0.086 0. 0. 0. 0. 
#  
# ATOM 28 H6 MOL 1 0.003028 1.240976 0.316695 1.0000 1 H 
#  ZY C6 C5 QUA K4 V0 M0 Q0 
# UISO 0.043453 
#  1.04821 0. 0. 0. 0.182 0.086 0. 0. 0. 0. 
#  
# ATOM 29 H5 MOL 1 0.181261 1.047465 0.373349 1.0000 1 H 
#  ZY C5 C6 QUA K4 V0 M0 Q0 
# UISO 0.039355 
#  1.04821 0. 0. 0. 0.182 0.086 0. 0. 0. 0. 
#  
# ATOM 30 H4 MOL 1 0.384332 0.878399 0.312578 1.0000 1 H 
#  ZY C4 C3 QUA K4 V0 M0 Q0 
# UISO 0.030692 
#  1.04821 0. 0. 0. 0.182 0.086 0. 0. 0. 0. 
#  
# ATOM 31 H17 MOL 1 0.904642 1.161581 0.091386 1.0000 1 H 
#  ZY C17 C18 QUA K4 V0 M0 Q0 
# UISO 0.032907 
#  1.04821 0. 0. 0. 0.182 0.086 0. 0. 0. 0. 
#  
# ATOM 32 H11 MOL 1 0.171028 0.454832 0.055570 1.0000 1 H 
#  ZY C11 C12 QUA K4 V0 M0 Q0 
# UISO 0.041548 
#  1.04821 0. 0. 0. 0.182 0.086 0. 0. 0. 0. 
#  
# ATOM 33 H18 MOL 1 0.725327 1.358249 0.031459 1.0000 1 H 
#  ZY C18 C17 QUA K4 V0 M0 Q0 
# UISO 0.034295 
#  1.04821 0. 0. 0. 0.182 0.086 0. 0. 0. 0. 
#  
# ATOM 34 H12 MOL 1 -0.005352 0.652306 -0.000790 1.0000 1 H 
#  ZY C12 C11 QUA K4 V0 M0 Q0 
# UISO 0.034763 
#  1.04821 0. 0. 0. 0.182 0.086 0. 0. 0. 0. 
#  
# ANHAR 0 3 ! number_of_anharmonic_atoms max_order 
# ! 1 ! atom number 
# ! 0.00E+00 0.00E+00 0.00E+00 0.00E+00 0.00E+00 0.00E+00 0.00E+00 0.00E+00 
# ! 0.00E+00 0.00E+00 
#  
#  
# STOP 
; 
_refine_special_details              
;
 Refinement of F^2^ against reflections.
 The threshold expression of F^2^ > 2sigma(F^2^) is
 used for calculating R-factors(gt) and is not
 relevant to the choice of reflections for refinement.
 R-factors based on F^2^ are statistically about twice
 as large as those based on F, and R-factors based on
 ALL data will be even larger.
;
_refine_ls_structure_factor_coef     Fsqd 
_refine_ls_matrix_type                full
_refine_ls_weighting_scheme          sigma
_refine_ls_weighting_details         ?
_atom_sites_solution_primary      direct 
_atom_sites_solution_secondary    difmap 
_atom_sites_solution_hydrogens    geom   
_refine_ls_hydrogen_treatment    refall
_refine_ls_extinction_method        'none'              
_refine_ls_abs_structure_details     ?
_refine_ls_abs_structure_Flack       ?
_refine_ls_number_reflns              1430
_refine_ls_number_parameters           237
_refine_ls_number_restraints             0
# R-factors: R(F)  &  wR2(I) 
_refine_ls_R_factor_all              0.0101
_refine_ls_R_factor_gt               0.0100
_refine_ls_wR_factor_ref             0.0298
_refine_ls_wR_factor_gt              0.0297
_refine_ls_goodness_of_fit_ref       1.257
_refine_ls_restrained_S_all          0.000
_refine_ls_shift/su_max              0.001
_refine_ls_shift/su_mean             0.000

_diffrn_measured_fraction_theta_max     0.990
_diffrn_reflns_theta_full               20.97
_diffrn_measured_fraction_theta_full    0.990
_refine_diff_density_max                ?
_refine_diff_density_min                ?
_refine_diff_density_rms                ?
###  to get diff_density_max min & rms : 
###  run MoPro  : WRIT FOUR   to create FOURier file 
###  run VMoPro : FOUR  FastFourierTransform   to get a 3D grid (Xplor format) on whole unit-cell
###             & GRID  STAT   to get max min rms statistics


loop_
_atom_site_type_symbol      
_atom_site_label            
_atom_site_fract_x          
_atom_site_fract_y          
_atom_site_fract_z          
_atom_site_U_iso_or_equiv   
_atom_site_adp_type         
_atom_site_occupancy        
_atom_site_calc_flag        
_atom_site_refinement_flag_posn  
_atom_site_refinement_flag_adp  
_atom_site_disorder_assembly
_atom_site_disorder_group   
C  C1 0.43181(10) 0.88594(10) 0.17454(4) 0.0138(1) Uani 1 d . . . .
C  C2 0.24538(9) 1.0941(1) 0.11288(4) 0.0124(1) Uani 1 d . . . .
C  C3 0.31871(9) 0.98280(9) 0.22009(4) 0.01320(10) Uani 1 d . . . .
C  C4 0.3074(1) 0.96525(10) 0.28745(4) 0.0166(1) Uani 1 d . . . .
C  C5 0.1935(1) 1.06137(10) 0.32201(4) 0.0193(1) Uani 1 d . . . .
C  C6 0.0932(1) 1.17291(9) 0.28923(4) 0.0189(1) Uani 1 d . . . .
C  C7 0.1060(1) 1.19187(9) 0.22113(4) 0.0159(1) Uani 1 d . . . .
C  C8 0.21839(9) 1.09588(9) 0.18686(4) 0.0129(1) Uani 1 d . . . .
C  C9 0.3162(1) 0.80512(10) 0.12505(4) 0.0134(1) Uani 1 d . . . .
C  C10 0.3016(1) 0.6387(1) 0.11268(4) 0.0172(1) Uani 1 d . . . .
C  C11 0.1855(1) 0.5849(1) 0.06653(4) 0.0188(1) Uani 1 d . . . .
C  C12 0.0862(1) 0.6963(1) 0.03317(4) 0.0188(1) Uani 1 d . . . .
C  C13 0.1004(1) 0.8639(1) 0.04589(4) 0.0159(1) Uani 1 d . . . .
C  C14 0.21512(10) 0.91771(9) 0.09174(4) 0.0126(1) Uani 1 d . . . .
C  C15 0.53038(10) 1.01284(10) 0.13613(3) 0.0129(1) Uani 1 d . . . .
C  C16 0.7013(1) 1.0260(1) 0.13281(4) 0.0151(1) Uani 1 d . . . .
C  C17 0.7712(1) 1.1508(1) 0.09478(4) 0.0166(1) Uani 1 d . . . .
C  C18 0.6718(1) 1.2606(1) 0.06081(4) 0.0152(1) Uani 1 d . . . .
C  C19 0.4993(1) 1.24766(10) 0.06445(4) 0.0127(1) Uani 1 d . . . .
C  C20 0.42970(10) 1.12475(9) 0.10248(4) 0.0123(1) Uani 1 d . . . .
H  H7 0.029(1) 1.276(1) 0.1957(4) 0.031(3) Uiso 1 d U . . .
H  H1 0.511(1) 0.800(1) 0.1993(4) 0.027(2) Uiso 1 d U . . .
H  H19 0.423(1) 1.332(1) 0.0383(5) 0.029(2) Uiso 1 d U . . .
H  H10 0.378(1) 0.554(1) 0.1392(5) 0.034(3) Uiso 1 d U . . .
H  H2 0.167(1) 1.183(1) 0.0870(5) 0.035(3) Uiso 1 d U . . .
H  H16 0.776(1) 0.943(1) 0.1591(5) 0.036(3) Uiso 1 d U . . .
H  H13 0.024(1) 0.952(1) 0.0206(5) 0.037(3) Uiso 1 d U . . .
H  H6 0.003(1) 1.241(1) 0.3167(5) 0.043(3) Uiso 1 d U . . .
H  H5 0.181(1) 1.047(1) 0.3733(6) 0.039(3) Uiso 1 d U . . .
H  H4 0.384(1) 0.878(1) 0.3126(5) 0.031(2) Uiso 1 d U . . .
H  H17 0.905(1) 1.162(1) 0.0914(4) 0.033(3) Uiso 1 d U . . .
H  H11 0.171(1) 0.455(1) 0.0556(5) 0.042(3) Uiso 1 d U . . .
H  H18 0.725(1) 1.358(1) 0.0315(5) 0.034(3) Uiso 1 d U . . .
H  H12 -0.005(1) 0.652(1) -0.0008(5) 0.035(3) Uiso 1 d U . . .

loop_ 
_atom_site_aniso_label 
_atom_site_aniso_U_11 
_atom_site_aniso_U_22 
_atom_site_aniso_U_33 
_atom_site_aniso_U_12 
_atom_site_aniso_U_13 
_atom_site_aniso_U_23 
C1 0.0148(5) 0.0135(4) 0.0131(4) 0.0022(4) -0.00010(37) -0.00007(36)  
C2 0.0116(5) 0.0127(5) 0.0130(4) 0.00034(36) 0.00022(36) -0.00017(35)  
C3 0.0132(4) 0.0130(4) 0.0134(4) 0.0011(4) 0.00022(37) 0.0013(4)  
C4 0.0191(4) 0.0181(4) 0.0126(4) -0.0019(4) -0.00025(41) 0.0020(4)  
C5 0.0229(5) 0.0223(5) 0.0127(4) -0.0028(4) 0.0039(4) -0.0019(4)  
C6 0.0190(5) 0.0189(4) 0.0189(5) -0.0018(4) 0.0054(4) -0.0048(4)  
C7 0.0142(5) 0.0159(5) 0.0176(5) 0.0015(4) 0.0025(4) -0.0023(4)  
C8 0.0121(4) 0.0134(4) 0.0132(4) -0.00036(38) 0.0011(4) -0.0005(3)  
C9 0.0137(4) 0.0119(5) 0.0147(4) 0.0023(4) 0.0008(4) -0.00006(36)  
C10 0.0191(4) 0.0126(5) 0.0198(4) 0.0026(4) -0.00001(44) 0.0008(4)  
C11 0.0225(5) 0.0125(5) 0.0213(4) -0.00024(43) 0.00003(45) -0.0053(4)  
C12 0.0195(5) 0.0183(5) 0.0186(4) -0.0019(4) -0.0021(4) -0.0046(4)  
C13 0.0164(4) 0.0163(5) 0.0150(4) 0.00006(41) -0.0025(4) -0.00008(38)  
C14 0.0134(5) 0.0107(4) 0.0138(4) 0.0015(4) 0.0010(4) 0.0004(3)  
C15 0.0125(4) 0.0128(4) 0.0133(4) 0.0025(4) 0.00019(32) 0.00032(40)  
C16 0.0119(5) 0.0168(5) 0.0166(4) 0.0022(4) -0.0012(4) 0.0011(4)  
C17 0.0108(5) 0.0215(5) 0.0176(4) -0.0009(4) 0.0018(4) -0.0015(4)  
C18 0.0141(5) 0.0176(5) 0.0138(4) -0.0012(4) 0.0004(4) 0.00010(39)  
C19 0.0134(5) 0.0127(4) 0.0118(4) 0.00031(37) -0.0008(4) 0.00036(39)  
C20 0.0118(5) 0.0126(4) 0.0124(4) 0.0009(4) 0.0005(3) 0.00029(36)  

_geom_special_details                
;                                    
;                                    

loop_
_geom_bond_atom_site_label_1         
_geom_bond_atom_site_label_2         
_geom_bond_distance                  
_geom_bond_site_symmetry_2           
_geom_bond_publ_flag                 
C1 C15 1.523(1) . ? 
C1 C3 1.524(1) . ? 
C1 C9 1.525(1) . ? 
C1 H1 1.07(1) . ? 
C2 C14 1.523(1) . ? 
C2 C8 1.523(1) . ? 
C2 C20 1.525(1) . ? 
C2 H2 1.10(1) . ? 
C3 C8 1.403(1) . ? 
C3 C4 1.383(1) . ? 
C4 C5 1.400(1) . ? 
C4 H4 1.07(1) . ? 
C5 C6 1.390(1) . ? 
C5 H5 1.06(1) . ? 
C6 C7 1.400(1) . ? 
C6 H6 1.07(1) . ? 
C7 C8 1.388(1) . ? 
C7 H7 1.06(1) . ? 
C9 C14 1.404(1) . ? 
C9 C10 1.387(1) . ? 
C10 C11 1.399(1) . ? 
C10 H10 1.07(1) . ? 
C11 C12 1.390(1) . ? 
C11 H11 1.09(1) . ? 
C12 C13 1.398(1) . ? 
C12 H12 1.07(1) . ? 
C13 C14 1.387(1) . ? 
C13 H13 1.08(1) . ? 
C15 C20 1.402(1) . ? 
C15 C16 1.387(1) . ? 
C16 C17 1.399(1) . ? 
C16 H16 1.05(1) . ? 
C17 C18 1.389(1) . ? 
C17 H17 1.08(1) . ? 
C18 C19 1.400(1) . ? 
C18 H18 1.09(1) . ? 
C19 C20 1.387(1) . ? 
C19 H19 1.07(1) . ? 

loop_
_geom_angle_atom_site_label_1        
_geom_angle_atom_site_label_2        
_geom_angle_atom_site_label_3        
_geom_angle                          
_geom_angle_site_symmetry_1          
_geom_angle_site_symmetry_3          
_geom_angle_publ_flag                
C1 C15 C20 113.02(6) . . ? 
C1 C15 C16 126.75(7) . . ? 
C1 C3 C8 113.20(7) . . ? 
C1 C3 C4 126.18(7) . . ? 
C1 C9 C14 113.12(9) . . ? 
C1 C9 C10 126.6(1) . . ? 
C2 C14 C9 112.89(9) . . ? 
C2 C14 C13 126.66(10) . . ? 
C2 C8 C3 112.87(7) . . ? 
C2 C8 C7 126.66(8) . . ? 
C2 C20 C15 113.05(7) . . ? 
C2 C20 C19 126.32(8) . . ? 
C3 C1 C15 105.88(7) . . ? 
C3 C1 C9 105.06(7) . . ? 
C3 C1 H1 114.2(5) . . ? 
C3 C8 C7 120.45(8) . . ? 
C3 C4 C5 118.98(8) . . ? 
C3 C4 H4 120.3(6) . . ? 
C4 C3 C8 120.61(9) . . ? 
C4 C5 C6 120.58(9) . . ? 
C4 C5 H5 119.9(6) . . ? 
C5 C6 C7 120.4(1) . . ? 
C5 C6 H6 118.9(6) . . ? 
C5 C4 H4 120.8(6) . . ? 
C6 C5 H5 119.5(6) . . ? 
C6 C7 C8 118.97(9) . . ? 
C6 C7 H7 120.8(6) . . ? 
C7 C6 H6 120.6(7) . . ? 
C8 C2 C14 105.44(7) . . ? 
C8 C2 C20 106.01(6) . . ? 
C8 C2 H2 112.8(5) . . ? 
C8 C7 H7 120.2(6) . . ? 
C9 C1 C15 105.95(5) . . ? 
C9 C1 H1 113.2(5) . . ? 
C9 C14 C13 120.44(9) . . ? 
C9 C10 C11 119.15(10) . . ? 
C9 C10 H10 119.4(6) . . ? 
C10 C9 C14 120.26(8) . . ? 
C10 C11 C12 120.7(1) . . ? 
C10 C11 H11 121.0(6) . . ? 
C11 C12 C13 120.16(8) . . ? 
C11 C12 H12 119.6(6) . . ? 
C11 C10 H10 121.4(6) . . ? 
C12 C11 H11 118.3(6) . . ? 
C12 C13 C14 119.33(9) . . ? 
C12 C13 H13 121.1(6) . . ? 
C13 C12 H12 120.2(6) . . ? 
C14 C2 C20 105.83(6) . . ? 
C14 C2 H2 113.2(5) . . ? 
C14 C13 H13 119.5(6) . . ? 
C15 C1 H1 111.8(5) . . ? 
C15 C20 C19 120.63(8) . . ? 
C15 C16 C17 119.02(8) . . ? 
C15 C16 H16 119.6(6) . . ? 
C16 C15 C20 120.23(10) . . ? 
C16 C17 C18 120.86(8) . . ? 
C16 C17 H17 119.7(6) . . ? 
C17 C18 C19 120.0(1) . . ? 
C17 C18 H18 121.2(6) . . ? 
C17 C16 H16 121.3(6) . . ? 
C18 C17 H17 119.4(6) . . ? 
C18 C19 C20 119.20(9) . . ? 
C18 C19 H19 120.0(6) . . ? 
C19 C18 H18 118.8(6) . . ? 
C20 C2 H2 112.9(6) . . ? 
C20 C19 H19 120.8(6) . . ? 

loop_
_geom_torsion_atom_site_label_1      
_geom_torsion_atom_site_label_2      
_geom_torsion_atom_site_label_3      
_geom_torsion_atom_site_label_4      
_geom_torsion                        
_geom_torsion_site_symmetry_1        
_geom_torsion_site_symmetry_2        
_geom_torsion_site_symmetry_3        
_geom_torsion_site_symmetry_4        
_geom_torsion_publ_flag              
C1 C15 C20 C2 0.61(7) . . . . ? 
C1 C15 C20 C19 -179.33(7) . . . . ? 
C1 C15 C16 C17 179.89(7) . . . . ? 
C1 C15 C16 H16 -0.5(5) . . . . ? 
C1 C3 C8 C2 0.46(7) . . . . ? 
C1 C3 C8 C7 178.81(7) . . . . ? 
C1 C3 C4 C5 -178.32(7) . . . . ? 
C1 C3 C4 H4 1.1(5) . . . . ? 
C1 C9 C14 C2 0.13(7) . . . . ? 
C1 C9 C14 C13 -178.75(7) . . . . ? 
C1 C9 C10 C11 178.36(7) . . . . ? 
C1 C9 C10 H10 -0.6(5) . . . . ? 
C2 C14 C9 C10 178.51(8) . . . . ? 
C2 C14 C13 C12 -178.65(8) . . . . ? 
C2 C14 C13 H13 1.7(5) . . . . ? 
C2 C8 C3 C4 -178.43(7) . . . . ? 
C2 C8 C7 C6 177.50(7) . . . . ? 
C2 C8 C7 H7 -0.6(5) . . . . ? 
C2 C20 C15 C16 -178.74(8) . . . . ? 
C2 C20 C19 C18 179.04(8) . . . . ? 
C2 C20 C19 H19 -0.7(5) . . . . ? 
C3 C1 C15 C20 -55.99(7) . . . . ? 
C3 C1 C15 C16 123.30(8) . . . . ? 
C3 C1 C9 C14 56.06(7) . . . . ? 
C3 C1 C9 C10 -122.21(8) . . . . ? 
C3 C8 C2 C14 56.02(6) . . . . ? 
C3 C8 C2 C20 -55.93(7) . . . . ? 
C3 C8 C2 H2 -179.9(8) . . . . ? 
C3 C8 C7 C6 -0.60(7) . . . . ? 
C3 C8 C7 H7 -178.8(8) . . . . ? 
C3 C4 C5 C6 -0.071(76) . . . . ? 
C3 C4 C5 H5 178.5(8) . . . . ? 
C4 C3 C1 C15 -125.73(8) . . . . ? 
C4 C3 C1 C9 122.40(8) . . . . ? 
C4 C3 C1 H1 -2.3(5) . . . . ? 
C4 C3 C8 C7 -0.08(7) . . . . ? 
C4 C5 C6 C7 -0.61(8) . . . . ? 
C4 C5 C6 H6 177.2(9) . . . . ? 
C5 C6 C7 C8 0.95(7) . . . . ? 
C5 C6 C7 H7 179.1(8) . . . . ? 
C5 C4 C3 C8 0.42(7) . . . . ? 
C6 C5 C4 H4 -179.5(8) . . . . ? 
C7 C8 C2 C14 -122.21(7) . . . . ? 
C7 C8 C2 C20 125.84(8) . . . . ? 
C7 C8 C2 H2 1.8(5) . . . . ? 
C7 C6 C5 H5 -179.2(8) . . . . ? 
C8 C2 C14 C9 -56.33(7) . . . . ? 
C8 C2 C14 C13 122.46(8) . . . . ? 
C8 C2 C20 C15 55.39(6) . . . . ? 
C8 C2 C20 C19 -124.68(7) . . . . ? 
C8 C3 C1 C15 55.45(6) . . . . ? 
C8 C3 C1 C9 -56.42(7) . . . . ? 
C8 C3 C1 H1 178.9(8) . . . . ? 
C8 C3 C4 H4 179.9(8) . . . . ? 
C8 C7 C6 H6 -176.8(9) . . . . ? 
C9 C1 C15 C20 55.25(7) . . . . ? 
C9 C1 C15 C16 -125.45(8) . . . . ? 
C9 C14 C2 C20 55.73(7) . . . . ? 
C9 C14 C2 H2 179.9(8) . . . . ? 
C9 C14 C13 C12 0.066(80) . . . . ? 
C9 C14 C13 H13 -179.6(8) . . . . ? 
C9 C10 C11 C12 0.25(8) . . . . ? 
C9 C10 C11 H11 179.9(8) . . . . ? 
C10 C9 C1 C15 125.98(8) . . . . ? 
C10 C9 C1 H1 3.1(5) . . . . ? 
C10 C9 C14 C13 -0.37(8) . . . . ? 
C10 C11 C12 C13 -0.55(9) . . . . ? 
C10 C11 C12 H12 -177.7(8) . . . . ? 
C11 C12 C13 C14 0.39(8) . . . . ? 
C11 C12 C13 H13 -179.9(8) . . . . ? 
C11 C10 C9 C14 0.21(8) . . . . ? 
C12 C11 C10 H10 179.2(8) . . . . ? 
C13 C14 C2 C20 -125.47(8) . . . . ? 
C13 C14 C2 H2 -1.3(5) . . . . ? 
C13 C12 C11 H11 179.8(8) . . . . ? 
C14 C2 C20 C15 -56.28(7) . . . . ? 
C14 C2 C20 C19 123.65(8) . . . . ? 
C14 C9 C1 C15 -55.76(7) . . . . ? 
C14 C9 C1 H1 -178.6(8) . . . . ? 
C14 C9 C10 H10 -178.8(8) . . . . ? 
C14 C13 C12 H12 177.6(8) . . . . ? 
C15 C20 C2 H2 179.4(8) . . . . ? 
C15 C20 C19 C18 -1.03(8) . . . . ? 
C15 C20 C19 H19 179.3(8) . . . . ? 
C15 C16 C17 C18 0.14(8) . . . . ? 
C15 C16 C17 H17 -179.4(8) . . . . ? 
C16 C15 C1 H1 -1.7(5) . . . . ? 
C16 C15 C20 C19 1.32(8) . . . . ? 
C16 C17 C18 C19 0.14(8) . . . . ? 
C16 C17 C18 H18 179.6(9) . . . . ? 
C17 C18 C19 C20 0.30(8) . . . . ? 
C17 C18 C19 H19 -180.0(8) . . . . ? 
C17 C16 C15 C20 -0.86(8) . . . . ? 
C18 C17 C16 H16 -179.4(8) . . . . ? 
C19 C20 C2 H2 -0.7(5) . . . . ? 
C19 C18 C17 H17 179.7(8) . . . . ? 
C20 C15 C1 H1 179.0(8) . . . . ? 
C20 C15 C16 H16 178.7(8) . . . . ? 
C20 C19 C18 H18 -179.2(9) . . . . ? 
H7 C7 C6 H6 1.3(9) . . . . ? 
H19 C19 C18 H18 0.54(84) . . . . ? 
H10 C10 C11 H11 -1.1(9) . . . . ? 
H16 C16 C17 H17 1.0(8) . . . . ? 
H13 C13 C12 H12 -2.7(9) . . . . ? 
H6 C6 C5 H5 -1.4(9) . . . . ? 
H5 C5 C4 H4 -0.9(8) . . . . ? 
H17 C17 C18 H18 -0.9(8) . . . . ? 
H11 C11 C12 H12 2.6(8) . . . . ? 

loop_
_geom_hbond_atom_site_label_D        
_geom_hbond_atom_site_label_H        
_geom_hbond_atom_site_label_A        
_geom_hbond_distance_DH              
_geom_hbond_distance_HA              
_geom_hbond_distance_DA              
_geom_hbond_angle_DHA                
_geom_hbond_site_symmetry_A          
C5 H5 C18 1.06(1) 2.949(10) 3.594(1) 119.9(7)  3_645   
C4 H4 C17 1.07(1) 2.932(10) 3.572(1) 118.6(6)  3_645   
C4 H4 C18 1.07(1) 2.79(1) 3.519(1) 125.1(7)  3_645   

loop_
_publ_author_name      
_publ_author_address   
,'?'  
; ? 
;  

_publ_requested_journal          '?' 
_publ_contact_author                ? 
_publ_contact_author_phone        '?' 
_publ_contact_author_fax          '?' 
_publ_contact_author_email        '?' 
_publ_section_title 
;  
 ?  
;  
_publ_section_comment  
;  
 ?  
;  
_publ_section_references 
;  
 ?  
;  
