# Supplementary material for: Yes, one can obtain better quality structures from routine X-ray data collection
Source: IUCrJ. 2016 Jan 1;3(Pt 1):61–70. doi: 10.1107/S2052252515020941 (PMC4704080; doi:10.1107/S2052252515020941)
Supplement: Supplementary file 3 [file m-03-00061-sup3.zip › X-ray/T_TAAM/T_TAAM_44.cif]

data_I  
_audit_creation_method             'MoPro12'     
_chemical_name_systematic            ? 
_chemical_name_common                ? 
_chemical_formula_moiety             'C20 H14'
_chemical_formula_sum                'C20 H14'
_chemical_formula_weight             254.312
_chemical_absolute_configuration     ?  

_symmetry_cell_setting               orthorhombic 
_symmetry_space_group_name_H-M       'P ?'
_symmetry_space_group_name_Hall      'P ?'

loop_
_atom_type_symbol                      
_atom_type_description                 
_atom_type_scat_dispersion_real        
_atom_type_scat_dispersion_imag        
_atom_type_scat_source                 
 'C' 'C'    0.0033   0.0016
'Su & Coppens. Acta. Cryst. (1997) A53, 749-762. '                    
 'H' 'H'    0.0000   0.0000
'Su & Coppens. Acta. Cryst. (1997) A53, 749-762. '                    

loop_
_symmetry_equiv_pos_as_xyz           
'x, y, z'
'-x+1/2, -y, z+1/2'
'-x, y+1/2, -z+1/2'
'x+1/2, -y+1/2, -z'
_cell_length_a                8.080 
_cell_length_b                8.165 
_cell_length_c                20.378 
_cell_angle_alpha             90.00 
_cell_angle_beta              90.00 
_cell_angle_gamma             90.00 
_cell_volume                   1344.3 
_cell_formula_units_Z                4
_cell_measurement_temperature        ?
_cell_measurement_reflns_used        ?
_cell_measurement_theta_min          ?
_cell_measurement_theta_max          ?
_exptl_crystal_description           ? 
_exptl_crystal_colour                ? 
_exptl_crystal_size_max              ? 
_exptl_crystal_size_mid              ? 
_exptl_crystal_size_min              ? 
_exptl_crystal_density_meas          ? 
_exptl_crystal_density_diffrn       1.257
_exptl_crystal_density_method       'not measured' 
_exptl_crystal_F_000                 536
_exptl_absorpt_process_details       ?  
_exptl_absorpt_coefficient_mu        ?  
_exptl_absorpt_correction_type       ?  
_exptl_absorpt_correction_T_min      ?  
_exptl_absorpt_correction_T_max      ?  
_exptl_special_details               
;
?
;
_diffrn_ambient_temperature          ?  
_diffrn_radiation_wavelength        0.71073
_diffrn_radiation_type              MoK\a 
_diffrn_radiation_source          'fine-focus sealed tube' 
_diffrn_radiation_monochromator      ? 
_diffrn_measurement_device_type      ? 
_diffrn_measurement_method           ? 
_diffrn_detector_area_resol_mean     ? 
_diffrn_standards_number             ? 
_diffrn_standards_interval_count     ? 
_diffrn_standards_interval_time      ? 
_diffrn_standards_decay_%            ? 
_diffrn_reflns_number                ? 
_diffrn_reflns_av_R_equivalents      ? 
_diffrn_reflns_av_sigmaI/netI        0.02357
_diffrn_reflns_limit_h_min           0
_diffrn_reflns_limit_h_max           8
_diffrn_reflns_limit_k_min           0
_diffrn_reflns_limit_k_max           8
_diffrn_reflns_limit_l_min         -21
_diffrn_reflns_limit_l_max          21
_diffrn_reflns_theta_min            2.69
_diffrn_reflns_theta_max           21.98
_reflns_number_total                  1637
_reflns_number_gt                     1620
_reflns_threshold_expression         >2.0sigma(I)
_computing_data_collection           ? 
_computing_cell_refinement           ? 
_computing_data_reduction            ? 
_computing_structure_solution        ? 
_computing_structure_refinement      'MoPro (J. Appl. Cryst. 2005, 38, 38-54)'
_computing_molecular_graphics        ? 
_computing_publication_material      ? 
_iucr_refine_instructions_details  
; 
# ! MoPro 12.6 08/10/2015 15:17:34 F:\Pliki_do_publikacji_AniaHoser\TAAM\TAAM_T\T_TAAM_44\mopro_T_01.par 
# ! reflections hkl file : F:\Pliki_do_publikacji_AniaHoser\TAAM\TAAM_T\T_TAAM_44\sortav_freeformat.hkl refin. vs. F^2 
# ! atomic table file : C:\Users\user\Desktop\Programy_Krys\MoPro\MoProSuite\LibMoPro\mopro.tab 
# ! wave functions file : C:\Users\user\Desktop\Programy_Krys\MoPro\MoProSuite\LibMoPro\WAVEF_Su_Coppens_relativistic 
# ! RF factor = 1.015 % RI factor = 1.889% 
# ! wR2F factor = 1.615 % wR2I factor = 3.079% 
# ! g.o.f.(F**2) = 1.323 Nvar= 237 Nref= 1637 Nfree= 0 0.07<sinT/l< 0.53 
#  
# WSIG 1.00000 ! weighting scheme 
#  ! SPACE GROUP P ? 
#  
# CELL 8.0798 8.1645 20.3778 90.0000 90.0000 90.0000 0.71073 
# ZERR 0.0000 0.0000 0.0000 0.0000 0.0000 0.0000 
#  
# SYMM 4 P 
#  X , Y, Z 
#  1/2-X , -Y, 1/2+Z 
#  -X , 1/2+Y, 1/2-Z 
#  1/2+X , 1/2-Y, -Z 
#  
# SCALE 1 2.839916 
#  
# FMULT 1.00000 
#  
# UOVER 0.00000 0.00000 0.00000 0.00000 0.00000 0.00000 ANI 
#  
# SOLVT 0.00000 50.00000 
#  
# EXTIN 0.00000 GAUSSIAN ISOT TYP1 ! G*10^4 
#  
#  
# DUMMY 3 
# DUMY 0.20599 1.07837 0.25444 D1 0 ! atom # 35 
# DUMY 0.20071 0.75116 0.07916 D2 0 ! atom # 36 
# DUMY 0.60052 1.13709 0.09856 D3 0 ! atom # 37 
#  
# KAPPA 5 
#  0.999000 0.885000 ! # 1 1 MOL C1 2x 
#  0.999000 0.887000 ! # 2 1 MOL C3 6x 
#  1.004000 0.909000 ! # 3 1 MOL C4 12x 
#  1.110000 1.158000 ! # 4 1 MOL H7 12x 
#  1.118000 1.160000 ! # 5 1 MOL H1 2x 
#  
# ATOMS 34 
#  
# ATOM 1 C1 MOL 1 0.431853 0.885857 0.174546 1.0000 1 C 
#  ZX H1 C15 HEX K1 V0 M0 Q0 
# UANI 0.014363 0.013539 0.013231 0.002297 -.000051 -.000107 
#  3.98514 0. 0. 0. -.028 0. 0. 0. 0. 0. 
#  0.281 0. 0. 0. 0. 0.231 0. 
#  0.063 0. 0. 0. 0. -.109 0. 0. 0. 
#  
# ATOM 2 C2 MOL 1 0.245349 1.094114 0.112875 1.0000 1 C 
#  ZX H2 C20 HEX K1 V0 M0 Q0 
# UANI 0.011775 0.012283 0.012939 0.001002 -.000012 -.000087 
#  3.98514 0. 0. 0. -.028 0. 0. 0. 0. 0. 
#  0.281 0. 0. 0. 0. 0.231 0. 
#  0.063 0. 0. 0. 0. -.109 0. 0. 0. 
#  
# ATOM 3 C3 MOL 1 0.318710 0.982798 0.220066 1.0000 1 C 
#  XY D1 C4 HEX K2 V0 M0 Q0 
# UANI 0.013632 0.012697 0.013205 0.000824 -.000019 0.001178 
#  4.05796 0. 0.047 0. 0. -.179 0. 0. -.033 0. 
#  0. 0.026 0. 0. 0. -.289 0. 
#  0.018 0. 0. -.013 0. 0. 0. 0. 0. 
#  
# ATOM 4 C4 MOL 1 0.307510 0.965176 0.287477 1.0000 1 C 
#  XY D1 C3 HEX K3 V0 M0 Q0 
# UANI 0.018821 0.018039 0.012603 -.002260 0.000154 0.001603 
#  3.92121 0. 0.056 0. 0. -.180 0. 0. -.029 0. 
#  0. 0.030 0. 0. 0. -.264 0. 
#  0.020 0. 0. -.019 0. 0. 0. 0. 0. 
#  
# ATOM 5 C5 MOL 1 0.193498 1.061303 0.322006 1.0000 1 C 
#  XY D1 C6 HEX K3 V0 M0 Q0 
# UANI 0.023125 0.021916 0.012483 -.003166 0.003427 -.001755 
#  3.92121 0. 0.056 0. 0. -.180 0. 0. -.029 0. 
#  0. 0.030 0. 0. 0. -.264 0. 
#  0.020 0. 0. -.019 0. 0. 0. 0. 0. 
#  
# ATOM 6 C6 MOL 1 0.093247 1.172854 0.289227 1.0000 1 C 
#  XY D1 C5 HEX K3 V0 M0 Q0 
# UANI 0.019028 0.018995 0.018212 -.001617 0.005599 -.005169 
#  3.92121 0. 0.056 0. 0. -.180 0. 0. -.029 0. 
#  0. 0.030 0. 0. 0. -.264 0. 
#  0.020 0. 0. -.019 0. 0. 0. 0. 0. 
#  
# ATOM 7 C7 MOL 1 0.105992 1.191882 0.221148 1.0000 1 C 
#  XY D1 C8 HEX K3 V0 M0 Q0 
# UANI 0.013691 0.015318 0.018146 0.001911 0.002332 -.002374 
#  3.92121 0. 0.056 0. 0. -.180 0. 0. -.029 0. 
#  0. 0.030 0. 0. 0. -.264 0. 
#  0.020 0. 0. -.019 0. 0. 0. 0. 0. 
#  
# ATOM 8 C8 MOL 1 0.218365 1.095886 0.186889 1.0000 1 C 
#  XY D1 C7 HEX K2 V0 M0 Q0 
# UANI 0.012529 0.013131 0.013057 -.000036 0.000618 -.000293 
#  4.05796 0. 0.047 0. 0. -.179 0. 0. -.033 0. 
#  0. 0.026 0. 0. 0. -.289 0. 
#  0.018 0. 0. -.013 0. 0. 0. 0. 0. 
#  
# ATOM 9 C9 MOL 1 0.316155 0.805142 0.125074 1.0000 1 C 
#  XY D2 C10 HEX K2 V0 M0 Q0 
# UANI 0.013138 0.012659 0.014216 0.002243 0.000505 0.000212 
#  4.05796 0. 0.047 0. 0. -.179 0. 0. -.033 0. 
#  0. 0.026 0. 0. 0. -.289 0. 
#  0.018 0. 0. -.013 0. 0. 0. 0. 0. 
#  
# ATOM 10 C10 MOL 1 0.301539 0.638703 0.112700 1.0000 1 C 
#  XY D2 C9 HEX K3 V0 M0 Q0 
# UANI 0.018844 0.012423 0.019916 0.002501 0.000280 0.000121 
#  3.92121 0. 0.056 0. 0. -.180 0. 0. -.029 0. 
#  0. 0.030 0. 0. 0. -.264 0. 
#  0.020 0. 0. -.019 0. 0. 0. 0. 0. 
#  
# ATOM 11 C11 MOL 1 0.185547 0.584877 0.066563 1.0000 1 C 
#  XY D2 C12 HEX K3 V0 M0 Q0 
# UANI 0.022137 0.012911 0.021415 -.000220 0.000095 -.004882 
#  3.92121 0. 0.056 0. 0. -.180 0. 0. -.029 0. 
#  0. 0.030 0. 0. 0. -.264 0. 
#  0.020 0. 0. -.019 0. 0. 0. 0. 0. 
#  
# ATOM 12 C12 MOL 1 0.086110 0.696173 0.033163 1.0000 1 C 
#  XY D2 C11 HEX K3 V0 M0 Q0 
# UANI 0.019645 0.018243 0.018494 -.001945 -.002101 -.004416 
#  3.92121 0. 0.056 0. 0. -.180 0. 0. -.029 0. 
#  0. 0.030 0. 0. 0. -.264 0. 
#  0.020 0. 0. -.019 0. 0. 0. 0. 0. 
#  
# ATOM 13 C13 MOL 1 0.100561 0.863919 0.045898 1.0000 1 C 
#  XY D2 C14 HEX K3 V0 M0 Q0 
# UANI 0.016163 0.016047 0.014872 0.000041 -.002297 -.000249 
#  3.92121 0. 0.056 0. 0. -.180 0. 0. -.029 0. 
#  0. 0.030 0. 0. 0. -.264 0. 
#  0.020 0. 0. -.019 0. 0. 0. 0. 0. 
#  
# ATOM 14 C14 MOL 1 0.215087 0.917667 0.091715 1.0000 1 C 
#  XY D2 C13 HEX K2 V0 M0 Q0 
# UANI 0.013174 0.010861 0.013706 0.001045 0.001026 0.000544 
#  4.05796 0. 0.047 0. 0. -.179 0. 0. -.033 0. 
#  0. 0.026 0. 0. 0. -.289 0. 
#  0.018 0. 0. -.013 0. 0. 0. 0. 0. 
#  
# ATOM 15 C15 MOL 1 0.530382 1.012977 0.136126 1.0000 1 C 
#  XY D3 C16 HEX K2 V0 M0 Q0 
# UANI 0.012462 0.012734 0.013338 0.001759 0.000191 0.000069 
#  4.05796 0. 0.047 0. 0. -.179 0. 0. -.033 0. 
#  0. 0.026 0. 0. 0. -.289 0. 
#  0.018 0. 0. -.013 0. 0. 0. 0. 0. 
#  
# ATOM 16 C16 MOL 1 0.701288 1.025895 0.132774 1.0000 1 C 
#  XY D3 C15 HEX K3 V0 M0 Q0 
# UANI 0.011586 0.017128 0.016483 0.002246 -.001192 0.001182 
#  3.92121 0. 0.056 0. 0. -.180 0. 0. -.029 0. 
#  0. 0.030 0. 0. 0. -.264 0. 
#  0.020 0. 0. -.019 0. 0. 0. 0. 0. 
#  
# ATOM 17 C17 MOL 1 0.771233 1.150850 0.094750 1.0000 1 C 
#  XY D3 C18 HEX K3 V0 M0 Q0 
# UANI 0.011134 0.021305 0.017255 -.000587 0.001339 -.001106 
#  3.92121 0. 0.056 0. 0. -.180 0. 0. -.029 0. 
#  0. 0.030 0. 0. 0. -.264 0. 
#  0.020 0. 0. -.019 0. 0. 0. 0. 0. 
#  
# ATOM 18 C18 MOL 1 0.671721 1.260566 0.060783 1.0000 1 C 
#  XY D3 C17 HEX K3 V0 M0 Q0 
# UANI 0.014161 0.017400 0.013610 -.001481 0.001171 -.000219 
#  3.92121 0. 0.056 0. 0. -.180 0. 0. -.029 0. 
#  0. 0.030 0. 0. 0. -.264 0. 
#  0.020 0. 0. -.019 0. 0. 0. 0. 0. 
#  
# ATOM 19 C19 MOL 1 0.499265 1.247723 0.064481 1.0000 1 C 
#  XY D3 C20 HEX K3 V0 M0 Q0 
# UANI 0.013121 0.013329 0.011779 0.000137 -.000077 0.000733 
#  3.92121 0. 0.056 0. 0. -.180 0. 0. -.029 0. 
#  0. 0.030 0. 0. 0. -.264 0. 
#  0.020 0. 0. -.019 0. 0. 0. 0. 0. 
#  
# ATOM 20 C20 MOL 1 0.429599 1.124818 0.102484 1.0000 1 C 
#  XY D3 C19 HEX K2 V0 M0 Q0 
# UANI 0.011217 0.012595 0.012540 0.001310 0.000105 0.000210 
#  4.05796 0. 0.047 0. 0. -.179 0. 0. -.033 0. 
#  0. 0.026 0. 0. 0. -.289 0. 
#  0.018 0. 0. -.013 0. 0. 0. 0. 0. 
#  
# ATOM 21 H7 MOL 1 0.028428 1.275323 0.196085 1.0000 1 H 
#  ZY C7 C8 QUA K4 V0 M0 Q0 
# UISO 0.029655 
#  1.04821 0. 0. 0. 0.182 0.086 0. 0. 0. 0. 
#  
# ATOM 22 H1 MOL 1 0.511369 0.799548 0.199091 1.0000 1 H 
#  ZY C1 C15 QUA K5 V0 M0 Q0 
# UISO 0.027778 
#  1.02450 0. 0. 0. 0.166 0.079 0. 0. 0. 0. 
#  
# ATOM 23 H19 MOL 1 0.421884 1.332336 0.038278 1.0000 1 H 
#  ZY C19 C20 QUA K4 V0 M0 Q0 
# UISO 0.028518 
#  1.04821 0. 0. 0. 0.182 0.086 0. 0. 0. 0. 
#  
# ATOM 24 H10 MOL 1 0.378234 0.553977 0.139011 1.0000 1 H 
#  ZY C10 C9 QUA K4 V0 M0 Q0 
# UISO 0.035569 
#  1.04821 0. 0. 0. 0.182 0.086 0. 0. 0. 0. 
#  
# ATOM 25 H2 MOL 1 0.167747 1.182511 0.087054 1.0000 1 H 
#  ZY C2 C20 QUA K5 V0 M0 Q0 
# UISO 0.032654 
#  1.02450 0. 0. 0. 0.166 0.079 0. 0. 0. 0. 
#  
# ATOM 26 H16 MOL 1 0.775990 0.942936 0.159129 1.0000 1 H 
#  ZY C16 C15 QUA K4 V0 M0 Q0 
# UISO 0.034417 
#  1.04821 0. 0. 0. 0.182 0.086 0. 0. 0. 0. 
#  
# ATOM 27 H13 MOL 1 0.023589 0.951172 0.020637 1.0000 1 H 
#  ZY C13 C14 QUA K4 V0 M0 Q0 
# UISO 0.037188 
#  1.04821 0. 0. 0. 0.182 0.086 0. 0. 0. 0. 
#  
# ATOM 28 H6 MOL 1 0.004217 1.241393 0.316467 1.0000 1 H 
#  ZY C6 C5 QUA K4 V0 M0 Q0 
# UISO 0.041300 
#  1.04821 0. 0. 0. 0.182 0.086 0. 0. 0. 0. 
#  
# ATOM 29 H5 MOL 1 0.182581 1.048050 0.373593 1.0000 1 H 
#  ZY C5 C6 QUA K4 V0 M0 Q0 
# UISO 0.038806 
#  1.04821 0. 0. 0. 0.182 0.086 0. 0. 0. 0. 
#  
# ATOM 30 H4 MOL 1 0.384889 0.877488 0.312567 1.0000 1 H 
#  ZY C4 C3 QUA K4 V0 M0 Q0 
# UISO 0.031354 
#  1.04821 0. 0. 0. 0.182 0.086 0. 0. 0. 0. 
#  
# ATOM 31 H17 MOL 1 0.905127 1.161714 0.091805 1.0000 1 H 
#  ZY C17 C18 QUA K4 V0 M0 Q0 
# UISO 0.034248 
#  1.04821 0. 0. 0. 0.182 0.086 0. 0. 0. 0. 
#  
# ATOM 32 H11 MOL 1 0.171266 0.454279 0.055465 1.0000 1 H 
#  ZY C11 C12 QUA K4 V0 M0 Q0 
# UISO 0.041203 
#  1.04821 0. 0. 0. 0.182 0.086 0. 0. 0. 0. 
#  
# ATOM 33 H18 MOL 1 0.725826 1.357911 0.031626 1.0000 1 H 
#  ZY C18 C17 QUA K4 V0 M0 Q0 
# UISO 0.032362 
#  1.04821 0. 0. 0. 0.182 0.086 0. 0. 0. 0. 
#  
# ATOM 34 H12 MOL 1 -0.004882 0.651859 -0.000827 1.0000 1 H 
#  ZY C12 C11 QUA K4 V0 M0 Q0 
# UISO 0.035551 
#  1.04821 0. 0. 0. 0.182 0.086 0. 0. 0. 0. 
#  
# ANHAR 0 3 ! number_of_anharmonic_atoms max_order 
# ! 1 ! atom number 
# ! 0.00E+00 0.00E+00 0.00E+00 0.00E+00 0.00E+00 0.00E+00 0.00E+00 0.00E+00 
# ! 0.00E+00 0.00E+00 
#  
#  
# STOP 
; 
_refine_special_details              
;
 Refinement of F^2^ against reflections.
 The threshold expression of F^2^ > 2sigma(F^2^) is
 used for calculating R-factors(gt) and is not
 relevant to the choice of reflections for refinement.
 R-factors based on F^2^ are statistically about twice
 as large as those based on F, and R-factors based on
 ALL data will be even larger.
;
_refine_ls_structure_factor_coef     Fsqd 
_refine_ls_matrix_type                full
_refine_ls_weighting_scheme          sigma
_refine_ls_weighting_details         ?
_atom_sites_solution_primary      direct 
_atom_sites_solution_secondary    difmap 
_atom_sites_solution_hydrogens    geom   
_refine_ls_hydrogen_treatment    refall
_refine_ls_extinction_method        'none'              
_refine_ls_abs_structure_details     ?
_refine_ls_abs_structure_Flack       ?
_refine_ls_number_reflns              1637
_refine_ls_number_parameters           237
_refine_ls_number_restraints             0
# R-factors: R(F)  &  wR2(I) 
_refine_ls_R_factor_all              0.0102
_refine_ls_R_factor_gt               0.0100
_refine_ls_wR_factor_ref             0.0308
_refine_ls_wR_factor_gt              0.0307
_refine_ls_goodness_of_fit_ref       1.261
_refine_ls_restrained_S_all          0.000
_refine_ls_shift/su_max              0.001
_refine_ls_shift/su_mean             0.000

_diffrn_measured_fraction_theta_max     0.991
_diffrn_reflns_theta_full               21.98
_diffrn_measured_fraction_theta_full    0.991
_refine_diff_density_max                ?
_refine_diff_density_min                ?
_refine_diff_density_rms                ?
###  to get diff_density_max min & rms : 
###  run MoPro  : WRIT FOUR   to create FOURier file 
###  run VMoPro : FOUR  FastFourierTransform   to get a 3D grid (Xplor format) on whole unit-cell
###             & GRID  STAT   to get max min rms statistics


loop_
_atom_site_type_symbol      
_atom_site_label            
_atom_site_fract_x          
_atom_site_fract_y          
_atom_site_fract_z          
_atom_site_U_iso_or_equiv   
_atom_site_adp_type         
_atom_site_occupancy        
_atom_site_calc_flag        
_atom_site_refinement_flag_posn  
_atom_site_refinement_flag_adp  
_atom_site_disorder_assembly
_atom_site_disorder_group   
C  C1 0.43185(9) 0.88586(9) 0.17455(4) 0.01371(9) Uani 1 d . . . .
C  C2 0.24535(9) 1.09411(9) 0.11288(3) 0.01233(9) Uani 1 d . . . .
C  C3 0.31871(8) 0.98280(8) 0.22007(3) 0.01318(8) Uani 1 d . . . .
C  C4 0.30751(9) 0.96518(9) 0.28748(4) 0.01649(9) Uani 1 d . . . .
C  C5 0.19350(10) 1.06130(9) 0.32201(4) 0.01917(10) Uani 1 d . . . .
C  C6 0.09325(10) 1.17285(9) 0.28923(4) 0.01874(10) Uani 1 d . . . .
C  C7 0.10599(9) 1.19188(9) 0.22115(4) 0.01572(10) Uani 1 d . . . .
C  C8 0.21837(8) 1.09589(8) 0.18689(3) 0.01291(9) Uani 1 d . . . .
C  C9 0.31615(9) 0.80514(9) 0.12507(3) 0.01334(9) Uani 1 d . . . .
C  C10 0.3015(1) 0.63870(9) 0.11270(4) 0.01706(10) Uani 1 d . . . .
C  C11 0.1855(1) 0.58488(9) 0.06656(4) 0.01882(10) Uani 1 d . . . .
C  C12 0.0861(1) 0.69617(10) 0.03316(4) 0.0188(1) Uani 1 d . . . .
C  C13 0.10056(10) 0.86392(9) 0.04590(3) 0.01569(10) Uani 1 d . . . .
C  C14 0.21509(9) 0.91767(8) 0.09172(3) 0.01258(9) Uani 1 d . . . .
C  C15 0.53038(9) 1.01298(8) 0.13613(3) 0.01284(9) Uani 1 d . . . .
C  C16 0.70129(9) 1.02589(9) 0.13277(3) 0.01507(10) Uani 1 d . . . .
C  C17 0.77123(10) 1.15085(9) 0.09475(3) 0.0166(1) Uani 1 d . . . .
C  C18 0.67172(9) 1.26057(9) 0.06078(3) 0.0151(1) Uani 1 d . . . .
C  C19 0.49927(9) 1.24772(8) 0.06448(3) 0.01274(10) Uani 1 d . . . .
C  C20 0.42960(9) 1.12482(9) 0.10248(3) 0.01212(9) Uani 1 d . . . .
H  H7 0.028(1) 1.275(1) 0.1961(4) 0.030(2) Uiso 1 d U . . .
H  H1 0.511(1) 0.800(1) 0.1991(4) 0.028(2) Uiso 1 d U . . .
H  H19 0.422(1) 1.332(1) 0.0383(4) 0.029(2) Uiso 1 d U . . .
H  H10 0.378(1) 0.554(1) 0.1390(4) 0.036(2) Uiso 1 d U . . .
H  H2 0.168(1) 1.183(1) 0.0871(4) 0.033(2) Uiso 1 d U . . .
H  H16 0.776(1) 0.943(1) 0.1591(4) 0.034(2) Uiso 1 d U . . .
H  H13 0.024(1) 0.951(1) 0.0206(5) 0.037(2) Uiso 1 d U . . .
H  H6 0.004(1) 1.241(1) 0.3165(5) 0.041(3) Uiso 1 d U . . .
H  H5 0.183(1) 1.048(1) 0.3736(5) 0.039(2) Uiso 1 d U . . .
H  H4 0.385(1) 0.877(1) 0.3126(5) 0.031(2) Uiso 1 d U . . .
H  H17 0.905(1) 1.162(1) 0.0918(4) 0.034(2) Uiso 1 d U . . .
H  H11 0.171(1) 0.454(1) 0.0555(4) 0.041(2) Uiso 1 d U . . .
H  H18 0.726(1) 1.358(1) 0.0316(5) 0.032(2) Uiso 1 d U . . .
H  H12 -0.005(1) 0.652(1) -0.0008(5) 0.036(2) Uiso 1 d U . . .

loop_ 
_atom_site_aniso_label 
_atom_site_aniso_U_11 
_atom_site_aniso_U_22 
_atom_site_aniso_U_33 
_atom_site_aniso_U_12 
_atom_site_aniso_U_13 
_atom_site_aniso_U_23 
C1 0.0144(4) 0.0135(4) 0.0132(4) 0.0023(3) -0.00005(31) -0.00011(32)  
C2 0.0118(4) 0.0123(4) 0.0129(4) 0.0010(3) -0.00001(30) -0.00009(30)  
C3 0.0136(4) 0.0127(3) 0.0132(4) 0.0008(3) -0.00002(31) 0.0012(3)  
C4 0.0188(4) 0.0180(4) 0.0126(4) -0.0023(3) 0.00015(34) 0.0016(3)  
C5 0.0231(4) 0.0219(4) 0.0125(4) -0.0032(4) 0.0034(4) -0.0018(3)  
C6 0.0190(4) 0.0190(4) 0.0182(4) -0.0016(3) 0.0056(4) -0.0052(3)  
C7 0.0137(4) 0.0153(4) 0.0181(4) 0.0019(3) 0.0023(4) -0.0024(3)  
C8 0.0125(4) 0.0131(3) 0.0131(4) -0.00004(33) 0.0006(3) -0.0003(3)  
C9 0.0131(4) 0.0127(4) 0.0142(3) 0.0022(3) 0.0005(3) 0.00021(30)  
C10 0.0188(4) 0.0124(4) 0.0199(4) 0.0025(4) 0.00028(36) 0.00012(31)  
C11 0.0221(4) 0.0129(4) 0.0214(4) -0.00022(36) 0.00010(37) -0.0049(4)  
C12 0.0196(4) 0.0182(4) 0.0185(3) -0.0019(4) -0.0021(3) -0.0044(3)  
C13 0.0162(4) 0.0160(4) 0.0149(4) 0.00004(34) -0.0023(3) -0.00025(31)  
C14 0.0132(4) 0.0109(4) 0.0137(3) 0.0010(3) 0.0010(3) 0.0005(3)  
C15 0.0125(4) 0.0127(4) 0.0133(3) 0.0018(3) 0.00019(29) 0.00007(33)  
C16 0.0116(4) 0.0171(4) 0.0165(3) 0.0022(3) -0.0012(3) 0.0012(3)  
C17 0.0111(4) 0.0213(4) 0.0173(4) -0.0006(3) 0.0013(3) -0.0011(3)  
C18 0.0142(4) 0.0174(4) 0.0136(4) -0.0015(4) 0.0012(3) -0.00022(33)  
C19 0.0131(4) 0.0133(4) 0.0118(3) 0.00014(31) -0.00008(30) 0.0007(3)  
C20 0.0112(4) 0.0126(4) 0.0125(3) 0.0013(3) 0.00011(29) 0.00021(31)  

_geom_special_details                
;                                    
;                                    

loop_
_geom_bond_atom_site_label_1         
_geom_bond_atom_site_label_2         
_geom_bond_distance                  
_geom_bond_site_symmetry_2           
_geom_bond_publ_flag                 
C1 C3 1.524(1) . ? 
C1 C15 1.524(1) . ? 
C1 C9 1.525(1) . ? 
C1 H1 1.077(9) . ? 
C2 C14 1.523(1) . ? 
C2 C8 1.5240(10) . ? 
C2 C20 1.524(1) . ? 
C2 H2 1.09(1) . ? 
C3 C8 1.4025(10) . ? 
C3 C4 1.384(1) . ? 
C4 C5 1.400(1) . ? 
C4 H4 1.079(10) . ? 
C5 C6 1.390(1) . ? 
C5 H5 1.06(1) . ? 
C6 C7 1.400(1) . ? 
C6 H6 1.07(1) . ? 
C7 C8 1.3878(10) . ? 
C7 H7 1.057(10) . ? 
C9 C14 1.405(1) . ? 
C9 C10 1.387(1) . ? 
C10 C11 1.398(1) . ? 
C10 H10 1.07(1) . ? 
C11 C12 1.391(1) . ? 
C11 H11 1.10(1) . ? 
C12 C13 1.399(1) . ? 
C12 H12 1.07(1) . ? 
C13 C14 1.386(1) . ? 
C13 H13 1.08(1) . ? 
C15 C20 1.402(1) . ? 
C15 C16 1.387(1) . ? 
C16 C17 1.400(1) . ? 
C16 H16 1.054(10) . ? 
C17 C18 1.389(1) . ? 
C17 H17 1.09(1) . ? 
C18 C19 1.399(1) . ? 
C18 H18 1.08(1) . ? 
C19 C20 1.387(1) . ? 
C19 H19 1.07(1) . ? 

loop_
_geom_angle_atom_site_label_1        
_geom_angle_atom_site_label_2        
_geom_angle_atom_site_label_3        
_geom_angle                          
_geom_angle_site_symmetry_1          
_geom_angle_site_symmetry_3          
_geom_angle_publ_flag                
C1 C3 C8 113.28(6) . . ? 
C1 C3 C4 126.11(6) . . ? 
C1 C15 C20 113.02(6) . . ? 
C1 C15 C16 126.67(7) . . ? 
C1 C9 C14 113.19(8) . . ? 
C1 C9 C10 126.57(10) . . ? 
C2 C14 C9 112.84(8) . . ? 
C2 C14 C13 126.67(9) . . ? 
C2 C8 C3 112.84(6) . . ? 
C2 C8 C7 126.64(7) . . ? 
C2 C20 C15 113.08(6) . . ? 
C2 C20 C19 126.36(7) . . ? 
C3 C1 C15 105.80(6) . . ? 
C3 C1 C9 105.02(6) . . ? 
C3 C1 H1 114.5(5) . . ? 
C3 C8 C7 120.50(7) . . ? 
C3 C4 C5 118.92(7) . . ? 
C3 C4 H4 120.1(6) . . ? 
C4 C3 C8 120.60(8) . . ? 
C4 C5 C6 120.62(8) . . ? 
C4 C5 H5 119.7(6) . . ? 
C5 C6 C7 120.41(9) . . ? 
C5 C6 H6 119.1(6) . . ? 
C5 C4 H4 121.0(6) . . ? 
C6 C5 H5 119.7(6) . . ? 
C6 C7 C8 118.95(8) . . ? 
C6 C7 H7 120.4(5) . . ? 
C7 C6 H6 120.5(6) . . ? 
C8 C2 C14 105.43(6) . . ? 
C8 C2 C20 106.00(6) . . ? 
C8 C2 H2 112.9(5) . . ? 
C8 C7 H7 120.6(6) . . ? 
C9 C1 C15 105.95(5) . . ? 
C9 C1 H1 113.0(5) . . ? 
C9 C14 C13 120.47(8) . . ? 
C9 C10 C11 119.15(9) . . ? 
C9 C10 H10 119.5(6) . . ? 
C10 C9 C14 120.22(7) . . ? 
C10 C11 C12 120.72(9) . . ? 
C10 C11 H11 121.0(6) . . ? 
C11 C12 C13 120.04(7) . . ? 
C11 C12 H12 119.4(6) . . ? 
C11 C10 H10 121.4(6) . . ? 
C12 C11 H11 118.3(6) . . ? 
C12 C13 C14 119.39(8) . . ? 
C12 C13 H13 120.7(6) . . ? 
C13 C12 H12 120.5(6) . . ? 
C14 C2 C20 105.84(6) . . ? 
C14 C2 H2 113.4(5) . . ? 
C14 C13 H13 119.9(6) . . ? 
C15 C1 H1 111.9(5) . . ? 
C15 C20 C19 120.56(7) . . ? 
C15 C16 C17 118.99(7) . . ? 
C15 C16 H16 119.7(5) . . ? 
C16 C15 C20 120.31(9) . . ? 
C16 C17 C18 120.81(7) . . ? 
C16 C17 H17 119.4(6) . . ? 
C17 C18 C19 120.09(9) . . ? 
C17 C18 H18 120.8(6) . . ? 
C17 C16 H16 121.3(6) . . ? 
C18 C17 H17 119.7(6) . . ? 
C18 C19 C20 119.24(8) . . ? 
C18 C19 H19 120.3(6) . . ? 
C19 C18 H18 119.1(6) . . ? 
C20 C2 H2 112.7(5) . . ? 
C20 C19 H19 120.4(6) . . ? 

loop_
_geom_torsion_atom_site_label_1      
_geom_torsion_atom_site_label_2      
_geom_torsion_atom_site_label_3      
_geom_torsion_atom_site_label_4      
_geom_torsion                        
_geom_torsion_site_symmetry_1        
_geom_torsion_site_symmetry_2        
_geom_torsion_site_symmetry_3        
_geom_torsion_site_symmetry_4        
_geom_torsion_publ_flag              
C1 C3 C8 C2 0.45(6) . . . . ? 
C1 C3 C8 C7 178.82(7) . . . . ? 
C1 C3 C4 C5 -178.30(6) . . . . ? 
C1 C3 C4 H4 1.0(5) . . . . ? 
C1 C15 C20 C2 0.65(6) . . . . ? 
C1 C15 C20 C19 -179.31(6) . . . . ? 
C1 C15 C16 C17 179.87(6) . . . . ? 
C1 C15 C16 H16 -0.8(5) . . . . ? 
C1 C9 C14 C2 0.08(6) . . . . ? 
C1 C9 C14 C13 -178.79(7) . . . . ? 
C1 C9 C10 C11 178.39(7) . . . . ? 
C1 C9 C10 H10 -0.9(5) . . . . ? 
C2 C14 C9 C10 178.50(7) . . . . ? 
C2 C14 C13 C12 -178.59(7) . . . . ? 
C2 C14 C13 H13 1.2(5) . . . . ? 
C2 C8 C3 C4 -178.45(6) . . . . ? 
C2 C8 C7 C6 177.49(6) . . . . ? 
C2 C8 C7 H7 -0.5(5) . . . . ? 
C2 C20 C15 C16 -178.81(7) . . . . ? 
C2 C20 C19 C18 179.12(7) . . . . ? 
C2 C20 C19 H19 -0.7(5) . . . . ? 
C3 C1 C15 C20 -55.99(6) . . . . ? 
C3 C1 C15 C16 123.44(7) . . . . ? 
C3 C1 C9 C14 56.04(6) . . . . ? 
C3 C1 C9 C10 -122.25(7) . . . . ? 
C3 C8 C2 C14 56.01(6) . . . . ? 
C3 C8 C2 C20 -55.93(6) . . . . ? 
C3 C8 C2 H2 -179.7(8) . . . . ? 
C3 C8 C7 C6 -0.64(7) . . . . ? 
C3 C8 C7 H7 -178.7(7) . . . . ? 
C3 C4 C5 C6 -0.09(7) . . . . ? 
C3 C4 C5 H5 179.3(8) . . . . ? 
C4 C3 C1 C15 -125.75(7) . . . . ? 
C4 C3 C1 C9 122.43(7) . . . . ? 
C4 C3 C1 H1 -2.1(5) . . . . ? 
C4 C3 C8 C7 -0.08(7) . . . . ? 
C4 C5 C6 C7 -0.63(7) . . . . ? 
C4 C5 C6 H6 177.7(8) . . . . ? 
C5 C6 C7 C8 0.98(7) . . . . ? 
C5 C6 C7 H7 179.0(7) . . . . ? 
C5 C4 C3 C8 0.44(6) . . . . ? 
C6 C5 C4 H4 -179.4(7) . . . . ? 
C7 C8 C2 C14 -122.24(7) . . . . ? 
C7 C8 C2 C20 125.82(7) . . . . ? 
C7 C8 C2 H2 2.0(5) . . . . ? 
C7 C6 C5 H5 -180.0(8) . . . . ? 
C8 C2 C14 C9 -56.30(6) . . . . ? 
C8 C2 C14 C13 122.49(7) . . . . ? 
C8 C2 C20 C15 55.37(6) . . . . ? 
C8 C2 C20 C19 -124.67(7) . . . . ? 
C8 C3 C1 C15 55.43(6) . . . . ? 
C8 C3 C1 C9 -56.39(6) . . . . ? 
C8 C3 C1 H1 179.1(7) . . . . ? 
C8 C3 C4 H4 179.8(7) . . . . ? 
C8 C7 C6 H6 -177.3(8) . . . . ? 
C9 C1 C15 C20 55.18(6) . . . . ? 
C9 C1 C15 C16 -125.40(7) . . . . ? 
C9 C14 C2 C20 55.76(6) . . . . ? 
C9 C14 C2 H2 179.7(8) . . . . ? 
C9 C14 C13 C12 0.11(7) . . . . ? 
C9 C14 C13 H13 179.9(8) . . . . ? 
C9 C10 C11 C12 0.22(7) . . . . ? 
C9 C10 C11 H11 179.7(7) . . . . ? 
C10 C9 C1 C15 126.04(7) . . . . ? 
C10 C9 C1 H1 3.2(5) . . . . ? 
C10 C9 C14 C13 -0.37(7) . . . . ? 
C10 C11 C12 C13 -0.48(8) . . . . ? 
C10 C11 C12 H12 -177.9(8) . . . . ? 
C11 C12 C13 C14 0.31(7) . . . . ? 
C11 C12 C13 H13 -179.5(8) . . . . ? 
C11 C10 C9 C14 0.20(7) . . . . ? 
C12 C11 C10 H10 179.5(8) . . . . ? 
C13 C14 C2 C20 -125.45(7) . . . . ? 
C13 C14 C2 H2 -1.5(5) . . . . ? 
C13 C12 C11 H11 -180.0(7) . . . . ? 
C14 C2 C20 C15 -56.29(6) . . . . ? 
C14 C2 C20 C19 123.66(7) . . . . ? 
C14 C9 C1 C15 -55.67(6) . . . . ? 
C14 C9 C1 H1 -178.5(7) . . . . ? 
C14 C9 C10 H10 -179.1(8) . . . . ? 
C14 C13 C12 H12 177.7(8) . . . . ? 
C15 C20 C2 H2 179.3(8) . . . . ? 
C15 C20 C19 C18 -0.93(7) . . . . ? 
C15 C20 C19 H19 179.2(8) . . . . ? 
C15 C16 C17 C18 0.000(70) . . . . ? 
C15 C16 C17 H17 -179.9(8) . . . . ? 
C16 C15 C1 H1 -1.9(5) . . . . ? 
C16 C15 C20 C19 1.22(7) . . . . ? 
C16 C17 C18 C19 0.30(7) . . . . ? 
C16 C17 C18 H18 179.5(8) . . . . ? 
C17 C18 C19 C20 0.17(7) . . . . ? 
C17 C18 C19 H19 -180.0(8) . . . . ? 
C17 C16 C15 C20 -0.74(7) . . . . ? 
C18 C17 C16 H16 -179.3(8) . . . . ? 
C19 C20 C2 H2 -0.8(5) . . . . ? 
C19 C18 C17 H17 -179.8(8) . . . . ? 
C20 C15 C1 H1 178.7(7) . . . . ? 
C20 C15 C16 H16 178.6(8) . . . . ? 
C20 C19 C18 H18 -179.1(8) . . . . ? 
H7 C7 C6 H6 0.68(80) . . . . ? 
H19 C19 C18 H18 0.75(78) . . . . ? 
H10 C10 C11 H11 -1.0(8) . . . . ? 
H16 C16 C17 H17 0.79(79) . . . . ? 
H13 C13 C12 H12 -2.1(8) . . . . ? 
H6 C6 C5 H5 -1.6(8) . . . . ? 
H5 C5 C4 H4 -0.04(80) . . . . ? 
H17 C17 C18 H18 -0.56(79) . . . . ? 
H11 C11 C12 H12 2.6(8) . . . . ? 

loop_
_geom_hbond_atom_site_label_D        
_geom_hbond_atom_site_label_H        
_geom_hbond_atom_site_label_A        
_geom_hbond_distance_DH              
_geom_hbond_distance_HA              
_geom_hbond_distance_DA              
_geom_hbond_angle_DHA                
_geom_hbond_site_symmetry_A          
C5 H5 C18 1.06(1) 2.947(9) 3.594(1) 119.9(6)  3_645   
C4 H4 C17 1.079(10) 2.930(9) 3.571(1) 118.4(6)  3_645   
C4 H4 C18 1.079(10) 2.789(9) 3.519(1) 124.8(6)  3_645   

loop_
_publ_author_name      
_publ_author_address   
,'?'  
; ? 
;  

_publ_requested_journal          '?' 
_publ_contact_author                ? 
_publ_contact_author_phone        '?' 
_publ_contact_author_fax          '?' 
_publ_contact_author_email        '?' 
_publ_section_title 
;  
 ?  
;  
_publ_section_comment  
;  
 ?  
;  
_publ_section_references 
;  
 ?  
;  
