# Supplementary material for: Yes, one can obtain better quality structures from routine X-ray data collection
Source: IUCrJ. 2016 Jan 1;3(Pt 1):61–70. doi: 10.1107/S2052252515020941 (PMC4704080; doi:10.1107/S2052252515020941)
Supplement: Supplementary file 3 [file m-03-00061-sup3.zip › X-ray/T_TAAM/T_TAAM_46.cif]

data_I  
_audit_creation_method             'MoPro12'     
_chemical_name_systematic            ? 
_chemical_name_common                ? 
_chemical_formula_moiety             'C20 H14'
_chemical_formula_sum                'C20 H14'
_chemical_formula_weight             254.312
_chemical_absolute_configuration     ?  

_symmetry_cell_setting               orthorhombic 
_symmetry_space_group_name_H-M       'P ?'
_symmetry_space_group_name_Hall      'P ?'

loop_
_atom_type_symbol                      
_atom_type_description                 
_atom_type_scat_dispersion_real        
_atom_type_scat_dispersion_imag        
_atom_type_scat_source                 
 'C' 'C'    0.0033   0.0016
'Su & Coppens. Acta. Cryst. (1997) A53, 749-762. '                    
 'H' 'H'    0.0000   0.0000
'Su & Coppens. Acta. Cryst. (1997) A53, 749-762. '                    

loop_
_symmetry_equiv_pos_as_xyz           
'x, y, z'
'-x+1/2, -y, z+1/2'
'-x, y+1/2, -z+1/2'
'x+1/2, -y+1/2, -z'
_cell_length_a                8.080 
_cell_length_b                8.165 
_cell_length_c                20.378 
_cell_angle_alpha             90.00 
_cell_angle_beta              90.00 
_cell_angle_gamma             90.00 
_cell_volume                   1344.3 
_cell_formula_units_Z                4
_cell_measurement_temperature        ?
_cell_measurement_reflns_used        ?
_cell_measurement_theta_min          ?
_cell_measurement_theta_max          ?
_exptl_crystal_description           ? 
_exptl_crystal_colour                ? 
_exptl_crystal_size_max              ? 
_exptl_crystal_size_mid              ? 
_exptl_crystal_size_min              ? 
_exptl_crystal_density_meas          ? 
_exptl_crystal_density_diffrn       1.257
_exptl_crystal_density_method       'not measured' 
_exptl_crystal_F_000                 536
_exptl_absorpt_process_details       ?  
_exptl_absorpt_coefficient_mu        ?  
_exptl_absorpt_correction_type       ?  
_exptl_absorpt_correction_T_min      ?  
_exptl_absorpt_correction_T_max      ?  
_exptl_special_details               
;
?
;
_diffrn_ambient_temperature          ?  
_diffrn_radiation_wavelength        0.71073
_diffrn_radiation_type              MoK\a 
_diffrn_radiation_source          'fine-focus sealed tube' 
_diffrn_radiation_monochromator      ? 
_diffrn_measurement_device_type      ? 
_diffrn_measurement_method           ? 
_diffrn_detector_area_resol_mean     ? 
_diffrn_standards_number             ? 
_diffrn_standards_interval_count     ? 
_diffrn_standards_interval_time      ? 
_diffrn_standards_decay_%            ? 
_diffrn_reflns_number                ? 
_diffrn_reflns_av_R_equivalents      ? 
_diffrn_reflns_av_sigmaI/netI        0.02369
_diffrn_reflns_limit_h_min           0
_diffrn_reflns_limit_h_max           8
_diffrn_reflns_limit_k_min           0
_diffrn_reflns_limit_k_max           8
_diffrn_reflns_limit_l_min         -22
_diffrn_reflns_limit_l_max          22
_diffrn_reflns_theta_min            2.69
_diffrn_reflns_theta_max           23.01
_reflns_number_total                  1845
_reflns_number_gt                     1825
_reflns_threshold_expression         >2.0sigma(I)
_computing_data_collection           ? 
_computing_cell_refinement           ? 
_computing_data_reduction            ? 
_computing_structure_solution        ? 
_computing_structure_refinement      'MoPro (J. Appl. Cryst. 2005, 38, 38-54)'
_computing_molecular_graphics        ? 
_computing_publication_material      ? 
_iucr_refine_instructions_details  
; 
# ! MoPro 12.6 08/10/2015 15:17:44 F:\Pliki_do_publikacji_AniaHoser\TAAM\TAAM_T\T_TAAM_46\mopro_T_01.par 
# ! reflections hkl file : F:\Pliki_do_publikacji_AniaHoser\TAAM\TAAM_T\T_TAAM_46\sortav_freeformat.hkl refin. vs. F^2 
# ! atomic table file : C:\Users\user\Desktop\Programy_Krys\MoPro\MoProSuite\LibMoPro\mopro.tab 
# ! wave functions file : C:\Users\user\Desktop\Programy_Krys\MoPro\MoProSuite\LibMoPro\WAVEF_Su_Coppens_relativistic 
# ! RF factor = 1.032 % RI factor = 1.903% 
# ! wR2F factor = 1.641 % wR2I factor = 3.127% 
# ! g.o.f.(F**2) = 1.313 Nvar= 237 Nref= 1845 Nfree= 0 0.07<sinT/l< 0.55 
#  
# WSIG 1.00000 ! weighting scheme 
#  ! SPACE GROUP P ? 
#  
# CELL 8.0798 8.1645 20.3778 90.0000 90.0000 90.0000 0.71073 
# ZERR 0.0000 0.0000 0.0000 0.0000 0.0000 0.0000 
#  
# SYMM 4 P 
#  X , Y, Z 
#  1/2-X , -Y, 1/2+Z 
#  -X , 1/2+Y, 1/2-Z 
#  1/2+X , 1/2-Y, -Z 
#  
# SCALE 1 2.838126 
#  
# FMULT 1.00000 
#  
# UOVER 0.00000 0.00000 0.00000 0.00000 0.00000 0.00000 ANI 
#  
# SOLVT 0.00000 50.00000 
#  
# EXTIN 0.00000 GAUSSIAN ISOT TYP1 ! G*10^4 
#  
#  
# DUMMY 3 
# DUMY 0.20599 1.07837 0.25444 D1 0 ! atom # 35 
# DUMY 0.20071 0.75116 0.07916 D2 0 ! atom # 36 
# DUMY 0.60052 1.13709 0.09856 D3 0 ! atom # 37 
#  
# KAPPA 5 
#  0.999000 0.885000 ! # 1 1 MOL C1 2x 
#  0.999000 0.887000 ! # 2 1 MOL C3 6x 
#  1.004000 0.909000 ! # 3 1 MOL C4 12x 
#  1.110000 1.158000 ! # 4 1 MOL H7 12x 
#  1.118000 1.160000 ! # 5 1 MOL H1 2x 
#  
# ATOMS 34 
#  
# ATOM 1 C1 MOL 1 0.431922 0.885865 0.174556 1.0000 1 C 
#  ZX H1 C15 HEX K1 V0 M0 Q0 
# UANI 0.014281 0.013188 0.012993 0.002292 -.000017 0.000278 
#  3.98514 0. 0. 0. -.028 0. 0. 0. 0. 0. 
#  0.281 0. 0. 0. 0. 0.231 0. 
#  0.063 0. 0. 0. 0. -.109 0. 0. 0. 
#  
# ATOM 2 C2 MOL 1 0.245386 1.094162 0.112863 1.0000 1 C 
#  ZX H2 C20 HEX K1 V0 M0 Q0 
# UANI 0.011474 0.012201 0.012952 0.000816 -.000054 0.000010 
#  3.98514 0. 0. 0. -.028 0. 0. 0. 0. 0. 
#  0.281 0. 0. 0. 0. 0.231 0. 
#  0.063 0. 0. 0. 0. -.109 0. 0. 0. 
#  
# ATOM 3 C3 MOL 1 0.318742 0.982797 0.220068 1.0000 1 C 
#  XY D1 C4 HEX K2 V0 M0 Q0 
# UANI 0.013622 0.012818 0.012906 0.000524 0.000269 0.001049 
#  4.05796 0. 0.047 0. 0. -.179 0. 0. -.033 0. 
#  0. 0.026 0. 0. 0. -.289 0. 
#  0.018 0. 0. -.013 0. 0. 0. 0. 0. 
#  
# ATOM 4 C4 MOL 1 0.307464 0.965213 0.287483 1.0000 1 C 
#  XY D1 C3 HEX K3 V0 M0 Q0 
# UANI 0.018764 0.017956 0.012768 -.002110 0.000066 0.001544 
#  3.92121 0. 0.056 0. 0. -.180 0. 0. -.029 0. 
#  0. 0.030 0. 0. 0. -.264 0. 
#  0.020 0. 0. -.019 0. 0. 0. 0. 0. 
#  
# ATOM 5 C5 MOL 1 0.193475 1.061284 0.322027 1.0000 1 C 
#  XY D1 C6 HEX K3 V0 M0 Q0 
# UANI 0.022786 0.021887 0.012290 -.003274 0.003448 -.001649 
#  3.92121 0. 0.056 0. 0. -.180 0. 0. -.029 0. 
#  0. 0.030 0. 0. 0. -.264 0. 
#  0.020 0. 0. -.019 0. 0. 0. 0. 0. 
#  
# ATOM 6 C6 MOL 1 0.093238 1.172828 0.289241 1.0000 1 C 
#  XY D1 C5 HEX K3 V0 M0 Q0 
# UANI 0.018586 0.019025 0.018210 -.001455 0.005485 -.005259 
#  3.92121 0. 0.056 0. 0. -.180 0. 0. -.029 0. 
#  0. 0.030 0. 0. 0. -.264 0. 
#  0.020 0. 0. -.019 0. 0. 0. 0. 0. 
#  
# ATOM 7 C7 MOL 1 0.105954 1.191887 0.221116 1.0000 1 C 
#  XY D1 C8 HEX K3 V0 M0 Q0 
# UANI 0.013774 0.015177 0.017745 0.001793 0.002300 -.002650 
#  3.92121 0. 0.056 0. 0. -.180 0. 0. -.029 0. 
#  0. 0.030 0. 0. 0. -.264 0. 
#  0.020 0. 0. -.019 0. 0. 0. 0. 0. 
#  
# ATOM 8 C8 MOL 1 0.218342 1.095911 0.186905 1.0000 1 C 
#  XY D1 C7 HEX K2 V0 M0 Q0 
# UANI 0.012581 0.013129 0.012788 -.000072 0.000646 -.000250 
#  4.05796 0. 0.047 0. 0. -.179 0. 0. -.033 0. 
#  0. 0.026 0. 0. 0. -.289 0. 
#  0.018 0. 0. -.013 0. 0. 0. 0. 0. 
#  
# ATOM 9 C9 MOL 1 0.316126 0.805161 0.125073 1.0000 1 C 
#  XY D2 C10 HEX K2 V0 M0 Q0 
# UANI 0.013104 0.012301 0.014223 0.001940 0.000276 0.000165 
#  4.05796 0. 0.047 0. 0. -.179 0. 0. -.033 0. 
#  0. 0.026 0. 0. 0. -.289 0. 
#  0.018 0. 0. -.013 0. 0. 0. 0. 0. 
#  
# ATOM 10 C10 MOL 1 0.301595 0.638805 0.112719 1.0000 1 C 
#  XY D2 C9 HEX K3 V0 M0 Q0 
# UANI 0.018939 0.012545 0.019692 0.002334 0.000432 -.000097 
#  3.92121 0. 0.056 0. 0. -.180 0. 0. -.029 0. 
#  0. 0.030 0. 0. 0. -.264 0. 
#  0.020 0. 0. -.019 0. 0. 0. 0. 0. 
#  
# ATOM 11 C11 MOL 1 0.185631 0.584884 0.066577 1.0000 1 C 
#  XY D2 C12 HEX K3 V0 M0 Q0 
# UANI 0.021899 0.013217 0.021523 -.000074 0.000272 -.004844 
#  3.92121 0. 0.056 0. 0. -.180 0. 0. -.029 0. 
#  0. 0.030 0. 0. 0. -.264 0. 
#  0.020 0. 0. -.019 0. 0. 0. 0. 0. 
#  
# ATOM 12 C12 MOL 1 0.086093 0.696201 0.033162 1.0000 1 C 
#  XY D2 C11 HEX K3 V0 M0 Q0 
# UANI 0.019616 0.018350 0.018339 -.001681 -.002156 -.004378 
#  3.92121 0. 0.056 0. 0. -.180 0. 0. -.029 0. 
#  0. 0.030 0. 0. 0. -.264 0. 
#  0.020 0. 0. -.019 0. 0. 0. 0. 0. 
#  
# ATOM 13 C13 MOL 1 0.100552 0.863888 0.045883 1.0000 1 C 
#  XY D2 C14 HEX K3 V0 M0 Q0 
# UANI 0.016245 0.015721 0.014922 0.000196 -.002310 -.000251 
#  3.92121 0. 0.056 0. 0. -.180 0. 0. -.029 0. 
#  0. 0.030 0. 0. 0. -.264 0. 
#  0.020 0. 0. -.019 0. 0. 0. 0. 0. 
#  
# ATOM 14 C14 MOL 1 0.215041 0.917628 0.091704 1.0000 1 C 
#  XY D2 C13 HEX K2 V0 M0 Q0 
# UANI 0.013097 0.011194 0.013830 0.000972 0.000963 0.000363 
#  4.05796 0. 0.047 0. 0. -.179 0. 0. -.033 0. 
#  0. 0.026 0. 0. 0. -.289 0. 
#  0.018 0. 0. -.013 0. 0. 0. 0. 0. 
#  
# ATOM 15 C15 MOL 1 0.530409 1.012962 0.136146 1.0000 1 C 
#  XY D3 C16 HEX K2 V0 M0 Q0 
# UANI 0.012327 0.013202 0.013052 0.001795 0.000107 0.000147 
#  4.05796 0. 0.047 0. 0. -.179 0. 0. -.033 0. 
#  0. 0.026 0. 0. 0. -.289 0. 
#  0.018 0. 0. -.013 0. 0. 0. 0. 0. 
#  
# ATOM 16 C16 MOL 1 0.701257 1.025952 0.132789 1.0000 1 C 
#  XY D3 C15 HEX K3 V0 M0 Q0 
# UANI 0.011440 0.017195 0.016821 0.002520 -.000921 0.000936 
#  3.92121 0. 0.056 0. 0. -.180 0. 0. -.029 0. 
#  0. 0.030 0. 0. 0. -.264 0. 
#  0.020 0. 0. -.019 0. 0. 0. 0. 0. 
#  
# ATOM 17 C17 MOL 1 0.771200 1.150867 0.094757 1.0000 1 C 
#  XY D3 C18 HEX K3 V0 M0 Q0 
# UANI 0.010961 0.020828 0.017167 -.000500 0.001189 -.001098 
#  3.92121 0. 0.056 0. 0. -.180 0. 0. -.029 0. 
#  0. 0.030 0. 0. 0. -.264 0. 
#  0.020 0. 0. -.019 0. 0. 0. 0. 0. 
#  
# ATOM 18 C18 MOL 1 0.671739 1.260532 0.060797 1.0000 1 C 
#  XY D3 C17 HEX K3 V0 M0 Q0 
# UANI 0.013929 0.017302 0.013309 -.001456 0.001299 -.000106 
#  3.92121 0. 0.056 0. 0. -.180 0. 0. -.029 0. 
#  0. 0.030 0. 0. 0. -.264 0. 
#  0.020 0. 0. -.019 0. 0. 0. 0. 0. 
#  
# ATOM 19 C19 MOL 1 0.499207 1.247731 0.064505 1.0000 1 C 
#  XY D3 C20 HEX K3 V0 M0 Q0 
# UANI 0.013175 0.013040 0.012065 -.000276 -.000074 0.000865 
#  3.92121 0. 0.056 0. 0. -.180 0. 0. -.029 0. 
#  0. 0.030 0. 0. 0. -.264 0. 
#  0.020 0. 0. -.019 0. 0. 0. 0. 0. 
#  
# ATOM 20 C20 MOL 1 0.429563 1.124849 0.102468 1.0000 1 C 
#  XY D3 C19 HEX K2 V0 M0 Q0 
# UANI 0.011049 0.012707 0.012439 0.001315 0.000108 0.000099 
#  4.05796 0. 0.047 0. 0. -.179 0. 0. -.033 0. 
#  0. 0.026 0. 0. 0. -.289 0. 
#  0.018 0. 0. -.013 0. 0. 0. 0. 0. 
#  
# ATOM 21 H7 MOL 1 0.027803 1.275467 0.196011 1.0000 1 H 
#  ZY C7 C8 QUA K4 V0 M0 Q0 
# UISO 0.029579 
#  1.04821 0. 0. 0. 0.182 0.086 0. 0. 0. 0. 
#  
# ATOM 22 H1 MOL 1 0.511110 0.799254 0.199129 1.0000 1 H 
#  ZY C1 C15 QUA K5 V0 M0 Q0 
# UISO 0.027492 
#  1.02450 0. 0. 0. 0.166 0.079 0. 0. 0. 0. 
#  
# ATOM 23 H19 MOL 1 0.422695 1.333057 0.038210 1.0000 1 H 
#  ZY C19 C20 QUA K4 V0 M0 Q0 
# UISO 0.029378 
#  1.04821 0. 0. 0. 0.182 0.086 0. 0. 0. 0. 
#  
# ATOM 24 H10 MOL 1 0.378406 0.554355 0.139208 1.0000 1 H 
#  ZY C10 C9 QUA K4 V0 M0 Q0 
# UISO 0.035929 
#  1.04821 0. 0. 0. 0.182 0.086 0. 0. 0. 0. 
#  
# ATOM 25 H2 MOL 1 0.167461 1.182414 0.086876 1.0000 1 H 
#  ZY C2 C20 QUA K5 V0 M0 Q0 
# UISO 0.031375 
#  1.02450 0. 0. 0. 0.166 0.079 0. 0. 0. 0. 
#  
# ATOM 26 H16 MOL 1 0.776392 0.942699 0.158823 1.0000 1 H 
#  ZY C16 C15 QUA K4 V0 M0 Q0 
# UISO 0.034077 
#  1.04821 0. 0. 0. 0.182 0.086 0. 0. 0. 0. 
#  
# ATOM 27 H13 MOL 1 0.023225 0.950988 0.020316 1.0000 1 H 
#  ZY C13 C14 QUA K4 V0 M0 Q0 
# UISO 0.036910 
#  1.04821 0. 0. 0. 0.182 0.086 0. 0. 0. 0. 
#  
# ATOM 28 H6 MOL 1 0.004428 1.242253 0.316283 1.0000 1 H 
#  ZY C6 C5 QUA K4 V0 M0 Q0 
# UISO 0.041230 
#  1.04821 0. 0. 0. 0.182 0.086 0. 0. 0. 0. 
#  
# ATOM 29 H5 MOL 1 0.182462 1.048503 0.373757 1.0000 1 H 
#  ZY C5 C6 QUA K4 V0 M0 Q0 
# UISO 0.036824 
#  1.04821 0. 0. 0. 0.182 0.086 0. 0. 0. 0. 
#  
# ATOM 30 H4 MOL 1 0.385133 0.877722 0.312328 1.0000 1 H 
#  ZY C4 C3 QUA K4 V0 M0 Q0 
# UISO 0.030584 
#  1.04821 0. 0. 0. 0.182 0.086 0. 0. 0. 0. 
#  
# ATOM 31 H17 MOL 1 0.905190 1.161123 0.091714 1.0000 1 H 
#  ZY C17 C18 QUA K4 V0 M0 Q0 
# UISO 0.033654 
#  1.04821 0. 0. 0. 0.182 0.086 0. 0. 0. 0. 
#  
# ATOM 32 H11 MOL 1 0.171308 0.454906 0.055268 1.0000 1 H 
#  ZY C11 C12 QUA K4 V0 M0 Q0 
# UISO 0.043474 
#  1.04821 0. 0. 0. 0.182 0.086 0. 0. 0. 0. 
#  
# ATOM 33 H18 MOL 1 0.726292 1.357486 0.031837 1.0000 1 H 
#  ZY C18 C17 QUA K4 V0 M0 Q0 
# UISO 0.031855 
#  1.04821 0. 0. 0. 0.182 0.086 0. 0. 0. 0. 
#  
# ATOM 34 H12 MOL 1 -0.005035 0.652761 -0.001009 1.0000 1 H 
#  ZY C12 C11 QUA K4 V0 M0 Q0 
# UISO 0.035567 
#  1.04821 0. 0. 0. 0.182 0.086 0. 0. 0. 0. 
#  
# ANHAR 0 3 ! number_of_anharmonic_atoms max_order 
# ! 1 ! atom number 
# ! 0.00E+00 0.00E+00 0.00E+00 0.00E+00 0.00E+00 0.00E+00 0.00E+00 0.00E+00 
# ! 0.00E+00 0.00E+00 
#  
#  
# STOP 
; 
_refine_special_details              
;
 Refinement of F^2^ against reflections.
 The threshold expression of F^2^ > 2sigma(F^2^) is
 used for calculating R-factors(gt) and is not
 relevant to the choice of reflections for refinement.
 R-factors based on F^2^ are statistically about twice
 as large as those based on F, and R-factors based on
 ALL data will be even larger.
;
_refine_ls_structure_factor_coef     Fsqd 
_refine_ls_matrix_type                full
_refine_ls_weighting_scheme          sigma
_refine_ls_weighting_details         ?
_atom_sites_solution_primary      direct 
_atom_sites_solution_secondary    difmap 
_atom_sites_solution_hydrogens    geom   
_refine_ls_hydrogen_treatment    refall
_refine_ls_extinction_method        'none'              
_refine_ls_abs_structure_details     ?
_refine_ls_abs_structure_Flack       ?
_refine_ls_number_reflns              1845
_refine_ls_number_parameters           237
_refine_ls_number_restraints             0
# R-factors: R(F)  &  wR2(I) 
_refine_ls_R_factor_all              0.0103
_refine_ls_R_factor_gt               0.0102
_refine_ls_wR_factor_ref             0.0313
_refine_ls_wR_factor_gt              0.0312
_refine_ls_goodness_of_fit_ref       1.251
_refine_ls_restrained_S_all          0.000
_refine_ls_shift/su_max              0.001
_refine_ls_shift/su_mean             0.000

_diffrn_measured_fraction_theta_max     0.992
_diffrn_reflns_theta_full               23.01
_diffrn_measured_fraction_theta_full    0.992
_refine_diff_density_max                ?
_refine_diff_density_min                ?
_refine_diff_density_rms                ?
###  to get diff_density_max min & rms : 
###  run MoPro  : WRIT FOUR   to create FOURier file 
###  run VMoPro : FOUR  FastFourierTransform   to get a 3D grid (Xplor format) on whole unit-cell
###             & GRID  STAT   to get max min rms statistics


loop_
_atom_site_type_symbol      
_atom_site_label            
_atom_site_fract_x          
_atom_site_fract_y          
_atom_site_fract_z          
_atom_site_U_iso_or_equiv   
_atom_site_adp_type         
_atom_site_occupancy        
_atom_site_calc_flag        
_atom_site_refinement_flag_posn  
_atom_site_refinement_flag_adp  
_atom_site_disorder_assembly
_atom_site_disorder_group   
C  C1 0.43192(8) 0.88586(8) 0.17456(3) 0.01349(9) Uani 1 d . . . .
C  C2 0.24539(8) 1.09416(8) 0.11286(3) 0.01221(8) Uani 1 d . . . .
C  C3 0.31874(8) 0.98280(7) 0.22007(3) 0.01312(8) Uani 1 d . . . .
C  C4 0.30746(8) 0.96521(8) 0.28748(3) 0.01650(8) Uani 1 d . . . .
C  C5 0.19347(9) 1.06128(8) 0.32203(3) 0.01899(9) Uani 1 d . . . .
C  C6 0.09324(9) 1.17283(8) 0.28924(4) 0.01861(9) Uani 1 d . . . .
C  C7 0.10595(8) 1.19189(8) 0.22112(3) 0.01557(8) Uani 1 d . . . .
C  C8 0.21834(8) 1.09591(8) 0.18690(3) 0.01283(8) Uani 1 d . . . .
C  C9 0.31613(8) 0.80516(8) 0.12507(3) 0.01321(8) Uani 1 d . . . .
C  C10 0.30160(9) 0.63880(8) 0.11272(3) 0.01706(9) Uani 1 d . . . .
C  C11 0.18563(9) 0.58488(8) 0.06658(3) 0.01888(9) Uani 1 d . . . .
C  C12 0.08609(10) 0.69620(9) 0.03316(3) 0.01877(9) Uani 1 d . . . .
C  C13 0.10055(9) 0.86389(8) 0.04588(3) 0.01563(8) Uani 1 d . . . .
C  C14 0.21504(8) 0.91763(8) 0.09170(3) 0.01271(8) Uani 1 d . . . .
C  C15 0.53041(8) 1.01296(8) 0.13615(3) 0.01286(8) Uani 1 d . . . .
C  C16 0.70126(8) 1.02595(8) 0.13279(3) 0.01515(8) Uani 1 d . . . .
C  C17 0.77120(9) 1.15087(8) 0.09476(3) 0.01632(9) Uani 1 d . . . .
C  C18 0.67174(9) 1.26053(8) 0.06080(3) 0.01485(9) Uani 1 d . . . .
C  C19 0.49921(8) 1.24773(8) 0.06451(3) 0.01276(8) Uani 1 d . . . .
C  C20 0.42956(8) 1.12485(8) 0.10247(3) 0.01206(8) Uani 1 d . . . .
H  H7 0.028(1) 1.275(1) 0.1960(4) 0.030(2) Uiso 1 d U . . .
H  H1 0.5111(10) 0.799(1) 0.1991(4) 0.027(2) Uiso 1 d U . . .
H  H19 0.423(1) 1.333(1) 0.0382(4) 0.029(2) Uiso 1 d U . . .
H  H10 0.378(1) 0.554(1) 0.1392(4) 0.036(2) Uiso 1 d U . . .
H  H2 0.167(1) 1.182(1) 0.0869(4) 0.031(2) Uiso 1 d U . . .
H  H16 0.776(1) 0.943(1) 0.1588(4) 0.034(2) Uiso 1 d U . . .
H  H13 0.023(1) 0.951(1) 0.0203(4) 0.037(2) Uiso 1 d U . . .
H  H6 0.004(1) 1.242(1) 0.3163(5) 0.041(2) Uiso 1 d U . . .
H  H5 0.182(1) 1.049(1) 0.3738(5) 0.037(2) Uiso 1 d U . . .
H  H4 0.385(1) 0.878(1) 0.3123(4) 0.031(2) Uiso 1 d U . . .
H  H17 0.905(1) 1.1611(10) 0.0917(4) 0.034(2) Uiso 1 d U . . .
H  H11 0.171(1) 0.455(1) 0.0553(4) 0.043(2) Uiso 1 d U . . .
H  H18 0.726(1) 1.357(1) 0.0318(4) 0.032(2) Uiso 1 d U . . .
H  H12 -0.005(1) 0.653(1) -0.0010(4) 0.036(2) Uiso 1 d U . . .

loop_ 
_atom_site_aniso_label 
_atom_site_aniso_U_11 
_atom_site_aniso_U_22 
_atom_site_aniso_U_33 
_atom_site_aniso_U_12 
_atom_site_aniso_U_13 
_atom_site_aniso_U_23 
C1 0.0143(4) 0.0132(3) 0.0130(3) 0.0023(3) -0.00002(27) 0.0003(3)  
C2 0.0115(3) 0.0122(3) 0.0130(3) 0.0008(3) -0.00005(27) 0.00001(24)  
C3 0.0136(3) 0.0128(3) 0.0129(3) 0.0005(3) 0.0003(3) 0.0010(3)  
C4 0.0188(3) 0.0180(3) 0.0128(3) -0.0021(3) 0.00007(29) 0.0015(3)  
C5 0.0228(4) 0.0219(4) 0.0123(3) -0.0033(3) 0.0034(3) -0.0016(3)  
C6 0.0186(3) 0.0190(4) 0.0182(3) -0.0015(3) 0.0055(3) -0.0053(3)  
C7 0.0138(3) 0.0152(3) 0.0177(3) 0.0018(3) 0.0023(3) -0.0026(3)  
C8 0.0126(3) 0.0131(3) 0.0128(3) -0.00007(27) 0.0006(3) -0.0003(2)  
C9 0.0131(3) 0.0123(3) 0.0142(3) 0.0019(3) 0.00028(28) 0.00016(25)  
C10 0.0189(3) 0.0125(3) 0.0197(3) 0.0023(3) 0.0004(3) -0.00010(28)  
C11 0.0219(4) 0.0132(4) 0.0215(3) -0.00007(28) 0.00027(31) -0.0048(3)  
C12 0.0196(4) 0.0184(4) 0.0183(3) -0.0017(3) -0.0022(3) -0.0044(3)  
C13 0.0162(3) 0.0157(3) 0.0149(3) 0.00020(31) -0.0023(3) -0.00025(27)  
C14 0.0131(3) 0.0112(3) 0.0138(3) 0.0010(3) 0.0010(3) 0.0004(2)  
C15 0.0123(3) 0.0132(3) 0.0131(3) 0.0018(3) 0.00011(25) 0.00015(28)  
C16 0.0114(4) 0.0172(3) 0.0168(3) 0.0025(3) -0.0009(3) 0.0009(3)  
C17 0.0110(4) 0.0208(4) 0.0172(3) -0.0005(3) 0.0012(3) -0.0011(3)  
C18 0.0139(4) 0.0173(3) 0.0133(3) -0.0015(3) 0.0013(3) -0.00011(29)  
C19 0.0132(4) 0.0130(3) 0.0121(3) -0.0003(3) -0.00007(26) 0.0009(3)  
C20 0.0110(4) 0.0127(3) 0.0124(3) 0.0013(3) 0.00011(25) 0.00010(27)  

_geom_special_details                
;                                    
;                                    

loop_
_geom_bond_atom_site_label_1         
_geom_bond_atom_site_label_2         
_geom_bond_distance                  
_geom_bond_site_symmetry_2           
_geom_bond_publ_flag                 
C1 C15 1.5240(9) . ? 
C1 C3 1.5240(9) . ? 
C1 C9 1.5252(9) . ? 
C1 H1 1.077(9) . ? 
C2 C20 1.5238(9) . ? 
C2 C14 1.5243(9) . ? 
C2 C8 1.5246(8) . ? 
C2 H2 1.094(9) . ? 
C3 C8 1.4027(9) . ? 
C3 C4 1.3842(10) . ? 
C4 C5 1.3997(10) . ? 
C4 H4 1.077(9) . ? 
C5 C6 1.390(1) . ? 
C5 H5 1.063(10) . ? 
C6 C7 1.401(1) . ? 
C6 H6 1.07(1) . ? 
C7 C8 1.3873(9) . ? 
C7 H7 1.061(9) . ? 
C9 C14 1.4045(10) . ? 
C9 C10 1.386(1) . ? 
C10 C11 1.399(1) . ? 
C10 H10 1.073(10) . ? 
C11 C12 1.392(1) . ? 
C11 H11 1.092(10) . ? 
C12 C13 1.398(1) . ? 
C12 H12 1.07(1) . ? 
C13 C14 1.3857(10) . ? 
C13 H13 1.081(10) . ? 
C15 C20 1.4034(9) . ? 
C15 C16 1.3862(10) . ? 
C16 C17 1.4000(10) . ? 
C16 H16 1.055(9) . ? 
C17 C18 1.3879(10) . ? 
C17 H17 1.088(10) . ? 
C18 C19 1.4000(10) . ? 
C18 H18 1.081(10) . ? 
C19 C20 1.3862(9) . ? 
C19 H19 1.075(9) . ? 

loop_
_geom_angle_atom_site_label_1        
_geom_angle_atom_site_label_2        
_geom_angle_atom_site_label_3        
_geom_angle                          
_geom_angle_site_symmetry_1          
_geom_angle_site_symmetry_3          
_geom_angle_publ_flag                
C1 C15 C20 113.03(5) . . ? 
C1 C15 C16 126.69(6) . . ? 
C1 C3 C8 113.31(5) . . ? 
C1 C3 C4 126.13(6) . . ? 
C1 C9 C14 113.23(7) . . ? 
C1 C9 C10 126.53(9) . . ? 
C2 C20 C15 113.08(5) . . ? 
C2 C20 C19 126.37(7) . . ? 
C2 C14 C9 112.81(7) . . ? 
C2 C14 C13 126.68(8) . . ? 
C2 C8 C3 112.81(5) . . ? 
C2 C8 C7 126.61(7) . . ? 
C3 C1 C15 105.80(6) . . ? 
C3 C1 C9 104.99(6) . . ? 
C3 C1 H1 114.5(5) . . ? 
C3 C8 C7 120.55(7) . . ? 
C3 C4 C5 118.97(6) . . ? 
C3 C4 H4 119.8(5) . . ? 
C4 C3 C8 120.55(7) . . ? 
C4 C5 C6 120.59(7) . . ? 
C4 C5 H5 119.9(6) . . ? 
C5 C6 C7 120.43(8) . . ? 
C5 C6 H6 119.4(6) . . ? 
C5 C4 H4 121.2(5) . . ? 
C6 C5 H5 119.5(5) . . ? 
C6 C7 C8 118.90(7) . . ? 
C6 C7 H7 120.4(5) . . ? 
C7 C6 H6 120.1(6) . . ? 
C8 C2 C20 106.02(5) . . ? 
C8 C2 C14 105.41(5) . . ? 
C8 C2 H2 113.0(5) . . ? 
C8 C7 H7 120.7(5) . . ? 
C9 C1 C15 105.96(4) . . ? 
C9 C1 H1 112.8(5) . . ? 
C9 C14 C13 120.49(8) . . ? 
C9 C10 C11 119.16(8) . . ? 
C9 C10 H10 119.3(5) . . ? 
C10 C9 C14 120.22(6) . . ? 
C10 C11 C12 120.70(9) . . ? 
C10 C11 H11 121.2(6) . . ? 
C11 C12 C13 120.03(6) . . ? 
C11 C12 H12 119.9(6) . . ? 
C11 C10 H10 121.6(6) . . ? 
C12 C11 H11 118.0(5) . . ? 
C12 C13 C14 119.39(7) . . ? 
C12 C13 H13 120.4(5) . . ? 
C13 C12 H12 120.1(6) . . ? 
C14 C2 C20 105.86(5) . . ? 
C14 C2 H2 113.2(5) . . ? 
C14 C13 H13 120.2(6) . . ? 
C15 C1 H1 112.1(5) . . ? 
C15 C20 C19 120.55(6) . . ? 
C15 C16 C17 119.01(7) . . ? 
C15 C16 H16 119.9(5) . . ? 
C16 C15 C20 120.28(8) . . ? 
C16 C17 C18 120.81(6) . . ? 
C16 C17 H17 119.3(5) . . ? 
C17 C18 C19 120.10(8) . . ? 
C17 C18 H18 120.6(5) . . ? 
C17 C16 H16 121.0(5) . . ? 
C18 C17 H17 119.9(5) . . ? 
C18 C19 C20 119.23(7) . . ? 
C18 C19 H19 119.8(5) . . ? 
C19 C18 H18 119.3(5) . . ? 
C20 C2 H2 112.7(5) . . ? 
C20 C19 H19 120.9(5) . . ? 

loop_
_geom_torsion_atom_site_label_1      
_geom_torsion_atom_site_label_2      
_geom_torsion_atom_site_label_3      
_geom_torsion_atom_site_label_4      
_geom_torsion                        
_geom_torsion_site_symmetry_1        
_geom_torsion_site_symmetry_2        
_geom_torsion_site_symmetry_3        
_geom_torsion_site_symmetry_4        
_geom_torsion_publ_flag              
C1 C15 C20 C2 0.67(5) . . . . ? 
C1 C15 C20 C19 -179.34(6) . . . . ? 
C1 C15 C16 C17 179.86(6) . . . . ? 
C1 C15 C16 H16 -0.39(47) . . . . ? 
C1 C3 C8 C2 0.44(5) . . . . ? 
C1 C3 C8 C7 178.82(6) . . . . ? 
C1 C3 C4 C5 -178.31(6) . . . . ? 
C1 C3 C4 H4 1.1(5) . . . . ? 
C1 C9 C14 C2 0.09(5) . . . . ? 
C1 C9 C14 C13 -178.82(6) . . . . ? 
C1 C9 C10 C11 178.42(6) . . . . ? 
C1 C9 C10 H10 -0.8(5) . . . . ? 
C2 C20 C15 C16 -178.80(6) . . . . ? 
C2 C20 C19 C18 179.12(6) . . . . ? 
C2 C20 C19 H19 -0.6(5) . . . . ? 
C2 C14 C9 C10 178.54(6) . . . . ? 
C2 C14 C13 C12 -178.61(6) . . . . ? 
C2 C14 C13 H13 1.3(5) . . . . ? 
C2 C8 C3 C4 -178.45(6) . . . . ? 
C2 C8 C7 C6 177.52(6) . . . . ? 
C2 C8 C7 H7 -0.36(46) . . . . ? 
C3 C1 C15 C20 -55.99(5) . . . . ? 
C3 C1 C15 C16 123.44(6) . . . . ? 
C3 C1 C9 C14 56.05(5) . . . . ? 
C3 C1 C9 C10 -122.28(6) . . . . ? 
C3 C8 C2 C20 -55.91(5) . . . . ? 
C3 C8 C2 C14 56.05(5) . . . . ? 
C3 C8 C2 H2 -179.9(7) . . . . ? 
C3 C8 C7 C6 -0.62(6) . . . . ? 
C3 C8 C7 H7 -178.5(7) . . . . ? 
C3 C4 C5 C6 -0.09(6) . . . . ? 
C3 C4 C5 H5 179.4(7) . . . . ? 
C4 C3 C1 C15 -125.76(6) . . . . ? 
C4 C3 C1 C9 122.43(6) . . . . ? 
C4 C3 C1 H1 -1.9(4) . . . . ? 
C4 C3 C8 C7 -0.08(6) . . . . ? 
C4 C5 C6 C7 -0.61(7) . . . . ? 
C4 C5 C6 H6 178.1(8) . . . . ? 
C5 C6 C7 C8 0.96(6) . . . . ? 
C5 C6 C7 H7 178.8(7) . . . . ? 
C5 C4 C3 C8 0.43(6) . . . . ? 
C6 C5 C4 H4 -179.5(7) . . . . ? 
C7 C8 C2 C20 125.83(6) . . . . ? 
C7 C8 C2 C14 -122.21(6) . . . . ? 
C7 C8 C2 H2 1.9(5) . . . . ? 
C7 C6 C5 H5 179.9(7) . . . . ? 
C8 C2 C20 C15 55.34(5) . . . . ? 
C8 C2 C20 C19 -124.65(6) . . . . ? 
C8 C2 C14 C9 -56.33(5) . . . . ? 
C8 C2 C14 C13 122.50(6) . . . . ? 
C8 C3 C1 C15 55.42(5) . . . . ? 
C8 C3 C1 C9 -56.38(5) . . . . ? 
C8 C3 C1 H1 179.3(7) . . . . ? 
C8 C3 C4 H4 179.9(7) . . . . ? 
C8 C7 C6 H6 -177.7(8) . . . . ? 
C9 C1 C15 C20 55.14(5) . . . . ? 
C9 C1 C15 C16 -125.44(6) . . . . ? 
C9 C14 C2 C20 55.75(6) . . . . ? 
C9 C14 C2 H2 179.7(7) . . . . ? 
C9 C14 C13 C12 0.13(6) . . . . ? 
C9 C14 C13 H13 -179.9(7) . . . . ? 
C9 C10 C11 C12 0.21(7) . . . . ? 
C9 C10 C11 H11 179.5(7) . . . . ? 
C10 C9 C1 C15 126.03(7) . . . . ? 
C10 C9 C1 H1 3.0(5) . . . . ? 
C10 C9 C14 C13 -0.37(7) . . . . ? 
C10 C11 C12 C13 -0.45(7) . . . . ? 
C10 C11 C12 H12 -178.1(8) . . . . ? 
C11 C12 C13 C14 0.27(6) . . . . ? 
C11 C12 C13 H13 -179.7(7) . . . . ? 
C11 C10 C9 C14 0.20(6) . . . . ? 
C12 C11 C10 H10 179.4(7) . . . . ? 
C13 C14 C2 C20 -125.42(7) . . . . ? 
C13 C14 C2 H2 -1.5(4) . . . . ? 
C13 C12 C11 H11 -179.8(7) . . . . ? 
C14 C2 C20 C15 -56.31(6) . . . . ? 
C14 C2 C20 C19 123.70(6) . . . . ? 
C14 C9 C1 C15 -55.65(5) . . . . ? 
C14 C9 C1 H1 -178.6(7) . . . . ? 
C14 C9 C10 H10 -179.0(7) . . . . ? 
C14 C13 C12 H12 177.9(7) . . . . ? 
C15 C20 C2 H2 179.5(7) . . . . ? 
C15 C20 C19 C18 -0.87(6) . . . . ? 
C15 C20 C19 H19 179.4(7) . . . . ? 
C15 C16 C17 C18 0.020(64) . . . . ? 
C15 C16 C17 H17 -179.6(7) . . . . ? 
C16 C15 C1 H1 -2.0(4) . . . . ? 
C16 C15 C20 C19 1.19(6) . . . . ? 
C16 C17 C18 C19 0.30(6) . . . . ? 
C16 C17 C18 H18 179.4(7) . . . . ? 
C17 C18 C19 C20 0.12(6) . . . . ? 
C17 C18 C19 H19 179.9(7) . . . . ? 
C17 C16 C15 C20 -0.75(6) . . . . ? 
C18 C17 C16 H16 -179.7(7) . . . . ? 
C19 C20 C2 H2 -0.5(5) . . . . ? 
C19 C18 C17 H17 179.9(7) . . . . ? 
C20 C15 C1 H1 178.6(7) . . . . ? 
C20 C15 C16 H16 179.0(7) . . . . ? 
C20 C19 C18 H18 -179.0(7) . . . . ? 
H7 C7 C6 H6 0.16(76) . . . . ? 
H19 C19 C18 H18 0.72(74) . . . . ? 
H10 C10 C11 H11 -1.3(8) . . . . ? 
H16 C16 C17 H17 0.63(75) . . . . ? 
H13 C13 C12 H12 -2.1(8) . . . . ? 
H6 C6 C5 H5 -1.4(8) . . . . ? 
H5 C5 C4 H4 0.00(74) . . . . ? 
H17 C17 C18 H18 -0.9(7) . . . . ? 
H11 C11 C12 H12 2.6(8) . . . . ? 

loop_
_geom_hbond_atom_site_label_D        
_geom_hbond_atom_site_label_H        
_geom_hbond_atom_site_label_A        
_geom_hbond_distance_DH              
_geom_hbond_distance_HA              
_geom_hbond_distance_DA              
_geom_hbond_angle_DHA                
_geom_hbond_site_symmetry_A          
C5 H5 C18 1.063(10) 2.949(9) 3.5940(9) 119.6(6)  3_645   
C4 H4 C17 1.077(9) 2.934(9) 3.5706(9) 118.1(6)  3_645   
C4 H4 C18 1.077(9) 2.795(9) 3.5185(9) 124.5(6)  3_645   

loop_
_publ_author_name      
_publ_author_address   
,'?'  
; ? 
;  

_publ_requested_journal          '?' 
_publ_contact_author                ? 
_publ_contact_author_phone        '?' 
_publ_contact_author_fax          '?' 
_publ_contact_author_email        '?' 
_publ_section_title 
;  
 ?  
;  
_publ_section_comment  
;  
 ?  
;  
_publ_section_references 
;  
 ?  
;  
