# Supplementary material for: Yes, one can obtain better quality structures from routine X-ray data collection
Source: IUCrJ. 2016 Jan 1;3(Pt 1):61–70. doi: 10.1107/S2052252515020941 (PMC4704080; doi:10.1107/S2052252515020941)
Supplement: Supplementary file 3 [file m-03-00061-sup3.zip › X-ray/T_TAAM/T_TAAM_48.cif]

data_I  
_audit_creation_method             'MoPro12'     
_chemical_name_systematic            ? 
_chemical_name_common                ? 
_chemical_formula_moiety             'C20 H14'
_chemical_formula_sum                'C20 H14'
_chemical_formula_weight             254.312
_chemical_absolute_configuration     ?  

_symmetry_cell_setting               orthorhombic 
_symmetry_space_group_name_H-M       'P ?'
_symmetry_space_group_name_Hall      'P ?'

loop_
_atom_type_symbol                      
_atom_type_description                 
_atom_type_scat_dispersion_real        
_atom_type_scat_dispersion_imag        
_atom_type_scat_source                 
 'C' 'C'    0.0033   0.0016
'Su & Coppens. Acta. Cryst. (1997) A53, 749-762. '                    
 'H' 'H'    0.0000   0.0000
'Su & Coppens. Acta. Cryst. (1997) A53, 749-762. '                    

loop_
_symmetry_equiv_pos_as_xyz           
'x, y, z'
'-x+1/2, -y, z+1/2'
'-x, y+1/2, -z+1/2'
'x+1/2, -y+1/2, -z'
_cell_length_a                8.080 
_cell_length_b                8.165 
_cell_length_c                20.378 
_cell_angle_alpha             90.00 
_cell_angle_beta              90.00 
_cell_angle_gamma             90.00 
_cell_volume                   1344.3 
_cell_formula_units_Z                4
_cell_measurement_temperature        ?
_cell_measurement_reflns_used        ?
_cell_measurement_theta_min          ?
_cell_measurement_theta_max          ?
_exptl_crystal_description           ? 
_exptl_crystal_colour                ? 
_exptl_crystal_size_max              ? 
_exptl_crystal_size_mid              ? 
_exptl_crystal_size_min              ? 
_exptl_crystal_density_meas          ? 
_exptl_crystal_density_diffrn       1.257
_exptl_crystal_density_method       'not measured' 
_exptl_crystal_F_000                 536
_exptl_absorpt_process_details       ?  
_exptl_absorpt_coefficient_mu        ?  
_exptl_absorpt_correction_type       ?  
_exptl_absorpt_correction_T_min      ?  
_exptl_absorpt_correction_T_max      ?  
_exptl_special_details               
;
?
;
_diffrn_ambient_temperature          ?  
_diffrn_radiation_wavelength        0.71073
_diffrn_radiation_type              MoK\a 
_diffrn_radiation_source          'fine-focus sealed tube' 
_diffrn_radiation_monochromator      ? 
_diffrn_measurement_device_type      ? 
_diffrn_measurement_method           ? 
_diffrn_detector_area_resol_mean     ? 
_diffrn_standards_number             ? 
_diffrn_standards_interval_count     ? 
_diffrn_standards_interval_time      ? 
_diffrn_standards_decay_%            ? 
_diffrn_reflns_number                ? 
_diffrn_reflns_av_R_equivalents      ? 
_diffrn_reflns_av_sigmaI/netI        0.02383
_diffrn_reflns_limit_h_min           0
_diffrn_reflns_limit_h_max           9
_diffrn_reflns_limit_k_min           0
_diffrn_reflns_limit_k_max           9
_diffrn_reflns_limit_l_min         -23
_diffrn_reflns_limit_l_max          23
_diffrn_reflns_theta_min            2.69
_diffrn_reflns_theta_max           23.98
_reflns_number_total                  2098
_reflns_number_gt                     2069
_reflns_threshold_expression         >2.0sigma(I)
_computing_data_collection           ? 
_computing_cell_refinement           ? 
_computing_data_reduction            ? 
_computing_structure_solution        ? 
_computing_structure_refinement      'MoPro (J. Appl. Cryst. 2005, 38, 38-54)'
_computing_molecular_graphics        ? 
_computing_publication_material      ? 
_iucr_refine_instructions_details  
; 
# ! MoPro 12.6 08/10/2015 15:17:56 F:\Pliki_do_publikacji_AniaHoser\TAAM\TAAM_T\T_TAAM_48\mopro_T_01.par 
# ! reflections hkl file : F:\Pliki_do_publikacji_AniaHoser\TAAM\TAAM_T\T_TAAM_48\sortav_freeformat.hkl refin. vs. F^2 
# ! atomic table file : C:\Users\user\Desktop\Programy_Krys\MoPro\MoProSuite\LibMoPro\mopro.tab 
# ! wave functions file : C:\Users\user\Desktop\Programy_Krys\MoPro\MoProSuite\LibMoPro\WAVEF_Su_Coppens_relativistic 
# ! RF factor = 1.079 % RI factor = 1.958% 
# ! wR2F factor = 1.683 % wR2I factor = 3.205% 
# ! g.o.f.(F**2) = 1.306 Nvar= 237 Nref= 2098 Nfree= 0 0.07<sinT/l< 0.57 
#  
# WSIG 1.00000 ! weighting scheme 
#  ! SPACE GROUP P ? 
#  
# CELL 8.0798 8.1645 20.3778 90.0000 90.0000 90.0000 0.71073 
# ZERR 0.0000 0.0000 0.0000 0.0000 0.0000 0.0000 
#  
# SYMM 4 P 
#  X , Y, Z 
#  1/2-X , -Y, 1/2+Z 
#  -X , 1/2+Y, 1/2-Z 
#  1/2+X , 1/2-Y, -Z 
#  
# SCALE 1 2.835209 
#  
# FMULT 1.00000 
#  
# UOVER 0.00000 0.00000 0.00000 0.00000 0.00000 0.00000 ANI 
#  
# SOLVT 0.00000 50.00000 
#  
# EXTIN 0.00000 GAUSSIAN ISOT TYP1 ! G*10^4 
#  
#  
# DUMMY 3 
# DUMY 0.20599 1.07837 0.25444 D1 0 ! atom # 35 
# DUMY 0.20071 0.75116 0.07916 D2 0 ! atom # 36 
# DUMY 0.60052 1.13709 0.09856 D3 0 ! atom # 37 
#  
# KAPPA 5 
#  0.999000 0.885000 ! # 1 1 MOL C1 2x 
#  0.999000 0.887000 ! # 2 1 MOL C3 6x 
#  1.004000 0.909000 ! # 3 1 MOL C4 12x 
#  1.110000 1.158000 ! # 4 1 MOL H7 12x 
#  1.118000 1.160000 ! # 5 1 MOL H1 2x 
#  
# ATOMS 34 
#  
# ATOM 1 C1 MOL 1 0.431969 0.885807 0.174550 1.0000 1 C 
#  ZX H1 C15 HEX K1 V0 M0 Q0 
# UANI 0.014137 0.013000 0.012916 0.002134 -.000246 0.000363 
#  3.98514 0. 0. 0. -.028 0. 0. 0. 0. 0. 
#  0.281 0. 0. 0. 0. 0.231 0. 
#  0.063 0. 0. 0. 0. -.109 0. 0. 0. 
#  
# ATOM 2 C2 MOL 1 0.245410 1.094136 0.112865 1.0000 1 C 
#  ZX H2 C20 HEX K1 V0 M0 Q0 
# UANI 0.011298 0.012079 0.012600 0.001080 -.000171 -.000056 
#  3.98514 0. 0. 0. -.028 0. 0. 0. 0. 0. 
#  0.281 0. 0. 0. 0. 0.231 0. 
#  0.063 0. 0. 0. 0. -.109 0. 0. 0. 
#  
# ATOM 3 C3 MOL 1 0.318803 0.982791 0.220088 1.0000 1 C 
#  XY D1 C4 HEX K2 V0 M0 Q0 
# UANI 0.013555 0.012753 0.012796 0.000220 0.000559 0.000933 
#  4.05796 0. 0.047 0. 0. -.179 0. 0. -.033 0. 
#  0. 0.026 0. 0. 0. -.289 0. 
#  0.018 0. 0. -.013 0. 0. 0. 0. 0. 
#  
# ATOM 4 C4 MOL 1 0.307481 0.965189 0.287502 1.0000 1 C 
#  XY D1 C3 HEX K3 V0 M0 Q0 
# UANI 0.018888 0.017677 0.012610 -.002178 0.000243 0.001485 
#  3.92121 0. 0.056 0. 0. -.180 0. 0. -.029 0. 
#  0. 0.030 0. 0. 0. -.264 0. 
#  0.020 0. 0. -.019 0. 0. 0. 0. 0. 
#  
# ATOM 5 C5 MOL 1 0.193491 1.061268 0.322033 1.0000 1 C 
#  XY D1 C6 HEX K3 V0 M0 Q0 
# UANI 0.022850 0.021809 0.012294 -.003130 0.003843 -.001749 
#  3.92121 0. 0.056 0. 0. -.180 0. 0. -.029 0. 
#  0. 0.030 0. 0. 0. -.264 0. 
#  0.020 0. 0. -.019 0. 0. 0. 0. 0. 
#  
# ATOM 6 C6 MOL 1 0.093271 1.172849 0.289254 1.0000 1 C 
#  XY D1 C5 HEX K3 V0 M0 Q0 
# UANI 0.018712 0.019048 0.017982 -.001233 0.005416 -.005243 
#  3.92121 0. 0.056 0. 0. -.180 0. 0. -.029 0. 
#  0. 0.030 0. 0. 0. -.264 0. 
#  0.020 0. 0. -.019 0. 0. 0. 0. 0. 
#  
# ATOM 7 C7 MOL 1 0.105948 1.191887 0.221135 1.0000 1 C 
#  XY D1 C8 HEX K3 V0 M0 Q0 
# UANI 0.013966 0.014747 0.017683 0.001762 0.002290 -.002640 
#  3.92121 0. 0.056 0. 0. -.180 0. 0. -.029 0. 
#  0. 0.030 0. 0. 0. -.264 0. 
#  0.020 0. 0. -.019 0. 0. 0. 0. 0. 
#  
# ATOM 8 C8 MOL 1 0.218368 1.095912 0.186905 1.0000 1 C 
#  XY D1 C7 HEX K2 V0 M0 Q0 
# UANI 0.012454 0.012748 0.012633 0.000087 0.000753 -.000401 
#  4.05796 0. 0.047 0. 0. -.179 0. 0. -.033 0. 
#  0. 0.026 0. 0. 0. -.289 0. 
#  0.018 0. 0. -.013 0. 0. 0. 0. 0. 
#  
# ATOM 9 C9 MOL 1 0.316119 0.805115 0.125073 1.0000 1 C 
#  XY D2 C10 HEX K2 V0 M0 Q0 
# UANI 0.013280 0.012322 0.013813 0.001971 0.000325 0.000007 
#  4.05796 0. 0.047 0. 0. -.179 0. 0. -.033 0. 
#  0. 0.026 0. 0. 0. -.289 0. 
#  0.018 0. 0. -.013 0. 0. 0. 0. 0. 
#  
# ATOM 10 C10 MOL 1 0.301620 0.638822 0.112709 1.0000 1 C 
#  XY D2 C9 HEX K3 V0 M0 Q0 
# UANI 0.018762 0.012250 0.019552 0.002225 0.000419 -.000240 
#  3.92121 0. 0.056 0. 0. -.180 0. 0. -.029 0. 
#  0. 0.030 0. 0. 0. -.264 0. 
#  0.020 0. 0. -.019 0. 0. 0. 0. 0. 
#  
# ATOM 11 C11 MOL 1 0.185602 0.584889 0.066594 1.0000 1 C 
#  XY D2 C12 HEX K3 V0 M0 Q0 
# UANI 0.022012 0.013095 0.021636 -.000047 0.000288 -.004613 
#  3.92121 0. 0.056 0. 0. -.180 0. 0. -.029 0. 
#  0. 0.030 0. 0. 0. -.264 0. 
#  0.020 0. 0. -.019 0. 0. 0. 0. 0. 
#  
# ATOM 12 C12 MOL 1 0.086053 0.696233 0.033138 1.0000 1 C 
#  XY D2 C11 HEX K3 V0 M0 Q0 
# UANI 0.019811 0.017853 0.018231 -.001632 -.001868 -.004352 
#  3.92121 0. 0.056 0. 0. -.180 0. 0. -.029 0. 
#  0. 0.030 0. 0. 0. -.264 0. 
#  0.020 0. 0. -.019 0. 0. 0. 0. 0. 
#  
# ATOM 13 C13 MOL 1 0.100548 0.863841 0.045867 1.0000 1 C 
#  XY D2 C14 HEX K3 V0 M0 Q0 
# UANI 0.015805 0.015820 0.014605 0.000212 -.002168 -.000352 
#  3.92121 0. 0.056 0. 0. -.180 0. 0. -.029 0. 
#  0. 0.030 0. 0. 0. -.264 0. 
#  0.020 0. 0. -.019 0. 0. 0. 0. 0. 
#  
# ATOM 14 C14 MOL 1 0.215013 0.917678 0.091705 1.0000 1 C 
#  XY D2 C13 HEX K2 V0 M0 Q0 
# UANI 0.012594 0.011336 0.013858 0.001118 0.001125 0.000198 
#  4.05796 0. 0.047 0. 0. -.179 0. 0. -.033 0. 
#  0. 0.026 0. 0. 0. -.289 0. 
#  0.018 0. 0. -.013 0. 0. 0. 0. 0. 
#  
# ATOM 15 C15 MOL 1 0.530460 1.012927 0.136152 1.0000 1 C 
#  XY D3 C16 HEX K2 V0 M0 Q0 
# UANI 0.012303 0.013068 0.012750 0.001905 -.000055 0.000332 
#  4.05796 0. 0.047 0. 0. -.179 0. 0. -.033 0. 
#  0. 0.026 0. 0. 0. -.289 0. 
#  0.018 0. 0. -.013 0. 0. 0. 0. 0. 
#  
# ATOM 16 C16 MOL 1 0.701265 1.025939 0.132787 1.0000 1 C 
#  XY D3 C15 HEX K3 V0 M0 Q0 
# UANI 0.011258 0.017669 0.016736 0.002684 -.000835 0.000826 
#  3.92121 0. 0.056 0. 0. -.180 0. 0. -.029 0. 
#  0. 0.030 0. 0. 0. -.264 0. 
#  0.020 0. 0. -.019 0. 0. 0. 0. 0. 
#  
# ATOM 17 C17 MOL 1 0.771209 1.150827 0.094747 1.0000 1 C 
#  XY D3 C18 HEX K3 V0 M0 Q0 
# UANI 0.010498 0.020875 0.017317 -.000348 0.001303 -.000890 
#  3.92121 0. 0.056 0. 0. -.180 0. 0. -.029 0. 
#  0. 0.030 0. 0. 0. -.264 0. 
#  0.020 0. 0. -.019 0. 0. 0. 0. 0. 
#  
# ATOM 18 C18 MOL 1 0.671770 1.260500 0.060798 1.0000 1 C 
#  XY D3 C17 HEX K3 V0 M0 Q0 
# UANI 0.013609 0.017313 0.013106 -.001434 0.001374 -.000051 
#  3.92121 0. 0.056 0. 0. -.180 0. 0. -.029 0. 
#  0. 0.030 0. 0. 0. -.264 0. 
#  0.020 0. 0. -.019 0. 0. 0. 0. 0. 
#  
# ATOM 19 C19 MOL 1 0.499129 1.247771 0.064497 1.0000 1 C 
#  XY D3 C20 HEX K3 V0 M0 Q0 
# UANI 0.013442 0.013116 0.011806 -.000194 -.000044 0.000750 
#  3.92121 0. 0.056 0. 0. -.180 0. 0. -.029 0. 
#  0. 0.030 0. 0. 0. -.264 0. 
#  0.020 0. 0. -.019 0. 0. 0. 0. 0. 
#  
# ATOM 20 C20 MOL 1 0.429551 1.124808 0.102455 1.0000 1 C 
#  XY D3 C19 HEX K2 V0 M0 Q0 
# UANI 0.010722 0.012854 0.012532 0.001237 0.000043 0.000065 
#  4.05796 0. 0.047 0. 0. -.179 0. 0. -.033 0. 
#  0. 0.026 0. 0. 0. -.289 0. 
#  0.018 0. 0. -.013 0. 0. 0. 0. 0. 
#  
# ATOM 21 H7 MOL 1 0.028156 1.275356 0.196130 1.0000 1 H 
#  ZY C7 C8 QUA K4 V0 M0 Q0 
# UISO 0.029558 
#  1.04821 0. 0. 0. 0.182 0.086 0. 0. 0. 0. 
#  
# ATOM 22 H1 MOL 1 0.511515 0.799263 0.199186 1.0000 1 H 
#  ZY C1 C15 QUA K5 V0 M0 Q0 
# UISO 0.028753 
#  1.02450 0. 0. 0. 0.166 0.079 0. 0. 0. 0. 
#  
# ATOM 23 H19 MOL 1 0.422155 1.333556 0.038087 1.0000 1 H 
#  ZY C19 C20 QUA K4 V0 M0 Q0 
# UISO 0.030055 
#  1.04821 0. 0. 0. 0.182 0.086 0. 0. 0. 0. 
#  
# ATOM 24 H10 MOL 1 0.378511 0.554298 0.139138 1.0000 1 H 
#  ZY C10 C9 QUA K4 V0 M0 Q0 
# UISO 0.035613 
#  1.04821 0. 0. 0. 0.182 0.086 0. 0. 0. 0. 
#  
# ATOM 25 H2 MOL 1 0.167710 1.182075 0.087083 1.0000 1 H 
#  ZY C2 C20 QUA K5 V0 M0 Q0 
# UISO 0.029790 
#  1.02450 0. 0. 0. 0.166 0.079 0. 0. 0. 0. 
#  
# ATOM 26 H16 MOL 1 0.776686 0.943082 0.158809 1.0000 1 H 
#  ZY C16 C15 QUA K4 V0 M0 Q0 
# UISO 0.034296 
#  1.04821 0. 0. 0. 0.182 0.086 0. 0. 0. 0. 
#  
# ATOM 27 H13 MOL 1 0.023241 0.950686 0.020307 1.0000 1 H 
#  ZY C13 C14 QUA K4 V0 M0 Q0 
# UISO 0.034536 
#  1.04821 0. 0. 0. 0.182 0.086 0. 0. 0. 0. 
#  
# ATOM 28 H6 MOL 1 0.004603 1.242326 0.316228 1.0000 1 H 
#  ZY C6 C5 QUA K4 V0 M0 Q0 
# UISO 0.040163 
#  1.04821 0. 0. 0. 0.182 0.086 0. 0. 0. 0. 
#  
# ATOM 29 H5 MOL 1 0.182067 1.048797 0.373865 1.0000 1 H 
#  ZY C5 C6 QUA K4 V0 M0 Q0 
# UISO 0.035737 
#  1.04821 0. 0. 0. 0.182 0.086 0. 0. 0. 0. 
#  
# ATOM 30 H4 MOL 1 0.384852 0.877105 0.312471 1.0000 1 H 
#  ZY C4 C3 QUA K4 V0 M0 Q0 
# UISO 0.030964 
#  1.04821 0. 0. 0. 0.182 0.086 0. 0. 0. 0. 
#  
# ATOM 31 H17 MOL 1 0.905043 1.160706 0.091601 1.0000 1 H 
#  ZY C17 C18 QUA K4 V0 M0 Q0 
# UISO 0.032147 
#  1.04821 0. 0. 0. 0.182 0.086 0. 0. 0. 0. 
#  
# ATOM 32 H11 MOL 1 0.171503 0.455126 0.055340 1.0000 1 H 
#  ZY C11 C12 QUA K4 V0 M0 Q0 
# UISO 0.043234 
#  1.04821 0. 0. 0. 0.182 0.086 0. 0. 0. 0. 
#  
# ATOM 33 H18 MOL 1 0.726362 1.357233 0.031599 1.0000 1 H 
#  ZY C18 C17 QUA K4 V0 M0 Q0 
# UISO 0.031354 
#  1.04821 0. 0. 0. 0.182 0.086 0. 0. 0. 0. 
#  
# ATOM 34 H12 MOL 1 -0.005182 0.652284 -0.001234 1.0000 1 H 
#  ZY C12 C11 QUA K4 V0 M0 Q0 
# UISO 0.035951 
#  1.04821 0. 0. 0. 0.182 0.086 0. 0. 0. 0. 
#  
# ANHAR 0 3 ! number_of_anharmonic_atoms max_order 
# ! 1 ! atom number 
# ! 0.00E+00 0.00E+00 0.00E+00 0.00E+00 0.00E+00 0.00E+00 0.00E+00 0.00E+00 
# ! 0.00E+00 0.00E+00 
#  
#  
# STOP 
; 
_refine_special_details              
;
 Refinement of F^2^ against reflections.
 The threshold expression of F^2^ > 2sigma(F^2^) is
 used for calculating R-factors(gt) and is not
 relevant to the choice of reflections for refinement.
 R-factors based on F^2^ are statistically about twice
 as large as those based on F, and R-factors based on
 ALL data will be even larger.
;
_refine_ls_structure_factor_coef     Fsqd 
_refine_ls_matrix_type                full
_refine_ls_weighting_scheme          sigma
_refine_ls_weighting_details         ?
_atom_sites_solution_primary      direct 
_atom_sites_solution_secondary    difmap 
_atom_sites_solution_hydrogens    geom   
_refine_ls_hydrogen_treatment    refall
_refine_ls_extinction_method        'none'              
_refine_ls_abs_structure_details     ?
_refine_ls_abs_structure_Flack       ?
_refine_ls_number_reflns              2098
_refine_ls_number_parameters           237
_refine_ls_number_restraints             0
# R-factors: R(F)  &  wR2(I) 
_refine_ls_R_factor_all              0.0108
_refine_ls_R_factor_gt               0.0105
_refine_ls_wR_factor_ref             0.0321
_refine_ls_wR_factor_gt              0.0319
_refine_ls_goodness_of_fit_ref       1.244
_refine_ls_restrained_S_all          0.000
_refine_ls_shift/su_max              0.001
_refine_ls_shift/su_mean             0.000

_diffrn_measured_fraction_theta_max     0.993
_diffrn_reflns_theta_full               23.98
_diffrn_measured_fraction_theta_full    0.993
_refine_diff_density_max                ?
_refine_diff_density_min                ?
_refine_diff_density_rms                ?
###  to get diff_density_max min & rms : 
###  run MoPro  : WRIT FOUR   to create FOURier file 
###  run VMoPro : FOUR  FastFourierTransform   to get a 3D grid (Xplor format) on whole unit-cell
###             & GRID  STAT   to get max min rms statistics


loop_
_atom_site_type_symbol      
_atom_site_label            
_atom_site_fract_x          
_atom_site_fract_y          
_atom_site_fract_z          
_atom_site_U_iso_or_equiv   
_atom_site_adp_type         
_atom_site_occupancy        
_atom_site_calc_flag        
_atom_site_refinement_flag_posn  
_atom_site_refinement_flag_adp  
_atom_site_disorder_assembly
_atom_site_disorder_group   
C  C1 0.43197(7) 0.88581(7) 0.17455(3) 0.01335(7) Uani 1 d . . . .
C  C2 0.24541(7) 1.09414(7) 0.11287(3) 0.01199(7) Uani 1 d . . . .
C  C3 0.31880(7) 0.98279(7) 0.22009(3) 0.01303(7) Uani 1 d . . . .
C  C4 0.30748(8) 0.96519(8) 0.28750(3) 0.01639(7) Uani 1 d . . . .
C  C5 0.19349(8) 1.06127(8) 0.32203(3) 0.01898(8) Uani 1 d . . . .
C  C6 0.09327(8) 1.17285(7) 0.28925(3) 0.01858(7) Uani 1 d . . . .
C  C7 0.10595(8) 1.19189(7) 0.22114(3) 0.01547(7) Uani 1 d . . . .
C  C8 0.21837(7) 1.09591(7) 0.18691(3) 0.01261(7) Uani 1 d . . . .
C  C9 0.31612(8) 0.80511(7) 0.12507(3) 0.01314(7) Uani 1 d . . . .
C  C10 0.30162(8) 0.63882(7) 0.11271(3) 0.01685(7) Uani 1 d . . . .
C  C11 0.18560(9) 0.58489(7) 0.06659(3) 0.01891(8) Uani 1 d . . . .
C  C12 0.08605(9) 0.69623(8) 0.03314(3) 0.01863(8) Uani 1 d . . . .
C  C13 0.10055(8) 0.86384(8) 0.04587(3) 0.01541(7) Uani 1 d . . . .
C  C14 0.21501(8) 0.91768(7) 0.09171(3) 0.01260(7) Uani 1 d . . . .
C  C15 0.53046(8) 1.01293(7) 0.13615(3) 0.01271(7) Uani 1 d . . . .
C  C16 0.70126(8) 1.02594(8) 0.13279(3) 0.01522(7) Uani 1 d . . . .
C  C17 0.77121(8) 1.15083(8) 0.09475(3) 0.01623(8) Uani 1 d . . . .
C  C18 0.67177(8) 1.26050(7) 0.06080(3) 0.01468(7) Uani 1 d . . . .
C  C19 0.49913(7) 1.24777(7) 0.06450(3) 0.01279(7) Uani 1 d . . . .
C  C20 0.42955(7) 1.12481(7) 0.10246(3) 0.01204(7) Uani 1 d . . . .
H  H7 0.028(1) 1.275(1) 0.1961(4) 0.030(2) Uiso 1 d U . . .
H  H1 0.5115(10) 0.799(1) 0.1992(4) 0.029(2) Uiso 1 d U . . .
H  H19 0.422(1) 1.334(1) 0.0381(4) 0.030(2) Uiso 1 d U . . .
H  H10 0.379(1) 0.554(1) 0.1391(4) 0.036(2) Uiso 1 d U . . .
H  H2 0.168(1) 1.1821(10) 0.0871(4) 0.030(2) Uiso 1 d U . . .
H  H16 0.7767(10) 0.943(1) 0.1588(4) 0.034(2) Uiso 1 d U . . .
H  H13 0.023(1) 0.951(1) 0.0203(4) 0.035(2) Uiso 1 d U . . .
H  H6 0.005(1) 1.242(1) 0.3162(4) 0.040(2) Uiso 1 d U . . .
H  H5 0.182(1) 1.0488(10) 0.3739(5) 0.036(2) Uiso 1 d U . . .
H  H4 0.385(1) 0.877(1) 0.3125(4) 0.031(2) Uiso 1 d U . . .
H  H17 0.905(1) 1.1607(9) 0.0916(4) 0.032(2) Uiso 1 d U . . .
H  H11 0.172(1) 0.455(1) 0.0553(4) 0.043(2) Uiso 1 d U . . .
H  H18 0.726(1) 1.357(1) 0.0316(4) 0.031(2) Uiso 1 d U . . .
H  H12 -0.005(1) 0.652(1) -0.0012(4) 0.036(2) Uiso 1 d U . . .

loop_ 
_atom_site_aniso_label 
_atom_site_aniso_U_11 
_atom_site_aniso_U_22 
_atom_site_aniso_U_33 
_atom_site_aniso_U_12 
_atom_site_aniso_U_13 
_atom_site_aniso_U_23 
C1 0.0141(3) 0.0130(3) 0.0129(3) 0.0021(2) -0.0002(2) 0.0004(2)  
C2 0.0113(3) 0.0121(3) 0.0126(3) 0.0011(2) -0.00017(24) -0.00006(21)  
C3 0.0136(3) 0.0128(3) 0.0128(3) 0.00022(23) 0.0006(2) 0.0009(2)  
C4 0.0189(3) 0.0177(3) 0.0126(3) -0.0022(3) 0.00024(25) 0.0015(2)  
C5 0.0229(3) 0.0218(3) 0.0123(3) -0.0031(3) 0.0038(3) -0.0017(2)  
C6 0.0187(3) 0.0190(3) 0.0180(3) -0.0012(3) 0.0054(3) -0.0052(2)  
C7 0.0140(3) 0.0147(3) 0.0177(3) 0.0018(2) 0.0023(3) -0.0026(2)  
C8 0.0125(3) 0.0127(3) 0.0126(3) 0.00009(24) 0.0008(2) -0.0004(2)  
C9 0.0133(3) 0.0123(3) 0.0138(3) 0.0020(2) 0.0003(2) 0.00001(22)  
C10 0.0188(3) 0.0122(3) 0.0196(3) 0.0022(3) 0.0004(3) -0.0002(2)  
C11 0.0220(3) 0.0131(3) 0.0216(3) -0.00005(25) 0.0003(3) -0.0046(2)  
C12 0.0198(3) 0.0179(3) 0.0182(3) -0.0016(3) -0.0019(3) -0.0044(2)  
C13 0.0158(3) 0.0158(3) 0.0146(3) 0.00021(26) -0.0022(3) -0.0004(2)  
C14 0.0126(3) 0.0113(3) 0.0139(3) 0.0011(2) 0.0011(2) 0.00020(20)  
C15 0.0123(3) 0.0131(3) 0.0127(3) 0.0019(2) -0.00006(22) 0.0003(2)  
C16 0.0113(3) 0.0177(3) 0.0167(3) 0.0027(2) -0.0008(2) 0.0008(3)  
C17 0.0105(3) 0.0209(3) 0.0173(3) -0.0003(2) 0.0013(2) -0.0009(2)  
C18 0.0136(3) 0.0173(3) 0.0131(3) -0.0014(2) 0.0014(2) -0.00005(25)  
C19 0.0134(3) 0.0131(3) 0.0118(3) -0.00019(23) -0.00004(23) 0.0008(2)  
C20 0.0107(3) 0.0129(3) 0.0125(3) 0.0012(2) 0.00004(22) 0.00007(24)  

_geom_special_details                
;                                    
;                                    

loop_
_geom_bond_atom_site_label_1         
_geom_bond_atom_site_label_2         
_geom_bond_distance                  
_geom_bond_site_symmetry_2           
_geom_bond_publ_flag                 
C1 C15 1.5240(8) . ? 
C1 C3 1.5245(8) . ? 
C1 C9 1.5254(8) . ? 
C1 H1 1.079(9) . ? 
C2 C20 1.5236(8) . ? 
C2 C14 1.5238(8) . ? 
C2 C8 1.5246(8) . ? 
C2 H2 1.089(9) . ? 
C3 C8 1.4031(8) . ? 
C3 C4 1.3843(9) . ? 
C4 C5 1.3996(9) . ? 
C4 H4 1.080(9) . ? 
C5 C6 1.3899(9) . ? 
C5 H5 1.065(9) . ? 
C6 C7 1.4005(9) . ? 
C6 H6 1.066(10) . ? 
C7 C8 1.3877(8) . ? 
C7 H7 1.058(9) . ? 
C9 C14 1.4051(9) . ? 
C9 C10 1.3858(9) . ? 
C10 C11 1.3985(9) . ? 
C10 H10 1.073(9) . ? 
C11 C12 1.3922(10) . ? 
C11 H11 1.090(9) . ? 
C12 C13 1.3977(9) . ? 
C12 H12 1.078(10) . ? 
C13 C14 1.3860(9) . ? 
C13 H13 1.079(9) . ? 
C15 C20 1.4038(8) . ? 
C15 C16 1.3858(9) . ? 
C16 C17 1.4000(9) . ? 
C16 H16 1.054(9) . ? 
C17 C18 1.3878(9) . ? 
C17 H17 1.086(9) . ? 
C18 C19 1.4008(9) . ? 
C18 H18 1.083(9) . ? 
C19 C20 1.3864(8) . ? 
C19 H19 1.080(9) . ? 

loop_
_geom_angle_atom_site_label_1        
_geom_angle_atom_site_label_2        
_geom_angle_atom_site_label_3        
_geom_angle                          
_geom_angle_site_symmetry_1          
_geom_angle_site_symmetry_3          
_geom_angle_publ_flag                
C1 C15 C20 113.02(5) . . ? 
C1 C15 C16 126.70(5) . . ? 
C1 C3 C8 113.29(5) . . ? 
C1 C3 C4 126.14(5) . . ? 
C1 C9 C14 113.21(6) . . ? 
C1 C9 C10 126.53(8) . . ? 
C2 C20 C15 113.09(5) . . ? 
C2 C20 C19 126.35(6) . . ? 
C2 C14 C9 112.81(6) . . ? 
C2 C14 C13 126.73(7) . . ? 
C2 C8 C3 112.82(5) . . ? 
C2 C8 C7 126.63(6) . . ? 
C3 C1 C15 105.78(5) . . ? 
C3 C1 C9 104.99(5) . . ? 
C3 C1 H1 114.5(5) . . ? 
C3 C8 C7 120.53(6) . . ? 
C3 C4 C5 118.96(6) . . ? 
C3 C4 H4 119.9(5) . . ? 
C4 C3 C8 120.56(6) . . ? 
C4 C5 C6 120.61(6) . . ? 
C4 C5 H5 120.1(5) . . ? 
C5 C6 C7 120.43(8) . . ? 
C5 C6 H6 119.5(5) . . ? 
C5 C4 H4 121.1(5) . . ? 
C6 C5 H5 119.3(5) . . ? 
C6 C7 C8 118.91(7) . . ? 
C6 C7 H7 120.4(5) . . ? 
C7 C6 H6 120.1(6) . . ? 
C8 C2 C20 106.03(5) . . ? 
C8 C2 C14 105.42(5) . . ? 
C8 C2 H2 112.9(4) . . ? 
C8 C7 H7 120.7(5) . . ? 
C9 C1 C15 105.97(4) . . ? 
C9 C1 H1 113.0(5) . . ? 
C9 C14 C13 120.44(7) . . ? 
C9 C10 C11 119.16(7) . . ? 
C9 C10 H10 119.3(5) . . ? 
C10 C9 C14 120.24(5) . . ? 
C10 C11 C12 120.71(8) . . ? 
C10 C11 H11 121.2(5) . . ? 
C11 C12 C13 120.00(6) . . ? 
C11 C12 H12 119.7(5) . . ? 
C11 C10 H10 121.5(5) . . ? 
C12 C11 H11 118.1(5) . . ? 
C12 C13 C14 119.44(6) . . ? 
C12 C13 H13 120.3(5) . . ? 
C13 C12 H12 120.2(6) . . ? 
C14 C2 C20 105.87(5) . . ? 
C14 C2 H2 113.2(4) . . ? 
C14 C13 H13 120.2(5) . . ? 
C15 C1 H1 111.9(4) . . ? 
C15 C20 C19 120.57(6) . . ? 
C15 C16 C17 119.03(6) . . ? 
C15 C16 H16 120.1(5) . . ? 
C16 C15 C20 120.28(7) . . ? 
C16 C17 C18 120.81(6) . . ? 
C16 C17 H17 119.2(5) . . ? 
C17 C18 C19 120.12(8) . . ? 
C17 C18 H18 120.6(5) . . ? 
C17 C16 H16 120.9(5) . . ? 
C18 C17 H17 119.9(5) . . ? 
C18 C19 C20 119.18(7) . . ? 
C18 C19 H19 119.9(5) . . ? 
C19 C18 H18 119.3(5) . . ? 
C20 C2 H2 112.8(5) . . ? 
C20 C19 H19 120.9(5) . . ? 

loop_
_geom_torsion_atom_site_label_1      
_geom_torsion_atom_site_label_2      
_geom_torsion_atom_site_label_3      
_geom_torsion_atom_site_label_4      
_geom_torsion                        
_geom_torsion_site_symmetry_1        
_geom_torsion_site_symmetry_2        
_geom_torsion_site_symmetry_3        
_geom_torsion_site_symmetry_4        
_geom_torsion_publ_flag              
C1 C15 C20 C2 0.71(5) . . . . ? 
C1 C15 C20 C19 -179.35(5) . . . . ? 
C1 C15 C16 C17 179.83(5) . . . . ? 
C1 C15 C16 H16 -0.5(5) . . . . ? 
C1 C3 C8 C2 0.42(5) . . . . ? 
C1 C3 C8 C7 178.79(5) . . . . ? 
C1 C3 C4 C5 -178.28(5) . . . . ? 
C1 C3 C4 H4 0.9(5) . . . . ? 
C1 C9 C14 C2 0.09(5) . . . . ? 
C1 C9 C14 C13 -178.85(5) . . . . ? 
C1 C9 C10 C11 178.41(6) . . . . ? 
C1 C9 C10 H10 -0.8(5) . . . . ? 
C2 C20 C15 C16 -178.79(5) . . . . ? 
C2 C20 C19 C18 179.12(5) . . . . ? 
C2 C20 C19 H19 -0.6(4) . . . . ? 
C2 C14 C9 C10 178.56(5) . . . . ? 
C2 C14 C13 C12 -178.62(5) . . . . ? 
C2 C14 C13 H13 1.3(5) . . . . ? 
C2 C8 C3 C4 -178.43(5) . . . . ? 
C2 C8 C7 C6 177.52(5) . . . . ? 
C2 C8 C7 H7 -0.5(4) . . . . ? 
C3 C1 C15 C20 -56.03(5) . . . . ? 
C3 C1 C15 C16 123.43(6) . . . . ? 
C3 C1 C9 C14 56.05(5) . . . . ? 
C3 C1 C9 C10 -122.31(6) . . . . ? 
C3 C8 C2 C20 -55.91(5) . . . . ? 
C3 C8 C2 C14 56.08(5) . . . . ? 
C3 C8 C2 H2 -179.9(7) . . . . ? 
C3 C8 C7 C6 -0.61(5) . . . . ? 
C3 C8 C7 H7 -178.6(7) . . . . ? 
C3 C4 C5 C6 -0.09(6) . . . . ? 
C3 C4 C5 H5 179.4(7) . . . . ? 
C4 C3 C1 C15 -125.77(6) . . . . ? 
C4 C3 C1 C9 122.40(6) . . . . ? 
C4 C3 C1 H1 -2.0(4) . . . . ? 
C4 C3 C8 C7 -0.052(56) . . . . ? 
C4 C5 C6 C7 -0.58(6) . . . . ? 
C4 C5 C6 H6 178.1(7) . . . . ? 
C5 C6 C7 C8 0.92(5) . . . . ? 
C5 C6 C7 H7 178.9(7) . . . . ? 
C5 C4 C3 C8 0.41(5) . . . . ? 
C6 C5 C4 H4 -179.3(7) . . . . ? 
C7 C8 C2 C20 125.84(6) . . . . ? 
C7 C8 C2 C14 -122.18(5) . . . . ? 
C7 C8 C2 H2 1.9(4) . . . . ? 
C7 C6 C5 H5 179.9(7) . . . . ? 
C8 C2 C20 C15 55.33(5) . . . . ? 
C8 C2 C20 C19 -124.61(6) . . . . ? 
C8 C2 C14 C9 -56.34(5) . . . . ? 
C8 C2 C14 C13 122.51(6) . . . . ? 
C8 C3 C1 C15 55.45(5) . . . . ? 
C8 C3 C1 C9 -56.37(5) . . . . ? 
C8 C3 C1 H1 179.2(6) . . . . ? 
C8 C3 C4 H4 179.6(7) . . . . ? 
C8 C7 C6 H6 -177.8(7) . . . . ? 
C9 C1 C15 C20 55.10(5) . . . . ? 
C9 C1 C15 C16 -125.45(6) . . . . ? 
C9 C14 C2 C20 55.76(5) . . . . ? 
C9 C14 C2 H2 179.8(7) . . . . ? 
C9 C14 C13 C12 0.16(6) . . . . ? 
C9 C14 C13 H13 -179.9(7) . . . . ? 
C9 C10 C11 C12 0.29(6) . . . . ? 
C9 C10 C11 H11 179.5(7) . . . . ? 
C10 C9 C1 C15 126.01(6) . . . . ? 
C10 C9 C1 H1 3.1(4) . . . . ? 
C10 C9 C14 C13 -0.37(6) . . . . ? 
C10 C11 C12 C13 -0.51(6) . . . . ? 
C10 C11 C12 H12 -178.2(7) . . . . ? 
C11 C12 C13 C14 0.28(6) . . . . ? 
C11 C12 C13 H13 -179.6(7) . . . . ? 
C11 C10 C9 C14 0.15(6) . . . . ? 
C12 C11 C10 H10 179.5(7) . . . . ? 
C13 C14 C2 C20 -125.38(6) . . . . ? 
C13 C14 C2 H2 -1.3(4) . . . . ? 
C13 C12 C11 H11 -179.7(7) . . . . ? 
C14 C2 C20 C15 -56.34(5) . . . . ? 
C14 C2 C20 C19 123.72(6) . . . . ? 
C14 C9 C1 C15 -55.63(5) . . . . ? 
C14 C9 C1 H1 -178.6(6) . . . . ? 
C14 C9 C10 H10 -179.1(7) . . . . ? 
C14 C13 C12 H12 178.0(7) . . . . ? 
C15 C20 C2 H2 179.3(7) . . . . ? 
C15 C20 C19 C18 -0.82(5) . . . . ? 
C15 C20 C19 H19 179.4(7) . . . . ? 
C15 C16 C17 C18 0.028(57) . . . . ? 
C15 C16 C17 H17 -179.4(7) . . . . ? 
C16 C15 C1 H1 -1.9(4) . . . . ? 
C16 C15 C20 C19 1.15(6) . . . . ? 
C16 C17 C18 C19 0.29(6) . . . . ? 
C16 C17 C18 H18 179.7(7) . . . . ? 
C17 C18 C19 C20 0.10(6) . . . . ? 
C17 C18 C19 H19 179.9(7) . . . . ? 
C17 C16 C15 C20 -0.75(6) . . . . ? 
C18 C17 C16 H16 -179.6(7) . . . . ? 
C19 C20 C2 H2 -0.6(5) . . . . ? 
C19 C18 C17 H17 179.7(7) . . . . ? 
C20 C15 C1 H1 178.7(6) . . . . ? 
C20 C15 C16 H16 178.9(7) . . . . ? 
C20 C19 C18 H18 -179.4(7) . . . . ? 
H7 C7 C6 H6 0.21(72) . . . . ? 
H19 C19 C18 H18 0.40(71) . . . . ? 
H10 C10 C11 H11 -1.3(7) . . . . ? 
H16 C16 C17 H17 0.9(7) . . . . ? 
H13 C13 C12 H12 -1.9(7) . . . . ? 
H6 C6 C5 H5 -1.4(7) . . . . ? 
H5 C5 C4 H4 0.27(71) . . . . ? 
H17 C17 C18 H18 -0.8(7) . . . . ? 
H11 C11 C12 H12 2.5(7) . . . . ? 

loop_
_geom_hbond_atom_site_label_D        
_geom_hbond_atom_site_label_H        
_geom_hbond_atom_site_label_A        
_geom_hbond_distance_DH              
_geom_hbond_distance_HA              
_geom_hbond_distance_DA              
_geom_hbond_angle_DHA                
_geom_hbond_site_symmetry_A          
C5 H5 C18 1.065(9) 2.951(8) 3.5939(9) 119.3(5)  3_645   
C4 H4 C17 1.080(9) 2.929(8) 3.5706(8) 118.4(5)  3_645   
C4 H4 C18 1.080(9) 2.790(8) 3.5181(8) 124.6(6)  3_645   

loop_
_publ_author_name      
_publ_author_address   
,'?'  
; ? 
;  

_publ_requested_journal          '?' 
_publ_contact_author                ? 
_publ_contact_author_phone        '?' 
_publ_contact_author_fax          '?' 
_publ_contact_author_email        '?' 
_publ_section_title 
;  
 ?  
;  
_publ_section_comment  
;  
 ?  
;  
_publ_section_references 
;  
 ?  
;  
