# Supplementary material for: Yes, one can obtain better quality structures from routine X-ray data collection
Source: IUCrJ. 2016 Jan 1;3(Pt 1):61–70. doi: 10.1107/S2052252515020941 (PMC4704080; doi:10.1107/S2052252515020941)
Supplement: Supplementary file 3 [file m-03-00061-sup3.zip › X-ray/T_TAAM/T_TAAM_50.cif]

data_I  
_audit_creation_method             'MoPro12'     
_chemical_name_systematic            ? 
_chemical_name_common                ? 
_chemical_formula_moiety             'C20 H14'
_chemical_formula_sum                'C20 H14'
_chemical_formula_weight             254.312
_chemical_absolute_configuration     ?  

_symmetry_cell_setting               orthorhombic 
_symmetry_space_group_name_H-M       'P ?'
_symmetry_space_group_name_Hall      'P ?'

loop_
_atom_type_symbol                      
_atom_type_description                 
_atom_type_scat_dispersion_real        
_atom_type_scat_dispersion_imag        
_atom_type_scat_source                 
 'C' 'C'    0.0033   0.0016
'Su & Coppens. Acta. Cryst. (1997) A53, 749-762. '                    
 'H' 'H'    0.0000   0.0000
'Su & Coppens. Acta. Cryst. (1997) A53, 749-762. '                    

loop_
_symmetry_equiv_pos_as_xyz           
'x, y, z'
'-x+1/2, -y, z+1/2'
'-x, y+1/2, -z+1/2'
'x+1/2, -y+1/2, -z'
_cell_length_a                8.080 
_cell_length_b                8.165 
_cell_length_c                20.378 
_cell_angle_alpha             90.00 
_cell_angle_beta              90.00 
_cell_angle_gamma             90.00 
_cell_volume                   1344.3 
_cell_formula_units_Z                4
_cell_measurement_temperature        ?
_cell_measurement_reflns_used        ?
_cell_measurement_theta_min          ?
_cell_measurement_theta_max          ?
_exptl_crystal_description           ? 
_exptl_crystal_colour                ? 
_exptl_crystal_size_max              ? 
_exptl_crystal_size_mid              ? 
_exptl_crystal_size_min              ? 
_exptl_crystal_density_meas          ? 
_exptl_crystal_density_diffrn       1.257
_exptl_crystal_density_method       'not measured' 
_exptl_crystal_F_000                 536
_exptl_absorpt_process_details       ?  
_exptl_absorpt_coefficient_mu        ?  
_exptl_absorpt_correction_type       ?  
_exptl_absorpt_correction_T_min      ?  
_exptl_absorpt_correction_T_max      ?  
_exptl_special_details               
;
?
;
_diffrn_ambient_temperature          ?  
_diffrn_radiation_wavelength        0.71073
_diffrn_radiation_type              MoK\a 
_diffrn_radiation_source          'fine-focus sealed tube' 
_diffrn_radiation_monochromator      ? 
_diffrn_measurement_device_type      ? 
_diffrn_measurement_method           ? 
_diffrn_detector_area_resol_mean     ? 
_diffrn_standards_number             ? 
_diffrn_standards_interval_count     ? 
_diffrn_standards_interval_time      ? 
_diffrn_standards_decay_%            ? 
_diffrn_reflns_number                ? 
_diffrn_reflns_av_R_equivalents      ? 
_diffrn_reflns_av_sigmaI/netI        0.02402
_diffrn_reflns_limit_h_min           0
_diffrn_reflns_limit_h_max           9
_diffrn_reflns_limit_k_min           0
_diffrn_reflns_limit_k_max           9
_diffrn_reflns_limit_l_min         -23
_diffrn_reflns_limit_l_max          24
_diffrn_reflns_theta_min            2.69
_diffrn_reflns_theta_max           25.01
_reflns_number_total                  2373
_reflns_number_gt                     2341
_reflns_threshold_expression         >2.0sigma(I)
_computing_data_collection           ? 
_computing_cell_refinement           ? 
_computing_data_reduction            ? 
_computing_structure_solution        ? 
_computing_structure_refinement      'MoPro (J. Appl. Cryst. 2005, 38, 38-54)'
_computing_molecular_graphics        ? 
_computing_publication_material      ? 
_iucr_refine_instructions_details  
; 
# ! MoPro 12.6 08/10/2015 15:18:11 F:\Pliki_do_publikacji_AniaHoser\TAAM\TAAM_T\T_TAAM_50\mopro_T_01.par 
# ! reflections hkl file : F:\Pliki_do_publikacji_AniaHoser\TAAM\TAAM_T\T_TAAM_50\sortav_freeformat.hkl refin. vs. F^2 
# ! atomic table file : C:\Users\user\Desktop\Programy_Krys\MoPro\MoProSuite\LibMoPro\mopro.tab 
# ! wave functions file : C:\Users\user\Desktop\Programy_Krys\MoPro\MoProSuite\LibMoPro\WAVEF_Su_Coppens_relativistic 
# ! RF factor = 1.112 % RI factor = 2.000% 
# ! wR2F factor = 1.707 % wR2I factor = 3.258% 
# ! g.o.f.(F**2) = 1.285 Nvar= 237 Nref= 2373 Nfree= 0 0.07<sinT/l< 0.59 
#  
# WSIG 1.00000 ! weighting scheme 
#  ! SPACE GROUP P ? 
#  
# CELL 8.0798 8.1645 20.3778 90.0000 90.0000 90.0000 0.71073 
# ZERR 0.0000 0.0000 0.0000 0.0000 0.0000 0.0000 
#  
# SYMM 4 P 
#  X , Y, Z 
#  1/2-X , -Y, 1/2+Z 
#  -X , 1/2+Y, 1/2-Z 
#  1/2+X , 1/2-Y, -Z 
#  
# SCALE 1 2.833481 
#  
# FMULT 1.00000 
#  
# UOVER 0.00000 0.00000 0.00000 0.00000 0.00000 0.00000 ANI 
#  
# SOLVT 0.00000 50.00000 
#  
# EXTIN 0.00000 GAUSSIAN ISOT TYP1 ! G*10^4 
#  
#  
# DUMMY 3 
# DUMY 0.20599 1.07837 0.25444 D1 0 ! atom # 35 
# DUMY 0.20071 0.75116 0.07916 D2 0 ! atom # 36 
# DUMY 0.60052 1.13709 0.09856 D3 0 ! atom # 37 
#  
# KAPPA 5 
#  0.999000 0.885000 ! # 1 1 MOL C1 2x 
#  0.999000 0.887000 ! # 2 1 MOL C3 6x 
#  1.004000 0.909000 ! # 3 1 MOL C4 12x 
#  1.110000 1.158000 ! # 4 1 MOL H7 12x 
#  1.118000 1.160000 ! # 5 1 MOL H1 2x 
#  
# ATOMS 34 
#  
# ATOM 1 C1 MOL 1 0.432025 0.885840 0.174586 1.0000 1 C 
#  ZX H1 C15 HEX K1 V0 M0 Q0 
# UANI 0.013768 0.012638 0.013056 0.002043 -.000230 0.000545 
#  3.98514 0. 0. 0. -.028 0. 0. 0. 0. 0. 
#  0.281 0. 0. 0. 0. 0.231 0. 
#  0.063 0. 0. 0. 0. -.109 0. 0. 0. 
#  
# ATOM 2 C2 MOL 1 0.245416 1.094206 0.112873 1.0000 1 C 
#  ZX H2 C20 HEX K1 V0 M0 Q0 
# UANI 0.011314 0.011877 0.012523 0.001044 -.000034 -.000013 
#  3.98514 0. 0. 0. -.028 0. 0. 0. 0. 0. 
#  0.281 0. 0. 0. 0. 0.231 0. 
#  0.063 0. 0. 0. 0. -.109 0. 0. 0. 
#  
# ATOM 3 C3 MOL 1 0.318840 0.982742 0.220100 1.0000 1 C 
#  XY D1 C4 HEX K2 V0 M0 Q0 
# UANI 0.013725 0.012924 0.012335 0.000366 0.000695 0.000898 
#  4.05796 0. 0.047 0. 0. -.179 0. 0. -.033 0. 
#  0. 0.026 0. 0. 0. -.289 0. 
#  0.018 0. 0. -.013 0. 0. 0. 0. 0. 
#  
# ATOM 4 C4 MOL 1 0.307501 0.965153 0.287512 1.0000 1 C 
#  XY D1 C3 HEX K3 V0 M0 Q0 
# UANI 0.018998 0.017508 0.012798 -.001948 0.000198 0.001428 
#  3.92121 0. 0.056 0. 0. -.180 0. 0. -.029 0. 
#  0. 0.030 0. 0. 0. -.264 0. 
#  0.020 0. 0. -.019 0. 0. 0. 0. 0. 
#  
# ATOM 5 C5 MOL 1 0.193508 1.061258 0.322040 1.0000 1 C 
#  XY D1 C6 HEX K3 V0 M0 Q0 
# UANI 0.022731 0.021535 0.012363 -.003127 0.003791 -.001860 
#  3.92121 0. 0.056 0. 0. -.180 0. 0. -.029 0. 
#  0. 0.030 0. 0. 0. -.264 0. 
#  0.020 0. 0. -.019 0. 0. 0. 0. 0. 
#  
# ATOM 6 C6 MOL 1 0.093191 1.172852 0.289262 1.0000 1 C 
#  XY D1 C5 HEX K3 V0 M0 Q0 
# UANI 0.018550 0.019111 0.018022 -.001246 0.005340 -.005313 
#  3.92121 0. 0.056 0. 0. -.180 0. 0. -.029 0. 
#  0. 0.030 0. 0. 0. -.264 0. 
#  0.020 0. 0. -.019 0. 0. 0. 0. 0. 
#  
# ATOM 7 C7 MOL 1 0.105942 1.191928 0.221131 1.0000 1 C 
#  XY D1 C8 HEX K3 V0 M0 Q0 
# UANI 0.013982 0.014688 0.017661 0.001657 0.002070 -.002600 
#  3.92121 0. 0.056 0. 0. -.180 0. 0. -.029 0. 
#  0. 0.030 0. 0. 0. -.264 0. 
#  0.020 0. 0. -.019 0. 0. 0. 0. 0. 
#  
# ATOM 8 C8 MOL 1 0.218339 1.095924 0.186910 1.0000 1 C 
#  XY D1 C7 HEX K2 V0 M0 Q0 
# UANI 0.012443 0.012683 0.012409 0.000322 0.000941 -.000308 
#  4.05796 0. 0.047 0. 0. -.179 0. 0. -.033 0. 
#  0. 0.026 0. 0. 0. -.289 0. 
#  0.018 0. 0. -.013 0. 0. 0. 0. 0. 
#  
# ATOM 9 C9 MOL 1 0.316187 0.805125 0.125067 1.0000 1 C 
#  XY D2 C10 HEX K2 V0 M0 Q0 
# UANI 0.013260 0.012047 0.013789 0.001998 0.000054 0.000004 
#  4.05796 0. 0.047 0. 0. -.179 0. 0. -.033 0. 
#  0. 0.026 0. 0. 0. -.289 0. 
#  0.018 0. 0. -.013 0. 0. 0. 0. 0. 
#  
# ATOM 10 C10 MOL 1 0.301641 0.638784 0.112710 1.0000 1 C 
#  XY D2 C9 HEX K3 V0 M0 Q0 
# UANI 0.018420 0.012304 0.019430 0.002359 0.000324 -.000481 
#  3.92121 0. 0.056 0. 0. -.180 0. 0. -.029 0. 
#  0. 0.030 0. 0. 0. -.264 0. 
#  0.020 0. 0. -.019 0. 0. 0. 0. 0. 
#  
# ATOM 11 C11 MOL 1 0.185610 0.584887 0.066562 1.0000 1 C 
#  XY D2 C12 HEX K3 V0 M0 Q0 
# UANI 0.021811 0.013010 0.021726 0.000088 0.000488 -.004646 
#  3.92121 0. 0.056 0. 0. -.180 0. 0. -.029 0. 
#  0. 0.030 0. 0. 0. -.264 0. 
#  0.020 0. 0. -.019 0. 0. 0. 0. 0. 
#  
# ATOM 12 C12 MOL 1 0.086067 0.696198 0.033139 1.0000 1 C 
#  XY D2 C11 HEX K3 V0 M0 Q0 
# UANI 0.020039 0.017794 0.018192 -.001706 -.002111 -.004315 
#  3.92121 0. 0.056 0. 0. -.180 0. 0. -.029 0. 
#  0. 0.030 0. 0. 0. -.264 0. 
#  0.020 0. 0. -.019 0. 0. 0. 0. 0. 
#  
# ATOM 13 C13 MOL 1 0.100474 0.863956 0.045846 1.0000 1 C 
#  XY D2 C14 HEX K3 V0 M0 Q0 
# UANI 0.015994 0.015806 0.014664 -.000050 -.001879 -.000513 
#  3.92121 0. 0.056 0. 0. -.180 0. 0. -.029 0. 
#  0. 0.030 0. 0. 0. -.264 0. 
#  0.020 0. 0. -.019 0. 0. 0. 0. 0. 
#  
# ATOM 14 C14 MOL 1 0.215004 0.917681 0.091714 1.0000 1 C 
#  XY D2 C13 HEX K2 V0 M0 Q0 
# UANI 0.012582 0.011357 0.013593 0.000995 0.000894 0.000102 
#  4.05796 0. 0.047 0. 0. -.179 0. 0. -.033 0. 
#  0. 0.026 0. 0. 0. -.289 0. 
#  0.018 0. 0. -.013 0. 0. 0. 0. 0. 
#  
# ATOM 15 C15 MOL 1 0.530443 1.012967 0.136165 1.0000 1 C 
#  XY D3 C16 HEX K2 V0 M0 Q0 
# UANI 0.012059 0.013235 0.012815 0.001907 -.000113 0.000314 
#  4.05796 0. 0.047 0. 0. -.179 0. 0. -.033 0. 
#  0. 0.026 0. 0. 0. -.289 0. 
#  0.018 0. 0. -.013 0. 0. 0. 0. 0. 
#  
# ATOM 16 C16 MOL 1 0.701258 1.025883 0.132787 1.0000 1 C 
#  XY D3 C15 HEX K3 V0 M0 Q0 
# UANI 0.011087 0.017558 0.016903 0.002660 -.000976 0.000906 
#  3.92121 0. 0.056 0. 0. -.180 0. 0. -.029 0. 
#  0. 0.030 0. 0. 0. -.264 0. 
#  0.020 0. 0. -.019 0. 0. 0. 0. 0. 
#  
# ATOM 17 C17 MOL 1 0.771270 1.150849 0.094753 1.0000 1 C 
#  XY D3 C18 HEX K3 V0 M0 Q0 
# UANI 0.010521 0.020665 0.017299 -.000284 0.001254 -.000884 
#  3.92121 0. 0.056 0. 0. -.180 0. 0. -.029 0. 
#  0. 0.030 0. 0. 0. -.264 0. 
#  0.020 0. 0. -.019 0. 0. 0. 0. 0. 
#  
# ATOM 18 C18 MOL 1 0.671724 1.260546 0.060789 1.0000 1 C 
#  XY D3 C17 HEX K3 V0 M0 Q0 
# UANI 0.013585 0.016948 0.013121 -.001359 0.001418 -.000110 
#  3.92121 0. 0.056 0. 0. -.180 0. 0. -.029 0. 
#  0. 0.030 0. 0. 0. -.264 0. 
#  0.020 0. 0. -.019 0. 0. 0. 0. 0. 
#  
# ATOM 19 C19 MOL 1 0.499163 1.247789 0.064487 1.0000 1 C 
#  XY D3 C20 HEX K3 V0 M0 Q0 
# UANI 0.013216 0.013289 0.011808 0.000016 -.000030 0.000721 
#  3.92121 0. 0.056 0. 0. -.180 0. 0. -.029 0. 
#  0. 0.030 0. 0. 0. -.264 0. 
#  0.020 0. 0. -.019 0. 0. 0. 0. 0. 
#  
# ATOM 20 C20 MOL 1 0.429539 1.124778 0.102449 1.0000 1 C 
#  XY D3 C19 HEX K2 V0 M0 Q0 
# UANI 0.010888 0.012685 0.012434 0.001094 0.000025 0.000328 
#  4.05796 0. 0.047 0. 0. -.179 0. 0. -.033 0. 
#  0. 0.026 0. 0. 0. -.289 0. 
#  0.018 0. 0. -.013 0. 0. 0. 0. 0. 
#  
# ATOM 21 H7 MOL 1 0.028184 1.275578 0.196040 1.0000 1 H 
#  ZY C7 C8 QUA K4 V0 M0 Q0 
# UISO 0.029363 
#  1.04821 0. 0. 0. 0.182 0.086 0. 0. 0. 0. 
#  
# ATOM 22 H1 MOL 1 0.511730 0.799131 0.199135 1.0000 1 H 
#  ZY C1 C15 QUA K5 V0 M0 Q0 
# UISO 0.028888 
#  1.02450 0. 0. 0. 0.166 0.079 0. 0. 0. 0. 
#  
# ATOM 23 H19 MOL 1 0.422271 1.333515 0.038125 1.0000 1 H 
#  ZY C19 C20 QUA K4 V0 M0 Q0 
# UISO 0.028844 
#  1.04821 0. 0. 0. 0.182 0.086 0. 0. 0. 0. 
#  
# ATOM 24 H10 MOL 1 0.378946 0.554652 0.139147 1.0000 1 H 
#  ZY C10 C9 QUA K4 V0 M0 Q0 
# UISO 0.036073 
#  1.04821 0. 0. 0. 0.182 0.086 0. 0. 0. 0. 
#  
# ATOM 25 H2 MOL 1 0.167614 1.182607 0.086975 1.0000 1 H 
#  ZY C2 C20 QUA K5 V0 M0 Q0 
# UISO 0.029546 
#  1.02450 0. 0. 0. 0.166 0.079 0. 0. 0. 0. 
#  
# ATOM 26 H16 MOL 1 0.776274 0.943180 0.158897 1.0000 1 H 
#  ZY C16 C15 QUA K4 V0 M0 Q0 
# UISO 0.034841 
#  1.04821 0. 0. 0. 0.182 0.086 0. 0. 0. 0. 
#  
# ATOM 27 H13 MOL 1 0.022575 0.951353 0.020141 1.0000 1 H 
#  ZY C13 C14 QUA K4 V0 M0 Q0 
# UISO 0.035240 
#  1.04821 0. 0. 0. 0.182 0.086 0. 0. 0. 0. 
#  
# ATOM 28 H6 MOL 1 0.004442 1.242342 0.316312 1.0000 1 H 
#  ZY C6 C5 QUA K4 V0 M0 Q0 
# UISO 0.041050 
#  1.04821 0. 0. 0. 0.182 0.086 0. 0. 0. 0. 
#  
# ATOM 29 H5 MOL 1 0.182348 1.049039 0.373859 1.0000 1 H 
#  ZY C5 C6 QUA K4 V0 M0 Q0 
# UISO 0.035814 
#  1.04821 0. 0. 0. 0.182 0.086 0. 0. 0. 0. 
#  
# ATOM 30 H4 MOL 1 0.385186 0.876918 0.312292 1.0000 1 H 
#  ZY C4 C3 QUA K4 V0 M0 Q0 
# UISO 0.030715 
#  1.04821 0. 0. 0. 0.182 0.086 0. 0. 0. 0. 
#  
# ATOM 31 H17 MOL 1 0.905261 1.160818 0.091498 1.0000 1 H 
#  ZY C17 C18 QUA K4 V0 M0 Q0 
# UISO 0.031710 
#  1.04821 0. 0. 0. 0.182 0.086 0. 0. 0. 0. 
#  
# ATOM 32 H11 MOL 1 0.171469 0.455096 0.055447 1.0000 1 H 
#  ZY C11 C12 QUA K4 V0 M0 Q0 
# UISO 0.043239 
#  1.04821 0. 0. 0. 0.182 0.086 0. 0. 0. 0. 
#  
# ATOM 33 H18 MOL 1 0.726630 1.357177 0.031492 1.0000 1 H 
#  ZY C18 C17 QUA K4 V0 M0 Q0 
# UISO 0.031258 
#  1.04821 0. 0. 0. 0.182 0.086 0. 0. 0. 0. 
#  
# ATOM 34 H12 MOL 1 -0.005013 0.652434 -0.001197 1.0000 1 H 
#  ZY C12 C11 QUA K4 V0 M0 Q0 
# UISO 0.035514 
#  1.04821 0. 0. 0. 0.182 0.086 0. 0. 0. 0. 
#  
# ANHAR 0 3 ! number_of_anharmonic_atoms max_order 
# ! 1 ! atom number 
# ! 0.00E+00 0.00E+00 0.00E+00 0.00E+00 0.00E+00 0.00E+00 0.00E+00 0.00E+00 
# ! 0.00E+00 0.00E+00 
#  
#  
# STOP 
; 
_refine_special_details              
;
 Refinement of F^2^ against reflections.
 The threshold expression of F^2^ > 2sigma(F^2^) is
 used for calculating R-factors(gt) and is not
 relevant to the choice of reflections for refinement.
 R-factors based on F^2^ are statistically about twice
 as large as those based on F, and R-factors based on
 ALL data will be even larger.
;
_refine_ls_structure_factor_coef     Fsqd 
_refine_ls_matrix_type                full
_refine_ls_weighting_scheme          sigma
_refine_ls_weighting_details         ?
_atom_sites_solution_primary      direct 
_atom_sites_solution_secondary    difmap 
_atom_sites_solution_hydrogens    geom   
_refine_ls_hydrogen_treatment    refall
_refine_ls_extinction_method        'none'              
_refine_ls_abs_structure_details     ?
_refine_ls_abs_structure_Flack       ?
_refine_ls_number_reflns              2373
_refine_ls_number_parameters           237
_refine_ls_number_restraints             0
# R-factors: R(F)  &  wR2(I) 
_refine_ls_R_factor_all              0.0111
_refine_ls_R_factor_gt               0.0109
_refine_ls_wR_factor_ref             0.0326
_refine_ls_wR_factor_gt              0.0325
_refine_ls_goodness_of_fit_ref       1.226
_refine_ls_restrained_S_all          0.000
_refine_ls_shift/su_max              0.001
_refine_ls_shift/su_mean             0.000

_diffrn_measured_fraction_theta_max     0.994
_diffrn_reflns_theta_full               25.01
_diffrn_measured_fraction_theta_full    0.994
_refine_diff_density_max                ?
_refine_diff_density_min                ?
_refine_diff_density_rms                ?
###  to get diff_density_max min & rms : 
###  run MoPro  : WRIT FOUR   to create FOURier file 
###  run VMoPro : FOUR  FastFourierTransform   to get a 3D grid (Xplor format) on whole unit-cell
###             & GRID  STAT   to get max min rms statistics


loop_
_atom_site_type_symbol      
_atom_site_label            
_atom_site_fract_x          
_atom_site_fract_y          
_atom_site_fract_z          
_atom_site_U_iso_or_equiv   
_atom_site_adp_type         
_atom_site_occupancy        
_atom_site_calc_flag        
_atom_site_refinement_flag_posn  
_atom_site_refinement_flag_adp  
_atom_site_disorder_assembly
_atom_site_disorder_group   
C  C1 0.43203(7) 0.88584(7) 0.17459(2) 0.01315(6) Uani 1 d . . . .
C  C2 0.24542(6) 1.09421(6) 0.11287(2) 0.01190(6) Uani 1 d . . . .
C  C3 0.31884(6) 0.98274(6) 0.22010(2) 0.01299(6) Uani 1 d . . . .
C  C4 0.30750(7) 0.96515(7) 0.28751(3) 0.01643(6) Uani 1 d . . . .
C  C5 0.19351(8) 1.06126(7) 0.32204(3) 0.01888(7) Uani 1 d . . . .
C  C6 0.09319(8) 1.17285(7) 0.28926(3) 0.01856(7) Uani 1 d . . . .
C  C7 0.10594(7) 1.19193(6) 0.22113(3) 0.01544(6) Uani 1 d . . . .
C  C8 0.21834(6) 1.09592(6) 0.18691(2) 0.01251(6) Uani 1 d . . . .
C  C9 0.31619(7) 0.80513(7) 0.12507(2) 0.01303(6) Uani 1 d . . . .
C  C10 0.30164(7) 0.63878(7) 0.11271(3) 0.01672(6) Uani 1 d . . . .
C  C11 0.18561(8) 0.58489(7) 0.06656(3) 0.01885(7) Uani 1 d . . . .
C  C12 0.08607(8) 0.69620(7) 0.03314(3) 0.01867(7) Uani 1 d . . . .
C  C13 0.10047(8) 0.86396(7) 0.04585(3) 0.01549(6) Uani 1 d . . . .
C  C14 0.21500(7) 0.91768(6) 0.09171(3) 0.01251(6) Uani 1 d . . . .
C  C15 0.53044(7) 1.01297(6) 0.13616(2) 0.01270(6) Uani 1 d . . . .
C  C16 0.70126(7) 1.02588(7) 0.13279(2) 0.01518(6) Uani 1 d . . . .
C  C17 0.77127(7) 1.15085(7) 0.09475(3) 0.01616(7) Uani 1 d . . . .
C  C18 0.67172(7) 1.26055(7) 0.06079(3) 0.01455(6) Uani 1 d . . . .
C  C19 0.49916(7) 1.24779(6) 0.06449(2) 0.01277(6) Uani 1 d . . . .
C  C20 0.42954(7) 1.12478(6) 0.10245(2) 0.01200(6) Uani 1 d . . . .
H  H7 0.0282(10) 1.2756(10) 0.1960(3) 0.029(2) Uiso 1 d U . . .
H  H1 0.5117(9) 0.7991(10) 0.1991(4) 0.029(2) Uiso 1 d U . . .
H  H19 0.4223(10) 1.3335(10) 0.0381(4) 0.029(2) Uiso 1 d U . . .
H  H10 0.379(1) 0.555(1) 0.1391(4) 0.036(2) Uiso 1 d U . . .
H  H2 0.1676(10) 1.1826(9) 0.0870(4) 0.030(2) Uiso 1 d U . . .
H  H16 0.7763(10) 0.9432(10) 0.1589(4) 0.035(2) Uiso 1 d U . . .
H  H13 0.023(1) 0.9514(10) 0.0201(4) 0.035(2) Uiso 1 d U . . .
H  H6 0.004(1) 1.242(1) 0.3163(4) 0.041(2) Uiso 1 d U . . .
H  H5 0.1823(10) 1.0490(9) 0.3739(4) 0.036(2) Uiso 1 d U . . .
H  H4 0.3852(10) 0.8769(10) 0.3123(4) 0.031(2) Uiso 1 d U . . .
H  H17 0.905(1) 1.1608(9) 0.0915(4) 0.032(2) Uiso 1 d U . . .
H  H11 0.171(1) 0.455(1) 0.0554(4) 0.043(2) Uiso 1 d U . . .
H  H18 0.7266(10) 1.357(1) 0.0315(4) 0.031(2) Uiso 1 d U . . .
H  H12 -0.005(1) 0.652(1) -0.0012(4) 0.036(2) Uiso 1 d U . . .

loop_ 
_atom_site_aniso_label 
_atom_site_aniso_U_11 
_atom_site_aniso_U_22 
_atom_site_aniso_U_33 
_atom_site_aniso_U_12 
_atom_site_aniso_U_13 
_atom_site_aniso_U_23 
C1 0.0138(3) 0.0126(2) 0.0131(2) 0.0020(2) -0.0002(2) 0.0005(2)  
C2 0.0113(3) 0.0119(3) 0.0125(2) 0.0010(2) -0.00003(20) -0.00001(18)  
C3 0.0137(3) 0.0129(2) 0.0123(2) 0.0004(2) 0.0007(2) 0.0009(2)  
C4 0.0190(3) 0.0175(2) 0.0128(2) -0.0019(2) 0.00020(22) 0.0014(2)  
C5 0.0227(3) 0.0215(3) 0.0124(2) -0.0031(2) 0.0038(2) -0.0019(2)  
C6 0.0185(3) 0.0191(3) 0.0180(3) -0.0012(2) 0.0053(2) -0.0053(2)  
C7 0.0140(3) 0.0147(2) 0.0177(3) 0.0017(2) 0.0021(2) -0.0026(2)  
C8 0.0124(3) 0.0127(2) 0.0124(2) 0.0003(2) 0.0009(2) -0.0003(2)  
C9 0.0133(3) 0.0120(2) 0.0138(2) 0.0020(2) 0.00005(21) 0.00000(19)  
C10 0.0184(3) 0.0123(3) 0.0194(3) 0.0024(2) 0.0003(2) -0.0005(2)  
C11 0.0218(3) 0.0130(3) 0.0217(3) 0.00009(22) 0.0005(2) -0.0046(2)  
C12 0.0200(3) 0.0178(3) 0.0182(2) -0.0017(2) -0.0021(2) -0.0043(2)  
C13 0.0160(3) 0.0158(3) 0.0147(2) -0.00005(21) -0.0019(2) -0.0005(2)  
C14 0.0126(3) 0.0114(2) 0.0136(2) 0.0010(2) 0.0009(2) 0.00010(18)  
C15 0.0121(3) 0.0132(2) 0.0128(2) 0.0019(2) -0.00011(19) 0.0003(2)  
C16 0.0111(3) 0.0176(3) 0.0169(2) 0.0027(2) -0.0010(2) 0.0009(2)  
C17 0.0105(3) 0.0207(3) 0.0173(2) -0.0003(2) 0.0013(2) -0.0009(2)  
C18 0.0136(3) 0.0169(2) 0.0131(2) -0.0014(2) 0.0014(2) -0.00011(21)  
C19 0.0132(3) 0.0133(2) 0.0118(2) 0.00002(19) -0.00003(20) 0.0007(2)  
C20 0.0109(3) 0.0127(2) 0.0124(2) 0.0011(2) 0.00003(20) 0.0003(2)  

_geom_special_details                
;                                    
;                                    

loop_
_geom_bond_atom_site_label_1         
_geom_bond_atom_site_label_2         
_geom_bond_distance                  
_geom_bond_site_symmetry_2           
_geom_bond_publ_flag                 
C1 C3 1.5240(7) . ? 
C1 C15 1.5240(7) . ? 
C1 C9 1.5260(7) . ? 
C1 H1 1.080(8) . ? 
C2 C20 1.5234(7) . ? 
C2 C14 1.5243(7) . ? 
C2 C8 1.5246(7) . ? 
C2 H2 1.093(8) . ? 
C3 C8 1.4038(7) . ? 
C3 C4 1.3842(8) . ? 
C4 C5 1.3997(8) . ? 
C4 H4 1.081(8) . ? 
C5 C6 1.3904(8) . ? 
C5 H5 1.064(9) . ? 
C6 C7 1.4009(8) . ? 
C6 H6 1.068(9) . ? 
C7 C8 1.3876(7) . ? 
C7 H7 1.060(8) . ? 
C9 C14 1.4053(8) . ? 
C9 C10 1.3862(8) . ? 
C10 C11 1.3989(8) . ? 
C10 H10 1.073(9) . ? 
C11 C12 1.3916(9) . ? 
C11 H11 1.090(9) . ? 
C12 C13 1.3988(8) . ? 
C12 H12 1.076(9) . ? 
C13 C14 1.3865(8) . ? 
C13 H13 1.086(9) . ? 
C15 C20 1.4036(7) . ? 
C15 C16 1.3859(8) . ? 
C16 C17 1.4006(8) . ? 
C16 H16 1.052(9) . ? 
C17 C18 1.3886(8) . ? 
C17 H17 1.088(9) . ? 
C18 C19 1.4002(8) . ? 
C18 H18 1.084(8) . ? 
C19 C20 1.3869(7) . ? 
C19 H19 1.079(8) . ? 

loop_
_geom_angle_atom_site_label_1        
_geom_angle_atom_site_label_2        
_geom_angle_atom_site_label_3        
_geom_angle                          
_geom_angle_site_symmetry_1          
_geom_angle_site_symmetry_3          
_geom_angle_publ_flag                
C1 C3 C8 113.31(4) . . ? 
C1 C3 C4 126.14(5) . . ? 
C1 C15 C20 113.04(4) . . ? 
C1 C15 C16 126.65(5) . . ? 
C1 C9 C14 113.22(6) . . ? 
C1 C9 C10 126.53(7) . . ? 
C2 C20 C15 113.11(4) . . ? 
C2 C20 C19 126.34(5) . . ? 
C2 C14 C9 112.81(5) . . ? 
C2 C14 C13 126.68(6) . . ? 
C2 C8 C3 112.81(4) . . ? 
C2 C8 C7 126.62(5) . . ? 
C3 C1 C15 105.80(5) . . ? 
C3 C1 C9 104.99(5) . . ? 
C3 C1 H1 114.6(4) . . ? 
C3 C8 C7 120.55(6) . . ? 
C3 C4 C5 118.96(5) . . ? 
C3 C4 H4 119.6(5) . . ? 
C4 C3 C8 120.54(6) . . ? 
C4 C5 C6 120.63(6) . . ? 
C4 C5 H5 120.1(5) . . ? 
C5 C6 C7 120.40(7) . . ? 
C5 C6 H6 119.5(5) . . ? 
C5 C4 H4 121.4(5) . . ? 
C6 C5 H5 119.2(5) . . ? 
C6 C7 C8 118.91(6) . . ? 
C6 C7 H7 120.4(5) . . ? 
C7 C6 H6 120.1(5) . . ? 
C8 C2 C20 106.06(4) . . ? 
C8 C2 C14 105.40(4) . . ? 
C8 C2 H2 112.9(4) . . ? 
C8 C7 H7 120.6(5) . . ? 
C9 C1 C15 105.93(3) . . ? 
C9 C1 H1 112.9(4) . . ? 
C9 C14 C13 120.49(6) . . ? 
C9 C10 C11 119.15(6) . . ? 
C9 C10 H10 119.1(5) . . ? 
C10 C9 C14 120.23(5) . . ? 
C10 C11 C12 120.72(7) . . ? 
C10 C11 H11 121.1(5) . . ? 
C11 C12 C13 120.05(5) . . ? 
C11 C12 H12 119.8(5) . . ? 
C11 C10 H10 121.7(5) . . ? 
C12 C11 H11 118.2(5) . . ? 
C12 C13 C14 119.35(6) . . ? 
C12 C13 H13 120.4(5) . . ? 
C13 C12 H12 120.1(5) . . ? 
C14 C2 C20 105.84(4) . . ? 
C14 C2 H2 113.3(4) . . ? 
C14 C13 H13 120.3(5) . . ? 
C15 C1 H1 111.9(4) . . ? 
C15 C20 C19 120.56(5) . . ? 
C15 C16 C17 119.02(5) . . ? 
C15 C16 H16 120.0(5) . . ? 
C16 C15 C20 120.31(6) . . ? 
C16 C17 C18 120.78(5) . . ? 
C16 C17 H17 119.4(5) . . ? 
C17 C18 C19 120.13(7) . . ? 
C17 C18 H18 120.4(5) . . ? 
C17 C16 H16 121.0(5) . . ? 
C18 C17 H17 119.9(5) . . ? 
C18 C19 C20 119.19(6) . . ? 
C18 C19 H19 119.9(5) . . ? 
C19 C18 H18 119.4(5) . . ? 
C20 C2 H2 112.7(4) . . ? 
C20 C19 H19 120.9(5) . . ? 

loop_
_geom_torsion_atom_site_label_1      
_geom_torsion_atom_site_label_2      
_geom_torsion_atom_site_label_3      
_geom_torsion_atom_site_label_4      
_geom_torsion                        
_geom_torsion_site_symmetry_1        
_geom_torsion_site_symmetry_2        
_geom_torsion_site_symmetry_3        
_geom_torsion_site_symmetry_4        
_geom_torsion_publ_flag              
C1 C3 C8 C2 0.42(4) . . . . ? 
C1 C3 C8 C7 178.83(5) . . . . ? 
C1 C3 C4 C5 -178.32(5) . . . . ? 
C1 C3 C4 H4 0.9(4) . . . . ? 
C1 C15 C20 C2 0.74(4) . . . . ? 
C1 C15 C20 C19 -179.38(5) . . . . ? 
C1 C15 C16 C17 179.87(5) . . . . ? 
C1 C15 C16 H16 -0.7(4) . . . . ? 
C1 C9 C14 C2 0.14(4) . . . . ? 
C1 C9 C14 C13 -178.83(5) . . . . ? 
C1 C9 C10 C11 178.39(5) . . . . ? 
C1 C9 C10 H10 -1.0(5) . . . . ? 
C2 C20 C15 C16 -178.79(5) . . . . ? 
C2 C20 C19 C18 179.07(5) . . . . ? 
C2 C20 C19 H19 -0.7(4) . . . . ? 
C2 C14 C9 C10 178.55(5) . . . . ? 
C2 C14 C13 C12 -178.63(5) . . . . ? 
C2 C14 C13 H13 1.2(4) . . . . ? 
C2 C8 C3 C4 -178.45(5) . . . . ? 
C2 C8 C7 C6 177.52(5) . . . . ? 
C2 C8 C7 H7 -0.5(4) . . . . ? 
C3 C1 C15 C20 -56.03(4) . . . . ? 
C3 C1 C15 C16 123.48(5) . . . . ? 
C3 C1 C9 C14 56.02(4) . . . . ? 
C3 C1 C9 C10 -122.26(5) . . . . ? 
C3 C8 C2 C20 -55.86(4) . . . . ? 
C3 C8 C2 C14 56.09(4) . . . . ? 
C3 C8 C2 H2 -179.8(6) . . . . ? 
C3 C8 C7 C6 -0.65(5) . . . . ? 
C3 C8 C7 H7 -178.7(6) . . . . ? 
C3 C4 C5 C6 -0.06(5) . . . . ? 
C3 C4 C5 H5 179.6(7) . . . . ? 
C4 C3 C1 C15 -125.79(5) . . . . ? 
C4 C3 C1 C9 122.43(5) . . . . ? 
C4 C3 C1 H1 -2.0(4) . . . . ? 
C4 C3 C8 C7 -0.040(50) . . . . ? 
C4 C5 C6 C7 -0.64(5) . . . . ? 
C4 C5 C6 H6 178.1(7) . . . . ? 
C5 C6 C7 C8 0.99(5) . . . . ? 
C5 C6 C7 H7 179.0(6) . . . . ? 
C5 C4 C3 C8 0.40(5) . . . . ? 
C6 C5 C4 H4 -179.3(6) . . . . ? 
C7 C8 C2 C20 125.84(5) . . . . ? 
C7 C8 C2 C14 -122.20(5) . . . . ? 
C7 C8 C2 H2 1.9(4) . . . . ? 
C7 C6 C5 H5 179.7(7) . . . . ? 
C8 C2 C20 C15 55.26(4) . . . . ? 
C8 C2 C20 C19 -124.60(5) . . . . ? 
C8 C2 C14 C9 -56.38(4) . . . . ? 
C8 C2 C14 C13 122.52(5) . . . . ? 
C8 C3 C1 C15 55.41(4) . . . . ? 
C8 C3 C1 C9 -56.36(4) . . . . ? 
C8 C3 C1 H1 179.2(6) . . . . ? 
C8 C3 C4 H4 179.6(6) . . . . ? 
C8 C7 C6 H6 -177.8(7) . . . . ? 
C9 C1 C15 C20 55.09(5) . . . . ? 
C9 C1 C15 C16 -125.41(5) . . . . ? 
C9 C14 C2 C20 55.73(4) . . . . ? 
C9 C14 C2 H2 179.7(6) . . . . ? 
C9 C14 C13 C12 0.19(5) . . . . ? 
C9 C14 C13 H13 -179.9(6) . . . . ? 
C9 C10 C11 C12 0.23(5) . . . . ? 
C9 C10 C11 H11 179.6(7) . . . . ? 
C10 C9 C1 C15 126.06(5) . . . . ? 
C10 C9 C1 H1 3.2(4) . . . . ? 
C10 C9 C14 C13 -0.43(5) . . . . ? 
C10 C11 C12 C13 -0.47(5) . . . . ? 
C10 C11 C12 H12 -178.2(7) . . . . ? 
C11 C12 C13 C14 0.25(5) . . . . ? 
C11 C12 C13 H13 -179.6(6) . . . . ? 
C11 C10 C9 C14 0.22(5) . . . . ? 
C12 C11 C10 H10 179.6(7) . . . . ? 
C13 C14 C2 C20 -125.37(5) . . . . ? 
C13 C14 C2 H2 -1.4(4) . . . . ? 
C13 C12 C11 H11 -179.9(7) . . . . ? 
C14 C2 C20 C15 -56.38(4) . . . . ? 
C14 C2 C20 C19 123.75(5) . . . . ? 
C14 C9 C1 C15 -55.66(4) . . . . ? 
C14 C9 C1 H1 -178.5(6) . . . . ? 
C14 C9 C10 H10 -179.2(7) . . . . ? 
C14 C13 C12 H12 178.0(7) . . . . ? 
C15 C20 C2 H2 179.3(6) . . . . ? 
C15 C20 C19 C18 -0.79(5) . . . . ? 
C15 C20 C19 H19 179.5(6) . . . . ? 
C15 C16 C17 C18 -0.028(51) . . . . ? 
C15 C16 C17 H17 -179.4(7) . . . . ? 
C16 C15 C1 H1 -2.0(4) . . . . ? 
C16 C15 C20 C19 1.08(5) . . . . ? 
C16 C17 C18 C19 0.31(5) . . . . ? 
C16 C17 C18 H18 179.9(6) . . . . ? 
C17 C18 C19 C20 0.10(5) . . . . ? 
C17 C18 C19 H19 179.8(6) . . . . ? 
C17 C16 C15 C20 -0.66(5) . . . . ? 
C18 C17 C16 H16 -179.5(7) . . . . ? 
C19 C20 C2 H2 -0.6(4) . . . . ? 
C19 C18 C17 H17 179.6(7) . . . . ? 
C20 C15 C1 H1 178.5(6) . . . . ? 
C20 C15 C16 H16 178.8(7) . . . . ? 
C20 C19 C18 H18 -179.5(6) . . . . ? 
H7 C7 C6 H6 0.26(69) . . . . ? 
H19 C19 C18 H18 0.24(67) . . . . ? 
H10 C10 C11 H11 -1.0(7) . . . . ? 
H16 C16 C17 H17 1.2(7) . . . . ? 
H13 C13 C12 H12 -1.8(7) . . . . ? 
H6 C6 C5 H5 -1.6(7) . . . . ? 
H5 C5 C4 H4 0.42(68) . . . . ? 
H17 C17 C18 H18 -0.8(7) . . . . ? 
H11 C11 C12 H12 2.3(7) . . . . ? 

loop_
_geom_hbond_atom_site_label_D        
_geom_hbond_atom_site_label_H        
_geom_hbond_atom_site_label_A        
_geom_hbond_distance_DH              
_geom_hbond_distance_HA              
_geom_hbond_distance_DA              
_geom_hbond_angle_DHA                
_geom_hbond_site_symmetry_A          
C5 H5 C18 1.064(9) 2.952(8) 3.5937(8) 119.2(5)  3_645   
C4 H4 C17 1.081(8) 2.931(8) 3.5702(8) 118.1(5)  3_645   
C4 H4 C18 1.081(8) 2.793(8) 3.5178(8) 124.3(5)  3_645   

loop_
_publ_author_name      
_publ_author_address   
,'?'  
; ? 
;  

_publ_requested_journal          '?' 
_publ_contact_author                ? 
_publ_contact_author_phone        '?' 
_publ_contact_author_fax          '?' 
_publ_contact_author_email        '?' 
_publ_section_title 
;  
 ?  
;  
_publ_section_comment  
;  
 ?  
;  
_publ_section_references 
;  
 ?  
;  
