# Supplementary material for: Yes, one can obtain better quality structures from routine X-ray data collection
Source: IUCrJ. 2016 Jan 1;3(Pt 1):61–70. doi: 10.1107/S2052252515020941 (PMC4704080; doi:10.1107/S2052252515020941)
Supplement: Supplementary file 3 [file m-03-00061-sup3.zip › X-ray/T_TAAM/T_TAAM_52.cif]

data_I  
_audit_creation_method             'MoPro12'     
_chemical_name_systematic            ? 
_chemical_name_common                ? 
_chemical_formula_moiety             'C20 H14'
_chemical_formula_sum                'C20 H14'
_chemical_formula_weight             254.312
_chemical_absolute_configuration     ?  

_symmetry_cell_setting               orthorhombic 
_symmetry_space_group_name_H-M       'P ?'
_symmetry_space_group_name_Hall      'P ?'

loop_
_atom_type_symbol                      
_atom_type_description                 
_atom_type_scat_dispersion_real        
_atom_type_scat_dispersion_imag        
_atom_type_scat_source                 
 'C' 'C'    0.0033   0.0016
'Su & Coppens. Acta. Cryst. (1997) A53, 749-762. '                    
 'H' 'H'    0.0000   0.0000
'Su & Coppens. Acta. Cryst. (1997) A53, 749-762. '                    

loop_
_symmetry_equiv_pos_as_xyz           
'x, y, z'
'-x+1/2, -y, z+1/2'
'-x, y+1/2, -z+1/2'
'x+1/2, -y+1/2, -z'
_cell_length_a                8.080 
_cell_length_b                8.165 
_cell_length_c                20.378 
_cell_angle_alpha             90.00 
_cell_angle_beta              90.00 
_cell_angle_gamma             90.00 
_cell_volume                   1344.3 
_cell_formula_units_Z                4
_cell_measurement_temperature        ?
_cell_measurement_reflns_used        ?
_cell_measurement_theta_min          ?
_cell_measurement_theta_max          ?
_exptl_crystal_description           ? 
_exptl_crystal_colour                ? 
_exptl_crystal_size_max              ? 
_exptl_crystal_size_mid              ? 
_exptl_crystal_size_min              ? 
_exptl_crystal_density_meas          ? 
_exptl_crystal_density_diffrn       1.257
_exptl_crystal_density_method       'not measured' 
_exptl_crystal_F_000                 536
_exptl_absorpt_process_details       ?  
_exptl_absorpt_coefficient_mu        ?  
_exptl_absorpt_correction_type       ?  
_exptl_absorpt_correction_T_min      ?  
_exptl_absorpt_correction_T_max      ?  
_exptl_special_details               
;
?
;
_diffrn_ambient_temperature          ?  
_diffrn_radiation_wavelength        0.71073
_diffrn_radiation_type              MoK\a 
_diffrn_radiation_source          'fine-focus sealed tube' 
_diffrn_radiation_monochromator      ? 
_diffrn_measurement_device_type      ? 
_diffrn_measurement_method           ? 
_diffrn_detector_area_resol_mean     ? 
_diffrn_standards_number             ? 
_diffrn_standards_interval_count     ? 
_diffrn_standards_interval_time      ? 
_diffrn_standards_decay_%            ? 
_diffrn_reflns_number                ? 
_diffrn_reflns_av_R_equivalents      ? 
_diffrn_reflns_av_sigmaI/netI        0.02420
_diffrn_reflns_limit_h_min           0
_diffrn_reflns_limit_h_max           9
_diffrn_reflns_limit_k_min           0
_diffrn_reflns_limit_k_max          10
_diffrn_reflns_limit_l_min         -24
_diffrn_reflns_limit_l_max          25
_diffrn_reflns_theta_min            2.69
_diffrn_reflns_theta_max           26.01
_reflns_number_total                  2624
_reflns_number_gt                     2588
_reflns_threshold_expression         >2.0sigma(I)
_computing_data_collection           ? 
_computing_cell_refinement           ? 
_computing_data_reduction            ? 
_computing_structure_solution        ? 
_computing_structure_refinement      'MoPro (J. Appl. Cryst. 2005, 38, 38-54)'
_computing_molecular_graphics        ? 
_computing_publication_material      ? 
_iucr_refine_instructions_details  
; 
# ! MoPro 12.6 08/10/2015 15:18:24 F:\Pliki_do_publikacji_AniaHoser\TAAM\TAAM_T\T_TAAM_52\mopro_T_01.par 
# ! reflections hkl file : F:\Pliki_do_publikacji_AniaHoser\TAAM\TAAM_T\T_TAAM_52\sortav_freeformat.hkl refin. vs. F^2 
# ! atomic table file : C:\Users\user\Desktop\Programy_Krys\MoPro\MoProSuite\LibMoPro\mopro.tab 
# ! wave functions file : C:\Users\user\Desktop\Programy_Krys\MoPro\MoProSuite\LibMoPro\WAVEF_Su_Coppens_relativistic 
# ! RF factor = 1.154 % RI factor = 2.067% 
# ! wR2F factor = 1.764 % wR2I factor = 3.364% 
# ! g.o.f.(F**2) = 1.297 Nvar= 237 Nref= 2624 Nfree= 0 0.07<sinT/l< 0.62 
#  
# WSIG 1.00000 ! weighting scheme 
#  ! SPACE GROUP P ? 
#  
# CELL 8.0798 8.1645 20.3778 90.0000 90.0000 90.0000 0.71073 
# ZERR 0.0000 0.0000 0.0000 0.0000 0.0000 0.0000 
#  
# SYMM 4 P 
#  X , Y, Z 
#  1/2-X , -Y, 1/2+Z 
#  -X , 1/2+Y, 1/2-Z 
#  1/2+X , 1/2-Y, -Z 
#  
# SCALE 1 2.829814 
#  
# FMULT 1.00000 
#  
# UOVER 0.00000 0.00000 0.00000 0.00000 0.00000 0.00000 ANI 
#  
# SOLVT 0.00000 50.00000 
#  
# EXTIN 0.00000 GAUSSIAN ISOT TYP1 ! G*10^4 
#  
#  
# DUMMY 3 
# DUMY 0.20599 1.07837 0.25444 D1 0 ! atom # 35 
# DUMY 0.20071 0.75116 0.07916 D2 0 ! atom # 36 
# DUMY 0.60052 1.13709 0.09856 D3 0 ! atom # 37 
#  
# KAPPA 5 
#  0.999000 0.885000 ! # 1 1 MOL C1 2x 
#  0.999000 0.887000 ! # 2 1 MOL C3 6x 
#  1.004000 0.909000 ! # 3 1 MOL C4 12x 
#  1.110000 1.158000 ! # 4 1 MOL H7 12x 
#  1.118000 1.160000 ! # 5 1 MOL H1 2x 
#  
# ATOMS 34 
#  
# ATOM 1 C1 MOL 1 0.432079 0.885766 0.174589 1.0000 1 C 
#  ZX H1 C15 HEX K1 V0 M0 Q0 
# UANI 0.013706 0.012589 0.012867 0.002252 -.000320 0.000747 
#  3.98514 0. 0. 0. -.028 0. 0. 0. 0. 0. 
#  0.281 0. 0. 0. 0. 0.231 0. 
#  0.063 0. 0. 0. 0. -.109 0. 0. 0. 
#  
# ATOM 2 C2 MOL 1 0.245439 1.094211 0.112881 1.0000 1 C 
#  ZX H2 C20 HEX K1 V0 M0 Q0 
# UANI 0.011104 0.011729 0.012419 0.001090 0.000067 0.000133 
#  3.98514 0. 0. 0. -.028 0. 0. 0. 0. 0. 
#  0.281 0. 0. 0. 0. 0.231 0. 
#  0.063 0. 0. 0. 0. -.109 0. 0. 0. 
#  
# ATOM 3 C3 MOL 1 0.318886 0.982734 0.220085 1.0000 1 C 
#  XY D1 C4 HEX K2 V0 M0 Q0 
# UANI 0.013639 0.012881 0.012132 0.000425 0.000537 0.000609 
#  4.05796 0. 0.047 0. 0. -.179 0. 0. -.033 0. 
#  0. 0.026 0. 0. 0. -.289 0. 
#  0.018 0. 0. -.013 0. 0. 0. 0. 0. 
#  
# ATOM 4 C4 MOL 1 0.307525 0.965087 0.287524 1.0000 1 C 
#  XY D1 C3 HEX K3 V0 M0 Q0 
# UANI 0.018871 0.017504 0.012305 -.001925 0.000382 0.001304 
#  3.92121 0. 0.056 0. 0. -.180 0. 0. -.029 0. 
#  0. 0.030 0. 0. 0. -.264 0. 
#  0.020 0. 0. -.019 0. 0. 0. 0. 0. 
#  
# ATOM 5 C5 MOL 1 0.193496 1.061285 0.322064 1.0000 1 C 
#  XY D1 C6 HEX K3 V0 M0 Q0 
# UANI 0.022482 0.021306 0.012346 -.003268 0.003751 -.001746 
#  3.92121 0. 0.056 0. 0. -.180 0. 0. -.029 0. 
#  0. 0.030 0. 0. 0. -.264 0. 
#  0.020 0. 0. -.019 0. 0. 0. 0. 0. 
#  
# ATOM 6 C6 MOL 1 0.093184 1.172831 0.289293 1.0000 1 C 
#  XY D1 C5 HEX K3 V0 M0 Q0 
# UANI 0.018507 0.019073 0.017877 -.001323 0.005164 -.005141 
#  3.92121 0. 0.056 0. 0. -.180 0. 0. -.029 0. 
#  0. 0.030 0. 0. 0. -.264 0. 
#  0.020 0. 0. -.019 0. 0. 0. 0. 0. 
#  
# ATOM 7 C7 MOL 1 0.105884 1.191879 0.221120 1.0000 1 C 
#  XY D1 C8 HEX K3 V0 M0 Q0 
# UANI 0.013993 0.014818 0.017282 0.001556 0.002016 -.002680 
#  3.92121 0. 0.056 0. 0. -.180 0. 0. -.029 0. 
#  0. 0.030 0. 0. 0. -.264 0. 
#  0.020 0. 0. -.019 0. 0. 0. 0. 0. 
#  
# ATOM 8 C8 MOL 1 0.218341 1.095928 0.186916 1.0000 1 C 
#  XY D1 C7 HEX K2 V0 M0 Q0 
# UANI 0.012473 0.012525 0.012323 0.000679 0.001137 -.000349 
#  4.05796 0. 0.047 0. 0. -.179 0. 0. -.033 0. 
#  0. 0.026 0. 0. 0. -.289 0. 
#  0.018 0. 0. -.013 0. 0. 0. 0. 0. 
#  
# ATOM 9 C9 MOL 1 0.316209 0.805152 0.125083 1.0000 1 C 
#  XY D2 C10 HEX K2 V0 M0 Q0 
# UANI 0.013152 0.011901 0.013596 0.001858 0.000030 -.000204 
#  4.05796 0. 0.047 0. 0. -.179 0. 0. -.033 0. 
#  0. 0.026 0. 0. 0. -.289 0. 
#  0.018 0. 0. -.013 0. 0. 0. 0. 0. 
#  
# ATOM 10 C10 MOL 1 0.301680 0.638781 0.112690 1.0000 1 C 
#  XY D2 C9 HEX K3 V0 M0 Q0 
# UANI 0.018353 0.012150 0.019371 0.002513 0.000226 -.000634 
#  3.92121 0. 0.056 0. 0. -.180 0. 0. -.029 0. 
#  0. 0.030 0. 0. 0. -.264 0. 
#  0.020 0. 0. -.019 0. 0. 0. 0. 0. 
#  
# ATOM 11 C11 MOL 1 0.185612 0.584901 0.066553 1.0000 1 C 
#  XY D2 C12 HEX K3 V0 M0 Q0 
# UANI 0.021875 0.012940 0.021644 0.000215 0.000245 -.004668 
#  3.92121 0. 0.056 0. 0. -.180 0. 0. -.029 0. 
#  0. 0.030 0. 0. 0. -.264 0. 
#  0.020 0. 0. -.019 0. 0. 0. 0. 0. 
#  
# ATOM 12 C12 MOL 1 0.086019 0.696192 0.033118 1.0000 1 C 
#  XY D2 C11 HEX K3 V0 M0 Q0 
# UANI 0.019962 0.017577 0.018058 -.001643 -.002134 -.004214 
#  3.92121 0. 0.056 0. 0. -.180 0. 0. -.029 0. 
#  0. 0.030 0. 0. 0. -.264 0. 
#  0.020 0. 0. -.019 0. 0. 0. 0. 0. 
#  
# ATOM 13 C13 MOL 1 0.100477 0.863991 0.045827 1.0000 1 C 
#  XY D2 C14 HEX K3 V0 M0 Q0 
# UANI 0.015573 0.015551 0.014874 0.000028 -.001886 -.000578 
#  3.92121 0. 0.056 0. 0. -.180 0. 0. -.029 0. 
#  0. 0.030 0. 0. 0. -.264 0. 
#  0.020 0. 0. -.019 0. 0. 0. 0. 0. 
#  
# ATOM 14 C14 MOL 1 0.215010 0.917684 0.091717 1.0000 1 C 
#  XY D2 C13 HEX K2 V0 M0 Q0 
# UANI 0.012506 0.011278 0.013322 0.000952 0.000632 -.000056 
#  4.05796 0. 0.047 0. 0. -.179 0. 0. -.033 0. 
#  0. 0.026 0. 0. 0. -.289 0. 
#  0.018 0. 0. -.013 0. 0. 0. 0. 0. 
#  
# ATOM 15 C15 MOL 1 0.530401 1.012937 0.136160 1.0000 1 C 
#  XY D3 C16 HEX K2 V0 M0 Q0 
# UANI 0.011869 0.013092 0.012700 0.002002 -.000199 0.000467 
#  4.05796 0. 0.047 0. 0. -.179 0. 0. -.033 0. 
#  0. 0.026 0. 0. 0. -.289 0. 
#  0.018 0. 0. -.013 0. 0. 0. 0. 0. 
#  
# ATOM 16 C16 MOL 1 0.701265 1.025903 0.132785 1.0000 1 C 
#  XY D3 C15 HEX K3 V0 M0 Q0 
# UANI 0.011155 0.017557 0.016846 0.002822 -.000910 0.000850 
#  3.92121 0. 0.056 0. 0. -.180 0. 0. -.029 0. 
#  0. 0.030 0. 0. 0. -.264 0. 
#  0.020 0. 0. -.019 0. 0. 0. 0. 0. 
#  
# ATOM 17 C17 MOL 1 0.771232 1.150810 0.094763 1.0000 1 C 
#  XY D3 C18 HEX K3 V0 M0 Q0 
# UANI 0.010381 0.020399 0.017045 -.000304 0.001248 -.000880 
#  3.92121 0. 0.056 0. 0. -.180 0. 0. -.029 0. 
#  0. 0.030 0. 0. 0. -.264 0. 
#  0.020 0. 0. -.019 0. 0. 0. 0. 0. 
#  
# ATOM 18 C18 MOL 1 0.671714 1.260579 0.060793 1.0000 1 C 
#  XY D3 C17 HEX K3 V0 M0 Q0 
# UANI 0.013631 0.017018 0.013009 -.001395 0.001440 -.000195 
#  3.92121 0. 0.056 0. 0. -.180 0. 0. -.029 0. 
#  0. 0.030 0. 0. 0. -.264 0. 
#  0.020 0. 0. -.019 0. 0. 0. 0. 0. 
#  
# ATOM 19 C19 MOL 1 0.499134 1.247827 0.064490 1.0000 1 C 
#  XY D3 C20 HEX K3 V0 M0 Q0 
# UANI 0.013122 0.013330 0.011849 0.000036 -.000007 0.000793 
#  3.92121 0. 0.056 0. 0. -.180 0. 0. -.029 0. 
#  0. 0.030 0. 0. 0. -.264 0. 
#  0.020 0. 0. -.019 0. 0. 0. 0. 0. 
#  
# ATOM 20 C20 MOL 1 0.429508 1.124798 0.102440 1.0000 1 C 
#  XY D3 C19 HEX K2 V0 M0 Q0 
# UANI 0.010711 0.012556 0.012338 0.001017 -.000098 0.000450 
#  4.05796 0. 0.047 0. 0. -.179 0. 0. -.033 0. 
#  0. 0.026 0. 0. 0. -.289 0. 
#  0.018 0. 0. -.013 0. 0. 0. 0. 0. 
#  
# ATOM 21 H7 MOL 1 0.028319 1.275871 0.195862 1.0000 1 H 
#  ZY C7 C8 QUA K4 V0 M0 Q0 
# UISO 0.030543 
#  1.04821 0. 0. 0. 0.182 0.086 0. 0. 0. 0. 
#  
# ATOM 22 H1 MOL 1 0.511322 0.799558 0.199342 1.0000 1 H 
#  ZY C1 C15 QUA K5 V0 M0 Q0 
# UISO 0.028770 
#  1.02450 0. 0. 0. 0.166 0.079 0. 0. 0. 0. 
#  
# ATOM 23 H19 MOL 1 0.422286 1.333444 0.038205 1.0000 1 H 
#  ZY C19 C20 QUA K4 V0 M0 Q0 
# UISO 0.029283 
#  1.04821 0. 0. 0. 0.182 0.086 0. 0. 0. 0. 
#  
# ATOM 24 H10 MOL 1 0.379193 0.554676 0.139134 1.0000 1 H 
#  ZY C10 C9 QUA K4 V0 M0 Q0 
# UISO 0.035061 
#  1.04821 0. 0. 0. 0.182 0.086 0. 0. 0. 0. 
#  
# ATOM 25 H2 MOL 1 0.167798 1.182673 0.087074 1.0000 1 H 
#  ZY C2 C20 QUA K5 V0 M0 Q0 
# UISO 0.029217 
#  1.02450 0. 0. 0. 0.166 0.079 0. 0. 0. 0. 
#  
# ATOM 26 H16 MOL 1 0.776390 0.942982 0.158956 1.0000 1 H 
#  ZY C16 C15 QUA K4 V0 M0 Q0 
# UISO 0.034831 
#  1.04821 0. 0. 0. 0.182 0.086 0. 0. 0. 0. 
#  
# ATOM 27 H13 MOL 1 0.022370 0.951032 0.020237 1.0000 1 H 
#  ZY C13 C14 QUA K4 V0 M0 Q0 
# UISO 0.035584 
#  1.04821 0. 0. 0. 0.182 0.086 0. 0. 0. 0. 
#  
# ATOM 28 H6 MOL 1 0.004631 1.242775 0.316296 1.0000 1 H 
#  ZY C6 C5 QUA K4 V0 M0 Q0 
# UISO 0.040441 
#  1.04821 0. 0. 0. 0.182 0.086 0. 0. 0. 0. 
#  
# ATOM 29 H5 MOL 1 0.182379 1.048875 0.373894 1.0000 1 H 
#  ZY C5 C6 QUA K4 V0 M0 Q0 
# UISO 0.036498 
#  1.04821 0. 0. 0. 0.182 0.086 0. 0. 0. 0. 
#  
# ATOM 30 H4 MOL 1 0.385438 0.876621 0.312326 1.0000 1 H 
#  ZY C4 C3 QUA K4 V0 M0 Q0 
# UISO 0.030856 
#  1.04821 0. 0. 0. 0.182 0.086 0. 0. 0. 0. 
#  
# ATOM 31 H17 MOL 1 0.904814 1.161135 0.091413 1.0000 1 H 
#  ZY C17 C18 QUA K4 V0 M0 Q0 
# UISO 0.032185 
#  1.04821 0. 0. 0. 0.182 0.086 0. 0. 0. 0. 
#  
# ATOM 32 H11 MOL 1 0.171669 0.455687 0.055458 1.0000 1 H 
#  ZY C11 C12 QUA K4 V0 M0 Q0 
# UISO 0.042574 
#  1.04821 0. 0. 0. 0.182 0.086 0. 0. 0. 0. 
#  
# ATOM 33 H18 MOL 1 0.726971 1.357252 0.031438 1.0000 1 H 
#  ZY C18 C17 QUA K4 V0 M0 Q0 
# UISO 0.032137 
#  1.04821 0. 0. 0. 0.182 0.086 0. 0. 0. 0. 
#  
# ATOM 34 H12 MOL 1 -0.005067 0.652293 -0.001503 1.0000 1 H 
#  ZY C12 C11 QUA K4 V0 M0 Q0 
# UISO 0.036066 
#  1.04821 0. 0. 0. 0.182 0.086 0. 0. 0. 0. 
#  
# ANHAR 0 3 ! number_of_anharmonic_atoms max_order 
# ! 1 ! atom number 
# ! 0.00E+00 0.00E+00 0.00E+00 0.00E+00 0.00E+00 0.00E+00 0.00E+00 0.00E+00 
# ! 0.00E+00 0.00E+00 
#  
#  
# STOP 
; 
_refine_special_details              
;
 Refinement of F^2^ against reflections.
 The threshold expression of F^2^ > 2sigma(F^2^) is
 used for calculating R-factors(gt) and is not
 relevant to the choice of reflections for refinement.
 R-factors based on F^2^ are statistically about twice
 as large as those based on F, and R-factors based on
 ALL data will be even larger.
;
_refine_ls_structure_factor_coef     Fsqd 
_refine_ls_matrix_type                full
_refine_ls_weighting_scheme          sigma
_refine_ls_weighting_details         ?
_atom_sites_solution_primary      direct 
_atom_sites_solution_secondary    difmap 
_atom_sites_solution_hydrogens    geom   
_refine_ls_hydrogen_treatment    refall
_refine_ls_extinction_method        'none'              
_refine_ls_abs_structure_details     ?
_refine_ls_abs_structure_Flack       ?
_refine_ls_number_reflns              2624
_refine_ls_number_parameters           237
_refine_ls_number_restraints             0
# R-factors: R(F)  &  wR2(I) 
_refine_ls_R_factor_all              0.0115
_refine_ls_R_factor_gt               0.0113
_refine_ls_wR_factor_ref             0.0336
_refine_ls_wR_factor_gt              0.0335
_refine_ls_goodness_of_fit_ref       1.237
_refine_ls_restrained_S_all          0.000
_refine_ls_shift/su_max              0.001
_refine_ls_shift/su_mean             0.000

_diffrn_measured_fraction_theta_max     0.994
_diffrn_reflns_theta_full               26.01
_diffrn_measured_fraction_theta_full    0.994
_refine_diff_density_max                ?
_refine_diff_density_min                ?
_refine_diff_density_rms                ?
###  to get diff_density_max min & rms : 
###  run MoPro  : WRIT FOUR   to create FOURier file 
###  run VMoPro : FOUR  FastFourierTransform   to get a 3D grid (Xplor format) on whole unit-cell
###             & GRID  STAT   to get max min rms statistics


loop_
_atom_site_type_symbol      
_atom_site_label            
_atom_site_fract_x          
_atom_site_fract_y          
_atom_site_fract_z          
_atom_site_U_iso_or_equiv   
_atom_site_adp_type         
_atom_site_occupancy        
_atom_site_calc_flag        
_atom_site_refinement_flag_posn  
_atom_site_refinement_flag_adp  
_atom_site_disorder_assembly
_atom_site_disorder_group   
C  C1 0.43208(6) 0.88577(6) 0.17459(2) 0.01305(6) Uani 1 d . . . .
C  C2 0.24544(6) 1.09421(6) 0.11288(2) 0.01175(6) Uani 1 d . . . .
C  C3 0.31889(6) 0.98273(6) 0.22009(2) 0.01288(5) Uani 1 d . . . .
C  C4 0.30753(7) 0.96509(6) 0.28752(2) 0.01623(6) Uani 1 d . . . .
C  C5 0.19350(7) 1.06128(7) 0.32206(2) 0.01871(6) Uani 1 d . . . .
C  C6 0.09318(7) 1.17283(6) 0.28929(3) 0.01849(6) Uani 1 d . . . .
C  C7 0.10588(7) 1.19188(6) 0.22112(3) 0.01536(6) Uani 1 d . . . .
C  C8 0.21834(6) 1.09593(6) 0.18692(2) 0.01244(6) Uani 1 d . . . .
C  C9 0.31621(7) 0.80515(6) 0.12508(2) 0.01288(6) Uani 1 d . . . .
C  C10 0.30168(7) 0.63878(6) 0.11269(3) 0.01662(6) Uani 1 d . . . .
C  C11 0.18561(8) 0.58490(6) 0.06655(3) 0.01882(6) Uani 1 d . . . .
C  C12 0.08602(7) 0.69619(7) 0.03312(3) 0.01853(7) Uani 1 d . . . .
C  C13 0.10048(7) 0.86399(6) 0.04583(2) 0.01533(6) Uani 1 d . . . .
C  C14 0.21501(6) 0.91768(6) 0.09172(2) 0.01237(6) Uani 1 d . . . .
C  C15 0.53040(7) 1.01294(6) 0.13616(2) 0.01255(6) Uani 1 d . . . .
C  C16 0.70127(7) 1.02590(6) 0.13278(2) 0.01519(6) Uani 1 d . . . .
C  C17 0.77123(7) 1.15081(6) 0.09476(3) 0.01594(6) Uani 1 d . . . .
C  C18 0.67171(7) 1.26058(6) 0.06079(2) 0.01455(6) Uani 1 d . . . .
C  C19 0.49913(7) 1.24783(6) 0.06449(2) 0.01277(6) Uani 1 d . . . .
C  C20 0.42951(6) 1.12480(6) 0.10244(2) 0.01187(6) Uani 1 d . . . .
H  H7 0.0283(10) 1.2759(10) 0.1959(3) 0.031(2) Uiso 1 d U . . .
H  H1 0.5113(9) 0.7996(10) 0.1993(4) 0.029(2) Uiso 1 d U . . .
H  H19 0.4223(10) 1.3334(9) 0.0382(4) 0.029(2) Uiso 1 d U . . .
H  H10 0.379(1) 0.5547(10) 0.1391(4) 0.035(2) Uiso 1 d U . . .
H  H2 0.1678(10) 1.1827(9) 0.0871(4) 0.029(2) Uiso 1 d U . . .
H  H16 0.7764(9) 0.9430(10) 0.1590(4) 0.035(2) Uiso 1 d U . . .
H  H13 0.022(1) 0.9510(10) 0.0202(4) 0.036(2) Uiso 1 d U . . .
H  H6 0.005(1) 1.243(1) 0.3163(4) 0.040(2) Uiso 1 d U . . .
H  H5 0.1824(10) 1.0489(9) 0.3739(4) 0.036(2) Uiso 1 d U . . .
H  H4 0.3854(10) 0.8766(9) 0.3123(4) 0.031(2) Uiso 1 d U . . .
H  H17 0.905(1) 1.1611(9) 0.0914(4) 0.032(2) Uiso 1 d U . . .
H  H11 0.172(1) 0.456(1) 0.0555(4) 0.043(2) Uiso 1 d U . . .
H  H18 0.7270(10) 1.3573(10) 0.0314(4) 0.032(2) Uiso 1 d U . . .
H  H12 -0.005(1) 0.652(1) -0.0015(4) 0.036(2) Uiso 1 d U . . .

loop_ 
_atom_site_aniso_label 
_atom_site_aniso_U_11 
_atom_site_aniso_U_22 
_atom_site_aniso_U_33 
_atom_site_aniso_U_12 
_atom_site_aniso_U_13 
_atom_site_aniso_U_23 
C1 0.0137(3) 0.0126(2) 0.0129(2) 0.0023(2) -0.0003(2) 0.0007(2)  
C2 0.0111(2) 0.0117(2) 0.0124(2) 0.0011(2) 0.00007(19) 0.00013(16)  
C3 0.0136(2) 0.0129(2) 0.0121(2) 0.0004(2) 0.0005(2) 0.0006(2)  
C4 0.0189(2) 0.0175(2) 0.0123(2) -0.0019(2) 0.0004(2) 0.0013(2)  
C5 0.0225(3) 0.0213(2) 0.0123(2) -0.0033(2) 0.0038(2) -0.0017(2)  
C6 0.0185(3) 0.0191(2) 0.0179(2) -0.0013(2) 0.0052(2) -0.0051(2)  
C7 0.0140(2) 0.0148(2) 0.0173(2) 0.0016(2) 0.0020(2) -0.0027(2)  
C8 0.0125(2) 0.0125(2) 0.0123(2) 0.0007(2) 0.0011(2) -0.0003(2)  
C9 0.0132(2) 0.0119(2) 0.0136(2) 0.0019(2) 0.00003(20) -0.0002(2)  
C10 0.0184(3) 0.0121(2) 0.0194(2) 0.0025(2) 0.0002(2) -0.0006(2)  
C11 0.0219(3) 0.0129(2) 0.0216(3) 0.0002(2) 0.0002(2) -0.0047(2)  
C12 0.0200(3) 0.0176(3) 0.0181(2) -0.0016(2) -0.0021(2) -0.0042(2)  
C13 0.0156(2) 0.0156(2) 0.0149(2) 0.00003(20) -0.0019(2) -0.0006(2)  
C14 0.0125(2) 0.0113(2) 0.0133(2) 0.0010(2) 0.0006(2) -0.00006(17)  
C15 0.0119(2) 0.0131(2) 0.0127(2) 0.0020(2) -0.0002(2) 0.0005(2)  
C16 0.0112(2) 0.0176(2) 0.0168(2) 0.0028(2) -0.0009(2) 0.0009(2)  
C17 0.0104(3) 0.0204(2) 0.0170(2) -0.0003(2) 0.0012(2) -0.0009(2)  
C18 0.0136(3) 0.0170(2) 0.0130(2) -0.0014(2) 0.0014(2) -0.0002(2)  
C19 0.0131(3) 0.0133(2) 0.0118(2) 0.00004(18) -0.00001(18) 0.0008(2)  
C20 0.0107(2) 0.0126(2) 0.0123(2) 0.0010(2) -0.00010(18) 0.0005(2)  

_geom_special_details                
;                                    
;                                    

loop_
_geom_bond_atom_site_label_1         
_geom_bond_atom_site_label_2         
_geom_bond_distance                  
_geom_bond_site_symmetry_2           
_geom_bond_publ_flag                 
C1 C15 1.5239(7) . ? 
C1 C3 1.5241(7) . ? 
C1 C9 1.5256(7) . ? 
C1 H1 1.077(8) . ? 
C2 C20 1.5230(7) . ? 
C2 C14 1.5244(6) . ? 
C2 C8 1.5245(6) . ? 
C2 H2 1.092(8) . ? 
C3 C8 1.4039(7) . ? 
C3 C4 1.3848(7) . ? 
C4 C5 1.4004(7) . ? 
C4 H4 1.083(8) . ? 
C5 C6 1.3901(8) . ? 
C5 H5 1.065(9) . ? 
C6 C7 1.4016(7) . ? 
C6 H6 1.068(9) . ? 
C7 C8 1.3875(7) . ? 
C7 H7 1.062(8) . ? 
C9 C14 1.4053(7) . ? 
C9 C10 1.3866(7) . ? 
C10 C11 1.3989(8) . ? 
C10 H10 1.074(8) . ? 
C11 C12 1.3919(8) . ? 
C11 H11 1.085(9) . ? 
C12 C13 1.3991(7) . ? 
C12 H12 1.081(9) . ? 
C13 C14 1.3867(7) . ? 
C13 H13 1.084(8) . ? 
C15 C20 1.4039(7) . ? 
C15 C16 1.3863(7) . ? 
C16 C17 1.4000(7) . ? 
C16 H16 1.054(8) . ? 
C17 C18 1.3889(7) . ? 
C17 H17 1.085(9) . ? 
C18 C19 1.4003(7) . ? 
C18 H18 1.086(8) . ? 
C19 C20 1.3869(7) . ? 
C19 H19 1.078(8) . ? 

loop_
_geom_angle_atom_site_label_1        
_geom_angle_atom_site_label_2        
_geom_angle_atom_site_label_3        
_geom_angle                          
_geom_angle_site_symmetry_1          
_geom_angle_site_symmetry_3          
_geom_angle_publ_flag                
C1 C15 C20 113.08(4) . . ? 
C1 C15 C16 126.63(5) . . ? 
C1 C3 C8 113.35(4) . . ? 
C1 C3 C4 126.11(4) . . ? 
C1 C9 C14 113.26(5) . . ? 
C1 C9 C10 126.51(6) . . ? 
C2 C20 C15 113.08(4) . . ? 
C2 C20 C19 126.35(5) . . ? 
C2 C14 C9 112.79(5) . . ? 
C2 C14 C13 126.68(6) . . ? 
C2 C8 C3 112.79(4) . . ? 
C2 C8 C7 126.61(5) . . ? 
C3 C1 C15 105.75(4) . . ? 
C3 C1 C9 104.96(4) . . ? 
C3 C1 H1 114.3(4) . . ? 
C3 C8 C7 120.58(5) . . ? 
C3 C4 C5 118.95(5) . . ? 
C3 C4 H4 119.6(5) . . ? 
C4 C3 C8 120.52(5) . . ? 
C4 C5 C6 120.64(5) . . ? 
C4 C5 H5 120.0(5) . . ? 
C5 C6 C7 120.41(6) . . ? 
C5 C6 H6 119.6(5) . . ? 
C5 C4 H4 121.5(5) . . ? 
C6 C5 H5 119.3(5) . . ? 
C6 C7 C8 118.89(6) . . ? 
C6 C7 H7 120.6(5) . . ? 
C7 C6 H6 120.0(5) . . ? 
C8 C2 C20 106.08(4) . . ? 
C8 C2 C14 105.40(4) . . ? 
C8 C2 H2 112.8(4) . . ? 
C8 C7 H7 120.5(5) . . ? 
C9 C1 C15 105.91(3) . . ? 
C9 C1 H1 113.1(4) . . ? 
C9 C14 C13 120.52(6) . . ? 
C9 C10 C11 119.16(6) . . ? 
C9 C10 H10 119.0(5) . . ? 
C10 C9 C14 120.20(4) . . ? 
C10 C11 C12 120.75(7) . . ? 
C10 C11 H11 121.0(5) . . ? 
C11 C12 C13 120.02(5) . . ? 
C11 C12 H12 119.8(5) . . ? 
C11 C10 H10 121.8(5) . . ? 
C12 C11 H11 118.2(5) . . ? 
C12 C13 C14 119.35(5) . . ? 
C12 C13 H13 120.3(5) . . ? 
C13 C12 H12 120.2(5) . . ? 
C14 C2 C20 105.84(4) . . ? 
C14 C2 H2 113.4(4) . . ? 
C14 C13 H13 120.4(5) . . ? 
C15 C1 H1 112.1(4) . . ? 
C15 C20 C19 120.57(5) . . ? 
C15 C16 C17 119.03(5) . . ? 
C15 C16 H16 120.0(5) . . ? 
C16 C15 C20 120.29(6) . . ? 
C16 C17 C18 120.81(5) . . ? 
C16 C17 H17 119.6(5) . . ? 
C17 C18 C19 120.11(6) . . ? 
C17 C18 H18 120.4(5) . . ? 
C17 C16 H16 121.0(5) . . ? 
C18 C17 H17 119.6(5) . . ? 
C18 C19 C20 119.19(6) . . ? 
C18 C19 H19 119.9(5) . . ? 
C19 C18 H18 119.5(5) . . ? 
C20 C2 H2 112.7(4) . . ? 
C20 C19 H19 120.9(5) . . ? 

loop_
_geom_torsion_atom_site_label_1      
_geom_torsion_atom_site_label_2      
_geom_torsion_atom_site_label_3      
_geom_torsion_atom_site_label_4      
_geom_torsion                        
_geom_torsion_site_symmetry_1        
_geom_torsion_site_symmetry_2        
_geom_torsion_site_symmetry_3        
_geom_torsion_site_symmetry_4        
_geom_torsion_publ_flag              
C1 C15 C20 C2 0.75(4) . . . . ? 
C1 C15 C20 C19 -179.39(5) . . . . ? 
C1 C15 C16 C17 179.86(5) . . . . ? 
C1 C15 C16 H16 -0.7(4) . . . . ? 
C1 C3 C8 C2 0.40(4) . . . . ? 
C1 C3 C8 C7 178.79(4) . . . . ? 
C1 C3 C4 C5 -178.32(4) . . . . ? 
C1 C3 C4 H4 0.9(4) . . . . ? 
C1 C9 C14 C2 0.13(4) . . . . ? 
C1 C9 C14 C13 -178.86(5) . . . . ? 
C1 C9 C10 C11 178.40(5) . . . . ? 
C1 C9 C10 H10 -1.1(4) . . . . ? 
C2 C20 C15 C16 -178.77(5) . . . . ? 
C2 C20 C19 C18 179.06(4) . . . . ? 
C2 C20 C19 H19 -0.6(4) . . . . ? 
C2 C14 C9 C10 178.58(4) . . . . ? 
C2 C14 C13 C12 -178.62(5) . . . . ? 
C2 C14 C13 H13 1.0(4) . . . . ? 
C2 C8 C3 C4 -178.43(4) . . . . ? 
C2 C8 C7 C6 177.55(4) . . . . ? 
C2 C8 C7 H7 -0.7(4) . . . . ? 
C3 C1 C15 C20 -56.00(4) . . . . ? 
C3 C1 C15 C16 123.49(5) . . . . ? 
C3 C1 C9 C14 56.00(4) . . . . ? 
C3 C1 C9 C10 -122.33(5) . . . . ? 
C3 C8 C2 C20 -55.86(4) . . . . ? 
C3 C8 C2 C14 56.11(4) . . . . ? 
C3 C8 C2 H2 -179.7(6) . . . . ? 
C3 C8 C7 C6 -0.60(5) . . . . ? 
C3 C8 C7 H7 -178.9(6) . . . . ? 
C3 C4 C5 C6 0.000(48) . . . . ? 
C3 C4 C5 H5 179.6(7) . . . . ? 
C4 C3 C1 C15 -125.85(5) . . . . ? 
C4 C3 C1 C9 122.43(5) . . . . ? 
C4 C3 C1 H1 -2.1(4) . . . . ? 
C4 C3 C8 C7 -0.044(46) . . . . ? 
C4 C5 C6 C7 -0.64(5) . . . . ? 
C4 C5 C6 H6 178.3(7) . . . . ? 
C5 C6 C7 C8 0.94(5) . . . . ? 
C5 C6 C7 H7 179.2(6) . . . . ? 
C5 C4 C3 C8 0.36(4) . . . . ? 
C6 C5 C4 H4 -179.2(6) . . . . ? 
C7 C8 C2 C20 125.87(5) . . . . ? 
C7 C8 C2 C14 -122.17(5) . . . . ? 
C7 C8 C2 H2 2.0(4) . . . . ? 
C7 C6 C5 H5 179.8(7) . . . . ? 
C8 C2 C20 C15 55.27(4) . . . . ? 
C8 C2 C20 C19 -124.58(5) . . . . ? 
C8 C2 C14 C9 -56.38(4) . . . . ? 
C8 C2 C14 C13 122.53(5) . . . . ? 
C8 C3 C1 C15 55.39(4) . . . . ? 
C8 C3 C1 C9 -56.33(4) . . . . ? 
C8 C3 C1 H1 179.2(6) . . . . ? 
C8 C3 C4 H4 179.6(6) . . . . ? 
C8 C7 C6 H6 -178.0(7) . . . . ? 
C9 C1 C15 C20 55.05(4) . . . . ? 
C9 C1 C15 C16 -125.46(5) . . . . ? 
C9 C14 C2 C20 55.75(4) . . . . ? 
C9 C14 C2 H2 179.7(6) . . . . ? 
C9 C14 C13 C12 0.21(5) . . . . ? 
C9 C14 C13 H13 179.9(6) . . . . ? 
C9 C10 C11 C12 0.27(5) . . . . ? 
C9 C10 C11 H11 179.6(7) . . . . ? 
C10 C9 C1 C15 126.05(5) . . . . ? 
C10 C9 C1 H1 2.9(4) . . . . ? 
C10 C9 C14 C13 -0.41(5) . . . . ? 
C10 C11 C12 C13 -0.46(5) . . . . ? 
C10 C11 C12 H12 -178.5(7) . . . . ? 
C11 C12 C13 C14 0.22(5) . . . . ? 
C11 C12 C13 H13 -179.4(6) . . . . ? 
C11 C10 C9 C14 0.17(5) . . . . ? 
C12 C11 C10 H10 179.7(6) . . . . ? 
C13 C14 C2 C20 -125.33(5) . . . . ? 
C13 C14 C2 H2 -1.4(4) . . . . ? 
C13 C12 C11 H11 -179.8(7) . . . . ? 
C14 C2 C20 C15 -56.38(4) . . . . ? 
C14 C2 C20 C19 123.76(5) . . . . ? 
C14 C9 C1 C15 -55.62(4) . . . . ? 
C14 C9 C1 H1 -178.8(6) . . . . ? 
C14 C9 C10 H10 -179.3(6) . . . . ? 
C14 C13 C12 H12 178.3(7) . . . . ? 
C15 C20 C2 H2 179.2(6) . . . . ? 
C15 C20 C19 C18 -0.78(4) . . . . ? 
C15 C20 C19 H19 179.5(6) . . . . ? 
C15 C16 C17 C18 0.020(47) . . . . ? 
C15 C16 C17 H17 -179.4(7) . . . . ? 
C16 C15 C1 H1 -1.7(4) . . . . ? 
C16 C15 C20 C19 1.09(5) . . . . ? 
C16 C17 C18 C19 0.30(5) . . . . ? 
C16 C17 C18 H18 179.9(6) . . . . ? 
C17 C18 C19 C20 0.09(5) . . . . ? 
C17 C18 C19 H19 179.8(6) . . . . ? 
C17 C16 C15 C20 -0.69(5) . . . . ? 
C18 C17 C16 H16 -179.5(6) . . . . ? 
C19 C20 C2 H2 -0.7(4) . . . . ? 
C19 C18 C17 H17 179.7(7) . . . . ? 
C20 C15 C1 H1 178.8(6) . . . . ? 
C20 C15 C16 H16 178.8(6) . . . . ? 
C20 C19 C18 H18 -179.5(6) . . . . ? 
H7 C7 C6 H6 0.22(69) . . . . ? 
H19 C19 C18 H18 0.15(66) . . . . ? 
H10 C10 C11 H11 -1.0(7) . . . . ? 
H16 C16 C17 H17 1.2(7) . . . . ? 
H13 C13 C12 H12 -1.4(7) . . . . ? 
H6 C6 C5 H5 -1.3(7) . . . . ? 
H5 C5 C4 H4 0.35(67) . . . . ? 
H17 C17 C18 H18 -0.7(7) . . . . ? 
H11 C11 C12 H12 2.1(7) . . . . ? 

loop_
_geom_hbond_atom_site_label_D        
_geom_hbond_atom_site_label_H        
_geom_hbond_atom_site_label_A        
_geom_hbond_distance_DH              
_geom_hbond_distance_HA              
_geom_hbond_distance_DA              
_geom_hbond_angle_DHA                
_geom_hbond_site_symmetry_A          
C5 H5 C18 1.065(9) 2.950(8) 3.5933(7) 119.3(5)  3_645   
C4 H4 C17 1.083(8) 2.930(8) 3.5697(7) 118.0(5)  3_645   
C4 H4 C18 1.083(8) 2.792(8) 3.5171(7) 124.2(5)  3_645   

loop_
_publ_author_name      
_publ_author_address   
,'?'  
; ? 
;  

_publ_requested_journal          '?' 
_publ_contact_author                ? 
_publ_contact_author_phone        '?' 
_publ_contact_author_fax          '?' 
_publ_contact_author_email        '?' 
_publ_section_title 
;  
 ?  
;  
_publ_section_comment  
;  
 ?  
;  
_publ_section_references 
;  
 ?  
;  
