# Supplementary material for: Yes, one can obtain better quality structures from routine X-ray data collection
Source: IUCrJ. 2016 Jan 1;3(Pt 1):61–70. doi: 10.1107/S2052252515020941 (PMC4704080; doi:10.1107/S2052252515020941)
Supplement: Supplementary file 3 [file m-03-00061-sup3.zip › X-ray/T_TAAM/T_TAAM_54.cif]

data_I  
_audit_creation_method             'MoPro12'     
_chemical_name_systematic            ? 
_chemical_name_common                ? 
_chemical_formula_moiety             'C20 H14'
_chemical_formula_sum                'C20 H14'
_chemical_formula_weight             254.312
_chemical_absolute_configuration     ?  

_symmetry_cell_setting               orthorhombic 
_symmetry_space_group_name_H-M       'P ?'
_symmetry_space_group_name_Hall      'P ?'

loop_
_atom_type_symbol                      
_atom_type_description                 
_atom_type_scat_dispersion_real        
_atom_type_scat_dispersion_imag        
_atom_type_scat_source                 
 'C' 'C'    0.0033   0.0016
'Su & Coppens. Acta. Cryst. (1997) A53, 749-762. '                    
 'H' 'H'    0.0000   0.0000
'Su & Coppens. Acta. Cryst. (1997) A53, 749-762. '                    

loop_
_symmetry_equiv_pos_as_xyz           
'x, y, z'
'-x+1/2, -y, z+1/2'
'-x, y+1/2, -z+1/2'
'x+1/2, -y+1/2, -z'
_cell_length_a                8.080 
_cell_length_b                8.165 
_cell_length_c                20.378 
_cell_angle_alpha             90.00 
_cell_angle_beta              90.00 
_cell_angle_gamma             90.00 
_cell_volume                   1344.3 
_cell_formula_units_Z                4
_cell_measurement_temperature        ?
_cell_measurement_reflns_used        ?
_cell_measurement_theta_min          ?
_cell_measurement_theta_max          ?
_exptl_crystal_description           ? 
_exptl_crystal_colour                ? 
_exptl_crystal_size_max              ? 
_exptl_crystal_size_mid              ? 
_exptl_crystal_size_min              ? 
_exptl_crystal_density_meas          ? 
_exptl_crystal_density_diffrn       1.257
_exptl_crystal_density_method       'not measured' 
_exptl_crystal_F_000                 536
_exptl_absorpt_process_details       ?  
_exptl_absorpt_coefficient_mu        ?  
_exptl_absorpt_correction_type       ?  
_exptl_absorpt_correction_T_min      ?  
_exptl_absorpt_correction_T_max      ?  
_exptl_special_details               
;
?
;
_diffrn_ambient_temperature          ?  
_diffrn_radiation_wavelength        0.71073
_diffrn_radiation_type              MoK\a 
_diffrn_radiation_source          'fine-focus sealed tube' 
_diffrn_radiation_monochromator      ? 
_diffrn_measurement_device_type      ? 
_diffrn_measurement_method           ? 
_diffrn_detector_area_resol_mean     ? 
_diffrn_standards_number             ? 
_diffrn_standards_interval_count     ? 
_diffrn_standards_interval_time      ? 
_diffrn_standards_decay_%            ? 
_diffrn_reflns_number                ? 
_diffrn_reflns_av_R_equivalents      ? 
_diffrn_reflns_av_sigmaI/netI        0.02439
_diffrn_reflns_limit_h_min           0
_diffrn_reflns_limit_h_max          10
_diffrn_reflns_limit_k_min           0
_diffrn_reflns_limit_k_max          10
_diffrn_reflns_limit_l_min         -25
_diffrn_reflns_limit_l_max          26
_diffrn_reflns_theta_min            2.69
_diffrn_reflns_theta_max           27.00
_reflns_number_total                  2919
_reflns_number_gt                     2877
_reflns_threshold_expression         >2.0sigma(I)
_computing_data_collection           ? 
_computing_cell_refinement           ? 
_computing_data_reduction            ? 
_computing_structure_solution        ? 
_computing_structure_refinement      'MoPro (J. Appl. Cryst. 2005, 38, 38-54)'
_computing_molecular_graphics        ? 
_computing_publication_material      ? 
_iucr_refine_instructions_details  
; 
# ! MoPro 12.6 08/10/2015 15:18:42 F:\Pliki_do_publikacji_AniaHoser\TAAM\TAAM_T\T_TAAM_54\mopro_T_01.par 
# ! reflections hkl file : F:\Pliki_do_publikacji_AniaHoser\TAAM\TAAM_T\T_TAAM_54\sortav_freeformat.hkl refin. vs. F^2 
# ! atomic table file : C:\Users\user\Desktop\Programy_Krys\MoPro\MoProSuite\LibMoPro\mopro.tab 
# ! wave functions file : C:\Users\user\Desktop\Programy_Krys\MoPro\MoProSuite\LibMoPro\WAVEF_Su_Coppens_relativistic 
# ! RF factor = 1.196 % RI factor = 2.147% 
# ! wR2F factor = 1.793 % wR2I factor = 3.422% 
# ! g.o.f.(F**2) = 1.293 Nvar= 237 Nref= 2919 Nfree= 0 0.07<sinT/l< 0.64 
#  
# WSIG 1.00000 ! weighting scheme 
#  ! SPACE GROUP P ? 
#  
# CELL 8.0798 8.1645 20.3778 90.0000 90.0000 90.0000 0.71073 
# ZERR 0.0000 0.0000 0.0000 0.0000 0.0000 0.0000 
#  
# SYMM 4 P 
#  X , Y, Z 
#  1/2-X , -Y, 1/2+Z 
#  -X , 1/2+Y, 1/2-Z 
#  1/2+X , 1/2-Y, -Z 
#  
# SCALE 1 2.826109 
#  
# FMULT 1.00000 
#  
# UOVER 0.00000 0.00000 0.00000 0.00000 0.00000 0.00000 ANI 
#  
# SOLVT 0.00000 50.00000 
#  
# EXTIN 0.00000 GAUSSIAN ISOT TYP1 ! G*10^4 
#  
#  
# DUMMY 3 
# DUMY 0.20599 1.07837 0.25444 D1 0 ! atom # 35 
# DUMY 0.20071 0.75116 0.07916 D2 0 ! atom # 36 
# DUMY 0.60052 1.13709 0.09856 D3 0 ! atom # 37 
#  
# KAPPA 5 
#  0.999000 0.885000 ! # 1 1 MOL C1 2x 
#  0.999000 0.887000 ! # 2 1 MOL C3 6x 
#  1.004000 0.909000 ! # 3 1 MOL C4 12x 
#  1.110000 1.158000 ! # 4 1 MOL H7 12x 
#  1.118000 1.160000 ! # 5 1 MOL H1 2x 
#  
# ATOMS 34 
#  
# ATOM 1 C1 MOL 1 0.432106 0.885788 0.174597 1.0000 1 C 
#  ZX H1 C15 HEX K1 V0 M0 Q0 
# UANI 0.013309 0.012583 0.012634 0.002300 -.000351 0.000697 
#  3.98514 0. 0. 0. -.028 0. 0. 0. 0. 0. 
#  0.281 0. 0. 0. 0. 0.231 0. 
#  0.063 0. 0. 0. 0. -.109 0. 0. 0. 
#  
# ATOM 2 C2 MOL 1 0.245404 1.094236 0.112879 1.0000 1 C 
#  ZX H2 C20 HEX K1 V0 M0 Q0 
# UANI 0.010817 0.011816 0.012230 0.001132 0.000053 0.000197 
#  3.98514 0. 0. 0. -.028 0. 0. 0. 0. 0. 
#  0.281 0. 0. 0. 0. 0.231 0. 
#  0.063 0. 0. 0. 0. -.109 0. 0. 0. 
#  
# ATOM 3 C3 MOL 1 0.318884 0.982721 0.220096 1.0000 1 C 
#  XY D1 C4 HEX K2 V0 M0 Q0 
# UANI 0.013622 0.012722 0.011981 0.000478 0.000495 0.000548 
#  4.05796 0. 0.047 0. 0. -.179 0. 0. -.033 0. 
#  0. 0.026 0. 0. 0. -.289 0. 
#  0.018 0. 0. -.013 0. 0. 0. 0. 0. 
#  
# ATOM 4 C4 MOL 1 0.307537 0.965096 0.287520 1.0000 1 C 
#  XY D1 C3 HEX K3 V0 M0 Q0 
# UANI 0.018775 0.017319 0.012267 -.001752 0.000497 0.001185 
#  3.92121 0. 0.056 0. 0. -.180 0. 0. -.029 0. 
#  0. 0.030 0. 0. 0. -.264 0. 
#  0.020 0. 0. -.019 0. 0. 0. 0. 0. 
#  
# ATOM 5 C5 MOL 1 0.193453 1.061268 0.322085 1.0000 1 C 
#  XY D1 C6 HEX K3 V0 M0 Q0 
# UANI 0.022397 0.021183 0.012457 -.003044 0.003800 -.001732 
#  3.92121 0. 0.056 0. 0. -.180 0. 0. -.029 0. 
#  0. 0.030 0. 0. 0. -.264 0. 
#  0.020 0. 0. -.019 0. 0. 0. 0. 0. 
#  
# ATOM 6 C6 MOL 1 0.093159 1.172861 0.289292 1.0000 1 C 
#  XY D1 C5 HEX K3 V0 M0 Q0 
# UANI 0.018232 0.019058 0.017684 -.001099 0.005154 -.005022 
#  3.92121 0. 0.056 0. 0. -.180 0. 0. -.029 0. 
#  0. 0.030 0. 0. 0. -.264 0. 
#  0.020 0. 0. -.019 0. 0. 0. 0. 0. 
#  
# ATOM 7 C7 MOL 1 0.105870 1.191865 0.221113 1.0000 1 C 
#  XY D1 C8 HEX K3 V0 M0 Q0 
# UANI 0.013900 0.014699 0.017194 0.001615 0.001934 -.002679 
#  3.92121 0. 0.056 0. 0. -.180 0. 0. -.029 0. 
#  0. 0.030 0. 0. 0. -.264 0. 
#  0.020 0. 0. -.019 0. 0. 0. 0. 0. 
#  
# ATOM 8 C8 MOL 1 0.218297 1.095927 0.186923 1.0000 1 C 
#  XY D1 C7 HEX K2 V0 M0 Q0 
# UANI 0.012203 0.012475 0.012396 0.000760 0.001083 -.000432 
#  4.05796 0. 0.047 0. 0. -.179 0. 0. -.033 0. 
#  0. 0.026 0. 0. 0. -.289 0. 
#  0.018 0. 0. -.013 0. 0. 0. 0. 0. 
#  
# ATOM 9 C9 MOL 1 0.316240 0.805152 0.125081 1.0000 1 C 
#  XY D2 C10 HEX K2 V0 M0 Q0 
# UANI 0.012995 0.011768 0.013430 0.001808 -.000123 -.000299 
#  4.05796 0. 0.047 0. 0. -.179 0. 0. -.033 0. 
#  0. 0.026 0. 0. 0. -.289 0. 
#  0.018 0. 0. -.013 0. 0. 0. 0. 0. 
#  
# ATOM 10 C10 MOL 1 0.301666 0.638789 0.112683 1.0000 1 C 
#  XY D2 C9 HEX K3 V0 M0 Q0 
# UANI 0.018153 0.012149 0.019212 0.002583 0.000131 -.000763 
#  3.92121 0. 0.056 0. 0. -.180 0. 0. -.029 0. 
#  0. 0.030 0. 0. 0. -.264 0. 
#  0.020 0. 0. -.019 0. 0. 0. 0. 0. 
#  
# ATOM 11 C11 MOL 1 0.185536 0.584887 0.066537 1.0000 1 C 
#  XY D2 C12 HEX K3 V0 M0 Q0 
# UANI 0.021729 0.012829 0.021756 0.000229 0.000108 -.004701 
#  3.92121 0. 0.056 0. 0. -.180 0. 0. -.029 0. 
#  0. 0.030 0. 0. 0. -.264 0. 
#  0.020 0. 0. -.019 0. 0. 0. 0. 0. 
#  
# ATOM 12 C12 MOL 1 0.086040 0.696161 0.033129 1.0000 1 C 
#  XY D2 C11 HEX K3 V0 M0 Q0 
# UANI 0.019870 0.017360 0.018083 -.001691 -.002243 -.004246 
#  3.92121 0. 0.056 0. 0. -.180 0. 0. -.029 0. 
#  0. 0.030 0. 0. 0. -.264 0. 
#  0.020 0. 0. -.019 0. 0. 0. 0. 0. 
#  
# ATOM 13 C13 MOL 1 0.100422 0.863988 0.045818 1.0000 1 C 
#  XY D2 C14 HEX K3 V0 M0 Q0 
# UANI 0.015486 0.015395 0.014763 0.000004 -.002058 -.000562 
#  3.92121 0. 0.056 0. 0. -.180 0. 0. -.029 0. 
#  0. 0.030 0. 0. 0. -.264 0. 
#  0.020 0. 0. -.019 0. 0. 0. 0. 0. 
#  
# ATOM 14 C14 MOL 1 0.215044 0.917700 0.091729 1.0000 1 C 
#  XY D2 C13 HEX K2 V0 M0 Q0 
# UANI 0.012182 0.011379 0.013170 0.000989 0.000385 -.000035 
#  4.05796 0. 0.047 0. 0. -.179 0. 0. -.033 0. 
#  0. 0.026 0. 0. 0. -.289 0. 
#  0.018 0. 0. -.013 0. 0. 0. 0. 0. 
#  
# ATOM 15 C15 MOL 1 0.530396 1.012931 0.136169 1.0000 1 C 
#  XY D3 C16 HEX K2 V0 M0 Q0 
# UANI 0.011545 0.013077 0.012620 0.002047 -.000243 0.000456 
#  4.05796 0. 0.047 0. 0. -.179 0. 0. -.033 0. 
#  0. 0.026 0. 0. 0. -.289 0. 
#  0.018 0. 0. -.013 0. 0. 0. 0. 0. 
#  
# ATOM 16 C16 MOL 1 0.701313 1.025933 0.132775 1.0000 1 C 
#  XY D3 C15 HEX K3 V0 M0 Q0 
# UANI 0.011115 0.017438 0.016761 0.002714 -.000847 0.000808 
#  3.92121 0. 0.056 0. 0. -.180 0. 0. -.029 0. 
#  0. 0.030 0. 0. 0. -.264 0. 
#  0.020 0. 0. -.019 0. 0. 0. 0. 0. 
#  
# ATOM 17 C17 MOL 1 0.771234 1.150817 0.094758 1.0000 1 C 
#  XY D3 C18 HEX K3 V0 M0 Q0 
# UANI 0.010425 0.020268 0.016953 -.000188 0.001037 -.000912 
#  3.92121 0. 0.056 0. 0. -.180 0. 0. -.029 0. 
#  0. 0.030 0. 0. 0. -.264 0. 
#  0.020 0. 0. -.019 0. 0. 0. 0. 0. 
#  
# ATOM 18 C18 MOL 1 0.671709 1.260621 0.060786 1.0000 1 C 
#  XY D3 C17 HEX K3 V0 M0 Q0 
# UANI 0.013410 0.016918 0.013003 -.001371 0.001403 -.000236 
#  3.92121 0. 0.056 0. 0. -.180 0. 0. -.029 0. 
#  0. 0.030 0. 0. 0. -.264 0. 
#  0.020 0. 0. -.019 0. 0. 0. 0. 0. 
#  
# ATOM 19 C19 MOL 1 0.499109 1.247828 0.064494 1.0000 1 C 
#  XY D3 C20 HEX K3 V0 M0 Q0 
# UANI 0.012933 0.013302 0.011744 0.000049 -.000076 0.000782 
#  3.92121 0. 0.056 0. 0. -.180 0. 0. -.029 0. 
#  0. 0.030 0. 0. 0. -.264 0. 
#  0.020 0. 0. -.019 0. 0. 0. 0. 0. 
#  
# ATOM 20 C20 MOL 1 0.429467 1.124797 0.102449 1.0000 1 C 
#  XY D3 C19 HEX K2 V0 M0 Q0 
# UANI 0.010460 0.012587 0.012121 0.000966 0.000013 0.000494 
#  4.05796 0. 0.047 0. 0. -.179 0. 0. -.033 0. 
#  0. 0.026 0. 0. 0. -.289 0. 
#  0.018 0. 0. -.013 0. 0. 0. 0. 0. 
#  
# ATOM 21 H7 MOL 1 0.028668 1.275929 0.195818 1.0000 1 H 
#  ZY C7 C8 QUA K4 V0 M0 Q0 
# UISO 0.030951 
#  1.04821 0. 0. 0. 0.182 0.086 0. 0. 0. 0. 
#  
# ATOM 22 H1 MOL 1 0.511677 0.799693 0.199440 1.0000 1 H 
#  ZY C1 C15 QUA K5 V0 M0 Q0 
# UISO 0.028729 
#  1.02450 0. 0. 0. 0.166 0.079 0. 0. 0. 0. 
#  
# ATOM 23 H19 MOL 1 0.422187 1.333139 0.038106 1.0000 1 H 
#  ZY C19 C20 QUA K4 V0 M0 Q0 
# UISO 0.028671 
#  1.04821 0. 0. 0. 0.182 0.086 0. 0. 0. 0. 
#  
# ATOM 24 H10 MOL 1 0.379041 0.554766 0.138964 1.0000 1 H 
#  ZY C10 C9 QUA K4 V0 M0 Q0 
# UISO 0.035414 
#  1.04821 0. 0. 0. 0.182 0.086 0. 0. 0. 0. 
#  
# ATOM 25 H2 MOL 1 0.167829 1.182293 0.087023 1.0000 1 H 
#  ZY C2 C20 QUA K5 V0 M0 Q0 
# UISO 0.028307 
#  1.02450 0. 0. 0. 0.166 0.079 0. 0. 0. 0. 
#  
# ATOM 26 H16 MOL 1 0.775961 0.942789 0.159008 1.0000 1 H 
#  ZY C16 C15 QUA K4 V0 M0 Q0 
# UISO 0.034982 
#  1.04821 0. 0. 0. 0.182 0.086 0. 0. 0. 0. 
#  
# ATOM 27 H13 MOL 1 0.022304 0.950927 0.020251 1.0000 1 H 
#  ZY C13 C14 QUA K4 V0 M0 Q0 
# UISO 0.035227 
#  1.04821 0. 0. 0. 0.182 0.086 0. 0. 0. 0. 
#  
# ATOM 28 H6 MOL 1 0.004435 1.242713 0.316360 1.0000 1 H 
#  ZY C6 C5 QUA K4 V0 M0 Q0 
# UISO 0.040988 
#  1.04821 0. 0. 0. 0.182 0.086 0. 0. 0. 0. 
#  
# ATOM 29 H5 MOL 1 0.182359 1.048849 0.373999 1.0000 1 H 
#  ZY C5 C6 QUA K4 V0 M0 Q0 
# UISO 0.036716 
#  1.04821 0. 0. 0. 0.182 0.086 0. 0. 0. 0. 
#  
# ATOM 30 H4 MOL 1 0.385474 0.876580 0.312210 1.0000 1 H 
#  ZY C4 C3 QUA K4 V0 M0 Q0 
# UISO 0.031475 
#  1.04821 0. 0. 0. 0.182 0.086 0. 0. 0. 0. 
#  
# ATOM 31 H17 MOL 1 0.905070 1.160925 0.091422 1.0000 1 H 
#  ZY C17 C18 QUA K4 V0 M0 Q0 
# UISO 0.032295 
#  1.04821 0. 0. 0. 0.182 0.086 0. 0. 0. 0. 
#  
# ATOM 32 H11 MOL 1 0.171744 0.455938 0.055558 1.0000 1 H 
#  ZY C11 C12 QUA K4 V0 M0 Q0 
# UISO 0.042482 
#  1.04821 0. 0. 0. 0.182 0.086 0. 0. 0. 0. 
#  
# ATOM 33 H18 MOL 1 0.727159 1.357597 0.031506 1.0000 1 H 
#  ZY C18 C17 QUA K4 V0 M0 Q0 
# UISO 0.031796 
#  1.04821 0. 0. 0. 0.182 0.086 0. 0. 0. 0. 
#  
# ATOM 34 H12 MOL 1 -0.004856 0.652379 -0.001436 1.0000 1 H 
#  ZY C12 C11 QUA K4 V0 M0 Q0 
# UISO 0.036452 
#  1.04821 0. 0. 0. 0.182 0.086 0. 0. 0. 0. 
#  
# ANHAR 0 3 ! number_of_anharmonic_atoms max_order 
# ! 1 ! atom number 
# ! 0.00E+00 0.00E+00 0.00E+00 0.00E+00 0.00E+00 0.00E+00 0.00E+00 0.00E+00 
# ! 0.00E+00 0.00E+00 
#  
#  
# STOP 
; 
_refine_special_details              
;
 Refinement of F^2^ against reflections.
 The threshold expression of F^2^ > 2sigma(F^2^) is
 used for calculating R-factors(gt) and is not
 relevant to the choice of reflections for refinement.
 R-factors based on F^2^ are statistically about twice
 as large as those based on F, and R-factors based on
 ALL data will be even larger.
;
_refine_ls_structure_factor_coef     Fsqd 
_refine_ls_matrix_type                full
_refine_ls_weighting_scheme          sigma
_refine_ls_weighting_details         ?
_atom_sites_solution_primary      direct 
_atom_sites_solution_secondary    difmap 
_atom_sites_solution_hydrogens    geom   
_refine_ls_hydrogen_treatment    refall
_refine_ls_extinction_method        'none'              
_refine_ls_abs_structure_details     ?
_refine_ls_abs_structure_Flack       ?
_refine_ls_number_reflns              2919
_refine_ls_number_parameters           237
_refine_ls_number_restraints             0
# R-factors: R(F)  &  wR2(I) 
_refine_ls_R_factor_all              0.0120
_refine_ls_R_factor_gt               0.0117
_refine_ls_wR_factor_ref             0.0342
_refine_ls_wR_factor_gt              0.0341
_refine_ls_goodness_of_fit_ref       1.233
_refine_ls_restrained_S_all          0.000
_refine_ls_shift/su_max              0.001
_refine_ls_shift/su_mean             0.000

_diffrn_measured_fraction_theta_max     0.995
_diffrn_reflns_theta_full               27.00
_diffrn_measured_fraction_theta_full    0.995
_refine_diff_density_max                ?
_refine_diff_density_min                ?
_refine_diff_density_rms                ?
###  to get diff_density_max min & rms : 
###  run MoPro  : WRIT FOUR   to create FOURier file 
###  run VMoPro : FOUR  FastFourierTransform   to get a 3D grid (Xplor format) on whole unit-cell
###             & GRID  STAT   to get max min rms statistics


loop_
_atom_site_type_symbol      
_atom_site_label            
_atom_site_fract_x          
_atom_site_fract_y          
_atom_site_fract_z          
_atom_site_U_iso_or_equiv   
_atom_site_adp_type         
_atom_site_occupancy        
_atom_site_calc_flag        
_atom_site_refinement_flag_posn  
_atom_site_refinement_flag_adp  
_atom_site_disorder_assembly
_atom_site_disorder_group   
C  C1 0.43211(6) 0.88579(6) 0.17460(2) 0.01284(5) Uani 1 d . . . .
C  C2 0.24540(6) 1.09424(6) 0.11288(2) 0.01162(5) Uani 1 d . . . .
C  C3 0.31888(6) 0.98272(5) 0.22010(2) 0.01277(5) Uani 1 d . . . .
C  C4 0.30754(6) 0.96510(6) 0.28752(2) 0.01612(5) Uani 1 d . . . .
C  C5 0.19345(7) 1.06127(6) 0.32209(2) 0.01868(6) Uani 1 d . . . .
C  C6 0.09316(7) 1.17286(6) 0.28929(3) 0.01832(6) Uani 1 d . . . .
C  C7 0.10587(6) 1.19186(6) 0.22111(2) 0.01526(5) Uani 1 d . . . .
C  C8 0.21830(6) 1.09593(5) 0.18692(2) 0.01236(5) Uani 1 d . . . .
C  C9 0.31624(6) 0.80515(6) 0.12508(2) 0.01273(5) Uani 1 d . . . .
C  C10 0.30167(7) 0.63879(6) 0.11268(2) 0.01650(6) Uani 1 d . . . .
C  C11 0.18554(7) 0.58489(6) 0.06654(3) 0.01877(6) Uani 1 d . . . .
C  C12 0.08604(7) 0.69616(7) 0.03313(2) 0.01844(6) Uani 1 d . . . .
C  C13 0.10042(7) 0.86399(6) 0.04582(2) 0.01521(6) Uani 1 d . . . .
C  C14 0.21504(6) 0.91770(5) 0.09173(2) 0.01224(5) Uani 1 d . . . .
C  C15 0.53040(6) 1.01293(5) 0.13617(2) 0.01241(5) Uani 1 d . . . .
C  C16 0.70131(6) 1.02593(6) 0.13278(2) 0.01510(5) Uani 1 d . . . .
C  C17 0.77123(6) 1.15082(6) 0.09476(2) 0.01588(5) Uani 1 d . . . .
C  C18 0.67171(6) 1.26062(6) 0.06079(2) 0.01444(5) Uani 1 d . . . .
C  C19 0.49911(6) 1.24783(5) 0.06449(2) 0.01266(5) Uani 1 d . . . .
C  C20 0.42947(6) 1.12480(5) 0.10245(2) 0.01172(5) Uani 1 d . . . .
H  H7 0.0287(10) 1.2759(9) 0.1958(3) 0.031(2) Uiso 1 d U . . .
H  H1 0.5117(9) 0.7997(9) 0.1994(4) 0.029(2) Uiso 1 d U . . .
H  H19 0.4222(9) 1.3331(9) 0.0381(4) 0.029(2) Uiso 1 d U . . .
H  H10 0.3790(10) 0.5548(10) 0.1390(4) 0.035(2) Uiso 1 d U . . .
H  H2 0.1678(10) 1.1823(9) 0.0870(3) 0.028(2) Uiso 1 d U . . .
H  H16 0.7760(9) 0.9428(10) 0.1590(4) 0.035(2) Uiso 1 d U . . .
H  H13 0.0223(10) 0.9509(9) 0.0203(4) 0.035(2) Uiso 1 d U . . .
H  H6 0.004(1) 1.243(1) 0.3164(4) 0.041(2) Uiso 1 d U . . .
H  H5 0.1824(10) 1.0488(9) 0.3740(4) 0.037(2) Uiso 1 d U . . .
H  H4 0.3855(9) 0.8766(9) 0.3122(4) 0.031(2) Uiso 1 d U . . .
H  H17 0.905(1) 1.1609(9) 0.0914(4) 0.032(2) Uiso 1 d U . . .
H  H11 0.172(1) 0.456(1) 0.0556(4) 0.042(2) Uiso 1 d U . . .
H  H18 0.7272(10) 1.3576(10) 0.0315(4) 0.032(2) Uiso 1 d U . . .
H  H12 -0.005(1) 0.652(1) -0.0014(4) 0.036(2) Uiso 1 d U . . .

loop_ 
_atom_site_aniso_label 
_atom_site_aniso_U_11 
_atom_site_aniso_U_22 
_atom_site_aniso_U_33 
_atom_site_aniso_U_12 
_atom_site_aniso_U_13 
_atom_site_aniso_U_23 
C1 0.0133(2) 0.0126(2) 0.0126(2) 0.0023(2) -0.0004(2) 0.0007(2)  
C2 0.0108(2) 0.0118(2) 0.0122(2) 0.0011(2) 0.00005(17) 0.0002(2)  
C3 0.0136(2) 0.0127(2) 0.0120(2) 0.0005(2) 0.0005(2) 0.0005(2)  
C4 0.0188(2) 0.0173(2) 0.0123(2) -0.0018(2) 0.0005(2) 0.0012(2)  
C5 0.0224(3) 0.0212(2) 0.0125(2) -0.0030(2) 0.0038(2) -0.0017(2)  
C6 0.0182(2) 0.0191(2) 0.0177(2) -0.0011(2) 0.0052(2) -0.0050(2)  
C7 0.0139(2) 0.0147(2) 0.0172(2) 0.0016(2) 0.0019(2) -0.0027(2)  
C8 0.0122(2) 0.0125(2) 0.0124(2) 0.0008(2) 0.0011(2) -0.0004(2)  
C9 0.0130(2) 0.0118(2) 0.0134(2) 0.0018(2) -0.00012(17) -0.0003(2)  
C10 0.0182(2) 0.0121(2) 0.0192(2) 0.0026(2) 0.00013(20) -0.0008(2)  
C11 0.0217(2) 0.0128(2) 0.0218(2) 0.0002(2) 0.00011(20) -0.0047(2)  
C12 0.0199(3) 0.0174(2) 0.0181(2) -0.0017(2) -0.0022(2) -0.0042(2)  
C13 0.0155(2) 0.0154(2) 0.0148(2) 0.00000(18) -0.0021(2) -0.0006(2)  
C14 0.0122(2) 0.0114(2) 0.0132(2) 0.0010(2) 0.0004(2) -0.00004(15)  
C15 0.0115(2) 0.0131(2) 0.0126(2) 0.0020(2) -0.0002(2) 0.0005(2)  
C16 0.0111(2) 0.0174(2) 0.0168(2) 0.0027(2) -0.0008(2) 0.0008(2)  
C17 0.0104(2) 0.0203(2) 0.0170(2) -0.0002(2) 0.0010(2) -0.0009(2)  
C18 0.0134(2) 0.0169(2) 0.0130(2) -0.0014(2) 0.0014(2) -0.0002(2)  
C19 0.0129(2) 0.0133(2) 0.0117(2) 0.00005(16) -0.00008(17) 0.0008(2)  
C20 0.0105(2) 0.0126(2) 0.0121(2) 0.0010(2) 0.00001(17) 0.0005(2)  

_geom_special_details                
;                                    
;                                    

loop_
_geom_bond_atom_site_label_1         
_geom_bond_atom_site_label_2         
_geom_bond_distance                  
_geom_bond_site_symmetry_2           
_geom_bond_publ_flag                 
C1 C15 1.5236(6) . ? 
C1 C3 1.5241(6) . ? 
C1 C9 1.5258(7) . ? 
C1 H1 1.079(8) . ? 
C2 C20 1.5229(6) . ? 
C2 C14 1.5243(6) . ? 
C2 C8 1.5247(6) . ? 
C2 H2 1.090(8) . ? 
C3 C8 1.4042(6) . ? 
C3 C4 1.3845(6) . ? 
C4 C5 1.4008(7) . ? 
C4 H4 1.083(8) . ? 
C5 C6 1.3904(8) . ? 
C5 H5 1.067(8) . ? 
C6 C7 1.4017(7) . ? 
C6 H6 1.069(9) . ? 
C7 C8 1.3871(6) . ? 
C7 H7 1.061(8) . ? 
C9 C14 1.4053(7) . ? 
C9 C10 1.3866(6) . ? 
C10 C11 1.3994(7) . ? 
C10 H10 1.072(8) . ? 
C11 C12 1.3911(7) . ? 
C11 H11 1.082(9) . ? 
C12 C13 1.3992(7) . ? 
C12 H12 1.079(9) . ? 
C13 C14 1.3876(7) . ? 
C13 H13 1.083(8) . ? 
C15 C20 1.4040(6) . ? 
C15 C16 1.3868(7) . ? 
C16 C17 1.3996(7) . ? 
C16 H16 1.054(8) . ? 
C17 C18 1.3891(7) . ? 
C17 H17 1.087(9) . ? 
C18 C19 1.4005(7) . ? 
C18 H18 1.088(8) . ? 
C19 C20 1.3870(6) . ? 
C19 H19 1.077(8) . ? 

loop_
_geom_angle_atom_site_label_1        
_geom_angle_atom_site_label_2        
_geom_angle_atom_site_label_3        
_geom_angle                          
_geom_angle_site_symmetry_1          
_geom_angle_site_symmetry_3          
_geom_angle_publ_flag                
C1 C15 C20 113.08(4) . . ? 
C1 C15 C16 126.64(4) . . ? 
C1 C3 C8 113.35(4) . . ? 
C1 C3 C4 126.12(4) . . ? 
C1 C9 C14 113.25(5) . . ? 
C1 C9 C10 126.53(6) . . ? 
C2 C20 C15 113.10(4) . . ? 
C2 C20 C19 126.35(5) . . ? 
C2 C14 C9 112.83(5) . . ? 
C2 C14 C13 126.65(5) . . ? 
C2 C8 C3 112.79(4) . . ? 
C2 C8 C7 126.60(5) . . ? 
C3 C1 C15 105.77(4) . . ? 
C3 C1 C9 104.96(4) . . ? 
C3 C1 H1 114.2(4) . . ? 
C3 C8 C7 120.59(5) . . ? 
C3 C4 C5 118.97(5) . . ? 
C3 C4 H4 119.5(5) . . ? 
C4 C3 C8 120.52(5) . . ? 
C4 C5 C6 120.61(5) . . ? 
C4 C5 H5 120.1(5) . . ? 
C5 C6 C7 120.41(6) . . ? 
C5 C6 H6 119.5(5) . . ? 
C5 C4 H4 121.6(5) . . ? 
C6 C5 H5 119.3(5) . . ? 
C6 C7 C8 118.90(5) . . ? 
C6 C7 H7 120.7(5) . . ? 
C7 C6 H6 120.1(5) . . ? 
C8 C2 C20 106.08(4) . . ? 
C8 C2 C14 105.38(4) . . ? 
C8 C2 H2 112.9(4) . . ? 
C8 C7 H7 120.4(5) . . ? 
C9 C1 C15 105.90(3) . . ? 
C9 C1 H1 113.3(4) . . ? 
C9 C14 C13 120.52(5) . . ? 
C9 C10 C11 119.17(5) . . ? 
C9 C10 H10 119.1(5) . . ? 
C10 C9 C14 120.20(4) . . ? 
C10 C11 C12 120.73(6) . . ? 
C10 C11 H11 120.9(5) . . ? 
C11 C12 C13 120.07(4) . . ? 
C11 C12 H12 119.8(5) . . ? 
C11 C10 H10 121.7(5) . . ? 
C12 C11 H11 118.3(5) . . ? 
C12 C13 C14 119.31(5) . . ? 
C12 C13 H13 120.3(5) . . ? 
C13 C12 H12 120.1(5) . . ? 
C14 C2 C20 105.82(4) . . ? 
C14 C2 H2 113.2(4) . . ? 
C14 C13 H13 120.4(5) . . ? 
C15 C1 H1 112.0(4) . . ? 
C15 C20 C19 120.56(5) . . ? 
C15 C16 C17 119.03(5) . . ? 
C15 C16 H16 119.7(5) . . ? 
C16 C15 C20 120.28(5) . . ? 
C16 C17 C18 120.82(5) . . ? 
C16 C17 H17 119.4(5) . . ? 
C17 C18 C19 120.09(6) . . ? 
C17 C18 H18 120.3(5) . . ? 
C17 C16 H16 121.3(5) . . ? 
C18 C17 H17 119.7(5) . . ? 
C18 C19 C20 119.21(5) . . ? 
C18 C19 H19 120.0(5) . . ? 
C19 C18 H18 119.6(5) . . ? 
C20 C2 H2 112.7(4) . . ? 
C20 C19 H19 120.8(5) . . ? 

loop_
_geom_torsion_atom_site_label_1      
_geom_torsion_atom_site_label_2      
_geom_torsion_atom_site_label_3      
_geom_torsion_atom_site_label_4      
_geom_torsion                        
_geom_torsion_site_symmetry_1        
_geom_torsion_site_symmetry_2        
_geom_torsion_site_symmetry_3        
_geom_torsion_site_symmetry_4        
_geom_torsion_publ_flag              
C1 C15 C20 C2 0.74(4) . . . . ? 
C1 C15 C20 C19 -179.39(4) . . . . ? 
C1 C15 C16 C17 179.86(4) . . . . ? 
C1 C15 C16 H16 -0.6(4) . . . . ? 
C1 C3 C8 C2 0.40(4) . . . . ? 
C1 C3 C8 C7 178.81(4) . . . . ? 
C1 C3 C4 C5 -178.32(4) . . . . ? 
C1 C3 C4 H4 0.9(4) . . . . ? 
C1 C9 C14 C2 0.14(4) . . . . ? 
C1 C9 C14 C13 -178.85(4) . . . . ? 
C1 C9 C10 C11 178.38(4) . . . . ? 
C1 C9 C10 H10 -1.2(4) . . . . ? 
C2 C20 C15 C16 -178.78(4) . . . . ? 
C2 C20 C19 C18 179.06(4) . . . . ? 
C2 C20 C19 H19 -0.8(4) . . . . ? 
C2 C14 C9 C10 178.56(4) . . . . ? 
C2 C14 C13 C12 -178.62(4) . . . . ? 
C2 C14 C13 H13 1.0(4) . . . . ? 
C2 C8 C3 C4 -178.45(4) . . . . ? 
C2 C8 C7 C6 177.57(4) . . . . ? 
C2 C8 C7 H7 -0.8(4) . . . . ? 
C3 C1 C15 C20 -55.99(4) . . . . ? 
C3 C1 C15 C16 123.49(5) . . . . ? 
C3 C1 C9 C14 56.00(4) . . . . ? 
C3 C1 C9 C10 -122.31(4) . . . . ? 
C3 C8 C2 C20 -55.84(4) . . . . ? 
C3 C8 C2 C14 56.09(4) . . . . ? 
C3 C8 C2 H2 -179.8(6) . . . . ? 
C3 C8 C7 C6 -0.60(4) . . . . ? 
C3 C8 C7 H7 -179.0(6) . . . . ? 
C3 C4 C5 C6 -0.05(5) . . . . ? 
C3 C4 C5 H5 179.6(6) . . . . ? 
C4 C3 C1 C15 -125.84(5) . . . . ? 
C4 C3 C1 C9 122.44(5) . . . . ? 
C4 C3 C1 H1 -2.2(4) . . . . ? 
C4 C3 C8 C7 -0.04(4) . . . . ? 
C4 C5 C6 C7 -0.60(5) . . . . ? 
C4 C5 C6 H6 178.3(7) . . . . ? 
C5 C6 C7 C8 0.92(4) . . . . ? 
C5 C6 C7 H7 179.3(6) . . . . ? 
C5 C4 C3 C8 0.37(4) . . . . ? 
C6 C5 C4 H4 -179.2(6) . . . . ? 
C7 C8 C2 C20 125.87(5) . . . . ? 
C7 C8 C2 C14 -122.20(4) . . . . ? 
C7 C8 C2 H2 1.9(4) . . . . ? 
C7 C6 C5 H5 179.8(6) . . . . ? 
C8 C2 C20 C15 55.26(4) . . . . ? 
C8 C2 C20 C19 -124.59(4) . . . . ? 
C8 C2 C14 C9 -56.38(4) . . . . ? 
C8 C2 C14 C13 122.52(5) . . . . ? 
C8 C3 C1 C15 55.39(4) . . . . ? 
C8 C3 C1 C9 -56.33(4) . . . . ? 
C8 C3 C1 H1 179.0(6) . . . . ? 
C8 C3 C4 H4 179.6(6) . . . . ? 
C8 C7 C6 H6 -177.9(7) . . . . ? 
C9 C1 C15 C20 55.06(4) . . . . ? 
C9 C1 C15 C16 -125.45(5) . . . . ? 
C9 C14 C2 C20 55.73(4) . . . . ? 
C9 C14 C2 H2 179.7(6) . . . . ? 
C9 C14 C13 C12 0.21(4) . . . . ? 
C9 C14 C13 H13 179.8(6) . . . . ? 
C9 C10 C11 C12 0.28(5) . . . . ? 
C9 C10 C11 H11 179.6(6) . . . . ? 
C10 C9 C1 C15 126.07(5) . . . . ? 
C10 C9 C1 H1 3.0(4) . . . . ? 
C10 C9 C14 C13 -0.42(5) . . . . ? 
C10 C11 C12 C13 -0.49(5) . . . . ? 
C10 C11 C12 H12 -178.5(7) . . . . ? 
C11 C12 C13 C14 0.24(4) . . . . ? 
C11 C12 C13 H13 -179.4(6) . . . . ? 
C11 C10 C9 C14 0.18(4) . . . . ? 
C12 C11 C10 H10 179.8(6) . . . . ? 
C13 C14 C2 C20 -125.36(5) . . . . ? 
C13 C14 C2 H2 -1.4(4) . . . . ? 
C13 C12 C11 H11 -179.8(6) . . . . ? 
C14 C2 C20 C15 -56.36(4) . . . . ? 
C14 C2 C20 C19 123.78(4) . . . . ? 
C14 C9 C1 C15 -55.63(4) . . . . ? 
C14 C9 C1 H1 -178.7(6) . . . . ? 
C14 C9 C10 H10 -179.4(6) . . . . ? 
C14 C13 C12 H12 178.3(7) . . . . ? 
C15 C20 C2 H2 179.4(6) . . . . ? 
C15 C20 C19 C18 -0.79(4) . . . . ? 
C15 C20 C19 H19 179.3(6) . . . . ? 
C15 C16 C17 C18 0.020(45) . . . . ? 
C15 C16 C17 H17 -179.3(6) . . . . ? 
C16 C15 C1 H1 -1.5(4) . . . . ? 
C16 C15 C20 C19 1.09(4) . . . . ? 
C16 C17 C18 C19 0.29(4) . . . . ? 
C16 C17 C18 H18 179.8(6) . . . . ? 
C17 C18 C19 C20 0.10(4) . . . . ? 
C17 C18 C19 H19 180.0(6) . . . . ? 
C17 C16 C15 C20 -0.69(4) . . . . ? 
C18 C17 C16 H16 -179.5(6) . . . . ? 
C19 C20 C2 H2 -0.5(4) . . . . ? 
C19 C18 C17 H17 179.6(6) . . . . ? 
C20 C15 C1 H1 179.0(6) . . . . ? 
C20 C15 C16 H16 178.8(6) . . . . ? 
C20 C19 C18 H18 -179.4(6) . . . . ? 
H7 C7 C6 H6 0.46(68) . . . . ? 
H19 C19 C18 H18 0.51(65) . . . . ? 
H10 C10 C11 H11 -0.8(7) . . . . ? 
H16 C16 C17 H17 1.2(7) . . . . ? 
H13 C13 C12 H12 -1.3(7) . . . . ? 
H6 C6 C5 H5 -1.4(7) . . . . ? 
H5 C5 C4 H4 0.41(66) . . . . ? 
H17 C17 C18 H18 -0.9(6) . . . . ? 
H11 C11 C12 H12 2.1(7) . . . . ? 

loop_
_geom_hbond_atom_site_label_D        
_geom_hbond_atom_site_label_H        
_geom_hbond_atom_site_label_A        
_geom_hbond_distance_DH              
_geom_hbond_distance_HA              
_geom_hbond_distance_DA              
_geom_hbond_angle_DHA                
_geom_hbond_site_symmetry_A          
C5 H5 C18 1.067(8) 2.949(8) 3.5929(7) 119.3(5)  3_645   
C4 H4 C17 1.083(8) 2.932(8) 3.5699(7) 118.0(5)  3_645   
C4 H4 C18 1.083(8) 2.794(8) 3.5172(7) 124.1(5)  3_645   

loop_
_publ_author_name      
_publ_author_address   
,'?'  
; ? 
;  

_publ_requested_journal          '?' 
_publ_contact_author                ? 
_publ_contact_author_phone        '?' 
_publ_contact_author_fax          '?' 
_publ_contact_author_email        '?' 
_publ_section_title 
;  
 ?  
;  
_publ_section_comment  
;  
 ?  
;  
_publ_section_references 
;  
 ?  
;  
