# Supplementary material for: Yes, one can obtain better quality structures from routine X-ray data collection
Source: IUCrJ. 2016 Jan 1;3(Pt 1):61–70. doi: 10.1107/S2052252515020941 (PMC4704080; doi:10.1107/S2052252515020941)
Supplement: Supplementary file 3 [file m-03-00061-sup3.zip › X-ray/T_TAAM/T_TAAM_56.cif]

data_I  
_audit_creation_method             'MoPro12'     
_chemical_name_systematic            ? 
_chemical_name_common                ? 
_chemical_formula_moiety             'C20 H14'
_chemical_formula_sum                'C20 H14'
_chemical_formula_weight             254.312
_chemical_absolute_configuration     ?  

_symmetry_cell_setting               orthorhombic 
_symmetry_space_group_name_H-M       'P ?'
_symmetry_space_group_name_Hall      'P ?'

loop_
_atom_type_symbol                      
_atom_type_description                 
_atom_type_scat_dispersion_real        
_atom_type_scat_dispersion_imag        
_atom_type_scat_source                 
 'C' 'C'    0.0033   0.0016
'Su & Coppens. Acta. Cryst. (1997) A53, 749-762. '                    
 'H' 'H'    0.0000   0.0000
'Su & Coppens. Acta. Cryst. (1997) A53, 749-762. '                    

loop_
_symmetry_equiv_pos_as_xyz           
'x, y, z'
'-x+1/2, -y, z+1/2'
'-x, y+1/2, -z+1/2'
'x+1/2, -y+1/2, -z'
_cell_length_a                8.080 
_cell_length_b                8.165 
_cell_length_c                20.378 
_cell_angle_alpha             90.00 
_cell_angle_beta              90.00 
_cell_angle_gamma             90.00 
_cell_volume                   1344.3 
_cell_formula_units_Z                4
_cell_measurement_temperature        ?
_cell_measurement_reflns_used        ?
_cell_measurement_theta_min          ?
_cell_measurement_theta_max          ?
_exptl_crystal_description           ? 
_exptl_crystal_colour                ? 
_exptl_crystal_size_max              ? 
_exptl_crystal_size_mid              ? 
_exptl_crystal_size_min              ? 
_exptl_crystal_density_meas          ? 
_exptl_crystal_density_diffrn       1.257
_exptl_crystal_density_method       'not measured' 
_exptl_crystal_F_000                 536
_exptl_absorpt_process_details       ?  
_exptl_absorpt_coefficient_mu        ?  
_exptl_absorpt_correction_type       ?  
_exptl_absorpt_correction_T_min      ?  
_exptl_absorpt_correction_T_max      ?  
_exptl_special_details               
;
?
;
_diffrn_ambient_temperature          ?  
_diffrn_radiation_wavelength        0.71073
_diffrn_radiation_type              MoK\a 
_diffrn_radiation_source          'fine-focus sealed tube' 
_diffrn_radiation_monochromator      ? 
_diffrn_measurement_device_type      ? 
_diffrn_measurement_method           ? 
_diffrn_detector_area_resol_mean     ? 
_diffrn_standards_number             ? 
_diffrn_standards_interval_count     ? 
_diffrn_standards_interval_time      ? 
_diffrn_standards_decay_%            ? 
_diffrn_reflns_number                ? 
_diffrn_reflns_av_R_equivalents      ? 
_diffrn_reflns_av_sigmaI/netI        0.02460
_diffrn_reflns_limit_h_min           0
_diffrn_reflns_limit_h_max          10
_diffrn_reflns_limit_k_min           0
_diffrn_reflns_limit_k_max          10
_diffrn_reflns_limit_l_min         -26
_diffrn_reflns_limit_l_max          26
_diffrn_reflns_theta_min            2.69
_diffrn_reflns_theta_max           28.02
_reflns_number_total                  3223
_reflns_number_gt                     3175
_reflns_threshold_expression         >2.0sigma(I)
_computing_data_collection           ? 
_computing_cell_refinement           ? 
_computing_data_reduction            ? 
_computing_structure_solution        ? 
_computing_structure_refinement      'MoPro (J. Appl. Cryst. 2005, 38, 38-54)'
_computing_molecular_graphics        ? 
_computing_publication_material      ? 
_iucr_refine_instructions_details  
; 
# ! MoPro 12.6 08/10/2015 15:18:58 F:\Pliki_do_publikacji_AniaHoser\TAAM\TAAM_T\T_TAAM_56\mopro_T_01.par 
# ! reflections hkl file : F:\Pliki_do_publikacji_AniaHoser\TAAM\TAAM_T\T_TAAM_56\sortav_freeformat.hkl refin. vs. F^2 
# ! atomic table file : C:\Users\user\Desktop\Programy_Krys\MoPro\MoProSuite\LibMoPro\mopro.tab 
# ! wave functions file : C:\Users\user\Desktop\Programy_Krys\MoPro\MoProSuite\LibMoPro\WAVEF_Su_Coppens_relativistic 
# ! RF factor = 1.245 % RI factor = 2.264% 
# ! wR2F factor = 1.841 % wR2I factor = 3.522% 
# ! g.o.f.(F**2) = 1.303 Nvar= 237 Nref= 3223 Nfree= 0 0.07<sinT/l< 0.66 
#  
# WSIG 1.00000 ! weighting scheme 
#  ! SPACE GROUP P ? 
#  
# CELL 8.0798 8.1645 20.3778 90.0000 90.0000 90.0000 0.71073 
# ZERR 0.0000 0.0000 0.0000 0.0000 0.0000 0.0000 
#  
# SYMM 4 P 
#  X , Y, Z 
#  1/2-X , -Y, 1/2+Z 
#  -X , 1/2+Y, 1/2-Z 
#  1/2+X , 1/2-Y, -Z 
#  
# SCALE 1 2.820457 
#  
# FMULT 1.00000 
#  
# UOVER 0.00000 0.00000 0.00000 0.00000 0.00000 0.00000 ANI 
#  
# SOLVT 0.00000 50.00000 
#  
# EXTIN 0.00000 GAUSSIAN ISOT TYP1 ! G*10^4 
#  
#  
# DUMMY 3 
# DUMY 0.20599 1.07837 0.25444 D1 0 ! atom # 35 
# DUMY 0.20071 0.75116 0.07916 D2 0 ! atom # 36 
# DUMY 0.60052 1.13709 0.09856 D3 0 ! atom # 37 
#  
# KAPPA 5 
#  0.999000 0.885000 ! # 1 1 MOL C1 2x 
#  0.999000 0.887000 ! # 2 1 MOL C3 6x 
#  1.004000 0.909000 ! # 3 1 MOL C4 12x 
#  1.110000 1.158000 ! # 4 1 MOL H7 12x 
#  1.118000 1.160000 ! # 5 1 MOL H1 2x 
#  
# ATOMS 34 
#  
# ATOM 1 C1 MOL 1 0.432129 0.885776 0.174589 1.0000 1 C 
#  ZX H1 C15 HEX K1 V0 M0 Q0 
# UANI 0.013143 0.012436 0.012378 0.002271 -.000475 0.000799 
#  3.98514 0. 0. 0. -.028 0. 0. 0. 0. 0. 
#  0.281 0. 0. 0. 0. 0.231 0. 
#  0.063 0. 0. 0. 0. -.109 0. 0. 0. 
#  
# ATOM 2 C2 MOL 1 0.245401 1.094274 0.112879 1.0000 1 C 
#  ZX H2 C20 HEX K1 V0 M0 Q0 
# UANI 0.010683 0.011534 0.012119 0.001184 -.000105 0.000405 
#  3.98514 0. 0. 0. -.028 0. 0. 0. 0. 0. 
#  0.281 0. 0. 0. 0. 0.231 0. 
#  0.063 0. 0. 0. 0. -.109 0. 0. 0. 
#  
# ATOM 3 C3 MOL 1 0.318889 0.982716 0.220070 1.0000 1 C 
#  XY D1 C4 HEX K2 V0 M0 Q0 
# UANI 0.013705 0.012611 0.011404 0.000615 0.000430 0.000513 
#  4.05796 0. 0.047 0. 0. -.179 0. 0. -.033 0. 
#  0. 0.026 0. 0. 0. -.289 0. 
#  0.018 0. 0. -.013 0. 0. 0. 0. 0. 
#  
# ATOM 4 C4 MOL 1 0.307561 0.965097 0.287543 1.0000 1 C 
#  XY D1 C3 HEX K3 V0 M0 Q0 
# UANI 0.018827 0.017314 0.011767 -.001635 0.000495 0.001241 
#  3.92121 0. 0.056 0. 0. -.180 0. 0. -.029 0. 
#  0. 0.030 0. 0. 0. -.264 0. 
#  0.020 0. 0. -.019 0. 0. 0. 0. 0. 
#  
# ATOM 5 C5 MOL 1 0.193498 1.061233 0.322102 1.0000 1 C 
#  XY D1 C6 HEX K3 V0 M0 Q0 
# UANI 0.022221 0.021251 0.012080 -.002913 0.003791 -.001759 
#  3.92121 0. 0.056 0. 0. -.180 0. 0. -.029 0. 
#  0. 0.030 0. 0. 0. -.264 0. 
#  0.020 0. 0. -.019 0. 0. 0. 0. 0. 
#  
# ATOM 6 C6 MOL 1 0.093177 1.172875 0.289278 1.0000 1 C 
#  XY D1 C5 HEX K3 V0 M0 Q0 
# UANI 0.018246 0.018881 0.017316 -.001088 0.005037 -.004990 
#  3.92121 0. 0.056 0. 0. -.180 0. 0. -.029 0. 
#  0. 0.030 0. 0. 0. -.264 0. 
#  0.020 0. 0. -.019 0. 0. 0. 0. 0. 
#  
# ATOM 7 C7 MOL 1 0.105846 1.191900 0.221110 1.0000 1 C 
#  XY D1 C8 HEX K3 V0 M0 Q0 
# UANI 0.013898 0.014592 0.017174 0.001644 0.002129 -.002745 
#  3.92121 0. 0.056 0. 0. -.180 0. 0. -.029 0. 
#  0. 0.030 0. 0. 0. -.264 0. 
#  0.020 0. 0. -.019 0. 0. 0. 0. 0. 
#  
# ATOM 8 C8 MOL 1 0.218321 1.095895 0.186906 1.0000 1 C 
#  XY D1 C7 HEX K2 V0 M0 Q0 
# UANI 0.012018 0.012338 0.012139 0.000902 0.001145 -.000454 
#  4.05796 0. 0.047 0. 0. -.179 0. 0. -.033 0. 
#  0. 0.026 0. 0. 0. -.289 0. 
#  0.018 0. 0. -.013 0. 0. 0. 0. 0. 
#  
# ATOM 9 C9 MOL 1 0.316264 0.805174 0.125084 1.0000 1 C 
#  XY D2 C10 HEX K2 V0 M0 Q0 
# UANI 0.012956 0.011479 0.013318 0.001753 -.000143 -.000343 
#  4.05796 0. 0.047 0. 0. -.179 0. 0. -.033 0. 
#  0. 0.026 0. 0. 0. -.289 0. 
#  0.018 0. 0. -.013 0. 0. 0. 0. 0. 
#  
# ATOM 10 C10 MOL 1 0.301679 0.638771 0.112682 1.0000 1 C 
#  XY D2 C9 HEX K3 V0 M0 Q0 
# UANI 0.017983 0.012015 0.018962 0.002501 0.000104 -.000925 
#  3.92121 0. 0.056 0. 0. -.180 0. 0. -.029 0. 
#  0. 0.030 0. 0. 0. -.264 0. 
#  0.020 0. 0. -.019 0. 0. 0. 0. 0. 
#  
# ATOM 11 C11 MOL 1 0.185503 0.584862 0.066517 1.0000 1 C 
#  XY D2 C12 HEX K3 V0 M0 Q0 
# UANI 0.021544 0.012827 0.021545 0.000122 -.000026 -.004568 
#  3.92121 0. 0.056 0. 0. -.180 0. 0. -.029 0. 
#  0. 0.030 0. 0. 0. -.264 0. 
#  0.020 0. 0. -.019 0. 0. 0. 0. 0. 
#  
# ATOM 12 C12 MOL 1 0.086007 0.696173 0.033126 1.0000 1 C 
#  XY D2 C11 HEX K3 V0 M0 Q0 
# UANI 0.020026 0.017192 0.017700 -.001699 -.002319 -.004317 
#  3.92121 0. 0.056 0. 0. -.180 0. 0. -.029 0. 
#  0. 0.030 0. 0. 0. -.264 0. 
#  0.020 0. 0. -.019 0. 0. 0. 0. 0. 
#  
# ATOM 13 C13 MOL 1 0.100405 0.864015 0.045804 1.0000 1 C 
#  XY D2 C14 HEX K3 V0 M0 Q0 
# UANI 0.015341 0.015317 0.014792 -.000032 -.002104 -.000568 
#  3.92121 0. 0.056 0. 0. -.180 0. 0. -.029 0. 
#  0. 0.030 0. 0. 0. -.264 0. 
#  0.020 0. 0. -.019 0. 0. 0. 0. 0. 
#  
# ATOM 14 C14 MOL 1 0.215057 0.917707 0.091760 1.0000 1 C 
#  XY D2 C13 HEX K2 V0 M0 Q0 
# UANI 0.011983 0.011218 0.012793 0.000927 0.000167 -.000104 
#  4.05796 0. 0.047 0. 0. -.179 0. 0. -.033 0. 
#  0. 0.026 0. 0. 0. -.289 0. 
#  0.018 0. 0. -.013 0. 0. 0. 0. 0. 
#  
# ATOM 15 C15 MOL 1 0.530408 1.012963 0.136176 1.0000 1 C 
#  XY D3 C16 HEX K2 V0 M0 Q0 
# UANI 0.011215 0.013089 0.012507 0.002073 -.000287 0.000583 
#  4.05796 0. 0.047 0. 0. -.179 0. 0. -.033 0. 
#  0. 0.026 0. 0. 0. -.289 0. 
#  0.018 0. 0. -.013 0. 0. 0. 0. 0. 
#  
# ATOM 16 C16 MOL 1 0.701326 1.025920 0.132765 1.0000 1 C 
#  XY D3 C15 HEX K3 V0 M0 Q0 
# UANI 0.010871 0.017520 0.016556 0.002754 -.000854 0.000726 
#  3.92121 0. 0.056 0. 0. -.180 0. 0. -.029 0. 
#  0. 0.030 0. 0. 0. -.264 0. 
#  0.020 0. 0. -.019 0. 0. 0. 0. 0. 
#  
# ATOM 17 C17 MOL 1 0.771215 1.150824 0.094743 1.0000 1 C 
#  XY D3 C18 HEX K3 V0 M0 Q0 
# UANI 0.010106 0.020119 0.016871 -.000125 0.000997 -.000883 
#  3.92121 0. 0.056 0. 0. -.180 0. 0. -.029 0. 
#  0. 0.030 0. 0. 0. -.264 0. 
#  0.020 0. 0. -.019 0. 0. 0. 0. 0. 
#  
# ATOM 18 C18 MOL 1 0.671705 1.260596 0.060826 1.0000 1 C 
#  XY D3 C17 HEX K3 V0 M0 Q0 
# UANI 0.013105 0.016834 0.012979 -.001539 0.001376 -.000339 
#  3.92121 0. 0.056 0. 0. -.180 0. 0. -.029 0. 
#  0. 0.030 0. 0. 0. -.264 0. 
#  0.020 0. 0. -.019 0. 0. 0. 0. 0. 
#  
# ATOM 19 C19 MOL 1 0.499077 1.247841 0.064477 1.0000 1 C 
#  XY D3 C20 HEX K3 V0 M0 Q0 
# UANI 0.012526 0.013371 0.011869 -.000029 -.000039 0.000778 
#  3.92121 0. 0.056 0. 0. -.180 0. 0. -.029 0. 
#  0. 0.030 0. 0. 0. -.264 0. 
#  0.020 0. 0. -.019 0. 0. 0. 0. 0. 
#  
# ATOM 20 C20 MOL 1 0.429443 1.124802 0.102454 1.0000 1 C 
#  XY D3 C19 HEX K2 V0 M0 Q0 
# UANI 0.010226 0.012359 0.011930 0.000982 0.000038 0.000650 
#  4.05796 0. 0.047 0. 0. -.179 0. 0. -.033 0. 
#  0. 0.026 0. 0. 0. -.289 0. 
#  0.018 0. 0. -.013 0. 0. 0. 0. 0. 
#  
# ATOM 21 H7 MOL 1 0.028633 1.276466 0.195911 1.0000 1 H 
#  ZY C7 C8 QUA K4 V0 M0 Q0 
# UISO 0.031046 
#  1.04821 0. 0. 0. 0.182 0.086 0. 0. 0. 0. 
#  
# ATOM 22 H1 MOL 1 0.511502 0.799636 0.199487 1.0000 1 H 
#  ZY C1 C15 QUA K5 V0 M0 Q0 
# UISO 0.028282 
#  1.02450 0. 0. 0. 0.166 0.079 0. 0. 0. 0. 
#  
# ATOM 23 H19 MOL 1 0.422006 1.333515 0.038032 1.0000 1 H 
#  ZY C19 C20 QUA K4 V0 M0 Q0 
# UISO 0.028344 
#  1.04821 0. 0. 0. 0.182 0.086 0. 0. 0. 0. 
#  
# ATOM 24 H10 MOL 1 0.379000 0.554631 0.138984 1.0000 1 H 
#  ZY C10 C9 QUA K4 V0 M0 Q0 
# UISO 0.035853 
#  1.04821 0. 0. 0. 0.182 0.086 0. 0. 0. 0. 
#  
# ATOM 25 H2 MOL 1 0.168118 1.182107 0.087036 1.0000 1 H 
#  ZY C2 C20 QUA K5 V0 M0 Q0 
# UISO 0.027497 
#  1.02450 0. 0. 0. 0.166 0.079 0. 0. 0. 0. 
#  
# ATOM 26 H16 MOL 1 0.775780 0.943003 0.158970 1.0000 1 H 
#  ZY C16 C15 QUA K4 V0 M0 Q0 
# UISO 0.035351 
#  1.04821 0. 0. 0. 0.182 0.086 0. 0. 0. 0. 
#  
# ATOM 27 H13 MOL 1 0.021979 0.950955 0.020222 1.0000 1 H 
#  ZY C13 C14 QUA K4 V0 M0 Q0 
# UISO 0.034813 
#  1.04821 0. 0. 0. 0.182 0.086 0. 0. 0. 0. 
#  
# ATOM 28 H6 MOL 1 0.004587 1.242878 0.316292 1.0000 1 H 
#  ZY C6 C5 QUA K4 V0 M0 Q0 
# UISO 0.040719 
#  1.04821 0. 0. 0. 0.182 0.086 0. 0. 0. 0. 
#  
# ATOM 29 H5 MOL 1 0.182240 1.048877 0.373759 1.0000 1 H 
#  ZY C5 C6 QUA K4 V0 M0 Q0 
# UISO 0.036340 
#  1.04821 0. 0. 0. 0.182 0.086 0. 0. 0. 0. 
#  
# ATOM 30 H4 MOL 1 0.385535 0.876846 0.312195 1.0000 1 H 
#  ZY C4 C3 QUA K4 V0 M0 Q0 
# UISO 0.032132 
#  1.04821 0. 0. 0. 0.182 0.086 0. 0. 0. 0. 
#  
# ATOM 31 H17 MOL 1 0.904778 1.161088 0.091509 1.0000 1 H 
#  ZY C17 C18 QUA K4 V0 M0 Q0 
# UISO 0.032016 
#  1.04821 0. 0. 0. 0.182 0.086 0. 0. 0. 0. 
#  
# ATOM 32 H11 MOL 1 0.171640 0.455809 0.055677 1.0000 1 H 
#  ZY C11 C12 QUA K4 V0 M0 Q0 
# UISO 0.042531 
#  1.04821 0. 0. 0. 0.182 0.086 0. 0. 0. 0. 
#  
# ATOM 33 H18 MOL 1 0.727069 1.357132 0.031563 1.0000 1 H 
#  ZY C18 C17 QUA K4 V0 M0 Q0 
# UISO 0.031744 
#  1.04821 0. 0. 0. 0.182 0.086 0. 0. 0. 0. 
#  
# ATOM 34 H12 MOL 1 -0.004693 0.652583 -0.001493 1.0000 1 H 
#  ZY C12 C11 QUA K4 V0 M0 Q0 
# UISO 0.035949 
#  1.04821 0. 0. 0. 0.182 0.086 0. 0. 0. 0. 
#  
# ANHAR 0 3 ! number_of_anharmonic_atoms max_order 
# ! 1 ! atom number 
# ! 0.00E+00 0.00E+00 0.00E+00 0.00E+00 0.00E+00 0.00E+00 0.00E+00 0.00E+00 
# ! 0.00E+00 0.00E+00 
#  
#  
# STOP 
; 
_refine_special_details              
;
 Refinement of F^2^ against reflections.
 The threshold expression of F^2^ > 2sigma(F^2^) is
 used for calculating R-factors(gt) and is not
 relevant to the choice of reflections for refinement.
 R-factors based on F^2^ are statistically about twice
 as large as those based on F, and R-factors based on
 ALL data will be even larger.
;
_refine_ls_structure_factor_coef     Fsqd 
_refine_ls_matrix_type                full
_refine_ls_weighting_scheme          sigma
_refine_ls_weighting_details         ?
_atom_sites_solution_primary      direct 
_atom_sites_solution_secondary    difmap 
_atom_sites_solution_hydrogens    geom   
_refine_ls_hydrogen_treatment    refall
_refine_ls_extinction_method        'none'              
_refine_ls_abs_structure_details     ?
_refine_ls_abs_structure_Flack       ?
_refine_ls_number_reflns              3223
_refine_ls_number_parameters           237
_refine_ls_number_restraints             0
# R-factors: R(F)  &  wR2(I) 
_refine_ls_R_factor_all              0.0124
_refine_ls_R_factor_gt               0.0121
_refine_ls_wR_factor_ref             0.0352
_refine_ls_wR_factor_gt              0.0351
_refine_ls_goodness_of_fit_ref       1.247
_refine_ls_restrained_S_all          0.000
_refine_ls_shift/su_max              0.001
_refine_ls_shift/su_mean             0.000

_diffrn_measured_fraction_theta_max     0.995
_diffrn_reflns_theta_full               28.02
_diffrn_measured_fraction_theta_full    0.995
_refine_diff_density_max                ?
_refine_diff_density_min                ?
_refine_diff_density_rms                ?
###  to get diff_density_max min & rms : 
###  run MoPro  : WRIT FOUR   to create FOURier file 
###  run VMoPro : FOUR  FastFourierTransform   to get a 3D grid (Xplor format) on whole unit-cell
###             & GRID  STAT   to get max min rms statistics


loop_
_atom_site_type_symbol      
_atom_site_label            
_atom_site_fract_x          
_atom_site_fract_y          
_atom_site_fract_z          
_atom_site_U_iso_or_equiv   
_atom_site_adp_type         
_atom_site_occupancy        
_atom_site_calc_flag        
_atom_site_refinement_flag_posn  
_atom_site_refinement_flag_adp  
_atom_site_disorder_assembly
_atom_site_disorder_group   
C  C1 0.43213(6) 0.88578(5) 0.17459(2) 0.01265(5) Uani 1 d . . . .
C  C2 0.24540(5) 1.09427(5) 0.11288(2) 0.01145(4) Uani 1 d . . . .
C  C3 0.31889(6) 0.98272(5) 0.22007(2) 0.01257(5) Uani 1 d . . . .
C  C4 0.30756(6) 0.96510(6) 0.28754(2) 0.01597(5) Uani 1 d . . . .
C  C5 0.19350(7) 1.06123(6) 0.32210(2) 0.01852(6) Uani 1 d . . . .
C  C6 0.09318(6) 1.17288(6) 0.28928(2) 0.01815(5) Uani 1 d . . . .
C  C7 0.10585(6) 1.19190(5) 0.22111(2) 0.01522(5) Uani 1 d . . . .
C  C8 0.21832(5) 1.09590(5) 0.18691(2) 0.01217(5) Uani 1 d . . . .
C  C9 0.31626(6) 0.80517(5) 0.12508(2) 0.01258(5) Uani 1 d . . . .
C  C10 0.30168(6) 0.63877(6) 0.11268(2) 0.01632(5) Uani 1 d . . . .
C  C11 0.18550(7) 0.58486(6) 0.06652(2) 0.01864(5) Uani 1 d . . . .
C  C12 0.08601(7) 0.69617(6) 0.03313(2) 0.01831(6) Uani 1 d . . . .
C  C13 0.10041(6) 0.86402(6) 0.04580(2) 0.01515(5) Uani 1 d . . . .
C  C14 0.21506(6) 0.91771(5) 0.09176(2) 0.01200(5) Uani 1 d . . . .
C  C15 0.53041(6) 1.01296(5) 0.13618(2) 0.01227(5) Uani 1 d . . . .
C  C16 0.70133(6) 1.02592(6) 0.13277(2) 0.01498(5) Uani 1 d . . . .
C  C17 0.77121(6) 1.15082(6) 0.09474(2) 0.01570(5) Uani 1 d . . . .
C  C18 0.67170(6) 1.26060(6) 0.06083(2) 0.01431(5) Uani 1 d . . . .
C  C19 0.49908(6) 1.24784(5) 0.06448(2) 0.01259(5) Uani 1 d . . . .
C  C20 0.42944(6) 1.12480(5) 0.10245(2) 0.01150(5) Uani 1 d . . . .
H  H7 0.0286(10) 1.2765(9) 0.1959(3) 0.031(2) Uiso 1 d U . . .
H  H1 0.5115(9) 0.7996(9) 0.1995(4) 0.028(2) Uiso 1 d U . . .
H  H19 0.4220(9) 1.3335(9) 0.0380(4) 0.028(2) Uiso 1 d U . . .
H  H10 0.379(1) 0.5546(10) 0.1390(4) 0.036(2) Uiso 1 d U . . .
H  H2 0.1681(9) 1.1821(9) 0.0870(3) 0.027(2) Uiso 1 d U . . .
H  H16 0.7758(9) 0.9430(10) 0.1590(4) 0.035(2) Uiso 1 d U . . .
H  H13 0.0220(10) 0.9510(9) 0.0202(4) 0.035(2) Uiso 1 d U . . .
H  H6 0.005(1) 1.243(1) 0.3163(4) 0.041(2) Uiso 1 d U . . .
H  H5 0.1822(10) 1.0489(9) 0.3738(4) 0.036(2) Uiso 1 d U . . .
H  H4 0.3855(9) 0.8768(9) 0.3122(4) 0.032(2) Uiso 1 d U . . .
H  H17 0.905(1) 1.1611(9) 0.0915(4) 0.032(2) Uiso 1 d U . . .
H  H11 0.172(1) 0.456(1) 0.0557(4) 0.043(2) Uiso 1 d U . . .
H  H18 0.7271(10) 1.3571(10) 0.0316(4) 0.032(2) Uiso 1 d U . . .
H  H12 -0.005(1) 0.653(1) -0.0015(4) 0.036(2) Uiso 1 d U . . .

loop_ 
_atom_site_aniso_label 
_atom_site_aniso_U_11 
_atom_site_aniso_U_22 
_atom_site_aniso_U_33 
_atom_site_aniso_U_12 
_atom_site_aniso_U_13 
_atom_site_aniso_U_23 
C1 0.0131(2) 0.0124(2) 0.0124(2) 0.0023(2) -0.0005(2) 0.0008(1)  
C2 0.0107(2) 0.0115(2) 0.0121(2) 0.0012(2) -0.00011(15) 0.0004(1)  
C3 0.0137(2) 0.0126(2) 0.0114(2) 0.0006(2) 0.0004(2) 0.0005(1)  
C4 0.0188(2) 0.0173(2) 0.0118(2) -0.0016(2) 0.0005(2) 0.0012(2)  
C5 0.0222(2) 0.0213(2) 0.0121(2) -0.0029(2) 0.0038(2) -0.0018(2)  
C6 0.0182(2) 0.0189(2) 0.0173(2) -0.0011(2) 0.0050(2) -0.0050(2)  
C7 0.0139(2) 0.0146(2) 0.0172(2) 0.0016(2) 0.0021(2) -0.0027(2)  
C8 0.0120(2) 0.0123(2) 0.0121(2) 0.0009(2) 0.0011(2) -0.0005(1)  
C9 0.0130(2) 0.0115(2) 0.0133(2) 0.0018(2) -0.00014(16) -0.0003(1)  
C10 0.0180(2) 0.0120(2) 0.0190(2) 0.0025(2) 0.00010(19) -0.0009(2)  
C11 0.0215(2) 0.0128(2) 0.0215(2) 0.00012(18) -0.00003(19) -0.0046(2)  
C12 0.0200(2) 0.0172(2) 0.0177(2) -0.0017(2) -0.0023(2) -0.0043(2)  
C13 0.0153(2) 0.0153(2) 0.0148(2) -0.00003(17) -0.0021(2) -0.0006(2)  
C14 0.0120(2) 0.0112(2) 0.0128(2) 0.0009(2) 0.0002(2) -0.00010(14)  
C15 0.0112(2) 0.0131(2) 0.0125(2) 0.0021(2) -0.0003(1) 0.0006(2)  
C16 0.0109(2) 0.0175(2) 0.0166(2) 0.0028(2) -0.0009(2) 0.0007(2)  
C17 0.0101(2) 0.0201(2) 0.0169(2) -0.00013(16) 0.0010(2) -0.0009(2)  
C18 0.0131(2) 0.0168(2) 0.0130(2) -0.0015(2) 0.0014(2) -0.0003(2)  
C19 0.0125(2) 0.0134(2) 0.0119(2) -0.00003(15) -0.00004(15) 0.0008(2)  
C20 0.0102(2) 0.0124(2) 0.0119(2) 0.0010(2) 0.00004(15) 0.0007(1)  

_geom_special_details                
;                                    
;                                    

loop_
_geom_bond_atom_site_label_1         
_geom_bond_atom_site_label_2         
_geom_bond_distance                  
_geom_bond_site_symmetry_2           
_geom_bond_publ_flag                 
C1 C15 1.5237(6) . ? 
C1 C3 1.5240(6) . ? 
C1 C9 1.5255(6) . ? 
C1 H1 1.079(8) . ? 
C2 C20 1.5227(6) . ? 
C2 C14 1.5243(6) . ? 
C2 C8 1.5243(6) . ? 
C2 H2 1.087(8) . ? 
C3 C8 1.4039(6) . ? 
C3 C4 1.3855(6) . ? 
C4 C5 1.4005(7) . ? 
C4 H4 1.081(8) . ? 
C5 C6 1.3911(7) . ? 
C5 H5 1.061(8) . ? 
C6 C7 1.4015(6) . ? 
C6 H6 1.069(9) . ? 
C7 C8 1.3878(6) . ? 
C7 H7 1.063(8) . ? 
C9 C14 1.4050(6) . ? 
C9 C10 1.3869(6) . ? 
C10 C11 1.3999(7) . ? 
C10 H10 1.072(8) . ? 
C11 C12 1.3911(7) . ? 
C11 H11 1.082(9) . ? 
C12 C13 1.3993(6) . ? 
C12 H12 1.078(9) . ? 
C13 C14 1.3883(6) . ? 
C13 H13 1.085(8) . ? 
C15 C20 1.4041(6) . ? 
C15 C16 1.3868(6) . ? 
C16 C17 1.3997(6) . ? 
C16 H16 1.051(8) . ? 
C17 C18 1.3883(6) . ? 
C17 H17 1.084(9) . ? 
C18 C19 1.4007(6) . ? 
C18 H18 1.085(8) . ? 
C19 C20 1.3873(6) . ? 
C19 H19 1.080(8) . ? 

loop_
_geom_angle_atom_site_label_1        
_geom_angle_atom_site_label_2        
_geom_angle_atom_site_label_3        
_geom_angle                          
_geom_angle_site_symmetry_1          
_geom_angle_site_symmetry_3          
_geom_angle_publ_flag                
C1 C15 C20 113.07(4) . . ? 
C1 C15 C16 126.64(4) . . ? 
C1 C3 C8 113.36(4) . . ? 
C1 C3 C4 126.11(4) . . ? 
C1 C9 C14 113.25(5) . . ? 
C1 C9 C10 126.53(6) . . ? 
C2 C20 C15 113.12(4) . . ? 
C2 C20 C19 126.33(4) . . ? 
C2 C14 C9 112.85(4) . . ? 
C2 C14 C13 126.61(5) . . ? 
C2 C8 C3 112.80(4) . . ? 
C2 C8 C7 126.58(4) . . ? 
C3 C1 C15 105.75(4) . . ? 
C3 C1 C9 104.94(4) . . ? 
C3 C1 H1 114.2(4) . . ? 
C3 C8 C7 120.60(5) . . ? 
C3 C4 C5 118.97(4) . . ? 
C3 C4 H4 119.5(5) . . ? 
C4 C3 C8 120.52(5) . . ? 
C4 C5 C6 120.59(5) . . ? 
C4 C5 H5 120.1(5) . . ? 
C5 C6 C7 120.44(6) . . ? 
C5 C6 H6 119.5(5) . . ? 
C5 C4 H4 121.6(5) . . ? 
C6 C5 H5 119.3(5) . . ? 
C6 C7 C8 118.88(5) . . ? 
C6 C7 H7 120.5(5) . . ? 
C7 C6 H6 120.0(5) . . ? 
C8 C2 C20 106.07(3) . . ? 
C8 C2 C14 105.34(3) . . ? 
C8 C2 H2 113.0(4) . . ? 
C8 C7 H7 120.6(5) . . ? 
C9 C1 C15 105.91(3) . . ? 
C9 C1 H1 113.2(4) . . ? 
C9 C14 C13 120.53(5) . . ? 
C9 C10 C11 119.17(5) . . ? 
C9 C10 H10 119.1(5) . . ? 
C10 C9 C14 120.20(4) . . ? 
C10 C11 C12 120.72(6) . . ? 
C10 C11 H11 120.8(5) . . ? 
C11 C12 C13 120.09(4) . . ? 
C11 C12 H12 119.8(5) . . ? 
C11 C10 H10 121.7(5) . . ? 
C12 C11 H11 118.4(5) . . ? 
C12 C13 C14 119.29(5) . . ? 
C12 C13 H13 120.2(5) . . ? 
C13 C12 H12 120.1(5) . . ? 
C14 C2 C20 105.81(3) . . ? 
C14 C2 H2 113.2(4) . . ? 
C14 C13 H13 120.5(5) . . ? 
C15 C1 H1 112.1(4) . . ? 
C15 C20 C19 120.55(4) . . ? 
C15 C16 C17 119.02(5) . . ? 
C15 C16 H16 119.7(5) . . ? 
C16 C15 C20 120.29(5) . . ? 
C16 C17 C18 120.82(4) . . ? 
C16 C17 H17 119.4(5) . . ? 
C17 C18 C19 120.15(6) . . ? 
C17 C18 H18 120.3(5) . . ? 
C17 C16 H16 121.3(5) . . ? 
C18 C17 H17 119.7(5) . . ? 
C18 C19 C20 119.17(5) . . ? 
C18 C19 H19 120.0(5) . . ? 
C19 C18 H18 119.6(5) . . ? 
C20 C2 H2 112.7(4) . . ? 
C20 C19 H19 120.9(5) . . ? 

loop_
_geom_torsion_atom_site_label_1      
_geom_torsion_atom_site_label_2      
_geom_torsion_atom_site_label_3      
_geom_torsion_atom_site_label_4      
_geom_torsion                        
_geom_torsion_site_symmetry_1        
_geom_torsion_site_symmetry_2        
_geom_torsion_site_symmetry_3        
_geom_torsion_site_symmetry_4        
_geom_torsion_publ_flag              
C1 C15 C20 C2 0.77(3) . . . . ? 
C1 C15 C20 C19 -179.36(4) . . . . ? 
C1 C15 C16 C17 179.84(4) . . . . ? 
C1 C15 C16 H16 -0.7(4) . . . . ? 
C1 C3 C8 C2 0.39(3) . . . . ? 
C1 C3 C8 C7 178.82(4) . . . . ? 
C1 C3 C4 C5 -178.32(4) . . . . ? 
C1 C3 C4 H4 1.0(4) . . . . ? 
C1 C9 C14 C2 0.16(4) . . . . ? 
C1 C9 C14 C13 -178.88(4) . . . . ? 
C1 C9 C10 C11 178.38(4) . . . . ? 
C1 C9 C10 H10 -1.1(4) . . . . ? 
C2 C20 C15 C16 -178.80(4) . . . . ? 
C2 C20 C19 C18 179.03(4) . . . . ? 
C2 C20 C19 H19 -0.8(4) . . . . ? 
C2 C14 C9 C10 178.57(4) . . . . ? 
C2 C14 C13 C12 -178.63(4) . . . . ? 
C2 C14 C13 H13 0.9(4) . . . . ? 
C2 C8 C3 C4 -178.47(4) . . . . ? 
C2 C8 C7 C6 177.59(4) . . . . ? 
C2 C8 C7 H7 -1.0(4) . . . . ? 
C3 C1 C15 C20 -55.99(4) . . . . ? 
C3 C1 C15 C16 123.55(4) . . . . ? 
C3 C1 C9 C14 55.97(4) . . . . ? 
C3 C1 C9 C10 -122.32(4) . . . . ? 
C3 C8 C2 C20 -55.82(4) . . . . ? 
C3 C8 C2 C14 56.09(4) . . . . ? 
C3 C8 C2 H2 -179.8(6) . . . . ? 
C3 C8 C7 C6 -0.61(4) . . . . ? 
C3 C8 C7 H7 -179.2(6) . . . . ? 
C3 C4 C5 C6 -0.08(4) . . . . ? 
C3 C4 C5 H5 179.5(6) . . . . ? 
C4 C3 C1 C15 -125.82(4) . . . . ? 
C4 C3 C1 C9 122.47(4) . . . . ? 
C4 C3 C1 H1 -2.1(4) . . . . ? 
C4 C3 C8 C7 -0.05(4) . . . . ? 
C4 C5 C6 C7 -0.59(4) . . . . ? 
C4 C5 C6 H6 178.4(7) . . . . ? 
C5 C6 C7 C8 0.92(4) . . . . ? 
C5 C6 C7 H7 179.5(6) . . . . ? 
C5 C4 C3 C8 0.39(4) . . . . ? 
C6 C5 C4 H4 -179.3(6) . . . . ? 
C7 C8 C2 C20 125.87(4) . . . . ? 
C7 C8 C2 C14 -122.23(4) . . . . ? 
C7 C8 C2 H2 1.9(4) . . . . ? 
C7 C6 C5 H5 179.8(6) . . . . ? 
C8 C2 C20 C15 55.23(4) . . . . ? 
C8 C2 C20 C19 -124.63(4) . . . . ? 
C8 C2 C14 C9 -56.40(4) . . . . ? 
C8 C2 C14 C13 122.57(4) . . . . ? 
C8 C3 C1 C15 55.39(4) . . . . ? 
C8 C3 C1 C9 -56.32(4) . . . . ? 
C8 C3 C1 H1 179.1(6) . . . . ? 
C8 C3 C4 H4 179.7(6) . . . . ? 
C8 C7 C6 H6 -178.0(7) . . . . ? 
C9 C1 C15 C20 55.04(4) . . . . ? 
C9 C1 C15 C16 -125.43(5) . . . . ? 
C9 C14 C2 C20 55.69(4) . . . . ? 
C9 C14 C2 H2 179.6(6) . . . . ? 
C9 C14 C13 C12 0.27(4) . . . . ? 
C9 C14 C13 H13 179.8(6) . . . . ? 
C9 C10 C11 C12 0.26(4) . . . . ? 
C9 C10 C11 H11 179.8(6) . . . . ? 
C10 C9 C1 C15 126.08(4) . . . . ? 
C10 C9 C1 H1 2.8(4) . . . . ? 
C10 C9 C14 C13 -0.47(4) . . . . ? 
C10 C11 C12 C13 -0.46(5) . . . . ? 
C10 C11 C12 H12 -178.7(6) . . . . ? 
C11 C12 C13 C14 0.19(4) . . . . ? 
C11 C12 C13 H13 -179.3(6) . . . . ? 
C11 C10 C9 C14 0.20(4) . . . . ? 
C12 C11 C10 H10 179.8(6) . . . . ? 
C13 C14 C2 C20 -125.34(4) . . . . ? 
C13 C14 C2 H2 -1.4(4) . . . . ? 
C13 C12 C11 H11 -180.0(6) . . . . ? 
C14 C2 C20 C15 -56.34(4) . . . . ? 
C14 C2 C20 C19 123.79(4) . . . . ? 
C14 C9 C1 C15 -55.63(4) . . . . ? 
C14 C9 C1 H1 -178.9(6) . . . . ? 
C14 C9 C10 H10 -179.3(6) . . . . ? 
C14 C13 C12 H12 178.4(6) . . . . ? 
C15 C20 C2 H2 179.4(6) . . . . ? 
C15 C20 C19 C18 -0.83(4) . . . . ? 
C15 C20 C19 H19 179.4(6) . . . . ? 
C15 C16 C17 C18 0.000(42) . . . . ? 
C15 C16 C17 H17 -179.5(6) . . . . ? 
C16 C15 C1 H1 -1.5(4) . . . . ? 
C16 C15 C20 C19 1.07(4) . . . . ? 
C16 C17 C18 C19 0.22(4) . . . . ? 
C16 C17 C18 H18 179.9(6) . . . . ? 
C17 C18 C19 C20 0.19(4) . . . . ? 
C17 C18 C19 H19 180.0(6) . . . . ? 
C17 C16 C15 C20 -0.66(4) . . . . ? 
C18 C17 C16 H16 -179.4(6) . . . . ? 
C19 C20 C2 H2 -0.5(4) . . . . ? 
C19 C18 C17 H17 179.7(6) . . . . ? 
C20 C15 C1 H1 179.0(6) . . . . ? 
C20 C15 C16 H16 178.8(6) . . . . ? 
C20 C19 C18 H18 -179.5(6) . . . . ? 
H7 C7 C6 H6 0.57(68) . . . . ? 
H19 C19 C18 H18 0.31(64) . . . . ? 
H10 C10 C11 H11 -0.7(7) . . . . ? 
H16 C16 C17 H17 1.1(7) . . . . ? 
H13 C13 C12 H12 -1.1(7) . . . . ? 
H6 C6 C5 H5 -1.2(7) . . . . ? 
H5 C5 C4 H4 0.24(66) . . . . ? 
H17 C17 C18 H18 -0.62(65) . . . . ? 
H11 C11 C12 H12 1.8(7) . . . . ? 

loop_
_geom_hbond_atom_site_label_D        
_geom_hbond_atom_site_label_H        
_geom_hbond_atom_site_label_A        
_geom_hbond_distance_DH              
_geom_hbond_distance_HA              
_geom_hbond_distance_DA              
_geom_hbond_angle_DHA                
_geom_hbond_site_symmetry_A          
C5 H5 C18 1.061(8) 2.951(8) 3.5920(7) 119.3(5)  3_645   
C4 H4 C17 1.081(8) 2.934(8) 3.5697(6) 117.9(5)  3_645   
C4 H4 C18 1.081(8) 2.795(8) 3.5161(6) 124.1(5)  3_645   

loop_
_publ_author_name      
_publ_author_address   
,'?'  
; ? 
;  

_publ_requested_journal          '?' 
_publ_contact_author                ? 
_publ_contact_author_phone        '?' 
_publ_contact_author_fax          '?' 
_publ_contact_author_email        '?' 
_publ_section_title 
;  
 ?  
;  
_publ_section_comment  
;  
 ?  
;  
_publ_section_references 
;  
 ?  
;  
