# Supplementary material for: Yes, one can obtain better quality structures from routine X-ray data collection
Source: IUCrJ. 2016 Jan 1;3(Pt 1):61–70. doi: 10.1107/S2052252515020941 (PMC4704080; doi:10.1107/S2052252515020941)
Supplement: Supplementary file 3 [file m-03-00061-sup3.zip › X-ray/T_TAAM/T_TAAM_60.cif]

data_I  
_audit_creation_method             'MoPro12'     
_chemical_name_systematic            ? 
_chemical_name_common                ? 
_chemical_formula_moiety             'C20 H14'
_chemical_formula_sum                'C20 H14'
_chemical_formula_weight             254.312
_chemical_absolute_configuration     ?  

_symmetry_cell_setting               orthorhombic 
_symmetry_space_group_name_H-M       'P ?'
_symmetry_space_group_name_Hall      'P ?'

loop_
_atom_type_symbol                      
_atom_type_description                 
_atom_type_scat_dispersion_real        
_atom_type_scat_dispersion_imag        
_atom_type_scat_source                 
 'C' 'C'    0.0033   0.0016
'Su & Coppens. Acta. Cryst. (1997) A53, 749-762. '                    
 'H' 'H'    0.0000   0.0000
'Su & Coppens. Acta. Cryst. (1997) A53, 749-762. '                    

loop_
_symmetry_equiv_pos_as_xyz           
'x, y, z'
'-x+1/2, -y, z+1/2'
'-x, y+1/2, -z+1/2'
'x+1/2, -y+1/2, -z'
_cell_length_a                8.080 
_cell_length_b                8.165 
_cell_length_c                20.378 
_cell_angle_alpha             90.00 
_cell_angle_beta              90.00 
_cell_angle_gamma             90.00 
_cell_volume                   1344.3 
_cell_formula_units_Z                4
_cell_measurement_temperature        ?
_cell_measurement_reflns_used        ?
_cell_measurement_theta_min          ?
_cell_measurement_theta_max          ?
_exptl_crystal_description           ? 
_exptl_crystal_colour                ? 
_exptl_crystal_size_max              ? 
_exptl_crystal_size_mid              ? 
_exptl_crystal_size_min              ? 
_exptl_crystal_density_meas          ? 
_exptl_crystal_density_diffrn       1.257
_exptl_crystal_density_method       'not measured' 
_exptl_crystal_F_000                 536
_exptl_absorpt_process_details       ?  
_exptl_absorpt_coefficient_mu        ?  
_exptl_absorpt_correction_type       ?  
_exptl_absorpt_correction_T_min      ?  
_exptl_absorpt_correction_T_max      ?  
_exptl_special_details               
;
?
;
_diffrn_ambient_temperature          ?  
_diffrn_radiation_wavelength        0.71073
_diffrn_radiation_type              MoK\a 
_diffrn_radiation_source          'fine-focus sealed tube' 
_diffrn_radiation_monochromator      ? 
_diffrn_measurement_device_type      ? 
_diffrn_measurement_method           ? 
_diffrn_detector_area_resol_mean     ? 
_diffrn_standards_number             ? 
_diffrn_standards_interval_count     ? 
_diffrn_standards_interval_time      ? 
_diffrn_standards_decay_%            ? 
_diffrn_reflns_number                ? 
_diffrn_reflns_av_R_equivalents      ? 
_diffrn_reflns_av_sigmaI/netI        0.02499
_diffrn_reflns_limit_h_min           0
_diffrn_reflns_limit_h_max          11
_diffrn_reflns_limit_k_min           0
_diffrn_reflns_limit_k_max          11
_diffrn_reflns_limit_l_min         -28
_diffrn_reflns_limit_l_max          28
_diffrn_reflns_theta_min            2.69
_diffrn_reflns_theta_max           29.99
_reflns_number_total                  3912
_reflns_number_gt                     3849
_reflns_threshold_expression         >2.0sigma(I)
_computing_data_collection           ? 
_computing_cell_refinement           ? 
_computing_data_reduction            ? 
_computing_structure_solution        ? 
_computing_structure_refinement      'MoPro (J. Appl. Cryst. 2005, 38, 38-54)'
_computing_molecular_graphics        ? 
_computing_publication_material      ? 
_iucr_refine_instructions_details  
; 
# ! MoPro 12.6 08/10/2015 15:19:22 F:\Pliki_do_publikacji_AniaHoser\TAAM\TAAM_T\T_TAAM_60\mopro_T_01.par 
# ! reflections hkl file : F:\Pliki_do_publikacji_AniaHoser\TAAM\TAAM_T\T_TAAM_60\sortav_freeformat.hkl refin. vs. F^2 
# ! atomic table file : C:\Users\user\Desktop\Programy_Krys\MoPro\MoProSuite\LibMoPro\mopro.tab 
# ! wave functions file : C:\Users\user\Desktop\Programy_Krys\MoPro\MoProSuite\LibMoPro\WAVEF_Su_Coppens_relativistic 
# ! RF factor = 1.329 % RI factor = 2.468% 
# ! wR2F factor = 1.889 % wR2I factor = 3.610% 
# ! g.o.f.(F**2) = 1.295 Nvar= 237 Nref= 3912 Nfree= 0 0.07<sinT/l< 0.70 
#  
# WSIG 1.00000 ! weighting scheme 
#  ! SPACE GROUP P ? 
#  
# CELL 8.0798 8.1645 20.3778 90.0000 90.0000 90.0000 0.71073 
# ZERR 0.0000 0.0000 0.0000 0.0000 0.0000 0.0000 
#  
# SYMM 4 P 
#  X , Y, Z 
#  1/2-X , -Y, 1/2+Z 
#  -X , 1/2+Y, 1/2-Z 
#  1/2+X , 1/2-Y, -Z 
#  
# SCALE 1 2.810755 
#  
# FMULT 1.00000 
#  
# UOVER 0.00000 0.00000 0.00000 0.00000 0.00000 0.00000 ANI 
#  
# SOLVT 0.00000 50.00000 
#  
# EXTIN 0.00000 GAUSSIAN ISOT TYP1 ! G*10^4 
#  
#  
# DUMMY 3 
# DUMY 0.20599 1.07837 0.25444 D1 0 ! atom # 35 
# DUMY 0.20071 0.75116 0.07916 D2 0 ! atom # 36 
# DUMY 0.60052 1.13709 0.09856 D3 0 ! atom # 37 
#  
# KAPPA 5 
#  0.999000 0.885000 ! # 1 1 MOL C1 2x 
#  0.999000 0.887000 ! # 2 1 MOL C3 6x 
#  1.004000 0.909000 ! # 3 1 MOL C4 12x 
#  1.110000 1.158000 ! # 4 1 MOL H7 12x 
#  1.118000 1.160000 ! # 5 1 MOL H1 2x 
#  
# ATOMS 34 
#  
# ATOM 1 C1 MOL 1 0.432141 0.885790 0.174598 1.0000 1 C 
#  ZX H1 C15 HEX K1 V0 M0 Q0 
# UANI 0.012703 0.012315 0.012128 0.002439 -.000585 0.000981 
#  3.98514 0. 0. 0. -.028 0. 0. 0. 0. 0. 
#  0.281 0. 0. 0. 0. 0.231 0. 
#  0.063 0. 0. 0. 0. -.109 0. 0. 0. 
#  
# ATOM 2 C2 MOL 1 0.245430 1.094266 0.112890 1.0000 1 C 
#  ZX H2 C20 HEX K1 V0 M0 Q0 
# UANI 0.010186 0.011382 0.011943 0.001182 -.000171 0.000582 
#  3.98514 0. 0. 0. -.028 0. 0. 0. 0. 0. 
#  0.281 0. 0. 0. 0. 0.231 0. 
#  0.063 0. 0. 0. 0. -.109 0. 0. 0. 
#  
# ATOM 3 C3 MOL 1 0.318952 0.982717 0.220052 1.0000 1 C 
#  XY D1 C4 HEX K2 V0 M0 Q0 
# UANI 0.013389 0.012695 0.010959 0.000752 0.000308 0.000567 
#  4.05796 0. 0.047 0. 0. -.179 0. 0. -.033 0. 
#  0. 0.026 0. 0. 0. -.289 0. 
#  0.018 0. 0. -.013 0. 0. 0. 0. 0. 
#  
# ATOM 4 C4 MOL 1 0.307554 0.965085 0.287558 1.0000 1 C 
#  XY D1 C3 HEX K3 V0 M0 Q0 
# UANI 0.018576 0.017223 0.011299 -.001537 0.000477 0.001360 
#  3.92121 0. 0.056 0. 0. -.180 0. 0. -.029 0. 
#  0. 0.030 0. 0. 0. -.264 0. 
#  0.020 0. 0. -.019 0. 0. 0. 0. 0. 
#  
# ATOM 5 C5 MOL 1 0.193546 1.061228 0.322119 1.0000 1 C 
#  XY D1 C6 HEX K3 V0 M0 Q0 
# UANI 0.021843 0.021059 0.012099 -.002688 0.003784 -.001769 
#  3.92121 0. 0.056 0. 0. -.180 0. 0. -.029 0. 
#  0. 0.030 0. 0. 0. -.264 0. 
#  0.020 0. 0. -.019 0. 0. 0. 0. 0. 
#  
# ATOM 6 C6 MOL 1 0.093140 1.172893 0.289277 1.0000 1 C 
#  XY D1 C5 HEX K3 V0 M0 Q0 
# UANI 0.018075 0.018680 0.016798 -.000881 0.004987 -.005020 
#  3.92121 0. 0.056 0. 0. -.180 0. 0. -.029 0. 
#  0. 0.030 0. 0. 0. -.264 0. 
#  0.020 0. 0. -.019 0. 0. 0. 0. 0. 
#  
# ATOM 7 C7 MOL 1 0.105833 1.191888 0.221112 1.0000 1 C 
#  XY D1 C8 HEX K3 V0 M0 Q0 
# UANI 0.013690 0.014509 0.016721 0.001603 0.002230 -.002950 
#  3.92121 0. 0.056 0. 0. -.180 0. 0. -.029 0. 
#  0. 0.030 0. 0. 0. -.264 0. 
#  0.020 0. 0. -.019 0. 0. 0. 0. 0. 
#  
# ATOM 8 C8 MOL 1 0.218348 1.095865 0.186909 1.0000 1 C 
#  XY D1 C7 HEX K2 V0 M0 Q0 
# UANI 0.011878 0.012004 0.011764 0.000963 0.000996 -.000348 
#  4.05796 0. 0.047 0. 0. -.179 0. 0. -.033 0. 
#  0. 0.026 0. 0. 0. -.289 0. 
#  0.018 0. 0. -.013 0. 0. 0. 0. 0. 
#  
# ATOM 9 C9 MOL 1 0.316256 0.805210 0.125089 1.0000 1 C 
#  XY D2 C10 HEX K2 V0 M0 Q0 
# UANI 0.012718 0.011257 0.012959 0.001875 -.000092 -.000262 
#  4.05796 0. 0.047 0. 0. -.179 0. 0. -.033 0. 
#  0. 0.026 0. 0. 0. -.289 0. 
#  0.018 0. 0. -.013 0. 0. 0. 0. 0. 
#  
# ATOM 10 C10 MOL 1 0.301734 0.638730 0.112686 1.0000 1 C 
#  XY D2 C9 HEX K3 V0 M0 Q0 
# UANI 0.017902 0.011642 0.018818 0.002368 -.000125 -.001105 
#  3.92121 0. 0.056 0. 0. -.180 0. 0. -.029 0. 
#  0. 0.030 0. 0. 0. -.264 0. 
#  0.020 0. 0. -.019 0. 0. 0. 0. 0. 
#  
# ATOM 11 C11 MOL 1 0.185494 0.584861 0.066497 1.0000 1 C 
#  XY D2 C12 HEX K3 V0 M0 Q0 
# UANI 0.021322 0.012827 0.021415 0.000205 -.000166 -.004543 
#  3.92121 0. 0.056 0. 0. -.180 0. 0. -.029 0. 
#  0. 0.030 0. 0. 0. -.264 0. 
#  0.020 0. 0. -.019 0. 0. 0. 0. 0. 
#  
# ATOM 12 C12 MOL 1 0.085976 0.696218 0.033123 1.0000 1 C 
#  XY D2 C11 HEX K3 V0 M0 Q0 
# UANI 0.019869 0.016638 0.017552 -.001607 -.002448 -.004226 
#  3.92121 0. 0.056 0. 0. -.180 0. 0. -.029 0. 
#  0. 0.030 0. 0. 0. -.264 0. 
#  0.020 0. 0. -.019 0. 0. 0. 0. 0. 
#  
# ATOM 13 C13 MOL 1 0.100390 0.864067 0.045810 1.0000 1 C 
#  XY D2 C14 HEX K3 V0 M0 Q0 
# UANI 0.014991 0.015084 0.014360 -.000181 -.002210 -.000770 
#  3.92121 0. 0.056 0. 0. -.180 0. 0. -.029 0. 
#  0. 0.030 0. 0. 0. -.264 0. 
#  0.020 0. 0. -.019 0. 0. 0. 0. 0. 
#  
# ATOM 14 C14 MOL 1 0.215107 0.917700 0.091767 1.0000 1 C 
#  XY D2 C13 HEX K2 V0 M0 Q0 
# UANI 0.011830 0.011063 0.012515 0.000866 -.000040 -.000127 
#  4.05796 0. 0.047 0. 0. -.179 0. 0. -.033 0. 
#  0. 0.026 0. 0. 0. -.289 0. 
#  0.018 0. 0. -.013 0. 0. 0. 0. 0. 
#  
# ATOM 15 C15 MOL 1 0.530311 1.012984 0.136174 1.0000 1 C 
#  XY D3 C16 HEX K2 V0 M0 Q0 
# UANI 0.010742 0.013075 0.012297 0.002076 -.000364 0.000767 
#  4.05796 0. 0.047 0. 0. -.179 0. 0. -.033 0. 
#  0. 0.026 0. 0. 0. -.289 0. 
#  0.018 0. 0. -.013 0. 0. 0. 0. 0. 
#  
# ATOM 16 C16 MOL 1 0.701309 1.025934 0.132757 1.0000 1 C 
#  XY D3 C15 HEX K3 V0 M0 Q0 
# UANI 0.010332 0.017466 0.016506 0.002718 -.000769 0.000643 
#  3.92121 0. 0.056 0. 0. -.180 0. 0. -.029 0. 
#  0. 0.030 0. 0. 0. -.264 0. 
#  0.020 0. 0. -.019 0. 0. 0. 0. 0. 
#  
# ATOM 17 C17 MOL 1 0.771249 1.150836 0.094728 1.0000 1 C 
#  XY D3 C18 HEX K3 V0 M0 Q0 
# UANI 0.009847 0.019983 0.016575 0.000014 0.000977 -.000930 
#  3.92121 0. 0.056 0. 0. -.180 0. 0. -.029 0. 
#  0. 0.030 0. 0. 0. -.264 0. 
#  0.020 0. 0. -.019 0. 0. 0. 0. 0. 
#  
# ATOM 18 C18 MOL 1 0.671680 1.260644 0.060800 1.0000 1 C 
#  XY D3 C17 HEX K3 V0 M0 Q0 
# UANI 0.012531 0.016981 0.012778 -.001577 0.001501 -.000364 
#  3.92121 0. 0.056 0. 0. -.180 0. 0. -.029 0. 
#  0. 0.030 0. 0. 0. -.264 0. 
#  0.020 0. 0. -.019 0. 0. 0. 0. 0. 
#  
# ATOM 19 C19 MOL 1 0.499058 1.247858 0.064479 1.0000 1 C 
#  XY D3 C20 HEX K3 V0 M0 Q0 
# UANI 0.012188 0.013314 0.011647 -.000182 0.000030 0.000972 
#  3.92121 0. 0.056 0. 0. -.180 0. 0. -.029 0. 
#  0. 0.030 0. 0. 0. -.264 0. 
#  0.020 0. 0. -.019 0. 0. 0. 0. 0. 
#  
# ATOM 20 C20 MOL 1 0.429432 1.124804 0.102460 1.0000 1 C 
#  XY D3 C19 HEX K2 V0 M0 Q0 
# UANI 0.009753 0.012220 0.011675 0.000825 0.000072 0.000761 
#  4.05796 0. 0.047 0. 0. -.179 0. 0. -.033 0. 
#  0. 0.026 0. 0. 0. -.289 0. 
#  0.018 0. 0. -.013 0. 0. 0. 0. 0. 
#  
# ATOM 21 H7 MOL 1 0.029063 1.277021 0.195952 1.0000 1 H 
#  ZY C7 C8 QUA K4 V0 M0 Q0 
# UISO 0.030356 
#  1.04821 0. 0. 0. 0.182 0.086 0. 0. 0. 0. 
#  
# ATOM 22 H1 MOL 1 0.511510 0.799943 0.199474 1.0000 1 H 
#  ZY C1 C15 QUA K5 V0 M0 Q0 
# UISO 0.028630 
#  1.02450 0. 0. 0. 0.166 0.079 0. 0. 0. 0. 
#  
# ATOM 23 H19 MOL 1 0.422116 1.333593 0.037982 1.0000 1 H 
#  ZY C19 C20 QUA K4 V0 M0 Q0 
# UISO 0.028021 
#  1.04821 0. 0. 0. 0.182 0.086 0. 0. 0. 0. 
#  
# ATOM 24 H10 MOL 1 0.378968 0.554321 0.138906 1.0000 1 H 
#  ZY C10 C9 QUA K4 V0 M0 Q0 
# UISO 0.036201 
#  1.04821 0. 0. 0. 0.182 0.086 0. 0. 0. 0. 
#  
# ATOM 25 H2 MOL 1 0.168112 1.182071 0.087067 1.0000 1 H 
#  ZY C2 C20 QUA K5 V0 M0 Q0 
# UISO 0.026159 
#  1.02450 0. 0. 0. 0.166 0.079 0. 0. 0. 0. 
#  
# ATOM 26 H16 MOL 1 0.775540 0.943140 0.158874 1.0000 1 H 
#  ZY C16 C15 QUA K4 V0 M0 Q0 
# UISO 0.035668 
#  1.04821 0. 0. 0. 0.182 0.086 0. 0. 0. 0. 
#  
# ATOM 27 H13 MOL 1 0.021984 0.950763 0.020150 1.0000 1 H 
#  ZY C13 C14 QUA K4 V0 M0 Q0 
# UISO 0.033487 
#  1.04821 0. 0. 0. 0.182 0.086 0. 0. 0. 0. 
#  
# ATOM 28 H6 MOL 1 0.004809 1.242797 0.316178 1.0000 1 H 
#  ZY C6 C5 QUA K4 V0 M0 Q0 
# UISO 0.039936 
#  1.04821 0. 0. 0. 0.182 0.086 0. 0. 0. 0. 
#  
# ATOM 29 H5 MOL 1 0.182204 1.049193 0.373963 1.0000 1 H 
#  ZY C5 C6 QUA K4 V0 M0 Q0 
# UISO 0.036915 
#  1.04821 0. 0. 0. 0.182 0.086 0. 0. 0. 0. 
#  
# ATOM 30 H4 MOL 1 0.385516 0.877005 0.312108 1.0000 1 H 
#  ZY C4 C3 QUA K4 V0 M0 Q0 
# UISO 0.032244 
#  1.04821 0. 0. 0. 0.182 0.086 0. 0. 0. 0. 
#  
# ATOM 31 H17 MOL 1 0.904623 1.160858 0.091564 1.0000 1 H 
#  ZY C17 C18 QUA K4 V0 M0 Q0 
# UISO 0.031567 
#  1.04821 0. 0. 0. 0.182 0.086 0. 0. 0. 0. 
#  
# ATOM 32 H11 MOL 1 0.171810 0.455754 0.055506 1.0000 1 H 
#  ZY C11 C12 QUA K4 V0 M0 Q0 
# UISO 0.042726 
#  1.04821 0. 0. 0. 0.182 0.086 0. 0. 0. 0. 
#  
# ATOM 33 H18 MOL 1 0.728042 1.356844 0.031544 1.0000 1 H 
#  ZY C18 C17 QUA K4 V0 M0 Q0 
# UISO 0.031852 
#  1.04821 0. 0. 0. 0.182 0.086 0. 0. 0. 0. 
#  
# ATOM 34 H12 MOL 1 -0.004671 0.652527 -0.001603 1.0000 1 H 
#  ZY C12 C11 QUA K4 V0 M0 Q0 
# UISO 0.035634 
#  1.04821 0. 0. 0. 0.182 0.086 0. 0. 0. 0. 
#  
# ANHAR 0 3 ! number_of_anharmonic_atoms max_order 
# ! 1 ! atom number 
# ! 0.00E+00 0.00E+00 0.00E+00 0.00E+00 0.00E+00 0.00E+00 0.00E+00 0.00E+00 
# ! 0.00E+00 0.00E+00 
#  
#  
# STOP 
; 
_refine_special_details              
;
 Refinement of F^2^ against reflections.
 The threshold expression of F^2^ > 2sigma(F^2^) is
 used for calculating R-factors(gt) and is not
 relevant to the choice of reflections for refinement.
 R-factors based on F^2^ are statistically about twice
 as large as those based on F, and R-factors based on
 ALL data will be even larger.
;
_refine_ls_structure_factor_coef     Fsqd 
_refine_ls_matrix_type                full
_refine_ls_weighting_scheme          sigma
_refine_ls_weighting_details         ?
_atom_sites_solution_primary      direct 
_atom_sites_solution_secondary    difmap 
_atom_sites_solution_hydrogens    geom   
_refine_ls_hydrogen_treatment    refall
_refine_ls_extinction_method        'none'              
_refine_ls_abs_structure_details     ?
_refine_ls_abs_structure_Flack       ?
_refine_ls_number_reflns              3912
_refine_ls_number_parameters           237
_refine_ls_number_restraints             0
# R-factors: R(F)  &  wR2(I) 
_refine_ls_R_factor_all              0.0133
_refine_ls_R_factor_gt               0.0129
_refine_ls_wR_factor_ref             0.0361
_refine_ls_wR_factor_gt              0.0359
_refine_ls_goodness_of_fit_ref       1.237
_refine_ls_restrained_S_all          0.000
_refine_ls_shift/su_max              0.001
_refine_ls_shift/su_mean             0.000

_diffrn_measured_fraction_theta_max     0.996
_diffrn_reflns_theta_full               29.99
_diffrn_measured_fraction_theta_full    0.996
_refine_diff_density_max                ?
_refine_diff_density_min                ?
_refine_diff_density_rms                ?
###  to get diff_density_max min & rms : 
###  run MoPro  : WRIT FOUR   to create FOURier file 
###  run VMoPro : FOUR  FastFourierTransform   to get a 3D grid (Xplor format) on whole unit-cell
###             & GRID  STAT   to get max min rms statistics


loop_
_atom_site_type_symbol      
_atom_site_label            
_atom_site_fract_x          
_atom_site_fract_y          
_atom_site_fract_z          
_atom_site_U_iso_or_equiv   
_atom_site_adp_type         
_atom_site_occupancy        
_atom_site_calc_flag        
_atom_site_refinement_flag_posn  
_atom_site_refinement_flag_adp  
_atom_site_disorder_assembly
_atom_site_disorder_group   
C  C1 0.43214(5) 0.88579(5) 0.17460(2) 0.01238(4) Uani 1 d . . . .
C  C2 0.24543(5) 1.09427(5) 0.11289(2) 0.01117(4) Uani 1 d . . . .
C  C3 0.31895(5) 0.98272(5) 0.22005(2) 0.01235(4) Uani 1 d . . . .
C  C4 0.30755(6) 0.96509(5) 0.28756(2) 0.01570(4) Uani 1 d . . . .
C  C5 0.19355(6) 1.06123(5) 0.32212(2) 0.01833(5) Uani 1 d . . . .
C  C6 0.09314(6) 1.17289(5) 0.28928(2) 0.01785(5) Uani 1 d . . . .
C  C7 0.10583(5) 1.19189(5) 0.22111(2) 0.01497(4) Uani 1 d . . . .
C  C8 0.21835(5) 1.09587(5) 0.18691(2) 0.01188(4) Uani 1 d . . . .
C  C9 0.31626(5) 0.80521(5) 0.12509(2) 0.01231(4) Uani 1 d . . . .
C  C10 0.30173(6) 0.63873(5) 0.11269(2) 0.01612(4) Uani 1 d . . . .
C  C11 0.18549(6) 0.58486(5) 0.06650(2) 0.01852(4) Uani 1 d . . . .
C  C12 0.08598(6) 0.69622(6) 0.03312(2) 0.01802(5) Uani 1 d . . . .
C  C13 0.10039(6) 0.86407(5) 0.04581(2) 0.01481(4) Uani 1 d . . . .
C  C14 0.21511(5) 0.91770(5) 0.09177(2) 0.01180(4) Uani 1 d . . . .
C  C15 0.53031(5) 1.01298(5) 0.13617(2) 0.01204(4) Uani 1 d . . . .
C  C16 0.70131(5) 1.02593(5) 0.13276(2) 0.01477(4) Uani 1 d . . . .
C  C17 0.77125(5) 1.15084(5) 0.09473(2) 0.01547(4) Uani 1 d . . . .
C  C18 0.67168(5) 1.26064(5) 0.06080(2) 0.01410(4) Uani 1 d . . . .
C  C19 0.49906(5) 1.24786(5) 0.06448(2) 0.01238(4) Uani 1 d . . . .
C  C20 0.42943(5) 1.12480(5) 0.10246(2) 0.01122(4) Uani 1 d . . . .
H  H7 0.0291(9) 1.2770(9) 0.1960(3) 0.030(2) Uiso 1 d U . . .
H  H1 0.5115(9) 0.7999(9) 0.1995(3) 0.029(2) Uiso 1 d U . . .
H  H19 0.4221(9) 1.3336(9) 0.0380(3) 0.028(2) Uiso 1 d U . . .
H  H10 0.3790(10) 0.5543(10) 0.1389(4) 0.036(2) Uiso 1 d U . . .
H  H2 0.1681(9) 1.1821(8) 0.0871(3) 0.026(2) Uiso 1 d U . . .
H  H16 0.7755(9) 0.9431(10) 0.1589(4) 0.036(2) Uiso 1 d U . . .
H  H13 0.0220(9) 0.9508(9) 0.0201(4) 0.033(2) Uiso 1 d U . . .
H  H6 0.005(1) 1.2428(10) 0.3162(4) 0.040(2) Uiso 1 d U . . .
H  H5 0.1822(10) 1.0492(9) 0.3740(4) 0.037(2) Uiso 1 d U . . .
H  H4 0.3855(9) 0.8770(9) 0.3121(4) 0.032(2) Uiso 1 d U . . .
H  H17 0.905(1) 1.1609(8) 0.0916(3) 0.032(2) Uiso 1 d U . . .
H  H11 0.172(1) 0.456(1) 0.0555(4) 0.043(2) Uiso 1 d U . . .
H  H18 0.7280(9) 1.3568(9) 0.0315(4) 0.032(2) Uiso 1 d U . . .
H  H12 -0.005(1) 0.6525(10) -0.0016(4) 0.036(2) Uiso 1 d U . . .

loop_ 
_atom_site_aniso_label 
_atom_site_aniso_U_11 
_atom_site_aniso_U_22 
_atom_site_aniso_U_33 
_atom_site_aniso_U_12 
_atom_site_aniso_U_13 
_atom_site_aniso_U_23 
C1 0.0127(2) 0.0123(2) 0.0121(1) 0.0024(1) -0.0006(1) 0.0010(1)  
C2 0.0102(2) 0.0114(1) 0.0119(2) 0.0012(1) -0.0002(1) 0.0006(1)  
C3 0.0134(2) 0.0127(1) 0.0110(1) 0.0008(1) 0.0003(1) 0.0006(1)  
C4 0.0186(2) 0.0172(2) 0.0113(2) -0.0015(2) 0.0005(1) 0.0014(1)  
C5 0.0218(2) 0.0211(2) 0.0121(2) -0.0027(2) 0.0038(2) -0.0018(1)  
C6 0.0181(2) 0.0187(2) 0.0168(2) -0.0009(2) 0.0050(2) -0.0050(1)  
C7 0.0137(2) 0.0145(2) 0.0167(2) 0.0016(1) 0.0022(1) -0.0029(1)  
C8 0.0119(2) 0.0120(1) 0.0118(1) 0.0010(1) 0.0010(1) -0.0003(1)  
C9 0.0127(2) 0.0113(2) 0.0130(1) 0.0019(1) -0.00009(13) -0.0003(1)  
C10 0.0179(2) 0.0116(2) 0.0188(2) 0.0024(1) -0.00013(16) -0.0011(1)  
C11 0.0213(2) 0.0128(2) 0.0214(2) 0.0002(2) -0.0002(2) -0.0045(1)  
C12 0.0199(2) 0.0166(2) 0.0176(2) -0.0016(2) -0.0024(2) -0.0042(1)  
C13 0.0150(2) 0.0151(2) 0.0144(2) -0.0002(1) -0.0022(1) -0.0008(1)  
C14 0.0118(2) 0.0111(1) 0.0125(1) 0.0009(1) -0.00004(13) -0.0001(1)  
C15 0.0107(2) 0.0131(2) 0.0123(1) 0.0021(1) -0.0004(1) 0.0008(1)  
C16 0.0103(2) 0.0175(2) 0.0165(2) 0.0027(1) -0.0008(1) 0.0006(1)  
C17 0.0098(2) 0.0200(2) 0.0166(2) 0.00001(14) 0.0010(1) -0.0009(1)  
C18 0.0125(2) 0.0170(2) 0.0128(2) -0.0016(1) 0.0015(1) -0.0004(1)  
C19 0.0122(2) 0.0133(2) 0.0116(2) -0.0002(1) 0.00003(13) 0.0010(1)  
C20 0.0098(2) 0.0122(1) 0.0117(1) 0.0008(1) 0.00007(13) 0.0008(1)  

_geom_special_details                
;                                    
;                                    

loop_
_geom_bond_atom_site_label_1         
_geom_bond_atom_site_label_2         
_geom_bond_distance                  
_geom_bond_site_symmetry_2           
_geom_bond_publ_flag                 
C1 C3 1.5233(5) . ? 
C1 C15 1.5234(6) . ? 
C1 C9 1.5256(6) . ? 
C1 H1 1.077(8) . ? 
C2 C20 1.5224(6) . ? 
C2 C8 1.5242(5) . ? 
C2 C14 1.5243(5) . ? 
C2 H2 1.087(7) . ? 
C3 C8 1.4037(5) . ? 
C3 C4 1.3862(5) . ? 
C4 C5 1.4003(6) . ? 
C4 H4 1.079(8) . ? 
C5 C6 1.3918(6) . ? 
C5 H5 1.065(8) . ? 
C6 C7 1.4014(6) . ? 
C6 H6 1.066(9) . ? 
C7 C8 1.3881(5) . ? 
C7 H7 1.063(8) . ? 
C9 C14 1.4045(5) . ? 
C9 C10 1.3875(5) . ? 
C10 C11 1.4005(6) . ? 
C10 H10 1.072(8) . ? 
C11 C12 1.3913(6) . ? 
C11 H11 1.083(8) . ? 
C12 C13 1.3994(6) . ? 
C12 H12 1.079(8) . ? 
C13 C14 1.3885(6) . ? 
C13 H13 1.084(8) . ? 
C15 C20 1.4035(5) . ? 
C15 C16 1.3874(6) . ? 
C16 C17 1.3999(6) . ? 
C16 H16 1.049(8) . ? 
C17 C18 1.3889(6) . ? 
C17 H17 1.083(8) . ? 
C18 C19 1.4007(6) . ? 
C18 H18 1.086(8) . ? 
C19 C20 1.3874(5) . ? 
C19 H19 1.081(8) . ? 

loop_
_geom_angle_atom_site_label_1        
_geom_angle_atom_site_label_2        
_geom_angle_atom_site_label_3        
_geom_angle                          
_geom_angle_site_symmetry_1          
_geom_angle_site_symmetry_3          
_geom_angle_publ_flag                
C1 C3 C8 113.39(3) . . ? 
C1 C3 C4 126.11(4) . . ? 
C1 C15 C20 113.12(3) . . ? 
C1 C15 C16 126.60(4) . . ? 
C1 C9 C14 113.26(4) . . ? 
C1 C9 C10 126.50(5) . . ? 
C2 C20 C15 113.10(3) . . ? 
C2 C20 C19 126.33(4) . . ? 
C2 C8 C3 112.79(3) . . ? 
C2 C8 C7 126.57(4) . . ? 
C2 C14 C9 112.85(4) . . ? 
C2 C14 C13 126.59(5) . . ? 
C3 C1 C15 105.72(3) . . ? 
C3 C1 C9 104.93(3) . . ? 
C3 C1 H1 114.2(4) . . ? 
C3 C8 C7 120.62(4) . . ? 
C3 C4 C5 118.99(4) . . ? 
C3 C4 H4 119.4(5) . . ? 
C4 C3 C8 120.49(4) . . ? 
C4 C5 C6 120.58(4) . . ? 
C4 C5 H5 120.3(5) . . ? 
C5 C6 C7 120.43(5) . . ? 
C5 C6 H6 119.6(5) . . ? 
C5 C4 H4 121.6(5) . . ? 
C6 C5 H5 119.2(5) . . ? 
C6 C7 C8 118.89(4) . . ? 
C6 C7 H7 120.5(4) . . ? 
C7 C6 H6 120.0(5) . . ? 
C8 C2 C20 106.08(3) . . ? 
C8 C2 C14 105.34(3) . . ? 
C8 C2 H2 113.0(4) . . ? 
C8 C7 H7 120.6(5) . . ? 
C9 C1 C15 105.88(3) . . ? 
C9 C1 H1 113.3(4) . . ? 
C9 C14 C13 120.55(4) . . ? 
C9 C10 C11 119.13(5) . . ? 
C9 C10 H10 119.3(5) . . ? 
C10 C9 C14 120.22(4) . . ? 
C10 C11 C12 120.72(5) . . ? 
C10 C11 H11 120.9(5) . . ? 
C11 C12 C13 120.10(4) . . ? 
C11 C12 H12 119.8(5) . . ? 
C11 C10 H10 121.6(5) . . ? 
C12 C11 H11 118.4(5) . . ? 
C12 C13 C14 119.27(4) . . ? 
C12 C13 H13 120.1(5) . . ? 
C13 C12 H12 120.1(5) . . ? 
C14 C2 C20 105.81(3) . . ? 
C14 C2 H2 113.2(4) . . ? 
C14 C13 H13 120.6(5) . . ? 
C15 C1 H1 112.1(4) . . ? 
C15 C20 C19 120.57(4) . . ? 
C15 C16 C17 119.03(4) . . ? 
C15 C16 H16 119.7(5) . . ? 
C16 C15 C20 120.28(5) . . ? 
C16 C17 C18 120.79(4) . . ? 
C16 C17 H17 119.3(4) . . ? 
C17 C18 C19 120.14(5) . . ? 
C17 C18 H18 119.8(5) . . ? 
C17 C16 H16 121.3(5) . . ? 
C18 C17 H17 119.9(4) . . ? 
C18 C19 C20 119.18(4) . . ? 
C18 C19 H19 119.9(4) . . ? 
C19 C18 H18 120.1(5) . . ? 
C20 C2 H2 112.7(4) . . ? 
C20 C19 H19 121.0(4) . . ? 

loop_
_geom_torsion_atom_site_label_1      
_geom_torsion_atom_site_label_2      
_geom_torsion_atom_site_label_3      
_geom_torsion_atom_site_label_4      
_geom_torsion                        
_geom_torsion_site_symmetry_1        
_geom_torsion_site_symmetry_2        
_geom_torsion_site_symmetry_3        
_geom_torsion_site_symmetry_4        
_geom_torsion_publ_flag              
C1 C3 C8 C2 0.37(3) . . . . ? 
C1 C3 C8 C7 178.81(3) . . . . ? 
C1 C3 C4 C5 -178.33(4) . . . . ? 
C1 C3 C4 H4 1.0(4) . . . . ? 
C1 C15 C20 C2 0.77(3) . . . . ? 
C1 C15 C20 C19 -179.36(4) . . . . ? 
C1 C15 C16 C17 179.84(4) . . . . ? 
C1 C15 C16 H16 -0.7(4) . . . . ? 
C1 C9 C14 C2 0.14(3) . . . . ? 
C1 C9 C14 C13 -178.86(4) . . . . ? 
C1 C9 C10 C11 178.39(4) . . . . ? 
C1 C9 C10 H10 -1.1(4) . . . . ? 
C2 C20 C15 C16 -178.81(4) . . . . ? 
C2 C20 C19 C18 179.04(3) . . . . ? 
C2 C20 C19 H19 -0.8(4) . . . . ? 
C2 C8 C3 C4 -178.46(3) . . . . ? 
C2 C8 C7 C6 177.59(3) . . . . ? 
C2 C8 C7 H7 -1.4(4) . . . . ? 
C2 C14 C9 C10 178.58(4) . . . . ? 
C2 C14 C13 C12 -178.62(4) . . . . ? 
C2 C14 C13 H13 1.0(4) . . . . ? 
C3 C1 C15 C20 -55.98(3) . . . . ? 
C3 C1 C15 C16 123.56(4) . . . . ? 
C3 C1 C9 C14 55.97(3) . . . . ? 
C3 C1 C9 C10 -122.35(4) . . . . ? 
C3 C8 C2 C20 -55.81(3) . . . . ? 
C3 C8 C2 C14 56.10(3) . . . . ? 
C3 C8 C2 H2 -179.8(5) . . . . ? 
C3 C8 C7 C6 -0.61(4) . . . . ? 
C3 C8 C7 H7 -179.6(6) . . . . ? 
C3 C4 C5 C6 -0.020(38) . . . . ? 
C3 C4 C5 H5 179.6(6) . . . . ? 
C4 C3 C1 C15 -125.88(4) . . . . ? 
C4 C3 C1 C9 122.45(4) . . . . ? 
C4 C3 C1 H1 -2.2(4) . . . . ? 
C4 C3 C8 C7 -0.020(37) . . . . ? 
C4 C5 C6 C7 -0.62(4) . . . . ? 
C4 C5 C6 H6 178.4(6) . . . . ? 
C5 C6 C7 C8 0.93(4) . . . . ? 
C5 C6 C7 H7 179.9(6) . . . . ? 
C5 C4 C3 C8 0.34(3) . . . . ? 
C6 C5 C4 H4 -179.4(6) . . . . ? 
C7 C8 C2 C20 125.87(4) . . . . ? 
C7 C8 C2 C14 -122.23(4) . . . . ? 
C7 C8 C2 H2 1.9(4) . . . . ? 
C7 C6 C5 H5 179.7(6) . . . . ? 
C8 C2 C20 C15 55.23(3) . . . . ? 
C8 C2 C20 C19 -124.64(4) . . . . ? 
C8 C2 C14 C9 -56.38(3) . . . . ? 
C8 C2 C14 C13 122.55(4) . . . . ? 
C8 C3 C1 C15 55.37(3) . . . . ? 
C8 C3 C1 C9 -56.30(3) . . . . ? 
C8 C3 C1 H1 179.0(6) . . . . ? 
C8 C3 C4 H4 179.7(6) . . . . ? 
C8 C7 C6 H6 -178.1(6) . . . . ? 
C9 C1 C15 C20 55.02(3) . . . . ? 
C9 C1 C15 C16 -125.44(4) . . . . ? 
C9 C14 C2 C20 55.71(3) . . . . ? 
C9 C14 C2 H2 179.6(5) . . . . ? 
C9 C14 C13 C12 0.24(4) . . . . ? 
C9 C14 C13 H13 179.8(6) . . . . ? 
C9 C10 C11 C12 0.26(4) . . . . ? 
C9 C10 C11 H11 179.6(6) . . . . ? 
C10 C9 C1 C15 126.09(4) . . . . ? 
C10 C9 C1 H1 2.9(4) . . . . ? 
C10 C9 C14 C13 -0.43(4) . . . . ? 
C10 C11 C12 C13 -0.45(4) . . . . ? 
C10 C11 C12 H12 -178.8(6) . . . . ? 
C11 C12 C13 C14 0.20(4) . . . . ? 
C11 C12 C13 H13 -179.4(6) . . . . ? 
C11 C10 C9 C14 0.18(4) . . . . ? 
C12 C11 C10 H10 179.8(6) . . . . ? 
C13 C14 C2 C20 -125.35(4) . . . . ? 
C13 C14 C2 H2 -1.4(4) . . . . ? 
C13 C12 C11 H11 -179.8(6) . . . . ? 
C14 C2 C20 C15 -56.35(3) . . . . ? 
C14 C2 C20 C19 123.79(4) . . . . ? 
C14 C9 C1 C15 -55.59(3) . . . . ? 
C14 C9 C1 H1 -178.8(6) . . . . ? 
C14 C9 C10 H10 -179.4(6) . . . . ? 
C14 C13 C12 H12 178.5(6) . . . . ? 
C15 C20 C2 H2 179.4(5) . . . . ? 
C15 C20 C19 C18 -0.81(4) . . . . ? 
C15 C20 C19 H19 179.4(6) . . . . ? 
C15 C16 C17 C18 0.020(38) . . . . ? 
C15 C16 C17 H17 -179.5(6) . . . . ? 
C16 C15 C1 H1 -1.4(4) . . . . ? 
C16 C15 C20 C19 1.07(4) . . . . ? 
C16 C17 C18 C19 0.22(4) . . . . ? 
C16 C17 C18 H18 180.0(6) . . . . ? 
C17 C18 C19 C20 0.17(4) . . . . ? 
C17 C18 C19 H19 -180.0(6) . . . . ? 
C17 C16 C15 C20 -0.66(4) . . . . ? 
C18 C17 C16 H16 -179.4(6) . . . . ? 
C19 C20 C2 H2 -0.5(4) . . . . ? 
C19 C18 C17 H17 179.7(6) . . . . ? 
C20 C15 C1 H1 179.1(6) . . . . ? 
C20 C15 C16 H16 178.8(6) . . . . ? 
C20 C19 C18 H18 -179.6(6) . . . . ? 
H7 C7 C6 H6 0.9(7) . . . . ? 
H19 C19 C18 H18 0.26(63) . . . . ? 
H10 C10 C11 H11 -0.9(7) . . . . ? 
H16 C16 C17 H17 1.1(7) . . . . ? 
H13 C13 C12 H12 -1.1(7) . . . . ? 
H6 C6 C5 H5 -1.3(7) . . . . ? 
H5 C5 C4 H4 0.30(65) . . . . ? 
H17 C17 C18 H18 -0.53(63) . . . . ? 
H11 C11 C12 H12 1.9(7) . . . . ? 

loop_
_geom_hbond_atom_site_label_D        
_geom_hbond_atom_site_label_H        
_geom_hbond_atom_site_label_A        
_geom_hbond_distance_DH              
_geom_hbond_distance_HA              
_geom_hbond_distance_DA              
_geom_hbond_angle_DHA                
_geom_hbond_site_symmetry_A          
C5 H5 C18 1.065(8) 2.951(8) 3.5918(6) 119.1(5)  3_645   
C4 H4 C17 1.079(8) 2.936(7) 3.5696(6) 117.9(5)  3_645   
C4 H4 C18 1.079(8) 2.797(8) 3.5161(6) 124.0(5)  3_645   

loop_
_publ_author_name      
_publ_author_address   
,'?'  
; ? 
;  

_publ_requested_journal          '?' 
_publ_contact_author                ? 
_publ_contact_author_phone        '?' 
_publ_contact_author_fax          '?' 
_publ_contact_author_email        '?' 
_publ_section_title 
;  
 ?  
;  
_publ_section_comment  
;  
 ?  
;  
_publ_section_references 
;  
 ?  
;  
