# Supplementary material for: Yes, one can obtain better quality structures from routine X-ray data collection
Source: IUCrJ. 2016 Jan 1;3(Pt 1):61–70. doi: 10.1107/S2052252515020941 (PMC4704080; doi:10.1107/S2052252515020941)
Supplement: Supplementary file 3 [file m-03-00061-sup3.zip › X-ray/T_TAAM/T_TAAM_62.cif]

data_I  
_audit_creation_method             'MoPro12'     
_chemical_name_systematic            ? 
_chemical_name_common                ? 
_chemical_formula_moiety             'C20 H14'
_chemical_formula_sum                'C20 H14'
_chemical_formula_weight             254.312
_chemical_absolute_configuration     ?  

_symmetry_cell_setting               orthorhombic 
_symmetry_space_group_name_H-M       'P ?'
_symmetry_space_group_name_Hall      'P ?'

loop_
_atom_type_symbol                      
_atom_type_description                 
_atom_type_scat_dispersion_real        
_atom_type_scat_dispersion_imag        
_atom_type_scat_source                 
 'C' 'C'    0.0033   0.0016
'Su & Coppens. Acta. Cryst. (1997) A53, 749-762. '                    
 'H' 'H'    0.0000   0.0000
'Su & Coppens. Acta. Cryst. (1997) A53, 749-762. '                    

loop_
_symmetry_equiv_pos_as_xyz           
'x, y, z'
'-x+1/2, -y, z+1/2'
'-x, y+1/2, -z+1/2'
'x+1/2, -y+1/2, -z'
_cell_length_a                8.080 
_cell_length_b                8.165 
_cell_length_c                20.378 
_cell_angle_alpha             90.00 
_cell_angle_beta              90.00 
_cell_angle_gamma             90.00 
_cell_volume                   1344.3 
_cell_formula_units_Z                4
_cell_measurement_temperature        ?
_cell_measurement_reflns_used        ?
_cell_measurement_theta_min          ?
_cell_measurement_theta_max          ?
_exptl_crystal_description           ? 
_exptl_crystal_colour                ? 
_exptl_crystal_size_max              ? 
_exptl_crystal_size_mid              ? 
_exptl_crystal_size_min              ? 
_exptl_crystal_density_meas          ? 
_exptl_crystal_density_diffrn       1.257
_exptl_crystal_density_method       'not measured' 
_exptl_crystal_F_000                 536
_exptl_absorpt_process_details       ?  
_exptl_absorpt_coefficient_mu        ?  
_exptl_absorpt_correction_type       ?  
_exptl_absorpt_correction_T_min      ?  
_exptl_absorpt_correction_T_max      ?  
_exptl_special_details               
;
?
;
_diffrn_ambient_temperature          ?  
_diffrn_radiation_wavelength        0.71073
_diffrn_radiation_type              MoK\a 
_diffrn_radiation_source          'fine-focus sealed tube' 
_diffrn_radiation_monochromator      ? 
_diffrn_measurement_device_type      ? 
_diffrn_measurement_method           ? 
_diffrn_detector_area_resol_mean     ? 
_diffrn_standards_number             ? 
_diffrn_standards_interval_count     ? 
_diffrn_standards_interval_time      ? 
_diffrn_standards_decay_%            ? 
_diffrn_reflns_number                ? 
_diffrn_reflns_av_R_equivalents      ? 
_diffrn_reflns_av_sigmaI/netI        0.02519
_diffrn_reflns_limit_h_min           0
_diffrn_reflns_limit_h_max          11
_diffrn_reflns_limit_k_min           0
_diffrn_reflns_limit_k_max          11
_diffrn_reflns_limit_l_min         -29
_diffrn_reflns_limit_l_max          29
_diffrn_reflns_theta_min            2.69
_diffrn_reflns_theta_max           31.01
_reflns_number_total                  4288
_reflns_number_gt                     4216
_reflns_threshold_expression         >2.0sigma(I)
_computing_data_collection           ? 
_computing_cell_refinement           ? 
_computing_data_reduction            ? 
_computing_structure_solution        ? 
_computing_structure_refinement      'MoPro (J. Appl. Cryst. 2005, 38, 38-54)'
_computing_molecular_graphics        ? 
_computing_publication_material      ? 
_iucr_refine_instructions_details  
; 
# ! MoPro 12.6 08/10/2015 15:19:34 F:\Pliki_do_publikacji_AniaHoser\TAAM\TAAM_T\T_TAAM_62\mopro_T_01.par 
# ! reflections hkl file : F:\Pliki_do_publikacji_AniaHoser\TAAM\TAAM_T\T_TAAM_62\sortav_freeformat.hkl refin. vs. F^2 
# ! atomic table file : C:\Users\user\Desktop\Programy_Krys\MoPro\MoProSuite\LibMoPro\mopro.tab 
# ! wave functions file : C:\Users\user\Desktop\Programy_Krys\MoPro\MoProSuite\LibMoPro\WAVEF_Su_Coppens_relativistic 
# ! RF factor = 1.363 % RI factor = 2.528% 
# ! wR2F factor = 1.902 % wR2I factor = 3.640% 
# ! g.o.f.(F**2) = 1.283 Nvar= 237 Nref= 4288 Nfree= 0 0.07<sinT/l< 0.72 
#  
# WSIG 1.00000 ! weighting scheme 
#  ! SPACE GROUP P ? 
#  
# CELL 8.0798 8.1645 20.3778 90.0000 90.0000 90.0000 0.71073 
# ZERR 0.0000 0.0000 0.0000 0.0000 0.0000 0.0000 
#  
# SYMM 4 P 
#  X , Y, Z 
#  1/2-X , -Y, 1/2+Z 
#  -X , 1/2+Y, 1/2-Z 
#  1/2+X , 1/2-Y, -Z 
#  
# SCALE 1 2.807868 
#  
# FMULT 1.00000 
#  
# UOVER 0.00000 0.00000 0.00000 0.00000 0.00000 0.00000 ANI 
#  
# SOLVT 0.00000 50.00000 
#  
# EXTIN 0.00000 GAUSSIAN ISOT TYP1 ! G*10^4 
#  
#  
# DUMMY 3 
# DUMY 0.20599 1.07837 0.25444 D1 0 ! atom # 35 
# DUMY 0.20071 0.75116 0.07916 D2 0 ! atom # 36 
# DUMY 0.60052 1.13709 0.09856 D3 0 ! atom # 37 
#  
# KAPPA 5 
#  0.999000 0.885000 ! # 1 1 MOL C1 2x 
#  0.999000 0.887000 ! # 2 1 MOL C3 6x 
#  1.004000 0.909000 ! # 3 1 MOL C4 12x 
#  1.110000 1.158000 ! # 4 1 MOL H7 12x 
#  1.118000 1.160000 ! # 5 1 MOL H1 2x 
#  
# ATOMS 34 
#  
# ATOM 1 C1 MOL 1 0.432119 0.885788 0.174574 1.0000 1 C 
#  ZX H1 C15 HEX K1 V0 M0 Q0 
# UANI 0.012690 0.012327 0.012036 0.002432 -.000552 0.001019 
#  3.98514 0. 0. 0. -.028 0. 0. 0. 0. 0. 
#  0.281 0. 0. 0. 0. 0.231 0. 
#  0.063 0. 0. 0. 0. -.109 0. 0. 0. 
#  
# ATOM 2 C2 MOL 1 0.245430 1.094286 0.112890 1.0000 1 C 
#  ZX H2 C20 HEX K1 V0 M0 Q0 
# UANI 0.010109 0.011374 0.011836 0.001193 -.000256 0.000585 
#  3.98514 0. 0. 0. -.028 0. 0. 0. 0. 0. 
#  0.281 0. 0. 0. 0. 0.231 0. 
#  0.063 0. 0. 0. 0. -.109 0. 0. 0. 
#  
# ATOM 3 C3 MOL 1 0.318948 0.982726 0.220049 1.0000 1 C 
#  XY D1 C4 HEX K2 V0 M0 Q0 
# UANI 0.013245 0.012690 0.010929 0.000742 0.000333 0.000632 
#  4.05796 0. 0.047 0. 0. -.179 0. 0. -.033 0. 
#  0. 0.026 0. 0. 0. -.289 0. 
#  0.018 0. 0. -.013 0. 0. 0. 0. 0. 
#  
# ATOM 4 C4 MOL 1 0.307559 0.965079 0.287562 1.0000 1 C 
#  XY D1 C3 HEX K3 V0 M0 Q0 
# UANI 0.018507 0.017181 0.011238 -.001515 0.000577 0.001321 
#  3.92121 0. 0.056 0. 0. -.180 0. 0. -.029 0. 
#  0. 0.030 0. 0. 0. -.264 0. 
#  0.020 0. 0. -.019 0. 0. 0. 0. 0. 
#  
# ATOM 5 C5 MOL 1 0.193556 1.061233 0.322123 1.0000 1 C 
#  XY D1 C6 HEX K3 V0 M0 Q0 
# UANI 0.021711 0.021020 0.012075 -.002575 0.003760 -.001794 
#  3.92121 0. 0.056 0. 0. -.180 0. 0. -.029 0. 
#  0. 0.030 0. 0. 0. -.264 0. 
#  0.020 0. 0. -.019 0. 0. 0. 0. 0. 
#  
# ATOM 6 C6 MOL 1 0.093153 1.172898 0.289275 1.0000 1 C 
#  XY D1 C5 HEX K3 V0 M0 Q0 
# UANI 0.017979 0.018677 0.016561 -.000827 0.004964 -.004915 
#  3.92121 0. 0.056 0. 0. -.180 0. 0. -.029 0. 
#  0. 0.030 0. 0. 0. -.264 0. 
#  0.020 0. 0. -.019 0. 0. 0. 0. 0. 
#  
# ATOM 7 C7 MOL 1 0.105821 1.191879 0.221099 1.0000 1 C 
#  XY D1 C8 HEX K3 V0 M0 Q0 
# UANI 0.013708 0.014434 0.016500 0.001616 0.002269 -.002970 
#  3.92121 0. 0.056 0. 0. -.180 0. 0. -.029 0. 
#  0. 0.030 0. 0. 0. -.264 0. 
#  0.020 0. 0. -.019 0. 0. 0. 0. 0. 
#  
# ATOM 8 C8 MOL 1 0.218351 1.095866 0.186904 1.0000 1 C 
#  XY D1 C7 HEX K2 V0 M0 Q0 
# UANI 0.011634 0.011997 0.011702 0.000998 0.000938 -.000456 
#  4.05796 0. 0.047 0. 0. -.179 0. 0. -.033 0. 
#  0. 0.026 0. 0. 0. -.289 0. 
#  0.018 0. 0. -.013 0. 0. 0. 0. 0. 
#  
# ATOM 9 C9 MOL 1 0.316274 0.805226 0.125087 1.0000 1 C 
#  XY D2 C10 HEX K2 V0 M0 Q0 
# UANI 0.012707 0.011225 0.012870 0.001883 -.000139 -.000284 
#  4.05796 0. 0.047 0. 0. -.179 0. 0. -.033 0. 
#  0. 0.026 0. 0. 0. -.289 0. 
#  0.018 0. 0. -.013 0. 0. 0. 0. 0. 
#  
# ATOM 10 C10 MOL 1 0.301733 0.638757 0.112683 1.0000 1 C 
#  XY D2 C9 HEX K3 V0 M0 Q0 
# UANI 0.017864 0.011566 0.018794 0.002323 -.000167 -.001210 
#  3.92121 0. 0.056 0. 0. -.180 0. 0. -.029 0. 
#  0. 0.030 0. 0. 0. -.264 0. 
#  0.020 0. 0. -.019 0. 0. 0. 0. 0. 
#  
# ATOM 11 C11 MOL 1 0.185499 0.584860 0.066492 1.0000 1 C 
#  XY D2 C12 HEX K3 V0 M0 Q0 
# UANI 0.021284 0.012837 0.021334 0.000199 -.000296 -.004568 
#  3.92121 0. 0.056 0. 0. -.180 0. 0. -.029 0. 
#  0. 0.030 0. 0. 0. -.264 0. 
#  0.020 0. 0. -.019 0. 0. 0. 0. 0. 
#  
# ATOM 12 C12 MOL 1 0.085963 0.696227 0.033125 1.0000 1 C 
#  XY D2 C11 HEX K3 V0 M0 Q0 
# UANI 0.019591 0.016605 0.017591 -.001608 -.002414 -.004291 
#  3.92121 0. 0.056 0. 0. -.180 0. 0. -.029 0. 
#  0. 0.030 0. 0. 0. -.264 0. 
#  0.020 0. 0. -.019 0. 0. 0. 0. 0. 
#  
# ATOM 13 C13 MOL 1 0.100377 0.864073 0.045818 1.0000 1 C 
#  XY D2 C14 HEX K3 V0 M0 Q0 
# UANI 0.014901 0.015184 0.014105 -.000284 -.002243 -.000879 
#  3.92121 0. 0.056 0. 0. -.180 0. 0. -.029 0. 
#  0. 0.030 0. 0. 0. -.264 0. 
#  0.020 0. 0. -.019 0. 0. 0. 0. 0. 
#  
# ATOM 14 C14 MOL 1 0.215106 0.917715 0.091768 1.0000 1 C 
#  XY D2 C13 HEX K2 V0 M0 Q0 
# UANI 0.011666 0.011189 0.012395 0.000789 -.000144 -.000077 
#  4.05796 0. 0.047 0. 0. -.179 0. 0. -.033 0. 
#  0. 0.026 0. 0. 0. -.289 0. 
#  0.018 0. 0. -.013 0. 0. 0. 0. 0. 
#  
# ATOM 15 C15 MOL 1 0.530320 1.012976 0.136183 1.0000 1 C 
#  XY D3 C16 HEX K2 V0 M0 Q0 
# UANI 0.010594 0.013070 0.012248 0.001998 -.000367 0.000761 
#  4.05796 0. 0.047 0. 0. -.179 0. 0. -.033 0. 
#  0. 0.026 0. 0. 0. -.289 0. 
#  0.018 0. 0. -.013 0. 0. 0. 0. 0. 
#  
# ATOM 16 C16 MOL 1 0.701317 1.025924 0.132754 1.0000 1 C 
#  XY D3 C15 HEX K3 V0 M0 Q0 
# UANI 0.010177 0.017476 0.016433 0.002658 -.000687 0.000615 
#  3.92121 0. 0.056 0. 0. -.180 0. 0. -.029 0. 
#  0. 0.030 0. 0. 0. -.264 0. 
#  0.020 0. 0. -.019 0. 0. 0. 0. 0. 
#  
# ATOM 17 C17 MOL 1 0.771224 1.150834 0.094725 1.0000 1 C 
#  XY D3 C18 HEX K3 V0 M0 Q0 
# UANI 0.009780 0.019879 0.016539 0.000036 0.000961 -.000929 
#  3.92121 0. 0.056 0. 0. -.180 0. 0. -.029 0. 
#  0. 0.030 0. 0. 0. -.264 0. 
#  0.020 0. 0. -.019 0. 0. 0. 0. 0. 
#  
# ATOM 18 C18 MOL 1 0.671668 1.260651 0.060795 1.0000 1 C 
#  XY D3 C17 HEX K3 V0 M0 Q0 
# UANI 0.012375 0.016938 0.012666 -.001623 0.001439 -.000406 
#  3.92121 0. 0.056 0. 0. -.180 0. 0. -.029 0. 
#  0. 0.030 0. 0. 0. -.264 0. 
#  0.020 0. 0. -.019 0. 0. 0. 0. 0. 
#  
# ATOM 19 C19 MOL 1 0.499032 1.247847 0.064474 1.0000 1 C 
#  XY D3 C20 HEX K3 V0 M0 Q0 
# UANI 0.012043 0.013310 0.011553 -.000238 0.000111 0.001016 
#  3.92121 0. 0.056 0. 0. -.180 0. 0. -.029 0. 
#  0. 0.030 0. 0. 0. -.264 0. 
#  0.020 0. 0. -.019 0. 0. 0. 0. 0. 
#  
# ATOM 20 C20 MOL 1 0.429421 1.124779 0.102459 1.0000 1 C 
#  XY D3 C19 HEX K2 V0 M0 Q0 
# UANI 0.009539 0.012244 0.011606 0.000876 0.000007 0.000817 
#  4.05796 0. 0.047 0. 0. -.179 0. 0. -.033 0. 
#  0. 0.026 0. 0. 0. -.289 0. 
#  0.018 0. 0. -.013 0. 0. 0. 0. 0. 
#  
# ATOM 21 H7 MOL 1 0.028995 1.277095 0.195897 1.0000 1 H 
#  ZY C7 C8 QUA K4 V0 M0 Q0 
# UISO 0.030950 
#  1.04821 0. 0. 0. 0.182 0.086 0. 0. 0. 0. 
#  
# ATOM 22 H1 MOL 1 0.511513 0.800009 0.199479 1.0000 1 H 
#  ZY C1 C15 QUA K5 V0 M0 Q0 
# UISO 0.028286 
#  1.02450 0. 0. 0. 0.166 0.079 0. 0. 0. 0. 
#  
# ATOM 23 H19 MOL 1 0.422217 1.333654 0.037979 1.0000 1 H 
#  ZY C19 C20 QUA K4 V0 M0 Q0 
# UISO 0.027775 
#  1.04821 0. 0. 0. 0.182 0.086 0. 0. 0. 0. 
#  
# ATOM 24 H10 MOL 1 0.378865 0.554241 0.138906 1.0000 1 H 
#  ZY C10 C9 QUA K4 V0 M0 Q0 
# UISO 0.036127 
#  1.04821 0. 0. 0. 0.182 0.086 0. 0. 0. 0. 
#  
# ATOM 25 H2 MOL 1 0.168155 1.182092 0.087021 1.0000 1 H 
#  ZY C2 C20 QUA K5 V0 M0 Q0 
# UISO 0.026440 
#  1.02450 0. 0. 0. 0.166 0.079 0. 0. 0. 0. 
#  
# ATOM 26 H16 MOL 1 0.775427 0.943088 0.158872 1.0000 1 H 
#  ZY C16 C15 QUA K4 V0 M0 Q0 
# UISO 0.035776 
#  1.04821 0. 0. 0. 0.182 0.086 0. 0. 0. 0. 
#  
# ATOM 27 H13 MOL 1 0.021878 0.950770 0.020074 1.0000 1 H 
#  ZY C13 C14 QUA K4 V0 M0 Q0 
# UISO 0.033269 
#  1.04821 0. 0. 0. 0.182 0.086 0. 0. 0. 0. 
#  
# ATOM 28 H6 MOL 1 0.004838 1.242738 0.316202 1.0000 1 H 
#  ZY C6 C5 QUA K4 V0 M0 Q0 
# UISO 0.039677 
#  1.04821 0. 0. 0. 0.182 0.086 0. 0. 0. 0. 
#  
# ATOM 29 H5 MOL 1 0.182141 1.049157 0.374007 1.0000 1 H 
#  ZY C5 C6 QUA K4 V0 M0 Q0 
# UISO 0.036852 
#  1.04821 0. 0. 0. 0.182 0.086 0. 0. 0. 0. 
#  
# ATOM 30 H4 MOL 1 0.385693 0.876865 0.311994 1.0000 1 H 
#  ZY C4 C3 QUA K4 V0 M0 Q0 
# UISO 0.032492 
#  1.04821 0. 0. 0. 0.182 0.086 0. 0. 0. 0. 
#  
# ATOM 31 H17 MOL 1 0.904573 1.160897 0.091630 1.0000 1 H 
#  ZY C17 C18 QUA K4 V0 M0 Q0 
# UISO 0.031298 
#  1.04821 0. 0. 0. 0.182 0.086 0. 0. 0. 0. 
#  
# ATOM 32 H11 MOL 1 0.171744 0.455779 0.055439 1.0000 1 H 
#  ZY C11 C12 QUA K4 V0 M0 Q0 
# UISO 0.042096 
#  1.04821 0. 0. 0. 0.182 0.086 0. 0. 0. 0. 
#  
# ATOM 33 H18 MOL 1 0.728132 1.356893 0.031528 1.0000 1 H 
#  ZY C18 C17 QUA K4 V0 M0 Q0 
# UISO 0.031729 
#  1.04821 0. 0. 0. 0.182 0.086 0. 0. 0. 0. 
#  
# ATOM 34 H12 MOL 1 -0.004695 0.652532 -0.001524 1.0000 1 H 
#  ZY C12 C11 QUA K4 V0 M0 Q0 
# UISO 0.035446 
#  1.04821 0. 0. 0. 0.182 0.086 0. 0. 0. 0. 
#  
# ANHAR 0 3 ! number_of_anharmonic_atoms max_order 
# ! 1 ! atom number 
# ! 0.00E+00 0.00E+00 0.00E+00 0.00E+00 0.00E+00 0.00E+00 0.00E+00 0.00E+00 
# ! 0.00E+00 0.00E+00 
#  
#  
# STOP 
; 
_refine_special_details              
;
 Refinement of F^2^ against reflections.
 The threshold expression of F^2^ > 2sigma(F^2^) is
 used for calculating R-factors(gt) and is not
 relevant to the choice of reflections for refinement.
 R-factors based on F^2^ are statistically about twice
 as large as those based on F, and R-factors based on
 ALL data will be even larger.
;
_refine_ls_structure_factor_coef     Fsqd 
_refine_ls_matrix_type                full
_refine_ls_weighting_scheme          sigma
_refine_ls_weighting_details         ?
_atom_sites_solution_primary      direct 
_atom_sites_solution_secondary    difmap 
_atom_sites_solution_hydrogens    geom   
_refine_ls_hydrogen_treatment    refall
_refine_ls_extinction_method        'none'              
_refine_ls_abs_structure_details     ?
_refine_ls_abs_structure_Flack       ?
_refine_ls_number_reflns              4288
_refine_ls_number_parameters           237
_refine_ls_number_restraints             0
# R-factors: R(F)  &  wR2(I) 
_refine_ls_R_factor_all              0.0136
_refine_ls_R_factor_gt               0.0132
_refine_ls_wR_factor_ref             0.0364
_refine_ls_wR_factor_gt              0.0362
_refine_ls_goodness_of_fit_ref       1.227
_refine_ls_restrained_S_all          0.000
_refine_ls_shift/su_max              0.001
_refine_ls_shift/su_mean             0.000

_diffrn_measured_fraction_theta_max     0.996
_diffrn_reflns_theta_full               31.01
_diffrn_measured_fraction_theta_full    0.996
_refine_diff_density_max                ?
_refine_diff_density_min                ?
_refine_diff_density_rms                ?
###  to get diff_density_max min & rms : 
###  run MoPro  : WRIT FOUR   to create FOURier file 
###  run VMoPro : FOUR  FastFourierTransform   to get a 3D grid (Xplor format) on whole unit-cell
###             & GRID  STAT   to get max min rms statistics


loop_
_atom_site_type_symbol      
_atom_site_label            
_atom_site_fract_x          
_atom_site_fract_y          
_atom_site_fract_z          
_atom_site_U_iso_or_equiv   
_atom_site_adp_type         
_atom_site_occupancy        
_atom_site_calc_flag        
_atom_site_refinement_flag_posn  
_atom_site_refinement_flag_adp  
_atom_site_disorder_assembly
_atom_site_disorder_group   
C  C1 0.43212(5) 0.88579(4) 0.17457(2) 0.01235(4) Uani 1 d . . . .
C  C2 0.24543(5) 1.09429(4) 0.11289(2) 0.01111(3) Uani 1 d . . . .
C  C3 0.31895(5) 0.98273(4) 0.22005(2) 0.01229(4) Uani 1 d . . . .
C  C4 0.30756(5) 0.96508(5) 0.28756(2) 0.01564(4) Uani 1 d . . . .
C  C5 0.19356(6) 1.06123(5) 0.32212(2) 0.01827(4) Uani 1 d . . . .
C  C6 0.09315(6) 1.17290(5) 0.28928(2) 0.01774(4) Uani 1 d . . . .
C  C7 0.10582(5) 1.19188(5) 0.22110(2) 0.01488(4) Uani 1 d . . . .
C  C8 0.21835(5) 1.09587(4) 0.18690(2) 0.01178(4) Uani 1 d . . . .
C  C9 0.31627(5) 0.80523(5) 0.12509(2) 0.01227(4) Uani 1 d . . . .
C  C10 0.30173(5) 0.63876(5) 0.11268(2) 0.01607(4) Uani 1 d . . . .
C  C11 0.18550(6) 0.58486(5) 0.06649(2) 0.01849(4) Uani 1 d . . . .
C  C12 0.08596(6) 0.69623(5) 0.03313(2) 0.01793(4) Uani 1 d . . . .
C  C13 0.10038(5) 0.86407(5) 0.04582(2) 0.01473(4) Uani 1 d . . . .
C  C14 0.21511(5) 0.91771(4) 0.09177(2) 0.01175(4) Uani 1 d . . . .
C  C15 0.53032(5) 1.01298(4) 0.13618(2) 0.01197(4) Uani 1 d . . . .
C  C16 0.70132(5) 1.02592(5) 0.13275(2) 0.01470(4) Uani 1 d . . . .
C  C17 0.77122(5) 1.15083(5) 0.09473(2) 0.01540(4) Uani 1 d . . . .
C  C18 0.67167(5) 1.26065(5) 0.06080(2) 0.01399(4) Uani 1 d . . . .
C  C19 0.49903(5) 1.24785(4) 0.06447(2) 0.01230(4) Uani 1 d . . . .
C  C20 0.42942(5) 1.12478(4) 0.10246(2) 0.01113(3) Uani 1 d . . . .
H  H7 0.0290(9) 1.2771(9) 0.1959(3) 0.031(2) Uiso 1 d U . . .
H  H1 0.5115(9) 0.8000(9) 0.1995(3) 0.028(2) Uiso 1 d U . . .
H  H19 0.4222(9) 1.3337(9) 0.0380(3) 0.028(2) Uiso 1 d U . . .
H  H10 0.3789(10) 0.5542(9) 0.1389(4) 0.036(2) Uiso 1 d U . . .
H  H2 0.1682(9) 1.1821(8) 0.0870(3) 0.026(2) Uiso 1 d U . . .
H  H16 0.7754(9) 0.9431(9) 0.1589(4) 0.036(2) Uiso 1 d U . . .
H  H13 0.0219(9) 0.9508(9) 0.0201(4) 0.033(2) Uiso 1 d U . . .
H  H6 0.005(1) 1.2427(10) 0.3162(4) 0.040(2) Uiso 1 d U . . .
H  H5 0.1821(9) 1.0492(9) 0.3740(4) 0.037(2) Uiso 1 d U . . .
H  H4 0.3857(9) 0.8769(9) 0.3120(4) 0.032(2) Uiso 1 d U . . .
H  H17 0.905(1) 1.1609(8) 0.0916(3) 0.031(2) Uiso 1 d U . . .
H  H11 0.1717(10) 0.456(1) 0.0554(4) 0.042(2) Uiso 1 d U . . .
H  H18 0.7281(9) 1.3569(9) 0.0315(3) 0.032(2) Uiso 1 d U . . .
H  H12 -0.005(1) 0.6525(10) -0.0015(4) 0.035(2) Uiso 1 d U . . .

loop_ 
_atom_site_aniso_label 
_atom_site_aniso_U_11 
_atom_site_aniso_U_22 
_atom_site_aniso_U_33 
_atom_site_aniso_U_12 
_atom_site_aniso_U_13 
_atom_site_aniso_U_23 
C1 0.0127(2) 0.0123(1) 0.0120(1) 0.0024(1) -0.0006(1) 0.0010(1)  
C2 0.0101(1) 0.0114(1) 0.0118(1) 0.0012(1) -0.0003(1) 0.0006(1)  
C3 0.0132(2) 0.0127(1) 0.0109(1) 0.0007(1) 0.0003(1) 0.0006(1)  
C4 0.0185(2) 0.0172(2) 0.0112(1) -0.0015(1) 0.0006(1) 0.0013(1)  
C5 0.0217(2) 0.0210(2) 0.0121(1) -0.0026(2) 0.0038(1) -0.0018(1)  
C6 0.0180(2) 0.0187(2) 0.0166(2) -0.0008(1) 0.0050(1) -0.0049(1)  
C7 0.0137(2) 0.0144(1) 0.0165(2) 0.0016(1) 0.0023(1) -0.0030(1)  
C8 0.0116(2) 0.0120(1) 0.0117(1) 0.0010(1) 0.0009(1) -0.0005(1)  
C9 0.0127(2) 0.0112(1) 0.0129(1) 0.0019(1) -0.0001(1) -0.0003(1)  
C10 0.0179(2) 0.0116(1) 0.0188(2) 0.0023(1) -0.0002(1) -0.0012(1)  
C11 0.0213(2) 0.0128(1) 0.0213(2) 0.0002(1) -0.0003(1) -0.0046(1)  
C12 0.0196(2) 0.0166(2) 0.0176(2) -0.0016(1) -0.0024(1) -0.0043(1)  
C13 0.0149(2) 0.0152(2) 0.0141(1) -0.0003(1) -0.0022(1) -0.0009(1)  
C14 0.0117(2) 0.0112(1) 0.0124(1) 0.0008(1) -0.0001(1) -0.00008(11)  
C15 0.0106(2) 0.0131(1) 0.0122(1) 0.0020(1) -0.0004(1) 0.0008(1)  
C16 0.0102(2) 0.0175(2) 0.0164(1) 0.0027(1) -0.0007(1) 0.0006(1)  
C17 0.0098(2) 0.0199(2) 0.0165(2) 0.00004(13) 0.0010(1) -0.0009(1)  
C18 0.0124(2) 0.0169(2) 0.0127(1) -0.0016(1) 0.0014(1) -0.0004(1)  
C19 0.0120(2) 0.0133(1) 0.0116(1) -0.0002(1) 0.00011(12) 0.0010(1)  
C20 0.0095(1) 0.0122(1) 0.0116(1) 0.0009(1) 0.00001(12) 0.0008(1)  

_geom_special_details                
;                                    
;                                    

loop_
_geom_bond_atom_site_label_1         
_geom_bond_atom_site_label_2         
_geom_bond_distance                  
_geom_bond_site_symmetry_2           
_geom_bond_publ_flag                 
C1 C15 1.5231(5) . ? 
C1 C3 1.5236(5) . ? 
C1 C9 1.5250(5) . ? 
C1 H1 1.077(7) . ? 
C2 C20 1.5222(5) . ? 
C2 C8 1.5241(5) . ? 
C2 C14 1.5243(5) . ? 
C2 H2 1.087(7) . ? 
C3 C8 1.4036(5) . ? 
C3 C4 1.3863(5) . ? 
C4 C5 1.4003(6) . ? 
C4 H4 1.079(8) . ? 
C5 C6 1.3919(6) . ? 
C5 H5 1.066(8) . ? 
C6 C7 1.4016(5) . ? 
C6 H6 1.066(8) . ? 
C7 C8 1.3881(5) . ? 
C7 H7 1.064(8) . ? 
C9 C14 1.4045(5) . ? 
C9 C10 1.3874(5) . ? 
C10 C11 1.4006(6) . ? 
C10 H10 1.072(8) . ? 
C11 C12 1.3914(6) . ? 
C11 H11 1.083(8) . ? 
C12 C13 1.3994(6) . ? 
C12 H12 1.078(8) . ? 
C13 C14 1.3885(5) . ? 
C13 H13 1.086(8) . ? 
C15 C20 1.4036(5) . ? 
C15 C16 1.3874(6) . ? 
C16 C17 1.3999(6) . ? 
C16 H16 1.048(8) . ? 
C17 C18 1.3889(5) . ? 
C17 H17 1.082(8) . ? 
C18 C19 1.4008(6) . ? 
C18 H18 1.087(8) . ? 
C19 C20 1.3875(5) . ? 
C19 H19 1.081(7) . ? 

loop_
_geom_angle_atom_site_label_1        
_geom_angle_atom_site_label_2        
_geom_angle_atom_site_label_3        
_geom_angle                          
_geom_angle_site_symmetry_1          
_geom_angle_site_symmetry_3          
_geom_angle_publ_flag                
C1 C15 C20 113.10(3) . . ? 
C1 C15 C16 126.62(3) . . ? 
C1 C3 C8 113.37(3) . . ? 
C1 C3 C4 126.12(3) . . ? 
C1 C9 C14 113.26(4) . . ? 
C1 C9 C10 126.51(5) . . ? 
C2 C20 C15 113.11(3) . . ? 
C2 C20 C19 126.32(4) . . ? 
C2 C8 C3 112.80(3) . . ? 
C2 C8 C7 126.56(4) . . ? 
C2 C14 C9 112.85(4) . . ? 
C2 C14 C13 126.59(4) . . ? 
C3 C1 C15 105.72(3) . . ? 
C3 C1 C9 104.94(3) . . ? 
C3 C1 H1 114.1(4) . . ? 
C3 C8 C7 120.62(4) . . ? 
C3 C4 C5 118.98(4) . . ? 
C3 C4 H4 119.2(5) . . ? 
C4 C3 C8 120.50(4) . . ? 
C4 C5 C6 120.58(4) . . ? 
C4 C5 H5 120.3(5) . . ? 
C5 C6 C7 120.43(5) . . ? 
C5 C6 H6 119.5(5) . . ? 
C5 C4 H4 121.8(5) . . ? 
C6 C5 H5 119.2(5) . . ? 
C6 C7 C8 118.88(4) . . ? 
C6 C7 H7 120.5(4) . . ? 
C7 C6 H6 120.0(5) . . ? 
C8 C2 C20 106.08(3) . . ? 
C8 C2 C14 105.33(3) . . ? 
C8 C2 H2 113.1(4) . . ? 
C8 C7 H7 120.6(5) . . ? 
C9 C1 C15 105.91(2) . . ? 
C9 C1 H1 113.4(4) . . ? 
C9 C14 C13 120.55(4) . . ? 
C9 C10 C11 119.14(4) . . ? 
C9 C10 H10 119.4(5) . . ? 
C10 C9 C14 120.21(3) . . ? 
C10 C11 C12 120.71(5) . . ? 
C10 C11 H11 120.9(5) . . ? 
C11 C12 C13 120.10(4) . . ? 
C11 C12 H12 119.8(5) . . ? 
C11 C10 H10 121.5(5) . . ? 
C12 C11 H11 118.3(5) . . ? 
C12 C13 C14 119.28(4) . . ? 
C12 C13 H13 120.0(4) . . ? 
C13 C12 H12 120.1(5) . . ? 
C14 C2 C20 105.80(3) . . ? 
C14 C2 H2 113.2(4) . . ? 
C14 C13 H13 120.7(5) . . ? 
C15 C1 H1 112.0(4) . . ? 
C15 C20 C19 120.57(4) . . ? 
C15 C16 C17 119.03(4) . . ? 
C15 C16 H16 119.6(5) . . ? 
C16 C15 C20 120.28(4) . . ? 
C16 C17 C18 120.81(4) . . ? 
C16 C17 H17 119.3(4) . . ? 
C17 C18 C19 120.13(5) . . ? 
C17 C18 H18 119.8(5) . . ? 
C17 C16 H16 121.4(5) . . ? 
C18 C17 H17 119.9(4) . . ? 
C18 C19 C20 119.18(4) . . ? 
C18 C19 H19 119.8(4) . . ? 
C19 C18 H18 120.1(5) . . ? 
C20 C2 H2 112.7(4) . . ? 
C20 C19 H19 121.0(4) . . ? 

loop_
_geom_torsion_atom_site_label_1      
_geom_torsion_atom_site_label_2      
_geom_torsion_atom_site_label_3      
_geom_torsion_atom_site_label_4      
_geom_torsion                        
_geom_torsion_site_symmetry_1        
_geom_torsion_site_symmetry_2        
_geom_torsion_site_symmetry_3        
_geom_torsion_site_symmetry_4        
_geom_torsion_publ_flag              
C1 C15 C20 C2 0.80(3) . . . . ? 
C1 C15 C20 C19 -179.34(3) . . . . ? 
C1 C15 C16 C17 179.81(3) . . . . ? 
C1 C15 C16 H16 -0.7(4) . . . . ? 
C1 C3 C8 C2 0.36(3) . . . . ? 
C1 C3 C8 C7 178.79(3) . . . . ? 
C1 C3 C4 C5 -178.32(3) . . . . ? 
C1 C3 C4 H4 1.0(4) . . . . ? 
C1 C9 C14 C2 0.15(3) . . . . ? 
C1 C9 C14 C13 -178.86(3) . . . . ? 
C1 C9 C10 C11 178.39(3) . . . . ? 
C1 C9 C10 H10 -1.1(4) . . . . ? 
C2 C20 C15 C16 -178.81(3) . . . . ? 
C2 C20 C19 C18 179.03(3) . . . . ? 
C2 C20 C19 H19 -0.8(4) . . . . ? 
C2 C8 C3 C4 -178.46(3) . . . . ? 
C2 C8 C7 C6 177.61(3) . . . . ? 
C2 C8 C7 H7 -1.4(4) . . . . ? 
C2 C14 C9 C10 178.58(3) . . . . ? 
C2 C14 C13 C12 -178.63(3) . . . . ? 
C2 C14 C13 H13 1.0(4) . . . . ? 
C3 C1 C15 C20 -56.02(3) . . . . ? 
C3 C1 C15 C16 123.56(4) . . . . ? 
C3 C1 C9 C14 55.97(3) . . . . ? 
C3 C1 C9 C10 -122.34(4) . . . . ? 
C3 C8 C2 C20 -55.79(3) . . . . ? 
C3 C8 C2 C14 56.10(3) . . . . ? 
C3 C8 C2 H2 -179.8(5) . . . . ? 
C3 C8 C7 C6 -0.60(3) . . . . ? 
C3 C8 C7 H7 -179.6(6) . . . . ? 
C3 C4 C5 C6 -0.020(37) . . . . ? 
C3 C4 C5 H5 179.6(6) . . . . ? 
C4 C3 C1 C15 -125.85(4) . . . . ? 
C4 C3 C1 C9 122.44(4) . . . . ? 
C4 C3 C1 H1 -2.3(4) . . . . ? 
C4 C3 C8 C7 0.000(35) . . . . ? 
C4 C5 C6 C7 -0.61(4) . . . . ? 
C4 C5 C6 H6 178.4(6) . . . . ? 
C5 C6 C7 C8 0.91(4) . . . . ? 
C5 C6 C7 H7 179.9(6) . . . . ? 
C5 C4 C3 C8 0.33(3) . . . . ? 
C6 C5 C4 H4 -179.4(6) . . . . ? 
C7 C8 C2 C20 125.89(4) . . . . ? 
C7 C8 C2 C14 -122.23(3) . . . . ? 
C7 C8 C2 H2 1.9(4) . . . . ? 
C7 C6 C5 H5 179.8(6) . . . . ? 
C8 C2 C20 C15 55.20(3) . . . . ? 
C8 C2 C20 C19 -124.64(3) . . . . ? 
C8 C2 C14 C9 -56.39(3) . . . . ? 
C8 C2 C14 C13 122.55(4) . . . . ? 
C8 C3 C1 C15 55.41(3) . . . . ? 
C8 C3 C1 C9 -56.30(3) . . . . ? 
C8 C3 C1 H1 179.0(6) . . . . ? 
C8 C3 C4 H4 179.7(6) . . . . ? 
C8 C7 C6 H6 -178.1(6) . . . . ? 
C9 C1 C15 C20 55.01(3) . . . . ? 
C9 C1 C15 C16 -125.41(4) . . . . ? 
C9 C14 C2 C20 55.70(3) . . . . ? 
C9 C14 C2 H2 179.6(5) . . . . ? 
C9 C14 C13 C12 0.23(4) . . . . ? 
C9 C14 C13 H13 179.9(6) . . . . ? 
C9 C10 C11 C12 0.24(4) . . . . ? 
C9 C10 C11 H11 179.6(6) . . . . ? 
C10 C9 C1 C15 126.09(4) . . . . ? 
C10 C9 C1 H1 2.8(4) . . . . ? 
C10 C9 C14 C13 -0.43(4) . . . . ? 
C10 C11 C12 C13 -0.44(4) . . . . ? 
C10 C11 C12 H12 -178.7(6) . . . . ? 
C11 C12 C13 C14 0.20(4) . . . . ? 
C11 C12 C13 H13 -179.4(6) . . . . ? 
C11 C10 C9 C14 0.19(3) . . . . ? 
C12 C11 C10 H10 179.7(6) . . . . ? 
C13 C14 C2 C20 -125.36(4) . . . . ? 
C13 C14 C2 H2 -1.5(4) . . . . ? 
C13 C12 C11 H11 -179.8(6) . . . . ? 
C14 C2 C20 C15 -56.36(3) . . . . ? 
C14 C2 C20 C19 123.80(3) . . . . ? 
C14 C9 C1 C15 -55.60(3) . . . . ? 
C14 C9 C1 H1 -178.8(6) . . . . ? 
C14 C9 C10 H10 -179.3(6) . . . . ? 
C14 C13 C12 H12 178.5(6) . . . . ? 
C15 C20 C2 H2 179.4(5) . . . . ? 
C15 C20 C19 C18 -0.81(3) . . . . ? 
C15 C20 C19 H19 179.4(6) . . . . ? 
C15 C16 C17 C18 0.000(36) . . . . ? 
C15 C16 C17 H17 -179.6(6) . . . . ? 
C16 C15 C1 H1 -1.3(4) . . . . ? 
C16 C15 C20 C19 1.04(3) . . . . ? 
C16 C17 C18 C19 0.22(4) . . . . ? 
C16 C17 C18 H18 180.0(6) . . . . ? 
C17 C18 C19 C20 0.18(4) . . . . ? 
C17 C18 C19 H19 180.0(6) . . . . ? 
C17 C16 C15 C20 -0.63(3) . . . . ? 
C18 C17 C16 H16 -179.5(6) . . . . ? 
C19 C20 C2 H2 -0.4(4) . . . . ? 
C19 C18 C17 H17 179.8(6) . . . . ? 
C20 C15 C1 H1 179.1(6) . . . . ? 
C20 C15 C16 H16 178.8(6) . . . . ? 
C20 C19 C18 H18 -179.6(6) . . . . ? 
H7 C7 C6 H6 0.9(6) . . . . ? 
H19 C19 C18 H18 0.23(62) . . . . ? 
H10 C10 C11 H11 -1.0(7) . . . . ? 
H16 C16 C17 H17 1.0(6) . . . . ? 
H13 C13 C12 H12 -1.2(6) . . . . ? 
H6 C6 C5 H5 -1.3(7) . . . . ? 
H5 C5 C4 H4 0.27(64) . . . . ? 
H17 C17 C18 H18 -0.45(62) . . . . ? 
H11 C11 C12 H12 2.0(7) . . . . ? 

loop_
_geom_hbond_atom_site_label_D        
_geom_hbond_atom_site_label_H        
_geom_hbond_atom_site_label_A        
_geom_hbond_distance_DH              
_geom_hbond_distance_HA              
_geom_hbond_distance_DA              
_geom_hbond_angle_DHA                
_geom_hbond_site_symmetry_A          
C5 H5 C18 1.066(8) 2.951(7) 3.5918(6) 119.1(5)  3_645   
C4 H4 C17 1.079(8) 2.937(7) 3.5695(5) 117.7(5)  3_645   
C4 H4 C18 1.079(8) 2.799(7) 3.5161(5) 123.8(5)  3_645   

loop_
_publ_author_name      
_publ_author_address   
,'?'  
; ? 
;  

_publ_requested_journal          '?' 
_publ_contact_author                ? 
_publ_contact_author_phone        '?' 
_publ_contact_author_fax          '?' 
_publ_contact_author_email        '?' 
_publ_section_title 
;  
 ?  
;  
_publ_section_comment  
;  
 ?  
;  
_publ_section_references 
;  
 ?  
;  
