# Supplementary material for: Yes, one can obtain better quality structures from routine X-ray data collection
Source: IUCrJ. 2016 Jan 1;3(Pt 1):61–70. doi: 10.1107/S2052252515020941 (PMC4704080; doi:10.1107/S2052252515020941)
Supplement: Supplementary file 3 [file m-03-00061-sup3.zip › X-ray/T_TAAM/T_TAAM_64.cif]

data_I  
_audit_creation_method             'MoPro12'     
_chemical_name_systematic            ? 
_chemical_name_common                ? 
_chemical_formula_moiety             'C20 H14'
_chemical_formula_sum                'C20 H14'
_chemical_formula_weight             254.312
_chemical_absolute_configuration     ?  

_symmetry_cell_setting               orthorhombic 
_symmetry_space_group_name_H-M       'P ?'
_symmetry_space_group_name_Hall      'P ?'

loop_
_atom_type_symbol                      
_atom_type_description                 
_atom_type_scat_dispersion_real        
_atom_type_scat_dispersion_imag        
_atom_type_scat_source                 
 'C' 'C'    0.0033   0.0016
'Su & Coppens. Acta. Cryst. (1997) A53, 749-762. '                    
 'H' 'H'    0.0000   0.0000
'Su & Coppens. Acta. Cryst. (1997) A53, 749-762. '                    

loop_
_symmetry_equiv_pos_as_xyz           
'x, y, z'
'-x+1/2, -y, z+1/2'
'-x, y+1/2, -z+1/2'
'x+1/2, -y+1/2, -z'
_cell_length_a                8.080 
_cell_length_b                8.165 
_cell_length_c                20.378 
_cell_angle_alpha             90.00 
_cell_angle_beta              90.00 
_cell_angle_gamma             90.00 
_cell_volume                   1344.3 
_cell_formula_units_Z                4
_cell_measurement_temperature        ?
_cell_measurement_reflns_used        ?
_cell_measurement_theta_min          ?
_cell_measurement_theta_max          ?
_exptl_crystal_description           ? 
_exptl_crystal_colour                ? 
_exptl_crystal_size_max              ? 
_exptl_crystal_size_mid              ? 
_exptl_crystal_size_min              ? 
_exptl_crystal_density_meas          ? 
_exptl_crystal_density_diffrn       1.257
_exptl_crystal_density_method       'not measured' 
_exptl_crystal_F_000                 536
_exptl_absorpt_process_details       ?  
_exptl_absorpt_coefficient_mu        ?  
_exptl_absorpt_correction_type       ?  
_exptl_absorpt_correction_T_min      ?  
_exptl_absorpt_correction_T_max      ?  
_exptl_special_details               
;
?
;
_diffrn_ambient_temperature          ?  
_diffrn_radiation_wavelength        0.71073
_diffrn_radiation_type              MoK\a 
_diffrn_radiation_source          'fine-focus sealed tube' 
_diffrn_radiation_monochromator      ? 
_diffrn_measurement_device_type      ? 
_diffrn_measurement_method           ? 
_diffrn_detector_area_resol_mean     ? 
_diffrn_standards_number             ? 
_diffrn_standards_interval_count     ? 
_diffrn_standards_interval_time      ? 
_diffrn_standards_decay_%            ? 
_diffrn_reflns_number                ? 
_diffrn_reflns_av_R_equivalents      ? 
_diffrn_reflns_av_sigmaI/netI        0.02536
_diffrn_reflns_limit_h_min           0
_diffrn_reflns_limit_h_max          12
_diffrn_reflns_limit_k_min           0
_diffrn_reflns_limit_k_max          12
_diffrn_reflns_limit_l_min         -30
_diffrn_reflns_limit_l_max          30
_diffrn_reflns_theta_min            2.69
_diffrn_reflns_theta_max           32.02
_reflns_number_total                  4653
_reflns_number_gt                     4577
_reflns_threshold_expression         >2.0sigma(I)
_computing_data_collection           ? 
_computing_cell_refinement           ? 
_computing_data_reduction            ? 
_computing_structure_solution        ? 
_computing_structure_refinement      'MoPro (J. Appl. Cryst. 2005, 38, 38-54)'
_computing_molecular_graphics        ? 
_computing_publication_material      ? 
_iucr_refine_instructions_details  
; 
# ! MoPro 12.6 08/10/2015 15:20:02 F:\Pliki_do_publikacji_AniaHoser\TAAM\TAAM_T\T_TAAM_64\mopro_T_01.par 
# ! reflections hkl file : F:\Pliki_do_publikacji_AniaHoser\TAAM\TAAM_T\T_TAAM_64\sortav_freeformat.hkl refin. vs. F^2 
# ! atomic table file : C:\Users\user\Desktop\Programy_Krys\MoPro\MoProSuite\LibMoPro\mopro.tab 
# ! wave functions file : C:\Users\user\Desktop\Programy_Krys\MoPro\MoProSuite\LibMoPro\WAVEF_Su_Coppens_relativistic 
# ! RF factor = 1.394 % RI factor = 2.582% 
# ! wR2F factor = 1.915 % wR2I factor = 3.668% 
# ! g.o.f.(F**2) = 1.272 Nvar= 237 Nref= 4653 Nfree= 0 0.07<sinT/l< 0.75 
#  
# WSIG 1.00000 ! weighting scheme 
#  ! SPACE GROUP P ? 
#  
# CELL 8.0798 8.1645 20.3778 90.0000 90.0000 90.0000 0.71073 
# ZERR 0.0000 0.0000 0.0000 0.0000 0.0000 0.0000 
#  
# SYMM 4 P 
#  X , Y, Z 
#  1/2-X , -Y, 1/2+Z 
#  -X , 1/2+Y, 1/2-Z 
#  1/2+X , 1/2-Y, -Z 
#  
# SCALE 1 2.805184 
#  
# FMULT 1.00000 
#  
# UOVER 0.00000 0.00000 0.00000 0.00000 0.00000 0.00000 ANI 
#  
# SOLVT 0.00000 50.00000 
#  
# EXTIN 0.00000 GAUSSIAN ISOT TYP1 ! G*10^4 
#  
#  
# DUMMY 3 
# DUMY 0.20599 1.07837 0.25444 D1 0 ! atom # 35 
# DUMY 0.20071 0.75116 0.07916 D2 0 ! atom # 36 
# DUMY 0.60052 1.13709 0.09856 D3 0 ! atom # 37 
#  
# KAPPA 5 
#  0.999000 0.885000 ! # 1 1 MOL C1 2x 
#  0.999000 0.887000 ! # 2 1 MOL C3 6x 
#  1.004000 0.909000 ! # 3 1 MOL C4 12x 
#  1.110000 1.158000 ! # 4 1 MOL H7 12x 
#  1.118000 1.160000 ! # 5 1 MOL H1 2x 
#  
# ATOMS 34 
#  
# ATOM 1 C1 MOL 1 0.432112 0.885767 0.174566 1.0000 1 C 
#  ZX H1 C15 HEX K1 V0 M0 Q0 
# UANI 0.012658 0.012248 0.012037 0.002378 -.000581 0.000998 
#  3.98514 0. 0. 0. -.028 0. 0. 0. 0. 0. 
#  0.281 0. 0. 0. 0. 0.231 0. 
#  0.063 0. 0. 0. 0. -.109 0. 0. 0. 
#  
# ATOM 2 C2 MOL 1 0.245435 1.094284 0.112892 1.0000 1 C 
#  ZX H2 C20 HEX K1 V0 M0 Q0 
# UANI 0.009991 0.011408 0.011726 0.001194 -.000233 0.000569 
#  3.98514 0. 0. 0. -.028 0. 0. 0. 0. 0. 
#  0.281 0. 0. 0. 0. 0.231 0. 
#  0.063 0. 0. 0. 0. -.109 0. 0. 0. 
#  
# ATOM 3 C3 MOL 1 0.318965 0.982718 0.220048 1.0000 1 C 
#  XY D1 C4 HEX K2 V0 M0 Q0 
# UANI 0.013239 0.012669 0.010771 0.000717 0.000336 0.000614 
#  4.05796 0. 0.047 0. 0. -.179 0. 0. -.033 0. 
#  0. 0.026 0. 0. 0. -.289 0. 
#  0.018 0. 0. -.013 0. 0. 0. 0. 0. 
#  
# ATOM 4 C4 MOL 1 0.307566 0.965078 0.287553 1.0000 1 C 
#  XY D1 C3 HEX K3 V0 M0 Q0 
# UANI 0.018421 0.017150 0.011091 -.001426 0.000493 0.001315 
#  3.92121 0. 0.056 0. 0. -.180 0. 0. -.029 0. 
#  0. 0.030 0. 0. 0. -.264 0. 
#  0.020 0. 0. -.019 0. 0. 0. 0. 0. 
#  
# ATOM 5 C5 MOL 1 0.193533 1.061251 0.322126 1.0000 1 C 
#  XY D1 C6 HEX K3 V0 M0 Q0 
# UANI 0.021565 0.020929 0.012069 -.002471 0.003742 -.001771 
#  3.92121 0. 0.056 0. 0. -.180 0. 0. -.029 0. 
#  0. 0.030 0. 0. 0. -.264 0. 
#  0.020 0. 0. -.019 0. 0. 0. 0. 0. 
#  
# ATOM 6 C6 MOL 1 0.093159 1.172901 0.289276 1.0000 1 C 
#  XY D1 C5 HEX K3 V0 M0 Q0 
# UANI 0.017991 0.018623 0.016472 -.000792 0.004928 -.004879 
#  3.92121 0. 0.056 0. 0. -.180 0. 0. -.029 0. 
#  0. 0.030 0. 0. 0. -.264 0. 
#  0.020 0. 0. -.019 0. 0. 0. 0. 0. 
#  
# ATOM 7 C7 MOL 1 0.105819 1.191865 0.221103 1.0000 1 C 
#  XY D1 C8 HEX K3 V0 M0 Q0 
# UANI 0.013600 0.014480 0.016374 0.001655 0.002164 -.002965 
#  3.92121 0. 0.056 0. 0. -.180 0. 0. -.029 0. 
#  0. 0.030 0. 0. 0. -.264 0. 
#  0.020 0. 0. -.019 0. 0. 0. 0. 0. 
#  
# ATOM 8 C8 MOL 1 0.218386 1.095859 0.186903 1.0000 1 C 
#  XY D1 C7 HEX K2 V0 M0 Q0 
# UANI 0.011556 0.011958 0.011614 0.000973 0.000983 -.000446 
#  4.05796 0. 0.047 0. 0. -.179 0. 0. -.033 0. 
#  0. 0.026 0. 0. 0. -.289 0. 
#  0.018 0. 0. -.013 0. 0. 0. 0. 0. 
#  
# ATOM 9 C9 MOL 1 0.316258 0.805232 0.125088 1.0000 1 C 
#  XY D2 C10 HEX K2 V0 M0 Q0 
# UANI 0.012662 0.011104 0.012854 0.001807 -.000081 -.000342 
#  4.05796 0. 0.047 0. 0. -.179 0. 0. -.033 0. 
#  0. 0.026 0. 0. 0. -.289 0. 
#  0.018 0. 0. -.013 0. 0. 0. 0. 0. 
#  
# ATOM 10 C10 MOL 1 0.301744 0.638768 0.112683 1.0000 1 C 
#  XY D2 C9 HEX K3 V0 M0 Q0 
# UANI 0.017789 0.011472 0.018796 0.002257 -.000167 -.001233 
#  3.92121 0. 0.056 0. 0. -.180 0. 0. -.029 0. 
#  0. 0.030 0. 0. 0. -.264 0. 
#  0.020 0. 0. -.019 0. 0. 0. 0. 0. 
#  
# ATOM 11 C11 MOL 1 0.185471 0.584853 0.066489 1.0000 1 C 
#  XY D2 C12 HEX K3 V0 M0 Q0 
# UANI 0.021052 0.012910 0.021305 0.000221 -.000396 -.004545 
#  3.92121 0. 0.056 0. 0. -.180 0. 0. -.029 0. 
#  0. 0.030 0. 0. 0. -.264 0. 
#  0.020 0. 0. -.019 0. 0. 0. 0. 0. 
#  
# ATOM 12 C12 MOL 1 0.085945 0.696227 0.033132 1.0000 1 C 
#  XY D2 C11 HEX K3 V0 M0 Q0 
# UANI 0.019744 0.016460 0.017521 -.001584 -.002388 -.004302 
#  3.92121 0. 0.056 0. 0. -.180 0. 0. -.029 0. 
#  0. 0.030 0. 0. 0. -.264 0. 
#  0.020 0. 0. -.019 0. 0. 0. 0. 0. 
#  
# ATOM 13 C13 MOL 1 0.100351 0.864085 0.045824 1.0000 1 C 
#  XY D2 C14 HEX K3 V0 M0 Q0 
# UANI 0.014824 0.015078 0.014080 -.000326 -.002326 -.000915 
#  3.92121 0. 0.056 0. 0. -.180 0. 0. -.029 0. 
#  0. 0.030 0. 0. 0. -.264 0. 
#  0.020 0. 0. -.019 0. 0. 0. 0. 0. 
#  
# ATOM 14 C14 MOL 1 0.215119 0.917726 0.091771 1.0000 1 C 
#  XY D2 C13 HEX K2 V0 M0 Q0 
# UANI 0.011529 0.011212 0.012221 0.000770 -.000100 -.000126 
#  4.05796 0. 0.047 0. 0. -.179 0. 0. -.033 0. 
#  0. 0.026 0. 0. 0. -.289 0. 
#  0.018 0. 0. -.013 0. 0. 0. 0. 0. 
#  
# ATOM 15 C15 MOL 1 0.530316 1.012979 0.136180 1.0000 1 C 
#  XY D3 C16 HEX K2 V0 M0 Q0 
# UANI 0.010408 0.013124 0.012229 0.001921 -.000302 0.000767 
#  4.05796 0. 0.047 0. 0. -.179 0. 0. -.033 0. 
#  0. 0.026 0. 0. 0. -.289 0. 
#  0.018 0. 0. -.013 0. 0. 0. 0. 0. 
#  
# ATOM 16 C16 MOL 1 0.701297 1.025906 0.132750 1.0000 1 C 
#  XY D3 C15 HEX K3 V0 M0 Q0 
# UANI 0.010078 0.017485 0.016397 0.002661 -.000638 0.000646 
#  3.92121 0. 0.056 0. 0. -.180 0. 0. -.029 0. 
#  0. 0.030 0. 0. 0. -.264 0. 
#  0.020 0. 0. -.019 0. 0. 0. 0. 0. 
#  
# ATOM 17 C17 MOL 1 0.771224 1.150830 0.094729 1.0000 1 C 
#  XY D3 C18 HEX K3 V0 M0 Q0 
# UANI 0.009680 0.019874 0.016505 0.000084 0.000925 -.000931 
#  3.92121 0. 0.056 0. 0. -.180 0. 0. -.029 0. 
#  0. 0.030 0. 0. 0. -.264 0. 
#  0.020 0. 0. -.019 0. 0. 0. 0. 0. 
#  
# ATOM 18 C18 MOL 1 0.671665 1.260631 0.060791 1.0000 1 C 
#  XY D3 C17 HEX K3 V0 M0 Q0 
# UANI 0.012302 0.016893 0.012677 -.001658 0.001443 -.000388 
#  3.92121 0. 0.056 0. 0. -.180 0. 0. -.029 0. 
#  0. 0.030 0. 0. 0. -.264 0. 
#  0.020 0. 0. -.019 0. 0. 0. 0. 0. 
#  
# ATOM 19 C19 MOL 1 0.499042 1.247851 0.064474 1.0000 1 C 
#  XY D3 C20 HEX K3 V0 M0 Q0 
# UANI 0.011889 0.013295 0.011541 -.000299 0.000077 0.001038 
#  3.92121 0. 0.056 0. 0. -.180 0. 0. -.029 0. 
#  0. 0.030 0. 0. 0. -.264 0. 
#  0.020 0. 0. -.019 0. 0. 0. 0. 0. 
#  
# ATOM 20 C20 MOL 1 0.429412 1.124782 0.102462 1.0000 1 C 
#  XY D3 C19 HEX K2 V0 M0 Q0 
# UANI 0.009449 0.012140 0.011501 0.000792 0.000012 0.000824 
#  4.05796 0. 0.047 0. 0. -.179 0. 0. -.033 0. 
#  0. 0.026 0. 0. 0. -.289 0. 
#  0.018 0. 0. -.013 0. 0. 0. 0. 0. 
#  
# ATOM 21 H7 MOL 1 0.029071 1.276997 0.195905 1.0000 1 H 
#  ZY C7 C8 QUA K4 V0 M0 Q0 
# UISO 0.030881 
#  1.04821 0. 0. 0. 0.182 0.086 0. 0. 0. 0. 
#  
# ATOM 22 H1 MOL 1 0.511467 0.799901 0.199502 1.0000 1 H 
#  ZY C1 C15 QUA K5 V0 M0 Q0 
# UISO 0.028398 
#  1.02450 0. 0. 0. 0.166 0.079 0. 0. 0. 0. 
#  
# ATOM 23 H19 MOL 1 0.422214 1.333717 0.038089 1.0000 1 H 
#  ZY C19 C20 QUA K4 V0 M0 Q0 
# UISO 0.027489 
#  1.04821 0. 0. 0. 0.182 0.086 0. 0. 0. 0. 
#  
# ATOM 24 H10 MOL 1 0.378952 0.554240 0.138898 1.0000 1 H 
#  ZY C10 C9 QUA K4 V0 M0 Q0 
# UISO 0.036096 
#  1.04821 0. 0. 0. 0.182 0.086 0. 0. 0. 0. 
#  
# ATOM 25 H2 MOL 1 0.168050 1.182079 0.087019 1.0000 1 H 
#  ZY C2 C20 QUA K5 V0 M0 Q0 
# UISO 0.025962 
#  1.02450 0. 0. 0. 0.166 0.079 0. 0. 0. 0. 
#  
# ATOM 26 H16 MOL 1 0.775418 0.943133 0.158862 1.0000 1 H 
#  ZY C16 C15 QUA K4 V0 M0 Q0 
# UISO 0.035823 
#  1.04821 0. 0. 0. 0.182 0.086 0. 0. 0. 0. 
#  
# ATOM 27 H13 MOL 1 0.022085 0.950694 0.020028 1.0000 1 H 
#  ZY C13 C14 QUA K4 V0 M0 Q0 
# UISO 0.033395 
#  1.04821 0. 0. 0. 0.182 0.086 0. 0. 0. 0. 
#  
# ATOM 28 H6 MOL 1 0.004822 1.242766 0.316198 1.0000 1 H 
#  ZY C6 C5 QUA K4 V0 M0 Q0 
# UISO 0.039465 
#  1.04821 0. 0. 0. 0.182 0.086 0. 0. 0. 0. 
#  
# ATOM 29 H5 MOL 1 0.182066 1.049076 0.374080 1.0000 1 H 
#  ZY C5 C6 QUA K4 V0 M0 Q0 
# UISO 0.037026 
#  1.04821 0. 0. 0. 0.182 0.086 0. 0. 0. 0. 
#  
# ATOM 30 H4 MOL 1 0.385617 0.876995 0.311979 1.0000 1 H 
#  ZY C4 C3 QUA K4 V0 M0 Q0 
# UISO 0.032679 
#  1.04821 0. 0. 0. 0.182 0.086 0. 0. 0. 0. 
#  
# ATOM 31 H17 MOL 1 0.904596 1.160838 0.091666 1.0000 1 H 
#  ZY C17 C18 QUA K4 V0 M0 Q0 
# UISO 0.031632 
#  1.04821 0. 0. 0. 0.182 0.086 0. 0. 0. 0. 
#  
# ATOM 32 H11 MOL 1 0.171759 0.455642 0.055394 1.0000 1 H 
#  ZY C11 C12 QUA K4 V0 M0 Q0 
# UISO 0.041937 
#  1.04821 0. 0. 0. 0.182 0.086 0. 0. 0. 0. 
#  
# ATOM 33 H18 MOL 1 0.728147 1.356921 0.031556 1.0000 1 H 
#  ZY C18 C17 QUA K4 V0 M0 Q0 
# UISO 0.032277 
#  1.04821 0. 0. 0. 0.182 0.086 0. 0. 0. 0. 
#  
# ATOM 34 H12 MOL 1 -0.004728 0.652587 -0.001579 1.0000 1 H 
#  ZY C12 C11 QUA K4 V0 M0 Q0 
# UISO 0.035401 
#  1.04821 0. 0. 0. 0.182 0.086 0. 0. 0. 0. 
#  
# ANHAR 0 3 ! number_of_anharmonic_atoms max_order 
# ! 1 ! atom number 
# ! 0.00E+00 0.00E+00 0.00E+00 0.00E+00 0.00E+00 0.00E+00 0.00E+00 0.00E+00 
# ! 0.00E+00 0.00E+00 
#  
#  
# STOP 
; 
_refine_special_details              
;
 Refinement of F^2^ against reflections.
 The threshold expression of F^2^ > 2sigma(F^2^) is
 used for calculating R-factors(gt) and is not
 relevant to the choice of reflections for refinement.
 R-factors based on F^2^ are statistically about twice
 as large as those based on F, and R-factors based on
 ALL data will be even larger.
;
_refine_ls_structure_factor_coef     Fsqd 
_refine_ls_matrix_type                full
_refine_ls_weighting_scheme          sigma
_refine_ls_weighting_details         ?
_atom_sites_solution_primary      direct 
_atom_sites_solution_secondary    difmap 
_atom_sites_solution_hydrogens    geom   
_refine_ls_hydrogen_treatment    refall
_refine_ls_extinction_method        'none'              
_refine_ls_abs_structure_details     ?
_refine_ls_abs_structure_Flack       ?
_refine_ls_number_reflns              4653
_refine_ls_number_parameters           237
_refine_ls_number_restraints             0
# R-factors: R(F)  &  wR2(I) 
_refine_ls_R_factor_all              0.0139
_refine_ls_R_factor_gt               0.0135
_refine_ls_wR_factor_ref             0.0367
_refine_ls_wR_factor_gt              0.0365
_refine_ls_goodness_of_fit_ref       1.218
_refine_ls_restrained_S_all          0.000
_refine_ls_shift/su_max              0.001
_refine_ls_shift/su_mean             0.000

_diffrn_measured_fraction_theta_max     0.997
_diffrn_reflns_theta_full               32.02
_diffrn_measured_fraction_theta_full    0.997
_refine_diff_density_max                ?
_refine_diff_density_min                ?
_refine_diff_density_rms                ?
###  to get diff_density_max min & rms : 
###  run MoPro  : WRIT FOUR   to create FOURier file 
###  run VMoPro : FOUR  FastFourierTransform   to get a 3D grid (Xplor format) on whole unit-cell
###             & GRID  STAT   to get max min rms statistics


loop_
_atom_site_type_symbol      
_atom_site_label            
_atom_site_fract_x          
_atom_site_fract_y          
_atom_site_fract_z          
_atom_site_U_iso_or_equiv   
_atom_site_adp_type         
_atom_site_occupancy        
_atom_site_calc_flag        
_atom_site_refinement_flag_posn  
_atom_site_refinement_flag_adp  
_atom_site_disorder_assembly
_atom_site_disorder_group   
C  C1 0.43211(5) 0.88577(4) 0.17457(2) 0.01231(3) Uani 1 d . . . .
C  C2 0.24543(4) 1.09428(4) 0.11289(2) 0.01104(3) Uani 1 d . . . .
C  C3 0.31896(5) 0.98272(4) 0.22005(2) 0.01223(3) Uani 1 d . . . .
C  C4 0.30757(5) 0.96508(5) 0.28755(2) 0.01555(4) Uani 1 d . . . .
C  C5 0.19353(6) 1.06125(5) 0.32213(2) 0.01819(4) Uani 1 d . . . .
C  C6 0.09316(5) 1.17290(5) 0.28928(2) 0.01770(4) Uani 1 d . . . .
C  C7 0.10582(5) 1.19186(4) 0.22110(2) 0.01482(4) Uani 1 d . . . .
C  C8 0.21839(4) 1.09586(4) 0.18690(2) 0.01171(3) Uani 1 d . . . .
C  C9 0.31626(5) 0.80523(4) 0.12509(2) 0.01221(3) Uani 1 d . . . .
C  C10 0.30174(5) 0.63877(4) 0.11268(2) 0.01602(4) Uani 1 d . . . .
C  C11 0.18547(6) 0.58485(5) 0.06649(2) 0.01842(4) Uani 1 d . . . .
C  C12 0.08595(5) 0.69623(5) 0.03313(2) 0.01791(4) Uani 1 d . . . .
C  C13 0.10035(5) 0.86409(5) 0.04582(2) 0.01466(4) Uani 1 d . . . .
C  C14 0.21512(4) 0.91773(4) 0.09177(2) 0.01165(3) Uani 1 d . . . .
C  C15 0.53032(5) 1.01298(4) 0.13618(2) 0.01192(3) Uani 1 d . . . .
C  C16 0.70130(5) 1.02591(5) 0.13275(2) 0.01465(3) Uani 1 d . . . .
C  C17 0.77122(5) 1.15083(5) 0.09473(2) 0.01535(4) Uani 1 d . . . .
C  C18 0.67166(5) 1.26063(5) 0.06079(2) 0.01396(4) Uani 1 d . . . .
C  C19 0.49904(5) 1.24785(4) 0.06447(2) 0.01224(3) Uani 1 d . . . .
C  C20 0.42941(4) 1.12478(4) 0.10246(2) 0.01103(3) Uani 1 d . . . .
H  H7 0.0291(9) 1.2770(9) 0.1959(3) 0.031(2) Uiso 1 d U . . .
H  H1 0.5115(9) 0.7999(9) 0.1995(3) 0.028(2) Uiso 1 d U . . .
H  H19 0.4222(9) 1.3337(9) 0.0381(3) 0.027(2) Uiso 1 d U . . .
H  H10 0.3790(10) 0.5542(9) 0.1389(4) 0.036(2) Uiso 1 d U . . .
H  H2 0.1681(9) 1.1821(8) 0.0870(3) 0.026(2) Uiso 1 d U . . .
H  H16 0.7754(9) 0.9431(9) 0.1589(4) 0.036(2) Uiso 1 d U . . .
H  H13 0.0221(9) 0.9507(9) 0.0200(4) 0.033(2) Uiso 1 d U . . .
H  H6 0.0048(10) 1.2428(10) 0.3162(4) 0.039(2) Uiso 1 d U . . .
H  H5 0.1821(9) 1.0491(9) 0.3741(4) 0.037(2) Uiso 1 d U . . .
H  H4 0.3856(9) 0.8770(9) 0.3120(4) 0.033(2) Uiso 1 d U . . .
H  H17 0.905(1) 1.1608(8) 0.0917(3) 0.032(2) Uiso 1 d U . . .
H  H11 0.1718(10) 0.4556(10) 0.0554(4) 0.042(2) Uiso 1 d U . . .
H  H18 0.7281(9) 1.3569(9) 0.0316(3) 0.032(2) Uiso 1 d U . . .
H  H12 -0.0047(10) 0.6526(10) -0.0016(4) 0.035(2) Uiso 1 d U . . .

loop_ 
_atom_site_aniso_label 
_atom_site_aniso_U_11 
_atom_site_aniso_U_22 
_atom_site_aniso_U_33 
_atom_site_aniso_U_12 
_atom_site_aniso_U_13 
_atom_site_aniso_U_23 
C1 0.0127(1) 0.0122(1) 0.0120(1) 0.0024(1) -0.0006(1) 0.0010(1)  
C2 0.0100(1) 0.0114(1) 0.0117(1) 0.0012(1) -0.0002(1) 0.00057(10)  
C3 0.0132(1) 0.0127(1) 0.0108(1) 0.0007(1) 0.0003(1) 0.0006(1)  
C4 0.0184(2) 0.0171(1) 0.0111(1) -0.0014(1) 0.0005(1) 0.0013(1)  
C5 0.0216(2) 0.0209(2) 0.0121(1) -0.0025(1) 0.0037(1) -0.0018(1)  
C6 0.0180(2) 0.0186(2) 0.0165(1) -0.0008(1) 0.0049(1) -0.0049(1)  
C7 0.0136(2) 0.0145(1) 0.0164(1) 0.0017(1) 0.0022(1) -0.0030(1)  
C8 0.0116(1) 0.0120(1) 0.0116(1) 0.0010(1) 0.0010(1) -0.00045(10)  
C9 0.0127(1) 0.0111(1) 0.0129(1) 0.0018(1) -0.00008(11) -0.00034(10)  
C10 0.0178(2) 0.0115(1) 0.0188(1) 0.0023(1) -0.0002(1) -0.0012(1)  
C11 0.0211(2) 0.0129(1) 0.0213(2) 0.0002(1) -0.0004(1) -0.0045(1)  
C12 0.0197(2) 0.0165(2) 0.0175(1) -0.0016(1) -0.0024(1) -0.0043(1)  
C13 0.0148(2) 0.0151(1) 0.0141(1) -0.0003(1) -0.0023(1) -0.0009(1)  
C14 0.0115(1) 0.0112(1) 0.0122(1) 0.0008(1) -0.00010(11) -0.00013(10)  
C15 0.0104(1) 0.0131(1) 0.0122(1) 0.0019(1) -0.0003(1) 0.0008(1)  
C16 0.0101(1) 0.0175(1) 0.0164(1) 0.0027(1) -0.0006(1) 0.0006(1)  
C17 0.0097(1) 0.0199(1) 0.0165(1) 0.00008(12) 0.0009(1) -0.0009(1)  
C18 0.0123(2) 0.0169(1) 0.0127(1) -0.0017(1) 0.0014(1) -0.0004(1)  
C19 0.0119(2) 0.0133(1) 0.0115(1) -0.0003(1) 0.00008(11) 0.0010(1)  
C20 0.0094(1) 0.0121(1) 0.0115(1) 0.0008(1) 0.00001(11) 0.00082(10)  

_geom_special_details                
;                                    
;                                    

loop_
_geom_bond_atom_site_label_1         
_geom_bond_atom_site_label_2         
_geom_bond_distance                  
_geom_bond_site_symmetry_2           
_geom_bond_publ_flag                 
C1 C15 1.5232(5) . ? 
C1 C3 1.5236(5) . ? 
C1 C9 1.5248(5) . ? 
C1 H1 1.077(7) . ? 
C2 C20 1.5221(5) . ? 
C2 C8 1.5240(5) . ? 
C2 C14 1.5242(5) . ? 
C2 H2 1.088(7) . ? 
C3 C8 1.4035(5) . ? 
C3 C4 1.3862(5) . ? 
C4 C5 1.4006(5) . ? 
C4 H4 1.078(8) . ? 
C5 C6 1.3917(6) . ? 
C5 H5 1.067(8) . ? 
C6 C7 1.4015(5) . ? 
C6 H6 1.066(8) . ? 
C7 C8 1.3883(5) . ? 
C7 H7 1.064(7) . ? 
C9 C14 1.4044(5) . ? 
C9 C10 1.3874(5) . ? 
C10 C11 1.4009(6) . ? 
C10 H10 1.073(8) . ? 
C11 C12 1.3912(6) . ? 
C11 H11 1.085(8) . ? 
C12 C13 1.3995(5) . ? 
C12 H12 1.079(8) . ? 
C13 C14 1.3886(5) . ? 
C13 H13 1.085(8) . ? 
C15 C20 1.4036(5) . ? 
C15 C16 1.3873(5) . ? 
C16 C17 1.3999(5) . ? 
C16 H16 1.048(8) . ? 
C17 C18 1.3889(5) . ? 
C17 H17 1.083(8) . ? 
C18 C19 1.4007(5) . ? 
C18 H18 1.087(8) . ? 
C19 C20 1.3876(5) . ? 
C19 H19 1.080(7) . ? 

loop_
_geom_angle_atom_site_label_1        
_geom_angle_atom_site_label_2        
_geom_angle_atom_site_label_3        
_geom_angle                          
_geom_angle_site_symmetry_1          
_geom_angle_site_symmetry_3          
_geom_angle_publ_flag                
C1 C15 C20 113.10(3) . . ? 
C1 C15 C16 126.62(3) . . ? 
C1 C3 C8 113.37(3) . . ? 
C1 C3 C4 126.13(3) . . ? 
C1 C9 C14 113.26(4) . . ? 
C1 C9 C10 126.50(4) . . ? 
C2 C20 C15 113.11(3) . . ? 
C2 C20 C19 126.32(4) . . ? 
C2 C8 C3 112.81(3) . . ? 
C2 C8 C7 126.55(4) . . ? 
C2 C14 C9 112.86(4) . . ? 
C2 C14 C13 126.58(4) . . ? 
C3 C1 C15 105.71(3) . . ? 
C3 C1 C9 104.95(3) . . ? 
C3 C1 H1 114.1(4) . . ? 
C3 C8 C7 120.62(4) . . ? 
C3 C4 C5 118.99(4) . . ? 
C3 C4 H4 119.2(4) . . ? 
C4 C3 C8 120.50(4) . . ? 
C4 C5 C6 120.57(4) . . ? 
C4 C5 H5 120.3(5) . . ? 
C5 C6 C7 120.44(5) . . ? 
C5 C6 H6 119.6(5) . . ? 
C5 C4 H4 121.8(5) . . ? 
C6 C5 H5 119.2(5) . . ? 
C6 C7 C8 118.88(4) . . ? 
C6 C7 H7 120.5(4) . . ? 
C7 C6 H6 120.0(5) . . ? 
C8 C2 C20 106.07(3) . . ? 
C8 C2 C14 105.33(3) . . ? 
C8 C2 H2 113.1(4) . . ? 
C8 C7 H7 120.6(4) . . ? 
C9 C1 C15 105.92(2) . . ? 
C9 C1 H1 113.4(4) . . ? 
C9 C14 C13 120.55(4) . . ? 
C9 C10 C11 119.14(4) . . ? 
C9 C10 H10 119.4(5) . . ? 
C10 C9 C14 120.22(3) . . ? 
C10 C11 C12 120.70(5) . . ? 
C10 C11 H11 120.9(5) . . ? 
C11 C12 C13 120.11(3) . . ? 
C11 C12 H12 119.8(5) . . ? 
C11 C10 H10 121.5(5) . . ? 
C12 C11 H11 118.3(5) . . ? 
C12 C13 C14 119.27(4) . . ? 
C12 C13 H13 120.0(4) . . ? 
C13 C12 H12 120.1(5) . . ? 
C14 C2 C20 105.80(3) . . ? 
C14 C2 H2 113.2(4) . . ? 
C14 C13 H13 120.7(5) . . ? 
C15 C1 H1 112.1(4) . . ? 
C15 C20 C19 120.57(3) . . ? 
C15 C16 C17 119.03(4) . . ? 
C15 C16 H16 119.6(5) . . ? 
C16 C15 C20 120.28(4) . . ? 
C16 C17 C18 120.80(4) . . ? 
C16 C17 H17 119.3(4) . . ? 
C17 C18 C19 120.13(5) . . ? 
C17 C18 H18 119.8(4) . . ? 
C17 C16 H16 121.3(5) . . ? 
C18 C17 H17 119.9(4) . . ? 
C18 C19 C20 119.18(4) . . ? 
C18 C19 H19 119.8(4) . . ? 
C19 C18 H18 120.1(5) . . ? 
C20 C2 H2 112.7(4) . . ? 
C20 C19 H19 121.0(4) . . ? 

loop_
_geom_torsion_atom_site_label_1      
_geom_torsion_atom_site_label_2      
_geom_torsion_atom_site_label_3      
_geom_torsion_atom_site_label_4      
_geom_torsion                        
_geom_torsion_site_symmetry_1        
_geom_torsion_site_symmetry_2        
_geom_torsion_site_symmetry_3        
_geom_torsion_site_symmetry_4        
_geom_torsion_publ_flag              
C1 C15 C20 C2 0.81(3) . . . . ? 
C1 C15 C20 C19 -179.33(3) . . . . ? 
C1 C15 C16 C17 179.81(3) . . . . ? 
C1 C15 C16 H16 -0.7(4) . . . . ? 
C1 C3 C8 C2 0.36(3) . . . . ? 
C1 C3 C8 C7 178.77(3) . . . . ? 
C1 C3 C4 C5 -178.31(3) . . . . ? 
C1 C3 C4 H4 1.1(4) . . . . ? 
C1 C9 C14 C2 0.13(3) . . . . ? 
C1 C9 C14 C13 -178.85(3) . . . . ? 
C1 C9 C10 C11 178.39(3) . . . . ? 
C1 C9 C10 H10 -1.1(4) . . . . ? 
C2 C20 C15 C16 -178.81(3) . . . . ? 
C2 C20 C19 C18 179.04(3) . . . . ? 
C2 C20 C19 H19 -0.6(4) . . . . ? 
C2 C8 C3 C4 -178.45(3) . . . . ? 
C2 C8 C7 C6 177.61(3) . . . . ? 
C2 C8 C7 H7 -1.4(4) . . . . ? 
C2 C14 C9 C10 178.58(3) . . . . ? 
C2 C14 C13 C12 -178.62(3) . . . . ? 
C2 C14 C13 H13 1.2(4) . . . . ? 
C3 C1 C15 C20 -56.03(3) . . . . ? 
C3 C1 C15 C16 123.56(4) . . . . ? 
C3 C1 C9 C14 55.98(3) . . . . ? 
C3 C1 C9 C10 -122.36(3) . . . . ? 
C3 C8 C2 C20 -55.80(3) . . . . ? 
C3 C8 C2 C14 56.09(3) . . . . ? 
C3 C8 C2 H2 -179.8(5) . . . . ? 
C3 C8 C7 C6 -0.57(3) . . . . ? 
C3 C8 C7 H7 -179.6(6) . . . . ? 
C3 C4 C5 C6 0.000(35) . . . . ? 
C3 C4 C5 H5 179.6(6) . . . . ? 
C4 C3 C1 C15 -125.86(3) . . . . ? 
C4 C3 C1 C9 122.43(3) . . . . ? 
C4 C3 C1 H1 -2.3(4) . . . . ? 
C4 C3 C8 C7 -0.04(3) . . . . ? 
C4 C5 C6 C7 -0.60(4) . . . . ? 
C4 C5 C6 H6 178.4(6) . . . . ? 
C5 C6 C7 C8 0.89(3) . . . . ? 
C5 C6 C7 H7 179.9(6) . . . . ? 
C5 C4 C3 C8 0.34(3) . . . . ? 
C6 C5 C4 H4 -179.4(6) . . . . ? 
C7 C8 C2 C20 125.90(4) . . . . ? 
C7 C8 C2 C14 -122.21(3) . . . . ? 
C7 C8 C2 H2 1.9(4) . . . . ? 
C7 C6 C5 H5 179.8(6) . . . . ? 
C8 C2 C20 C15 55.20(3) . . . . ? 
C8 C2 C20 C19 -124.65(3) . . . . ? 
C8 C2 C14 C9 -56.37(3) . . . . ? 
C8 C2 C14 C13 122.54(3) . . . . ? 
C8 C3 C1 C15 55.41(3) . . . . ? 
C8 C3 C1 C9 -56.30(3) . . . . ? 
C8 C3 C1 H1 179.0(6) . . . . ? 
C8 C3 C4 H4 179.7(6) . . . . ? 
C8 C7 C6 H6 -178.1(6) . . . . ? 
C9 C1 C15 C20 55.00(3) . . . . ? 
C9 C1 C15 C16 -125.41(4) . . . . ? 
C9 C14 C2 C20 55.71(3) . . . . ? 
C9 C14 C2 H2 179.6(5) . . . . ? 
C9 C14 C13 C12 0.21(3) . . . . ? 
C9 C14 C13 H13 180.0(6) . . . . ? 
C9 C10 C11 C12 0.26(4) . . . . ? 
C9 C10 C11 H11 179.5(6) . . . . ? 
C10 C9 C1 C15 126.08(4) . . . . ? 
C10 C9 C1 H1 2.8(4) . . . . ? 
C10 C9 C14 C13 -0.40(3) . . . . ? 
C10 C11 C12 C13 -0.45(4) . . . . ? 
C10 C11 C12 H12 -178.8(6) . . . . ? 
C11 C12 C13 C14 0.21(3) . . . . ? 
C11 C12 C13 H13 -179.6(6) . . . . ? 
C11 C10 C9 C14 0.17(3) . . . . ? 
C12 C11 C10 H10 179.8(6) . . . . ? 
C13 C14 C2 C20 -125.38(4) . . . . ? 
C13 C14 C2 H2 -1.5(4) . . . . ? 
C13 C12 C11 H11 -179.7(6) . . . . ? 
C14 C2 C20 C15 -56.35(3) . . . . ? 
C14 C2 C20 C19 123.79(3) . . . . ? 
C14 C9 C1 C15 -55.58(3) . . . . ? 
C14 C9 C1 H1 -178.9(6) . . . . ? 
C14 C9 C10 H10 -179.3(6) . . . . ? 
C14 C13 C12 H12 178.5(6) . . . . ? 
C15 C20 C2 H2 179.4(5) . . . . ? 
C15 C20 C19 C18 -0.81(3) . . . . ? 
C15 C20 C19 H19 179.5(5) . . . . ? 
C15 C16 C17 C18 -0.028(34) . . . . ? 
C15 C16 C17 H17 -179.6(6) . . . . ? 
C16 C15 C1 H1 -1.3(4) . . . . ? 
C16 C15 C20 C19 1.05(3) . . . . ? 
C16 C17 C18 C19 0.25(3) . . . . ? 
C16 C17 C18 H18 179.9(6) . . . . ? 
C17 C18 C19 C20 0.16(3) . . . . ? 
C17 C18 C19 H19 179.8(5) . . . . ? 
C17 C16 C15 C20 -0.62(3) . . . . ? 
C18 C17 C16 H16 -179.4(6) . . . . ? 
C19 C20 C2 H2 -0.4(4) . . . . ? 
C19 C18 C17 H17 179.8(6) . . . . ? 
C20 C15 C1 H1 179.1(6) . . . . ? 
C20 C15 C16 H16 178.8(6) . . . . ? 
C20 C19 C18 H18 -179.5(6) . . . . ? 
H7 C7 C6 H6 0.9(6) . . . . ? 
H19 C19 C18 H18 0.16(61) . . . . ? 
H10 C10 C11 H11 -1.0(7) . . . . ? 
H16 C16 C17 H17 1.0(6) . . . . ? 
H13 C13 C12 H12 -1.3(6) . . . . ? 
H6 C6 C5 H5 -1.2(7) . . . . ? 
H5 C5 C4 H4 0.21(64) . . . . ? 
H17 C17 C18 H18 -0.49(61) . . . . ? 
H11 C11 C12 H12 2.0(7) . . . . ? 

loop_
_geom_hbond_atom_site_label_D        
_geom_hbond_atom_site_label_H        
_geom_hbond_atom_site_label_A        
_geom_hbond_distance_DH              
_geom_hbond_distance_HA              
_geom_hbond_distance_DA              
_geom_hbond_angle_DHA                
_geom_hbond_site_symmetry_A          
C5 H5 C18 1.067(8) 2.950(7) 3.5921(5) 119.1(5)  3_645   
C4 H4 C17 1.078(8) 2.938(7) 3.5696(5) 117.8(5)  3_645   
C4 H4 C18 1.078(8) 2.800(7) 3.5164(5) 123.9(5)  3_645   

loop_
_publ_author_name      
_publ_author_address   
,'?'  
; ? 
;  

_publ_requested_journal          '?' 
_publ_contact_author                ? 
_publ_contact_author_phone        '?' 
_publ_contact_author_fax          '?' 
_publ_contact_author_email        '?' 
_publ_section_title 
;  
 ?  
;  
_publ_section_comment  
;  
 ?  
;  
_publ_section_references 
;  
 ?  
;  
