# Supplementary material for: Yes, one can obtain better quality structures from routine X-ray data collection
Source: IUCrJ. 2016 Jan 1;3(Pt 1):61–70. doi: 10.1107/S2052252515020941 (PMC4704080; doi:10.1107/S2052252515020941)
Supplement: Supplementary file 3 [file m-03-00061-sup3.zip › X-ray/T_TAAM/T_TAAM_66.cif]

data_I  
_audit_creation_method             'MoPro12'     
_chemical_name_systematic            ? 
_chemical_name_common                ? 
_chemical_formula_moiety             'C20 H14'
_chemical_formula_sum                'C20 H14'
_chemical_formula_weight             254.312
_chemical_absolute_configuration     ?  

_symmetry_cell_setting               orthorhombic 
_symmetry_space_group_name_H-M       'P ?'
_symmetry_space_group_name_Hall      'P ?'

loop_
_atom_type_symbol                      
_atom_type_description                 
_atom_type_scat_dispersion_real        
_atom_type_scat_dispersion_imag        
_atom_type_scat_source                 
 'C' 'C'    0.0033   0.0016
'Su & Coppens. Acta. Cryst. (1997) A53, 749-762. '                    
 'H' 'H'    0.0000   0.0000
'Su & Coppens. Acta. Cryst. (1997) A53, 749-762. '                    

loop_
_symmetry_equiv_pos_as_xyz           
'x, y, z'
'-x+1/2, -y, z+1/2'
'-x, y+1/2, -z+1/2'
'x+1/2, -y+1/2, -z'
_cell_length_a                8.080 
_cell_length_b                8.165 
_cell_length_c                20.378 
_cell_angle_alpha             90.00 
_cell_angle_beta              90.00 
_cell_angle_gamma             90.00 
_cell_volume                   1344.3 
_cell_formula_units_Z                4
_cell_measurement_temperature        ?
_cell_measurement_reflns_used        ?
_cell_measurement_theta_min          ?
_cell_measurement_theta_max          ?
_exptl_crystal_description           ? 
_exptl_crystal_colour                ? 
_exptl_crystal_size_max              ? 
_exptl_crystal_size_mid              ? 
_exptl_crystal_size_min              ? 
_exptl_crystal_density_meas          ? 
_exptl_crystal_density_diffrn       1.257
_exptl_crystal_density_method       'not measured' 
_exptl_crystal_F_000                 536
_exptl_absorpt_process_details       ?  
_exptl_absorpt_coefficient_mu        ?  
_exptl_absorpt_correction_type       ?  
_exptl_absorpt_correction_T_min      ?  
_exptl_absorpt_correction_T_max      ?  
_exptl_special_details               
;
?
;
_diffrn_ambient_temperature          ?  
_diffrn_radiation_wavelength        0.71073
_diffrn_radiation_type              MoK\a 
_diffrn_radiation_source          'fine-focus sealed tube' 
_diffrn_radiation_monochromator      ? 
_diffrn_measurement_device_type      ? 
_diffrn_measurement_method           ? 
_diffrn_detector_area_resol_mean     ? 
_diffrn_standards_number             ? 
_diffrn_standards_interval_count     ? 
_diffrn_standards_interval_time      ? 
_diffrn_standards_decay_%            ? 
_diffrn_reflns_number                ? 
_diffrn_reflns_av_R_equivalents      ? 
_diffrn_reflns_av_sigmaI/netI        0.02556
_diffrn_reflns_limit_h_min           0
_diffrn_reflns_limit_h_max          12
_diffrn_reflns_limit_k_min           0
_diffrn_reflns_limit_k_max          12
_diffrn_reflns_limit_l_min         -31
_diffrn_reflns_limit_l_max          31
_diffrn_reflns_theta_min            2.69
_diffrn_reflns_theta_max           32.98
_reflns_number_total                  5053
_reflns_number_gt                     4972
_reflns_threshold_expression         >2.0sigma(I)
_computing_data_collection           ? 
_computing_cell_refinement           ? 
_computing_data_reduction            ? 
_computing_structure_solution        ? 
_computing_structure_refinement      'MoPro (J. Appl. Cryst. 2005, 38, 38-54)'
_computing_molecular_graphics        ? 
_computing_publication_material      ? 
_iucr_refine_instructions_details  
; 
# ! MoPro 12.6 08/10/2015 15:20:15 F:\Pliki_do_publikacji_AniaHoser\TAAM\TAAM_T\T_TAAM_66\mopro_T_01.par 
# ! reflections hkl file : F:\Pliki_do_publikacji_AniaHoser\TAAM\TAAM_T\T_TAAM_66\sortav_freeformat.hkl refin. vs. F^2 
# ! atomic table file : C:\Users\user\Desktop\Programy_Krys\MoPro\MoProSuite\LibMoPro\mopro.tab 
# ! wave functions file : C:\Users\user\Desktop\Programy_Krys\MoPro\MoProSuite\LibMoPro\WAVEF_Su_Coppens_relativistic 
# ! RF factor = 1.436 % RI factor = 2.657% 
# ! wR2F factor = 1.964 % wR2I factor = 3.734% 
# ! g.o.f.(F**2) = 1.283 Nvar= 237 Nref= 5053 Nfree= 0 0.07<sinT/l< 0.77 
#  
# WSIG 1.00000 ! weighting scheme 
#  ! SPACE GROUP P ? 
#  
# CELL 8.0798 8.1645 20.3778 90.0000 90.0000 90.0000 0.71073 
# ZERR 0.0000 0.0000 0.0000 0.0000 0.0000 0.0000 
#  
# SYMM 4 P 
#  X , Y, Z 
#  1/2-X , -Y, 1/2+Z 
#  -X , 1/2+Y, 1/2-Z 
#  1/2+X , 1/2-Y, -Z 
#  
# SCALE 1 2.801239 
#  
# FMULT 1.00000 
#  
# UOVER 0.00000 0.00000 0.00000 0.00000 0.00000 0.00000 ANI 
#  
# SOLVT 0.00000 50.00000 
#  
# EXTIN 0.00000 GAUSSIAN ISOT TYP1 ! G*10^4 
#  
#  
# DUMMY 3 
# DUMY 0.20599 1.07837 0.25444 D1 0 ! atom # 35 
# DUMY 0.20071 0.75116 0.07916 D2 0 ! atom # 36 
# DUMY 0.60052 1.13709 0.09856 D3 0 ! atom # 37 
#  
# KAPPA 5 
#  0.999000 0.885000 ! # 1 1 MOL C1 2x 
#  0.999000 0.887000 ! # 2 1 MOL C3 6x 
#  1.004000 0.909000 ! # 3 1 MOL C4 12x 
#  1.110000 1.158000 ! # 4 1 MOL H7 12x 
#  1.118000 1.160000 ! # 5 1 MOL H1 2x 
#  
# ATOMS 34 
#  
# ATOM 1 C1 MOL 1 0.432119 0.885770 0.174567 1.0000 1 C 
#  ZX H1 C15 HEX K1 V0 M0 Q0 
# UANI 0.012490 0.012169 0.012100 0.002347 -.000527 0.001045 
#  3.98514 0. 0. 0. -.028 0. 0. 0. 0. 0. 
#  0.281 0. 0. 0. 0. 0.231 0. 
#  0.063 0. 0. 0. 0. -.109 0. 0. 0. 
#  
# ATOM 2 C2 MOL 1 0.245417 1.094284 0.112892 1.0000 1 C 
#  ZX H2 C20 HEX K1 V0 M0 Q0 
# UANI 0.009922 0.011405 0.011697 0.001221 -.000266 0.000548 
#  3.98514 0. 0. 0. -.028 0. 0. 0. 0. 0. 
#  0.281 0. 0. 0. 0. 0.231 0. 
#  0.063 0. 0. 0. 0. -.109 0. 0. 0. 
#  
# ATOM 3 C3 MOL 1 0.318973 0.982711 0.220049 1.0000 1 C 
#  XY D1 C4 HEX K2 V0 M0 Q0 
# UANI 0.013150 0.012637 0.010595 0.000734 0.000293 0.000653 
#  4.05796 0. 0.047 0. 0. -.179 0. 0. -.033 0. 
#  0. 0.026 0. 0. 0. -.289 0. 
#  0.018 0. 0. -.013 0. 0. 0. 0. 0. 
#  
# ATOM 4 C4 MOL 1 0.307565 0.965088 0.287553 1.0000 1 C 
#  XY D1 C3 HEX K3 V0 M0 Q0 
# UANI 0.018407 0.017134 0.010954 -.001380 0.000491 0.001362 
#  3.92121 0. 0.056 0. 0. -.180 0. 0. -.029 0. 
#  0. 0.030 0. 0. 0. -.264 0. 
#  0.020 0. 0. -.019 0. 0. 0. 0. 0. 
#  
# ATOM 5 C5 MOL 1 0.193548 1.061232 0.322127 1.0000 1 C 
#  XY D1 C6 HEX K3 V0 M0 Q0 
# UANI 0.021606 0.020922 0.011964 -.002494 0.003671 -.001736 
#  3.92121 0. 0.056 0. 0. -.180 0. 0. -.029 0. 
#  0. 0.030 0. 0. 0. -.264 0. 
#  0.020 0. 0. -.019 0. 0. 0. 0. 0. 
#  
# ATOM 6 C6 MOL 1 0.093190 1.172891 0.289287 1.0000 1 C 
#  XY D1 C5 HEX K3 V0 M0 Q0 
# UANI 0.017927 0.018663 0.016315 -.000792 0.004939 -.004864 
#  3.92121 0. 0.056 0. 0. -.180 0. 0. -.029 0. 
#  0. 0.030 0. 0. 0. -.264 0. 
#  0.020 0. 0. -.019 0. 0. 0. 0. 0. 
#  
# ATOM 7 C7 MOL 1 0.105833 1.191851 0.221108 1.0000 1 C 
#  XY D1 C8 HEX K3 V0 M0 Q0 
# UANI 0.013415 0.014492 0.016246 0.001637 0.002213 -.002987 
#  3.92121 0. 0.056 0. 0. -.180 0. 0. -.029 0. 
#  0. 0.030 0. 0. 0. -.264 0. 
#  0.020 0. 0. -.019 0. 0. 0. 0. 0. 
#  
# ATOM 8 C8 MOL 1 0.218398 1.095864 0.186901 1.0000 1 C 
#  XY D1 C7 HEX K2 V0 M0 Q0 
# UANI 0.011398 0.011827 0.011600 0.001046 0.000958 -.000427 
#  4.05796 0. 0.047 0. 0. -.179 0. 0. -.033 0. 
#  0. 0.026 0. 0. 0. -.289 0. 
#  0.018 0. 0. -.013 0. 0. 0. 0. 0. 
#  
# ATOM 9 C9 MOL 1 0.316262 0.805219 0.125092 1.0000 1 C 
#  XY D2 C10 HEX K2 V0 M0 Q0 
# UANI 0.012636 0.010998 0.012766 0.001764 -.000053 -.000323 
#  4.05796 0. 0.047 0. 0. -.179 0. 0. -.033 0. 
#  0. 0.026 0. 0. 0. -.289 0. 
#  0.018 0. 0. -.013 0. 0. 0. 0. 0. 
#  
# ATOM 10 C10 MOL 1 0.301741 0.638772 0.112682 1.0000 1 C 
#  XY D2 C9 HEX K3 V0 M0 Q0 
# UANI 0.017741 0.011405 0.018641 0.002243 -.000250 -.001331 
#  3.92121 0. 0.056 0. 0. -.180 0. 0. -.029 0. 
#  0. 0.030 0. 0. 0. -.264 0. 
#  0.020 0. 0. -.019 0. 0. 0. 0. 0. 
#  
# ATOM 11 C11 MOL 1 0.185453 0.584867 0.066483 1.0000 1 C 
#  XY D2 C12 HEX K3 V0 M0 Q0 
# UANI 0.020939 0.012868 0.021277 0.000179 -.000535 -.004540 
#  3.92121 0. 0.056 0. 0. -.180 0. 0. -.029 0. 
#  0. 0.030 0. 0. 0. -.264 0. 
#  0.020 0. 0. -.019 0. 0. 0. 0. 0. 
#  
# ATOM 12 C12 MOL 1 0.085939 0.696242 0.033130 1.0000 1 C 
#  XY D2 C11 HEX K3 V0 M0 Q0 
# UANI 0.019559 0.016274 0.017552 -.001618 -.002439 -.004314 
#  3.92121 0. 0.056 0. 0. -.180 0. 0. -.029 0. 
#  0. 0.030 0. 0. 0. -.264 0. 
#  0.020 0. 0. -.019 0. 0. 0. 0. 0. 
#  
# ATOM 13 C13 MOL 1 0.100376 0.864089 0.045822 1.0000 1 C 
#  XY D2 C14 HEX K3 V0 M0 Q0 
# UANI 0.014855 0.014896 0.013989 -.000308 -.002383 -.000934 
#  3.92121 0. 0.056 0. 0. -.180 0. 0. -.029 0. 
#  0. 0.030 0. 0. 0. -.264 0. 
#  0.020 0. 0. -.019 0. 0. 0. 0. 0. 
#  
# ATOM 14 C14 MOL 1 0.215119 0.917710 0.091768 1.0000 1 C 
#  XY D2 C13 HEX K2 V0 M0 Q0 
# UANI 0.011464 0.011164 0.012081 0.000759 -.000143 -.000158 
#  4.05796 0. 0.047 0. 0. -.179 0. 0. -.033 0. 
#  0. 0.026 0. 0. 0. -.289 0. 
#  0.018 0. 0. -.013 0. 0. 0. 0. 0. 
#  
# ATOM 15 C15 MOL 1 0.530330 1.012988 0.136181 1.0000 1 C 
#  XY D3 C16 HEX K2 V0 M0 Q0 
# UANI 0.010221 0.013066 0.012122 0.001890 -.000295 0.000749 
#  4.05796 0. 0.047 0. 0. -.179 0. 0. -.033 0. 
#  0. 0.026 0. 0. 0. -.289 0. 
#  0.018 0. 0. -.013 0. 0. 0. 0. 0. 
#  
# ATOM 16 C16 MOL 1 0.701293 1.025903 0.132750 1.0000 1 C 
#  XY D3 C15 HEX K3 V0 M0 Q0 
# UANI 0.009901 0.017436 0.016397 0.002597 -.000701 0.000565 
#  3.92121 0. 0.056 0. 0. -.180 0. 0. -.029 0. 
#  0. 0.030 0. 0. 0. -.264 0. 
#  0.020 0. 0. -.019 0. 0. 0. 0. 0. 
#  
# ATOM 17 C17 MOL 1 0.771207 1.150837 0.094728 1.0000 1 C 
#  XY D3 C18 HEX K3 V0 M0 Q0 
# UANI 0.009571 0.019856 0.016382 0.000067 0.000875 -.000950 
#  3.92121 0. 0.056 0. 0. -.180 0. 0. -.029 0. 
#  0. 0.030 0. 0. 0. -.264 0. 
#  0.020 0. 0. -.019 0. 0. 0. 0. 0. 
#  
# ATOM 18 C18 MOL 1 0.671652 1.260628 0.060783 1.0000 1 C 
#  XY D3 C17 HEX K3 V0 M0 Q0 
# UANI 0.012138 0.016892 0.012553 -.001614 0.001389 -.000350 
#  3.92121 0. 0.056 0. 0. -.180 0. 0. -.029 0. 
#  0. 0.030 0. 0. 0. -.264 0. 
#  0.020 0. 0. -.019 0. 0. 0. 0. 0. 
#  
# ATOM 19 C19 MOL 1 0.499050 1.247852 0.064483 1.0000 1 C 
#  XY D3 C20 HEX K3 V0 M0 Q0 
# UANI 0.011700 0.013245 0.011483 -.000309 0.000136 0.001053 
#  3.92121 0. 0.056 0. 0. -.180 0. 0. -.029 0. 
#  0. 0.030 0. 0. 0. -.264 0. 
#  0.020 0. 0. -.019 0. 0. 0. 0. 0. 
#  
# ATOM 20 C20 MOL 1 0.429405 1.124785 0.102464 1.0000 1 C 
#  XY D3 C19 HEX K2 V0 M0 Q0 
# UANI 0.009292 0.012101 0.011389 0.000765 0.000038 0.000847 
#  4.05796 0. 0.047 0. 0. -.179 0. 0. -.033 0. 
#  0. 0.026 0. 0. 0. -.289 0. 
#  0.018 0. 0. -.013 0. 0. 0. 0. 0. 
#  
# ATOM 21 H7 MOL 1 0.029219 1.276936 0.195975 1.0000 1 H 
#  ZY C7 C8 QUA K4 V0 M0 Q0 
# UISO 0.030782 
#  1.04821 0. 0. 0. 0.182 0.086 0. 0. 0. 0. 
#  
# ATOM 22 H1 MOL 1 0.511502 0.799951 0.199477 1.0000 1 H 
#  ZY C1 C15 QUA K5 V0 M0 Q0 
# UISO 0.028039 
#  1.02450 0. 0. 0. 0.166 0.079 0. 0. 0. 0. 
#  
# ATOM 23 H19 MOL 1 0.422226 1.333666 0.038113 1.0000 1 H 
#  ZY C19 C20 QUA K4 V0 M0 Q0 
# UISO 0.027090 
#  1.04821 0. 0. 0. 0.182 0.086 0. 0. 0. 0. 
#  
# ATOM 24 H10 MOL 1 0.378819 0.554269 0.138883 1.0000 1 H 
#  ZY C10 C9 QUA K4 V0 M0 Q0 
# UISO 0.035915 
#  1.04821 0. 0. 0. 0.182 0.086 0. 0. 0. 0. 
#  
# ATOM 25 H2 MOL 1 0.168136 1.182096 0.087046 1.0000 1 H 
#  ZY C2 C20 QUA K5 V0 M0 Q0 
# UISO 0.025386 
#  1.02450 0. 0. 0. 0.166 0.079 0. 0. 0. 0. 
#  
# ATOM 26 H16 MOL 1 0.775305 0.943234 0.158851 1.0000 1 H 
#  ZY C16 C15 QUA K4 V0 M0 Q0 
# UISO 0.035591 
#  1.04821 0. 0. 0. 0.182 0.086 0. 0. 0. 0. 
#  
# ATOM 27 H13 MOL 1 0.022110 0.950618 0.020029 1.0000 1 H 
#  ZY C13 C14 QUA K4 V0 M0 Q0 
# UISO 0.033321 
#  1.04821 0. 0. 0. 0.182 0.086 0. 0. 0. 0. 
#  
# ATOM 28 H6 MOL 1 0.004831 1.242665 0.316143 1.0000 1 H 
#  ZY C6 C5 QUA K4 V0 M0 Q0 
# UISO 0.039401 
#  1.04821 0. 0. 0. 0.182 0.086 0. 0. 0. 0. 
#  
# ATOM 29 H5 MOL 1 0.182093 1.048997 0.374033 1.0000 1 H 
#  ZY C5 C6 QUA K4 V0 M0 Q0 
# UISO 0.037135 
#  1.04821 0. 0. 0. 0.182 0.086 0. 0. 0. 0. 
#  
# ATOM 30 H4 MOL 1 0.385401 0.877204 0.311917 1.0000 1 H 
#  ZY C4 C3 QUA K4 V0 M0 Q0 
# UISO 0.032461 
#  1.04821 0. 0. 0. 0.182 0.086 0. 0. 0. 0. 
#  
# ATOM 31 H17 MOL 1 0.904464 1.160822 0.091651 1.0000 1 H 
#  ZY C17 C18 QUA K4 V0 M0 Q0 
# UISO 0.031040 
#  1.04821 0. 0. 0. 0.182 0.086 0. 0. 0. 0. 
#  
# ATOM 32 H11 MOL 1 0.171654 0.455675 0.055352 1.0000 1 H 
#  ZY C11 C12 QUA K4 V0 M0 Q0 
# UISO 0.041871 
#  1.04821 0. 0. 0. 0.182 0.086 0. 0. 0. 0. 
#  
# ATOM 33 H18 MOL 1 0.728176 1.356838 0.031563 1.0000 1 H 
#  ZY C18 C17 QUA K4 V0 M0 Q0 
# UISO 0.032225 
#  1.04821 0. 0. 0. 0.182 0.086 0. 0. 0. 0. 
#  
# ATOM 34 H12 MOL 1 -0.004719 0.652563 -0.001548 1.0000 1 H 
#  ZY C12 C11 QUA K4 V0 M0 Q0 
# UISO 0.034963 
#  1.04821 0. 0. 0. 0.182 0.086 0. 0. 0. 0. 
#  
# ANHAR 0 3 ! number_of_anharmonic_atoms max_order 
# ! 1 ! atom number 
# ! 0.00E+00 0.00E+00 0.00E+00 0.00E+00 0.00E+00 0.00E+00 0.00E+00 0.00E+00 
# ! 0.00E+00 0.00E+00 
#  
#  
# STOP 
; 
_refine_special_details              
;
 Refinement of F^2^ against reflections.
 The threshold expression of F^2^ > 2sigma(F^2^) is
 used for calculating R-factors(gt) and is not
 relevant to the choice of reflections for refinement.
 R-factors based on F^2^ are statistically about twice
 as large as those based on F, and R-factors based on
 ALL data will be even larger.
;
_refine_ls_structure_factor_coef     Fsqd 
_refine_ls_matrix_type                full
_refine_ls_weighting_scheme          sigma
_refine_ls_weighting_details         ?
_atom_sites_solution_primary      direct 
_atom_sites_solution_secondary    difmap 
_atom_sites_solution_hydrogens    geom   
_refine_ls_hydrogen_treatment    refall
_refine_ls_extinction_method        'none'              
_refine_ls_abs_structure_details     ?
_refine_ls_abs_structure_Flack       ?
_refine_ls_number_reflns              5053
_refine_ls_number_parameters           237
_refine_ls_number_restraints             0
# R-factors: R(F)  &  wR2(I) 
_refine_ls_R_factor_all              0.0144
_refine_ls_R_factor_gt               0.0139
_refine_ls_wR_factor_ref             0.0373
_refine_ls_wR_factor_gt              0.0372
_refine_ls_goodness_of_fit_ref       1.220
_refine_ls_restrained_S_all          0.000
_refine_ls_shift/su_max              0.002
_refine_ls_shift/su_mean             0.000

_diffrn_measured_fraction_theta_max     0.997
_diffrn_reflns_theta_full               32.98
_diffrn_measured_fraction_theta_full    0.997
_refine_diff_density_max                ?
_refine_diff_density_min                ?
_refine_diff_density_rms                ?
###  to get diff_density_max min & rms : 
###  run MoPro  : WRIT FOUR   to create FOURier file 
###  run VMoPro : FOUR  FastFourierTransform   to get a 3D grid (Xplor format) on whole unit-cell
###             & GRID  STAT   to get max min rms statistics


loop_
_atom_site_type_symbol      
_atom_site_label            
_atom_site_fract_x          
_atom_site_fract_y          
_atom_site_fract_z          
_atom_site_U_iso_or_equiv   
_atom_site_adp_type         
_atom_site_occupancy        
_atom_site_calc_flag        
_atom_site_refinement_flag_posn  
_atom_site_refinement_flag_adp  
_atom_site_disorder_assembly
_atom_site_disorder_group   
C  C1 0.43212(4) 0.88577(4) 0.17457(2) 0.01225(3) Uani 1 d . . . .
C  C2 0.24542(4) 1.09428(4) 0.11289(2) 0.01101(3) Uani 1 d . . . .
C  C3 0.31897(4) 0.98271(4) 0.22005(2) 0.01213(3) Uani 1 d . . . .
C  C4 0.30756(5) 0.96509(4) 0.28755(2) 0.01550(4) Uani 1 d . . . .
C  C5 0.19355(5) 1.06123(5) 0.32213(2) 0.01816(4) Uani 1 d . . . .
C  C6 0.09319(5) 1.17289(5) 0.28929(2) 0.01764(4) Uani 1 d . . . .
C  C7 0.10583(5) 1.19185(4) 0.22111(2) 0.01472(3) Uani 1 d . . . .
C  C8 0.21840(4) 1.09586(4) 0.18690(2) 0.01161(3) Uani 1 d . . . .
C  C9 0.31626(5) 0.80522(4) 0.12509(2) 0.01213(3) Uani 1 d . . . .
C  C10 0.30174(5) 0.63877(4) 0.11268(2) 0.01593(3) Uani 1 d . . . .
C  C11 0.18545(5) 0.58487(4) 0.06648(2) 0.01836(4) Uani 1 d . . . .
C  C12 0.08594(5) 0.69624(5) 0.03313(2) 0.01779(4) Uani 1 d . . . .
C  C13 0.10038(5) 0.86409(4) 0.04582(2) 0.01458(3) Uani 1 d . . . .
C  C14 0.21512(4) 0.91771(4) 0.09177(2) 0.01157(3) Uani 1 d . . . .
C  C15 0.53033(5) 1.01299(4) 0.13618(2) 0.01180(3) Uani 1 d . . . .
C  C16 0.70129(5) 1.02590(4) 0.13275(2) 0.01458(3) Uani 1 d . . . .
C  C17 0.77121(5) 1.15084(5) 0.09473(2) 0.01527(3) Uani 1 d . . . .
C  C18 0.67165(5) 1.26063(4) 0.06078(2) 0.01386(3) Uani 1 d . . . .
C  C19 0.49905(4) 1.24785(4) 0.06448(2) 0.01214(3) Uani 1 d . . . .
C  C20 0.42940(4) 1.12479(4) 0.10246(2) 0.01093(3) Uani 1 d . . . .
H  H7 0.0292(9) 1.2769(9) 0.1960(3) 0.031(2) Uiso 1 d U . . .
H  H1 0.5115(9) 0.8000(9) 0.1995(3) 0.028(2) Uiso 1 d U . . .
H  H19 0.4222(9) 1.3337(9) 0.0381(3) 0.027(2) Uiso 1 d U . . .
H  H10 0.3788(10) 0.5543(9) 0.1389(4) 0.036(2) Uiso 1 d U . . .
H  H2 0.1681(9) 1.1821(8) 0.0870(3) 0.025(2) Uiso 1 d U . . .
H  H16 0.7753(9) 0.9432(9) 0.1589(4) 0.036(2) Uiso 1 d U . . .
H  H13 0.0221(9) 0.9506(9) 0.0200(4) 0.033(2) Uiso 1 d U . . .
H  H6 0.005(1) 1.2427(10) 0.3161(4) 0.039(2) Uiso 1 d U . . .
H  H5 0.1821(9) 1.0490(9) 0.3740(4) 0.037(2) Uiso 1 d U . . .
H  H4 0.3854(9) 0.8772(9) 0.3119(4) 0.032(2) Uiso 1 d U . . .
H  H17 0.9045(10) 1.1608(8) 0.0917(3) 0.031(2) Uiso 1 d U . . .
H  H11 0.1717(10) 0.456(1) 0.0554(4) 0.042(2) Uiso 1 d U . . .
H  H18 0.7282(9) 1.3568(9) 0.0316(3) 0.032(2) Uiso 1 d U . . .
H  H12 -0.0047(10) 0.6526(10) -0.0015(4) 0.035(2) Uiso 1 d U . . .

loop_ 
_atom_site_aniso_label 
_atom_site_aniso_U_11 
_atom_site_aniso_U_22 
_atom_site_aniso_U_33 
_atom_site_aniso_U_12 
_atom_site_aniso_U_13 
_atom_site_aniso_U_23 
C1 0.0125(1) 0.0122(1) 0.0121(1) 0.0023(1) -0.0005(1) 0.00104(10)  
C2 0.0099(1) 0.0114(1) 0.0117(1) 0.00122(10) -0.00027(10) 0.00055(9)  
C3 0.0131(1) 0.0126(1) 0.0106(1) 0.0007(1) 0.0003(1) 0.00065(9)  
C4 0.0184(2) 0.0171(1) 0.0110(1) -0.0014(1) 0.0005(1) 0.0014(1)  
C5 0.0216(2) 0.0209(2) 0.0120(1) -0.0025(1) 0.0037(1) -0.0017(1)  
C6 0.0179(2) 0.0187(1) 0.0163(1) -0.0008(1) 0.0049(1) -0.0049(1)  
C7 0.0134(1) 0.0145(1) 0.0162(1) 0.0016(1) 0.0022(1) -0.0030(1)  
C8 0.0114(1) 0.0118(1) 0.0116(1) 0.0010(1) 0.0010(1) -0.00043(9)  
C9 0.0126(1) 0.0110(1) 0.0128(1) 0.0018(1) -0.00005(10) -0.00032(9)  
C10 0.0177(2) 0.0114(1) 0.0186(1) 0.0022(1) -0.0002(1) -0.0013(1)  
C11 0.0209(2) 0.0129(1) 0.0213(2) 0.0002(1) -0.0005(1) -0.0045(1)  
C12 0.0196(2) 0.0163(1) 0.0176(1) -0.0016(1) -0.0024(1) -0.0043(1)  
C13 0.0149(1) 0.0149(1) 0.0140(1) -0.0003(1) -0.0024(1) -0.0009(1)  
C14 0.0115(1) 0.0112(1) 0.0121(1) 0.0008(1) -0.0001(1) -0.00016(9)  
C15 0.0102(1) 0.0131(1) 0.0121(1) 0.0019(1) -0.0003(1) 0.0007(1)  
C16 0.0099(1) 0.0174(1) 0.0164(1) 0.0026(1) -0.0007(1) 0.0006(1)  
C17 0.0096(1) 0.0199(1) 0.0164(1) 0.00007(11) 0.0009(1) -0.0009(1)  
C18 0.0121(1) 0.0169(1) 0.0126(1) -0.0016(1) 0.0014(1) -0.0004(1)  
C19 0.0117(1) 0.0132(1) 0.0115(1) -0.00031(10) 0.0001(1) 0.00105(10)  
C20 0.0093(1) 0.0121(1) 0.0114(1) 0.00076(10) 0.00004(10) 0.00085(9)  

_geom_special_details                
;                                    
;                                    

loop_
_geom_bond_atom_site_label_1         
_geom_bond_atom_site_label_2         
_geom_bond_distance                  
_geom_bond_site_symmetry_2           
_geom_bond_publ_flag                 
C1 C15 1.5233(5) . ? 
C1 C3 1.5235(5) . ? 
C1 C9 1.5249(5) . ? 
C1 H1 1.077(7) . ? 
C2 C20 1.5222(5) . ? 
C2 C8 1.5239(5) . ? 
C2 C14 1.5243(5) . ? 
C2 H2 1.087(7) . ? 
C3 C8 1.4036(5) . ? 
C3 C4 1.3862(5) . ? 
C4 C5 1.4004(5) . ? 
C4 H4 1.076(8) . ? 
C5 C6 1.3916(6) . ? 
C5 H5 1.066(8) . ? 
C6 C7 1.4017(5) . ? 
C6 H6 1.065(8) . ? 
C7 C8 1.3883(5) . ? 
C7 H7 1.062(8) . ? 
C9 C14 1.4045(5) . ? 
C9 C10 1.3873(5) . ? 
C10 C11 1.4010(6) . ? 
C10 H10 1.072(8) . ? 
C11 C12 1.3912(6) . ? 
C11 H11 1.085(8) . ? 
C12 C13 1.3994(5) . ? 
C12 H12 1.078(8) . ? 
C13 C14 1.3885(5) . ? 
C13 H13 1.084(8) . ? 
C15 C20 1.4036(4) . ? 
C15 C16 1.3871(5) . ? 
C16 C17 1.3999(5) . ? 
C16 H16 1.047(8) . ? 
C17 C18 1.3889(5) . ? 
C17 H17 1.082(8) . ? 
C18 C19 1.4005(5) . ? 
C18 H18 1.086(8) . ? 
C19 C20 1.3875(5) . ? 
C19 H19 1.079(7) . ? 

loop_
_geom_angle_atom_site_label_1        
_geom_angle_atom_site_label_2        
_geom_angle_atom_site_label_3        
_geom_angle                          
_geom_angle_site_symmetry_1          
_geom_angle_site_symmetry_3          
_geom_angle_publ_flag                
C1 C15 C20 113.09(3) . . ? 
C1 C15 C16 126.62(3) . . ? 
C1 C3 C8 113.36(3) . . ? 
C1 C3 C4 126.13(3) . . ? 
C1 C9 C14 113.26(4) . . ? 
C1 C9 C10 126.51(4) . . ? 
C2 C20 C15 113.12(3) . . ? 
C2 C20 C19 126.33(3) . . ? 
C2 C8 C3 112.82(3) . . ? 
C2 C8 C7 126.55(3) . . ? 
C2 C14 C9 112.86(3) . . ? 
C2 C14 C13 126.57(4) . . ? 
C3 C1 C15 105.71(3) . . ? 
C3 C1 C9 104.94(3) . . ? 
C3 C1 H1 114.1(4) . . ? 
C3 C8 C7 120.61(4) . . ? 
C3 C4 C5 119.00(4) . . ? 
C3 C4 H4 119.2(4) . . ? 
C4 C3 C8 120.49(4) . . ? 
C4 C5 C6 120.57(4) . . ? 
C4 C5 H5 120.2(5) . . ? 
C5 C6 C7 120.43(4) . . ? 
C5 C6 H6 119.6(5) . . ? 
C5 C4 H4 121.8(5) . . ? 
C6 C5 H5 119.2(5) . . ? 
C6 C7 C8 118.89(4) . . ? 
C6 C7 H7 120.5(4) . . ? 
C7 C6 H6 119.9(5) . . ? 
C8 C2 C20 106.06(3) . . ? 
C8 C2 C14 105.34(3) . . ? 
C8 C2 H2 113.1(4) . . ? 
C8 C7 H7 120.6(4) . . ? 
C9 C1 C15 105.92(2) . . ? 
C9 C1 H1 113.4(4) . . ? 
C9 C14 C13 120.56(4) . . ? 
C9 C10 C11 119.14(4) . . ? 
C9 C10 H10 119.4(5) . . ? 
C10 C9 C14 120.22(3) . . ? 
C10 C11 C12 120.70(5) . . ? 
C10 C11 H11 121.0(5) . . ? 
C11 C12 C13 120.11(3) . . ? 
C11 C12 H12 119.8(5) . . ? 
C11 C10 H10 121.5(5) . . ? 
C12 C11 H11 118.3(5) . . ? 
C12 C13 C14 119.28(4) . . ? 
C12 C13 H13 120.0(4) . . ? 
C13 C12 H12 120.1(5) . . ? 
C14 C2 C20 105.79(3) . . ? 
C14 C2 H2 113.3(4) . . ? 
C14 C13 H13 120.7(5) . . ? 
C15 C1 H1 112.0(4) . . ? 
C15 C20 C19 120.55(3) . . ? 
C15 C16 C17 119.02(4) . . ? 
C15 C16 H16 119.6(5) . . ? 
C16 C15 C20 120.29(4) . . ? 
C16 C17 C18 120.81(3) . . ? 
C16 C17 H17 119.3(4) . . ? 
C17 C18 C19 120.12(4) . . ? 
C17 C18 H18 119.7(5) . . ? 
C17 C16 H16 121.4(5) . . ? 
C18 C17 H17 119.9(4) . . ? 
C18 C19 C20 119.20(4) . . ? 
C18 C19 H19 119.8(4) . . ? 
C19 C18 H18 120.1(5) . . ? 
C20 C2 H2 112.7(4) . . ? 
C20 C19 H19 121.0(4) . . ? 

loop_
_geom_torsion_atom_site_label_1      
_geom_torsion_atom_site_label_2      
_geom_torsion_atom_site_label_3      
_geom_torsion_atom_site_label_4      
_geom_torsion                        
_geom_torsion_site_symmetry_1        
_geom_torsion_site_symmetry_2        
_geom_torsion_site_symmetry_3        
_geom_torsion_site_symmetry_4        
_geom_torsion_publ_flag              
C1 C15 C20 C2 0.81(3) . . . . ? 
C1 C15 C20 C19 -179.34(3) . . . . ? 
C1 C15 C16 C17 179.81(3) . . . . ? 
C1 C15 C16 H16 -0.8(4) . . . . ? 
C1 C3 C8 C2 0.37(3) . . . . ? 
C1 C3 C8 C7 178.77(3) . . . . ? 
C1 C3 C4 C5 -178.31(3) . . . . ? 
C1 C3 C4 H4 1.0(4) . . . . ? 
C1 C9 C14 C2 0.12(3) . . . . ? 
C1 C9 C14 C13 -178.86(3) . . . . ? 
C1 C9 C10 C11 178.40(3) . . . . ? 
C1 C9 C10 H10 -1.1(4) . . . . ? 
C2 C20 C15 C16 -178.82(3) . . . . ? 
C2 C20 C19 C18 179.05(3) . . . . ? 
C2 C20 C19 H19 -0.7(4) . . . . ? 
C2 C8 C3 C4 -178.45(3) . . . . ? 
C2 C8 C7 C6 177.60(3) . . . . ? 
C2 C8 C7 H7 -1.5(4) . . . . ? 
C2 C14 C9 C10 178.58(3) . . . . ? 
C2 C14 C13 C12 -178.61(3) . . . . ? 
C2 C14 C13 H13 1.1(4) . . . . ? 
C3 C1 C15 C20 -56.03(3) . . . . ? 
C3 C1 C15 C16 123.57(3) . . . . ? 
C3 C1 C9 C14 55.99(3) . . . . ? 
C3 C1 C9 C10 -122.36(3) . . . . ? 
C3 C8 C2 C20 -55.80(3) . . . . ? 
C3 C8 C2 C14 56.07(3) . . . . ? 
C3 C8 C2 H2 -179.8(5) . . . . ? 
C3 C8 C7 C6 -0.56(3) . . . . ? 
C3 C8 C7 H7 -179.6(6) . . . . ? 
C3 C4 C5 C6 -0.03(3) . . . . ? 
C3 C4 C5 H5 179.5(6) . . . . ? 
C4 C3 C1 C15 -125.85(3) . . . . ? 
C4 C3 C1 C9 122.43(3) . . . . ? 
C4 C3 C1 H1 -2.3(4) . . . . ? 
C4 C3 C8 C7 -0.05(3) . . . . ? 
C4 C5 C6 C7 -0.58(4) . . . . ? 
C4 C5 C6 H6 178.3(6) . . . . ? 
C5 C6 C7 C8 0.87(3) . . . . ? 
C5 C6 C7 H7 179.9(6) . . . . ? 
C5 C4 C3 C8 0.35(3) . . . . ? 
C6 C5 C4 H4 -179.4(6) . . . . ? 
C7 C8 C2 C20 125.91(3) . . . . ? 
C7 C8 C2 C14 -122.21(3) . . . . ? 
C7 C8 C2 H2 2.0(4) . . . . ? 
C7 C6 C5 H5 179.8(6) . . . . ? 
C8 C2 C20 C15 55.20(3) . . . . ? 
C8 C2 C20 C19 -124.64(3) . . . . ? 
C8 C2 C14 C9 -56.35(3) . . . . ? 
C8 C2 C14 C13 122.56(3) . . . . ? 
C8 C3 C1 C15 55.41(3) . . . . ? 
C8 C3 C1 C9 -56.31(3) . . . . ? 
C8 C3 C1 H1 179.0(6) . . . . ? 
C8 C3 C4 H4 179.7(6) . . . . ? 
C8 C7 C6 H6 -178.0(6) . . . . ? 
C9 C1 C15 C20 55.00(3) . . . . ? 
C9 C1 C15 C16 -125.40(4) . . . . ? 
C9 C14 C2 C20 55.71(3) . . . . ? 
C9 C14 C2 H2 179.6(5) . . . . ? 
C9 C14 C13 C12 0.23(3) . . . . ? 
C9 C14 C13 H13 180.0(6) . . . . ? 
C9 C10 C11 C12 0.26(3) . . . . ? 
C9 C10 C11 H11 179.5(6) . . . . ? 
C10 C9 C1 C15 126.08(4) . . . . ? 
C10 C9 C1 H1 2.8(4) . . . . ? 
C10 C9 C14 C13 -0.40(3) . . . . ? 
C10 C11 C12 C13 -0.44(4) . . . . ? 
C10 C11 C12 H12 -178.7(6) . . . . ? 
C11 C12 C13 C14 0.19(3) . . . . ? 
C11 C12 C13 H13 -179.6(6) . . . . ? 
C11 C10 C9 C14 0.16(3) . . . . ? 
C12 C11 C10 H10 179.7(6) . . . . ? 
C13 C14 C2 C20 -125.38(3) . . . . ? 
C13 C14 C2 H2 -1.5(4) . . . . ? 
C13 C12 C11 H11 -179.7(6) . . . . ? 
C14 C2 C20 C15 -56.35(3) . . . . ? 
C14 C2 C20 C19 123.80(3) . . . . ? 
C14 C9 C1 C15 -55.58(3) . . . . ? 
C14 C9 C1 H1 -178.8(6) . . . . ? 
C14 C9 C10 H10 -179.3(6) . . . . ? 
C14 C13 C12 H12 178.5(6) . . . . ? 
C15 C20 C2 H2 179.4(5) . . . . ? 
C15 C20 C19 C18 -0.78(3) . . . . ? 
C15 C20 C19 H19 179.5(5) . . . . ? 
C15 C16 C17 C18 -0.03(3) . . . . ? 
C15 C16 C17 H17 -179.6(6) . . . . ? 
C16 C15 C1 H1 -1.3(4) . . . . ? 
C16 C15 C20 C19 1.04(3) . . . . ? 
C16 C17 C18 C19 0.27(3) . . . . ? 
C16 C17 C18 H18 180.0(6) . . . . ? 
C17 C18 C19 C20 0.14(3) . . . . ? 
C17 C18 C19 H19 179.8(5) . . . . ? 
C17 C16 C15 C20 -0.62(3) . . . . ? 
C18 C17 C16 H16 -179.4(6) . . . . ? 
C19 C20 C2 H2 -0.4(4) . . . . ? 
C19 C18 C17 H17 179.8(6) . . . . ? 
C20 C15 C1 H1 179.1(6) . . . . ? 
C20 C15 C16 H16 178.8(6) . . . . ? 
C20 C19 C18 H18 -179.5(6) . . . . ? 
H7 C7 C6 H6 1.0(6) . . . . ? 
H19 C19 C18 H18 0.17(61) . . . . ? 
H10 C10 C11 H11 -1.0(7) . . . . ? 
H16 C16 C17 H17 1.0(6) . . . . ? 
H13 C13 C12 H12 -1.3(6) . . . . ? 
H6 C6 C5 H5 -1.3(7) . . . . ? 
H5 C5 C4 H4 0.20(64) . . . . ? 
H17 C17 C18 H18 -0.51(61) . . . . ? 
H11 C11 C12 H12 2.0(7) . . . . ? 

loop_
_geom_hbond_atom_site_label_D        
_geom_hbond_atom_site_label_H        
_geom_hbond_atom_site_label_A        
_geom_hbond_distance_DH              
_geom_hbond_distance_HA              
_geom_hbond_distance_DA              
_geom_hbond_angle_DHA                
_geom_hbond_site_symmetry_A          
C5 H5 C18 1.066(8) 2.950(7) 3.5921(5) 119.1(5)  3_645   
C4 H4 C17 1.076(8) 2.939(7) 3.5697(5) 117.8(5)  3_645   
C4 H4 C18 1.076(8) 2.801(7) 3.5166(5) 123.9(5)  3_645   

loop_
_publ_author_name      
_publ_author_address   
,'?'  
; ? 
;  

_publ_requested_journal          '?' 
_publ_contact_author                ? 
_publ_contact_author_phone        '?' 
_publ_contact_author_fax          '?' 
_publ_contact_author_email        '?' 
_publ_section_title 
;  
 ?  
;  
_publ_section_comment  
;  
 ?  
;  
_publ_section_references 
;  
 ?  
;  
