# Supplementary material for: Yes, one can obtain better quality structures from routine X-ray data collection
Source: IUCrJ. 2016 Jan 1;3(Pt 1):61–70. doi: 10.1107/S2052252515020941 (PMC4704080; doi:10.1107/S2052252515020941)
Supplement: Supplementary file 3 [file m-03-00061-sup3.zip › X-ray/T_TAAM/T_TAAM_68.cif]

data_I  
_audit_creation_method             'MoPro12'     
_chemical_name_systematic            ? 
_chemical_name_common                ? 
_chemical_formula_moiety             'C20 H14'
_chemical_formula_sum                'C20 H14'
_chemical_formula_weight             254.312
_chemical_absolute_configuration     ?  

_symmetry_cell_setting               orthorhombic 
_symmetry_space_group_name_H-M       'P ?'
_symmetry_space_group_name_Hall      'P ?'

loop_
_atom_type_symbol                      
_atom_type_description                 
_atom_type_scat_dispersion_real        
_atom_type_scat_dispersion_imag        
_atom_type_scat_source                 
 'C' 'C'    0.0033   0.0016
'Su & Coppens. Acta. Cryst. (1997) A53, 749-762. '                    
 'H' 'H'    0.0000   0.0000
'Su & Coppens. Acta. Cryst. (1997) A53, 749-762. '                    

loop_
_symmetry_equiv_pos_as_xyz           
'x, y, z'
'-x+1/2, -y, z+1/2'
'-x, y+1/2, -z+1/2'
'x+1/2, -y+1/2, -z'
_cell_length_a                8.080 
_cell_length_b                8.165 
_cell_length_c                20.378 
_cell_angle_alpha             90.00 
_cell_angle_beta              90.00 
_cell_angle_gamma             90.00 
_cell_volume                   1344.3 
_cell_formula_units_Z                4
_cell_measurement_temperature        ?
_cell_measurement_reflns_used        ?
_cell_measurement_theta_min          ?
_cell_measurement_theta_max          ?
_exptl_crystal_description           ? 
_exptl_crystal_colour                ? 
_exptl_crystal_size_max              ? 
_exptl_crystal_size_mid              ? 
_exptl_crystal_size_min              ? 
_exptl_crystal_density_meas          ? 
_exptl_crystal_density_diffrn       1.257
_exptl_crystal_density_method       'not measured' 
_exptl_crystal_F_000                 536
_exptl_absorpt_process_details       ?  
_exptl_absorpt_coefficient_mu        ?  
_exptl_absorpt_correction_type       ?  
_exptl_absorpt_correction_T_min      ?  
_exptl_absorpt_correction_T_max      ?  
_exptl_special_details               
;
?
;
_diffrn_ambient_temperature          ?  
_diffrn_radiation_wavelength        0.71073
_diffrn_radiation_type              MoK\a 
_diffrn_radiation_source          'fine-focus sealed tube' 
_diffrn_radiation_monochromator      ? 
_diffrn_measurement_device_type      ? 
_diffrn_measurement_method           ? 
_diffrn_detector_area_resol_mean     ? 
_diffrn_standards_number             ? 
_diffrn_standards_interval_count     ? 
_diffrn_standards_interval_time      ? 
_diffrn_standards_decay_%            ? 
_diffrn_reflns_number                ? 
_diffrn_reflns_av_R_equivalents      ? 
_diffrn_reflns_av_sigmaI/netI        0.02578
_diffrn_reflns_limit_h_min           0
_diffrn_reflns_limit_h_max          12
_diffrn_reflns_limit_k_min           0
_diffrn_reflns_limit_k_max          12
_diffrn_reflns_limit_l_min         -31
_diffrn_reflns_limit_l_max          32
_diffrn_reflns_theta_min            2.69
_diffrn_reflns_theta_max           34.00
_reflns_number_total                  5465
_reflns_number_gt                     5372
_reflns_threshold_expression         >2.0sigma(I)
_computing_data_collection           ? 
_computing_cell_refinement           ? 
_computing_data_reduction            ? 
_computing_structure_solution        ? 
_computing_structure_refinement      'MoPro (J. Appl. Cryst. 2005, 38, 38-54)'
_computing_molecular_graphics        ? 
_computing_publication_material      ? 
_iucr_refine_instructions_details  
; 
# ! MoPro 12.6 08/10/2015 15:20:35 F:\Pliki_do_publikacji_AniaHoser\TAAM\TAAM_T\T_TAAM_68\mopro_T_01.par 
# ! reflections hkl file : F:\Pliki_do_publikacji_AniaHoser\TAAM\TAAM_T\T_TAAM_68\sortav_freeformat.hkl refin. vs. F^2 
# ! atomic table file : C:\Users\user\Desktop\Programy_Krys\MoPro\MoProSuite\LibMoPro\mopro.tab 
# ! wave functions file : C:\Users\user\Desktop\Programy_Krys\MoPro\MoProSuite\LibMoPro\WAVEF_Su_Coppens_relativistic 
# ! RF factor = 1.487 % RI factor = 2.755% 
# ! wR2F factor = 2.034 % wR2I factor = 3.836% 
# ! g.o.f.(F**2) = 1.309 Nvar= 237 Nref= 5465 Nfree= 0 0.07<sinT/l< 0.79 
#  
# WSIG 1.00000 ! weighting scheme 
#  ! SPACE GROUP P ? 
#  
# CELL 8.0798 8.1645 20.3778 90.0000 90.0000 90.0000 0.71073 
# ZERR 0.0000 0.0000 0.0000 0.0000 0.0000 0.0000 
#  
# SYMM 4 P 
#  X , Y, Z 
#  1/2-X , -Y, 1/2+Z 
#  -X , 1/2+Y, 1/2-Z 
#  1/2+X , 1/2-Y, -Z 
#  
# SCALE 1 2.796768 
#  
# FMULT 1.00000 
#  
# UOVER 0.00000 0.00000 0.00000 0.00000 0.00000 0.00000 ANI 
#  
# SOLVT 0.00000 50.00000 
#  
# EXTIN 0.00000 GAUSSIAN ISOT TYP1 ! G*10^4 
#  
#  
# DUMMY 3 
# DUMY 0.20599 1.07837 0.25444 D1 0 ! atom # 35 
# DUMY 0.20071 0.75116 0.07916 D2 0 ! atom # 36 
# DUMY 0.60052 1.13709 0.09856 D3 0 ! atom # 37 
#  
# KAPPA 5 
#  0.999000 0.885000 ! # 1 1 MOL C1 2x 
#  0.999000 0.887000 ! # 2 1 MOL C3 6x 
#  1.004000 0.909000 ! # 3 1 MOL C4 12x 
#  1.110000 1.158000 ! # 4 1 MOL H7 12x 
#  1.118000 1.160000 ! # 5 1 MOL H1 2x 
#  
# ATOMS 34 
#  
# ATOM 1 C1 MOL 1 0.432119 0.885773 0.174571 1.0000 1 C 
#  ZX H1 C15 HEX K1 V0 M0 Q0 
# UANI 0.012434 0.012124 0.011989 0.002334 -.000555 0.001079 
#  3.98514 0. 0. 0. -.028 0. 0. 0. 0. 0. 
#  0.281 0. 0. 0. 0. 0.231 0. 
#  0.063 0. 0. 0. 0. -.109 0. 0. 0. 
#  
# ATOM 2 C2 MOL 1 0.245421 1.094301 0.112886 1.0000 1 C 
#  ZX H2 C20 HEX K1 V0 M0 Q0 
# UANI 0.009807 0.011399 0.011609 0.001155 -.000304 0.000560 
#  3.98514 0. 0. 0. -.028 0. 0. 0. 0. 0. 
#  0.281 0. 0. 0. 0. 0.231 0. 
#  0.063 0. 0. 0. 0. -.109 0. 0. 0. 
#  
# ATOM 3 C3 MOL 1 0.318955 0.982716 0.220047 1.0000 1 C 
#  XY D1 C4 HEX K2 V0 M0 Q0 
# UANI 0.013000 0.012570 0.010480 0.000711 0.000266 0.000625 
#  4.05796 0. 0.047 0. 0. -.179 0. 0. -.033 0. 
#  0. 0.026 0. 0. 0. -.289 0. 
#  0.018 0. 0. -.013 0. 0. 0. 0. 0. 
#  
# ATOM 4 C4 MOL 1 0.307543 0.965073 0.287552 1.0000 1 C 
#  XY D1 C3 HEX K3 V0 M0 Q0 
# UANI 0.018259 0.017107 0.010786 -.001374 0.000457 0.001345 
#  3.92121 0. 0.056 0. 0. -.180 0. 0. -.029 0. 
#  0. 0.030 0. 0. 0. -.264 0. 
#  0.020 0. 0. -.019 0. 0. 0. 0. 0. 
#  
# ATOM 5 C5 MOL 1 0.193566 1.061205 0.322138 1.0000 1 C 
#  XY D1 C6 HEX K3 V0 M0 Q0 
# UANI 0.021506 0.020803 0.011980 -.002513 0.003605 -.001797 
#  3.92121 0. 0.056 0. 0. -.180 0. 0. -.029 0. 
#  0. 0.030 0. 0. 0. -.264 0. 
#  0.020 0. 0. -.019 0. 0. 0. 0. 0. 
#  
# ATOM 6 C6 MOL 1 0.093196 1.172868 0.289288 1.0000 1 C 
#  XY D1 C5 HEX K3 V0 M0 Q0 
# UANI 0.017806 0.018573 0.016171 -.000817 0.004908 -.004877 
#  3.92121 0. 0.056 0. 0. -.180 0. 0. -.029 0. 
#  0. 0.030 0. 0. 0. -.264 0. 
#  0.020 0. 0. -.019 0. 0. 0. 0. 0. 
#  
# ATOM 7 C7 MOL 1 0.105826 1.191845 0.221114 1.0000 1 C 
#  XY D1 C8 HEX K3 V0 M0 Q0 
# UANI 0.013295 0.014412 0.016160 0.001622 0.002271 -.002986 
#  3.92121 0. 0.056 0. 0. -.180 0. 0. -.029 0. 
#  0. 0.030 0. 0. 0. -.264 0. 
#  0.020 0. 0. -.019 0. 0. 0. 0. 0. 
#  
# ATOM 8 C8 MOL 1 0.218409 1.095836 0.186902 1.0000 1 C 
#  XY D1 C7 HEX K2 V0 M0 Q0 
# UANI 0.011228 0.011726 0.011643 0.001049 0.000974 -.000427 
#  4.05796 0. 0.047 0. 0. -.179 0. 0. -.033 0. 
#  0. 0.026 0. 0. 0. -.289 0. 
#  0.018 0. 0. -.013 0. 0. 0. 0. 0. 
#  
# ATOM 9 C9 MOL 1 0.316234 0.805223 0.125095 1.0000 1 C 
#  XY D2 C10 HEX K2 V0 M0 Q0 
# UANI 0.012502 0.010946 0.012635 0.001822 -.000081 -.000339 
#  4.05796 0. 0.047 0. 0. -.179 0. 0. -.033 0. 
#  0. 0.026 0. 0. 0. -.289 0. 
#  0.018 0. 0. -.013 0. 0. 0. 0. 0. 
#  
# ATOM 10 C10 MOL 1 0.301735 0.638758 0.112683 1.0000 1 C 
#  XY D2 C9 HEX K3 V0 M0 Q0 
# UANI 0.017653 0.011297 0.018611 0.002255 -.000160 -.001309 
#  3.92121 0. 0.056 0. 0. -.180 0. 0. -.029 0. 
#  0. 0.030 0. 0. 0. -.264 0. 
#  0.020 0. 0. -.019 0. 0. 0. 0. 0. 
#  
# ATOM 11 C11 MOL 1 0.185470 0.584881 0.066477 1.0000 1 C 
#  XY D2 C12 HEX K3 V0 M0 Q0 
# UANI 0.020842 0.012892 0.021165 0.000223 -.000547 -.004574 
#  3.92121 0. 0.056 0. 0. -.180 0. 0. -.029 0. 
#  0. 0.030 0. 0. 0. -.264 0. 
#  0.020 0. 0. -.019 0. 0. 0. 0. 0. 
#  
# ATOM 12 C12 MOL 1 0.085943 0.696253 0.033132 1.0000 1 C 
#  XY D2 C11 HEX K3 V0 M0 Q0 
# UANI 0.019478 0.016175 0.017428 -.001562 -.002514 -.004329 
#  3.92121 0. 0.056 0. 0. -.180 0. 0. -.029 0. 
#  0. 0.030 0. 0. 0. -.264 0. 
#  0.020 0. 0. -.019 0. 0. 0. 0. 0. 
#  
# ATOM 13 C13 MOL 1 0.100375 0.864104 0.045819 1.0000 1 C 
#  XY D2 C14 HEX K3 V0 M0 Q0 
# UANI 0.014702 0.014769 0.013898 -.000329 -.002421 -.000991 
#  3.92121 0. 0.056 0. 0. -.180 0. 0. -.029 0. 
#  0. 0.030 0. 0. 0. -.264 0. 
#  0.020 0. 0. -.019 0. 0. 0. 0. 0. 
#  
# ATOM 14 C14 MOL 1 0.215129 0.917710 0.091770 1.0000 1 C 
#  XY D2 C13 HEX K2 V0 M0 Q0 
# UANI 0.011275 0.011139 0.011930 0.000755 -.000258 -.000163 
#  4.05796 0. 0.047 0. 0. -.179 0. 0. -.033 0. 
#  0. 0.026 0. 0. 0. -.289 0. 
#  0.018 0. 0. -.013 0. 0. 0. 0. 0. 
#  
# ATOM 15 C15 MOL 1 0.530282 1.012986 0.136182 1.0000 1 C 
#  XY D3 C16 HEX K2 V0 M0 Q0 
# UANI 0.010002 0.012993 0.012117 0.001923 -.000391 0.000731 
#  4.05796 0. 0.047 0. 0. -.179 0. 0. -.033 0. 
#  0. 0.026 0. 0. 0. -.289 0. 
#  0.018 0. 0. -.013 0. 0. 0. 0. 0. 
#  
# ATOM 16 C16 MOL 1 0.701276 1.025893 0.132750 1.0000 1 C 
#  XY D3 C15 HEX K3 V0 M0 Q0 
# UANI 0.009749 0.017401 0.016327 0.002591 -.000673 0.000600 
#  3.92121 0. 0.056 0. 0. -.180 0. 0. -.029 0. 
#  0. 0.030 0. 0. 0. -.264 0. 
#  0.020 0. 0. -.019 0. 0. 0. 0. 0. 
#  
# ATOM 17 C17 MOL 1 0.771191 1.150846 0.094726 1.0000 1 C 
#  XY D3 C18 HEX K3 V0 M0 Q0 
# UANI 0.009516 0.019795 0.016294 0.000102 0.000885 -.000960 
#  3.92121 0. 0.056 0. 0. -.180 0. 0. -.029 0. 
#  0. 0.030 0. 0. 0. -.264 0. 
#  0.020 0. 0. -.019 0. 0. 0. 0. 0. 
#  
# ATOM 18 C18 MOL 1 0.671612 1.260631 0.060775 1.0000 1 C 
#  XY D3 C17 HEX K3 V0 M0 Q0 
# UANI 0.011961 0.016926 0.012427 -.001617 0.001373 -.000361 
#  3.92121 0. 0.056 0. 0. -.180 0. 0. -.029 0. 
#  0. 0.030 0. 0. 0. -.264 0. 
#  0.020 0. 0. -.019 0. 0. 0. 0. 0. 
#  
# ATOM 19 C19 MOL 1 0.499048 1.247884 0.064486 1.0000 1 C 
#  XY D3 C20 HEX K3 V0 M0 Q0 
# UANI 0.011616 0.013223 0.011337 -.000311 0.000181 0.001038 
#  3.92121 0. 0.056 0. 0. -.180 0. 0. -.029 0. 
#  0. 0.030 0. 0. 0. -.264 0. 
#  0.020 0. 0. -.019 0. 0. 0. 0. 0. 
#  
# ATOM 20 C20 MOL 1 0.429404 1.124797 0.102460 1.0000 1 C 
#  XY D3 C19 HEX K2 V0 M0 Q0 
# UANI 0.009265 0.012033 0.011321 0.000814 -.000097 0.000837 
#  4.05796 0. 0.047 0. 0. -.179 0. 0. -.033 0. 
#  0. 0.026 0. 0. 0. -.289 0. 
#  0.018 0. 0. -.013 0. 0. 0. 0. 0. 
#  
# ATOM 21 H7 MOL 1 0.029338 1.277108 0.195947 1.0000 1 H 
#  ZY C7 C8 QUA K4 V0 M0 Q0 
# UISO 0.030226 
#  1.04821 0. 0. 0. 0.182 0.086 0. 0. 0. 0. 
#  
# ATOM 22 H1 MOL 1 0.511445 0.799914 0.199508 1.0000 1 H 
#  ZY C1 C15 QUA K5 V0 M0 Q0 
# UISO 0.028084 
#  1.02450 0. 0. 0. 0.166 0.079 0. 0. 0. 0. 
#  
# ATOM 23 H19 MOL 1 0.422321 1.333657 0.038009 1.0000 1 H 
#  ZY C19 C20 QUA K4 V0 M0 Q0 
# UISO 0.026980 
#  1.04821 0. 0. 0. 0.182 0.086 0. 0. 0. 0. 
#  
# ATOM 24 H10 MOL 1 0.378966 0.554197 0.138813 1.0000 1 H 
#  ZY C10 C9 QUA K4 V0 M0 Q0 
# UISO 0.036069 
#  1.04821 0. 0. 0. 0.182 0.086 0. 0. 0. 0. 
#  
# ATOM 25 H2 MOL 1 0.168004 1.182092 0.087050 1.0000 1 H 
#  ZY C2 C20 QUA K5 V0 M0 Q0 
# UISO 0.025069 
#  1.02450 0. 0. 0. 0.166 0.079 0. 0. 0. 0. 
#  
# ATOM 26 H16 MOL 1 0.775127 0.943210 0.158857 1.0000 1 H 
#  ZY C16 C15 QUA K4 V0 M0 Q0 
# UISO 0.035612 
#  1.04821 0. 0. 0. 0.182 0.086 0. 0. 0. 0. 
#  
# ATOM 27 H13 MOL 1 0.022069 0.950695 0.020014 1.0000 1 H 
#  ZY C13 C14 QUA K4 V0 M0 Q0 
# UISO 0.032996 
#  1.04821 0. 0. 0. 0.182 0.086 0. 0. 0. 0. 
#  
# ATOM 28 H6 MOL 1 0.004893 1.242572 0.316173 1.0000 1 H 
#  ZY C6 C5 QUA K4 V0 M0 Q0 
# UISO 0.039365 
#  1.04821 0. 0. 0. 0.182 0.086 0. 0. 0. 0. 
#  
# ATOM 29 H5 MOL 1 0.182052 1.049115 0.374062 1.0000 1 H 
#  ZY C5 C6 QUA K4 V0 M0 Q0 
# UISO 0.037303 
#  1.04821 0. 0. 0. 0.182 0.086 0. 0. 0. 0. 
#  
# ATOM 30 H4 MOL 1 0.385320 0.877374 0.311919 1.0000 1 H 
#  ZY C4 C3 QUA K4 V0 M0 Q0 
# UISO 0.032541 
#  1.04821 0. 0. 0. 0.182 0.086 0. 0. 0. 0. 
#  
# ATOM 31 H17 MOL 1 0.904286 1.160843 0.091703 1.0000 1 H 
#  ZY C17 C18 QUA K4 V0 M0 Q0 
# UISO 0.030953 
#  1.04821 0. 0. 0. 0.182 0.086 0. 0. 0. 0. 
#  
# ATOM 32 H11 MOL 1 0.171710 0.455752 0.055409 1.0000 1 H 
#  ZY C11 C12 QUA K4 V0 M0 Q0 
# UISO 0.041544 
#  1.04821 0. 0. 0. 0.182 0.086 0. 0. 0. 0. 
#  
# ATOM 33 H18 MOL 1 0.728450 1.356847 0.031562 1.0000 1 H 
#  ZY C18 C17 QUA K4 V0 M0 Q0 
# UISO 0.032245 
#  1.04821 0. 0. 0. 0.182 0.086 0. 0. 0. 0. 
#  
# ATOM 34 H12 MOL 1 -0.004646 0.652682 -0.001590 1.0000 1 H 
#  ZY C12 C11 QUA K4 V0 M0 Q0 
# UISO 0.035038 
#  1.04821 0. 0. 0. 0.182 0.086 0. 0. 0. 0. 
#  
# ANHAR 0 3 ! number_of_anharmonic_atoms max_order 
# ! 1 ! atom number 
# ! 0.00E+00 0.00E+00 0.00E+00 0.00E+00 0.00E+00 0.00E+00 0.00E+00 0.00E+00 
# ! 0.00E+00 0.00E+00 
#  
#  
# STOP 
; 
_refine_special_details              
;
 Refinement of F^2^ against reflections.
 The threshold expression of F^2^ > 2sigma(F^2^) is
 used for calculating R-factors(gt) and is not
 relevant to the choice of reflections for refinement.
 R-factors based on F^2^ are statistically about twice
 as large as those based on F, and R-factors based on
 ALL data will be even larger.
;
_refine_ls_structure_factor_coef     Fsqd 
_refine_ls_matrix_type                full
_refine_ls_weighting_scheme          sigma
_refine_ls_weighting_details         ?
_atom_sites_solution_primary      direct 
_atom_sites_solution_secondary    difmap 
_atom_sites_solution_hydrogens    geom   
_refine_ls_hydrogen_treatment    refall
_refine_ls_extinction_method        'none'              
_refine_ls_abs_structure_details     ?
_refine_ls_abs_structure_Flack       ?
_refine_ls_number_reflns              5465
_refine_ls_number_parameters           237
_refine_ls_number_restraints             0
# R-factors: R(F)  &  wR2(I) 
_refine_ls_R_factor_all              0.0149
_refine_ls_R_factor_gt               0.0143
_refine_ls_wR_factor_ref             0.0384
_refine_ls_wR_factor_gt              0.0382
_refine_ls_goodness_of_fit_ref       1.234
_refine_ls_restrained_S_all          0.000
_refine_ls_shift/su_max              0.001
_refine_ls_shift/su_mean             0.000

_diffrn_measured_fraction_theta_max     0.997
_diffrn_reflns_theta_full               34.00
_diffrn_measured_fraction_theta_full    0.997
_refine_diff_density_max                ?
_refine_diff_density_min                ?
_refine_diff_density_rms                ?
###  to get diff_density_max min & rms : 
###  run MoPro  : WRIT FOUR   to create FOURier file 
###  run VMoPro : FOUR  FastFourierTransform   to get a 3D grid (Xplor format) on whole unit-cell
###             & GRID  STAT   to get max min rms statistics


loop_
_atom_site_type_symbol      
_atom_site_label            
_atom_site_fract_x          
_atom_site_fract_y          
_atom_site_fract_z          
_atom_site_U_iso_or_equiv   
_atom_site_adp_type         
_atom_site_occupancy        
_atom_site_calc_flag        
_atom_site_refinement_flag_posn  
_atom_site_refinement_flag_adp  
_atom_site_disorder_assembly
_atom_site_disorder_group   
C  C1 0.43212(4) 0.88577(4) 0.17457(2) 0.01218(3) Uani 1 d . . . .
C  C2 0.24542(4) 1.09430(4) 0.11289(2) 0.01094(3) Uani 1 d . . . .
C  C3 0.31896(4) 0.98272(4) 0.22005(2) 0.01202(3) Uani 1 d . . . .
C  C4 0.30754(5) 0.96507(4) 0.28755(2) 0.01538(3) Uani 1 d . . . .
C  C5 0.19357(5) 1.06120(5) 0.32214(2) 0.01810(4) Uani 1 d . . . .
C  C6 0.09320(5) 1.17287(5) 0.28929(2) 0.01752(4) Uani 1 d . . . .
C  C7 0.10583(5) 1.19184(4) 0.22111(2) 0.01462(3) Uani 1 d . . . .
C  C8 0.21841(4) 1.09584(4) 0.18690(2) 0.01153(3) Uani 1 d . . . .
C  C9 0.31623(4) 0.80522(4) 0.12509(2) 0.01203(3) Uani 1 d . . . .
C  C10 0.30174(5) 0.63876(4) 0.11268(2) 0.01585(3) Uani 1 d . . . .
C  C11 0.18547(5) 0.58488(4) 0.06648(2) 0.01830(4) Uani 1 d . . . .
C  C12 0.08594(5) 0.69625(5) 0.03313(2) 0.01769(4) Uani 1 d . . . .
C  C13 0.10037(5) 0.86410(4) 0.04582(2) 0.01446(3) Uani 1 d . . . .
C  C14 0.21513(4) 0.91771(4) 0.09177(2) 0.01145(3) Uani 1 d . . . .
C  C15 0.53028(4) 1.01299(4) 0.13618(2) 0.01170(3) Uani 1 d . . . .
C  C16 0.70128(5) 1.02589(4) 0.13275(2) 0.01449(3) Uani 1 d . . . .
C  C17 0.77119(5) 1.15085(5) 0.09473(2) 0.01520(3) Uani 1 d . . . .
C  C18 0.67161(5) 1.26063(4) 0.06078(2) 0.01377(3) Uani 1 d . . . .
C  C19 0.49905(4) 1.24788(4) 0.06449(2) 0.01206(3) Uani 1 d . . . .
C  C20 0.42940(4) 1.12480(4) 0.10246(2) 0.01087(3) Uani 1 d . . . .
H  H7 0.0293(9) 1.2771(9) 0.1959(3) 0.030(2) Uiso 1 d U . . .
H  H1 0.5114(9) 0.7999(9) 0.1995(3) 0.028(2) Uiso 1 d U . . .
H  H19 0.4223(9) 1.3337(9) 0.0380(3) 0.027(2) Uiso 1 d U . . .
H  H10 0.3790(10) 0.5542(9) 0.1388(4) 0.036(2) Uiso 1 d U . . .
H  H2 0.1680(9) 1.1821(8) 0.0871(3) 0.025(2) Uiso 1 d U . . .
H  H16 0.7751(9) 0.9432(10) 0.1589(4) 0.036(2) Uiso 1 d U . . .
H  H13 0.0221(9) 0.9507(9) 0.0200(4) 0.033(2) Uiso 1 d U . . .
H  H6 0.005(1) 1.2426(10) 0.3162(4) 0.039(2) Uiso 1 d U . . .
H  H5 0.1821(10) 1.0491(9) 0.3741(4) 0.037(2) Uiso 1 d U . . .
H  H4 0.3853(9) 0.8774(9) 0.3119(4) 0.033(2) Uiso 1 d U . . .
H  H17 0.904(1) 1.1608(8) 0.0917(3) 0.031(2) Uiso 1 d U . . .
H  H11 0.172(1) 0.456(1) 0.0554(4) 0.042(2) Uiso 1 d U . . .
H  H18 0.7285(9) 1.3568(9) 0.0316(4) 0.032(2) Uiso 1 d U . . .
H  H12 -0.005(1) 0.6527(10) -0.0016(4) 0.035(2) Uiso 1 d U . . .

loop_ 
_atom_site_aniso_label 
_atom_site_aniso_U_11 
_atom_site_aniso_U_22 
_atom_site_aniso_U_33 
_atom_site_aniso_U_12 
_atom_site_aniso_U_13 
_atom_site_aniso_U_23 
C1 0.0124(1) 0.0121(1) 0.0120(1) 0.00233(10) -0.0006(1) 0.00108(9)  
C2 0.0098(1) 0.0114(1) 0.0116(1) 0.00115(9) -0.00030(10) 0.00056(9)  
C3 0.0130(1) 0.0126(1) 0.0105(1) 0.0007(1) 0.0003(1) 0.00062(9)  
C4 0.0183(2) 0.0171(1) 0.0108(1) -0.0014(1) 0.0005(1) 0.0013(1)  
C5 0.0215(2) 0.0208(1) 0.0120(1) -0.0025(1) 0.0036(1) -0.0018(1)  
C6 0.0178(2) 0.0186(1) 0.0162(1) -0.0008(1) 0.0049(1) -0.0049(1)  
C7 0.0133(1) 0.0144(1) 0.0162(1) 0.0016(1) 0.0023(1) -0.0030(1)  
C8 0.0112(1) 0.0117(1) 0.0116(1) 0.00105(10) 0.00097(10) -0.00043(9)  
C9 0.0125(1) 0.0109(1) 0.0126(1) 0.0018(1) -0.00008(10) -0.00034(9)  
C10 0.0177(1) 0.0113(1) 0.0186(1) 0.0023(1) -0.0002(1) -0.0013(1)  
C11 0.0208(2) 0.0129(1) 0.0212(2) 0.0002(1) -0.0005(1) -0.0046(1)  
C12 0.0195(2) 0.0162(1) 0.0174(1) -0.0016(1) -0.0025(1) -0.0043(1)  
C13 0.0147(1) 0.0148(1) 0.0139(1) -0.0003(1) -0.0024(1) -0.00099(10)  
C14 0.0113(1) 0.0111(1) 0.0119(1) 0.00076(10) -0.00026(10) -0.00016(9)  
C15 0.0100(1) 0.0130(1) 0.0121(1) 0.00192(10) -0.00039(10) 0.00073(10)  
C16 0.0097(1) 0.0174(1) 0.0163(1) 0.0026(1) -0.0007(1) 0.0006(1)  
C17 0.0095(1) 0.0198(1) 0.0163(1) 0.00010(11) 0.0009(1) -0.0010(1)  
C18 0.0120(1) 0.0169(1) 0.0124(1) -0.0016(1) 0.0014(1) -0.0004(1)  
C19 0.0116(1) 0.0132(1) 0.0113(1) -0.00031(9) 0.00018(10) 0.00104(10)  
C20 0.0093(1) 0.0120(1) 0.0113(1) 0.00081(10) -0.000097(10) 0.00084(9)  

_geom_special_details                
;                                    
;                                    

loop_
_geom_bond_atom_site_label_1         
_geom_bond_atom_site_label_2         
_geom_bond_distance                  
_geom_bond_site_symmetry_2           
_geom_bond_publ_flag                 
C1 C15 1.5231(5) . ? 
C1 C3 1.5236(5) . ? 
C1 C9 1.5250(5) . ? 
C1 H1 1.077(7) . ? 
C2 C20 1.5222(5) . ? 
C2 C8 1.5241(5) . ? 
C2 C14 1.5244(5) . ? 
C2 H2 1.087(7) . ? 
C3 C8 1.4033(5) . ? 
C3 C4 1.3862(5) . ? 
C4 C5 1.4003(5) . ? 
C4 H4 1.074(8) . ? 
C5 C6 1.3917(6) . ? 
C5 H5 1.067(8) . ? 
C6 C7 1.4016(5) . ? 
C6 H6 1.064(8) . ? 
C7 C8 1.3885(5) . ? 
C7 H7 1.063(8) . ? 
C9 C14 1.4043(5) . ? 
C9 C10 1.3874(5) . ? 
C10 C11 1.4009(6) . ? 
C10 H10 1.072(8) . ? 
C11 C12 1.3911(6) . ? 
C11 H11 1.084(8) . ? 
C12 C13 1.3995(5) . ? 
C12 H12 1.078(8) . ? 
C13 C14 1.3885(5) . ? 
C13 H13 1.085(8) . ? 
C15 C20 1.4035(4) . ? 
C15 C16 1.3874(5) . ? 
C16 C17 1.4001(5) . ? 
C16 H16 1.046(8) . ? 
C17 C18 1.3890(5) . ? 
C17 H17 1.080(8) . ? 
C18 C19 1.4002(5) . ? 
C18 H18 1.087(8) . ? 
C19 C20 1.3876(5) . ? 
C19 H19 1.080(7) . ? 

loop_
_geom_angle_atom_site_label_1        
_geom_angle_atom_site_label_2        
_geom_angle_atom_site_label_3        
_geom_angle                          
_geom_angle_site_symmetry_1          
_geom_angle_site_symmetry_3          
_geom_angle_publ_flag                
C1 C15 C20 113.12(3) . . ? 
C1 C15 C16 126.60(3) . . ? 
C1 C3 C8 113.36(3) . . ? 
C1 C3 C4 126.12(3) . . ? 
C1 C9 C14 113.26(4) . . ? 
C1 C9 C10 126.50(4) . . ? 
C2 C20 C15 113.11(3) . . ? 
C2 C20 C19 126.32(3) . . ? 
C2 C8 C3 112.83(3) . . ? 
C2 C8 C7 126.54(3) . . ? 
C2 C14 C9 112.87(3) . . ? 
C2 C14 C13 126.56(4) . . ? 
C3 C1 C15 105.70(3) . . ? 
C3 C1 C9 104.93(3) . . ? 
C3 C1 H1 114.1(4) . . ? 
C3 C8 C7 120.61(4) . . ? 
C3 C4 C5 119.01(3) . . ? 
C3 C4 H4 119.3(5) . . ? 
C4 C3 C8 120.50(4) . . ? 
C4 C5 C6 120.55(4) . . ? 
C4 C5 H5 120.3(5) . . ? 
C5 C6 C7 120.45(4) . . ? 
C5 C6 H6 119.6(5) . . ? 
C5 C4 H4 121.7(5) . . ? 
C6 C5 H5 119.1(5) . . ? 
C6 C7 C8 118.88(4) . . ? 
C6 C7 H7 120.6(4) . . ? 
C7 C6 H6 120.0(5) . . ? 
C8 C2 C20 106.06(3) . . ? 
C8 C2 C14 105.32(3) . . ? 
C8 C2 H2 113.0(4) . . ? 
C8 C7 H7 120.6(5) . . ? 
C9 C1 C15 105.92(2) . . ? 
C9 C1 H1 113.4(4) . . ? 
C9 C14 C13 120.56(4) . . ? 
C9 C10 C11 119.13(4) . . ? 
C9 C10 H10 119.4(5) . . ? 
C10 C9 C14 120.22(3) . . ? 
C10 C11 C12 120.71(5) . . ? 
C10 C11 H11 120.9(5) . . ? 
C11 C12 C13 120.11(3) . . ? 
C11 C12 H12 119.8(5) . . ? 
C11 C10 H10 121.5(5) . . ? 
C12 C11 H11 118.4(5) . . ? 
C12 C13 C14 119.27(4) . . ? 
C12 C13 H13 120.0(5) . . ? 
C13 C12 H12 120.1(5) . . ? 
C14 C2 C20 105.79(3) . . ? 
C14 C2 H2 113.2(4) . . ? 
C14 C13 H13 120.7(5) . . ? 
C15 C1 H1 112.1(4) . . ? 
C15 C20 C19 120.57(3) . . ? 
C15 C16 C17 119.01(3) . . ? 
C15 C16 H16 119.6(5) . . ? 
C16 C15 C20 120.28(4) . . ? 
C16 C17 C18 120.81(3) . . ? 
C16 C17 H17 119.2(4) . . ? 
C17 C18 C19 120.13(4) . . ? 
C17 C18 H18 119.6(5) . . ? 
C17 C16 H16 121.4(5) . . ? 
C18 C17 H17 120.0(4) . . ? 
C18 C19 C20 119.19(4) . . ? 
C18 C19 H19 119.8(4) . . ? 
C19 C18 H18 120.3(5) . . ? 
C20 C2 H2 112.7(4) . . ? 
C20 C19 H19 121.0(4) . . ? 

loop_
_geom_torsion_atom_site_label_1      
_geom_torsion_atom_site_label_2      
_geom_torsion_atom_site_label_3      
_geom_torsion_atom_site_label_4      
_geom_torsion                        
_geom_torsion_site_symmetry_1        
_geom_torsion_site_symmetry_2        
_geom_torsion_site_symmetry_3        
_geom_torsion_site_symmetry_4        
_geom_torsion_publ_flag              
C1 C15 C20 C2 0.80(3) . . . . ? 
C1 C15 C20 C19 -179.35(3) . . . . ? 
C1 C15 C16 C17 179.82(3) . . . . ? 
C1 C15 C16 H16 -0.8(4) . . . . ? 
C1 C3 C8 C2 0.36(3) . . . . ? 
C1 C3 C8 C7 178.77(3) . . . . ? 
C1 C3 C4 C5 -178.32(3) . . . . ? 
C1 C3 C4 H4 1.1(4) . . . . ? 
C1 C9 C14 C2 0.12(3) . . . . ? 
C1 C9 C14 C13 -178.87(3) . . . . ? 
C1 C9 C10 C11 178.42(3) . . . . ? 
C1 C9 C10 H10 -1.2(4) . . . . ? 
C2 C20 C15 C16 -178.82(3) . . . . ? 
C2 C20 C19 C18 179.06(3) . . . . ? 
C2 C20 C19 H19 -0.8(4) . . . . ? 
C2 C8 C3 C4 -178.45(3) . . . . ? 
C2 C8 C7 C6 177.61(3) . . . . ? 
C2 C8 C7 H7 -1.5(4) . . . . ? 
C2 C14 C9 C10 178.59(3) . . . . ? 
C2 C14 C13 C12 -178.61(3) . . . . ? 
C2 C14 C13 H13 1.1(4) . . . . ? 
C3 C1 C15 C20 -56.02(3) . . . . ? 
C3 C1 C15 C16 123.58(3) . . . . ? 
C3 C1 C9 C14 55.99(3) . . . . ? 
C3 C1 C9 C10 -122.37(3) . . . . ? 
C3 C8 C2 C20 -55.79(3) . . . . ? 
C3 C8 C2 C14 56.07(3) . . . . ? 
C3 C8 C2 H2 -179.8(5) . . . . ? 
C3 C8 C7 C6 -0.56(3) . . . . ? 
C3 C8 C7 H7 -179.7(6) . . . . ? 
C3 C4 C5 C6 0.000(34) . . . . ? 
C3 C4 C5 H5 179.6(6) . . . . ? 
C4 C3 C1 C15 -125.87(3) . . . . ? 
C4 C3 C1 C9 122.43(3) . . . . ? 
C4 C3 C1 H1 -2.2(4) . . . . ? 
C4 C3 C8 C7 -0.03(3) . . . . ? 
C4 C5 C6 C7 -0.60(4) . . . . ? 
C4 C5 C6 H6 178.3(6) . . . . ? 
C5 C6 C7 C8 0.88(3) . . . . ? 
C5 C6 C7 H7 -180.0(6) . . . . ? 
C5 C4 C3 C8 0.33(3) . . . . ? 
C6 C5 C4 H4 -179.4(6) . . . . ? 
C7 C8 C2 C20 125.91(3) . . . . ? 
C7 C8 C2 C14 -122.23(3) . . . . ? 
C7 C8 C2 H2 1.9(4) . . . . ? 
C7 C6 C5 H5 179.8(6) . . . . ? 
C8 C2 C20 C15 55.19(3) . . . . ? 
C8 C2 C20 C19 -124.65(3) . . . . ? 
C8 C2 C14 C9 -56.34(3) . . . . ? 
C8 C2 C14 C13 122.57(3) . . . . ? 
C8 C3 C1 C15 55.40(3) . . . . ? 
C8 C3 C1 C9 -56.31(3) . . . . ? 
C8 C3 C1 H1 179.0(6) . . . . ? 
C8 C3 C4 H4 179.7(6) . . . . ? 
C8 C7 C6 H6 -178.0(6) . . . . ? 
C9 C1 C15 C20 54.99(3) . . . . ? 
C9 C1 C15 C16 -125.41(4) . . . . ? 
C9 C14 C2 C20 55.72(3) . . . . ? 
C9 C14 C2 H2 179.7(5) . . . . ? 
C9 C14 C13 C12 0.21(3) . . . . ? 
C9 C14 C13 H13 180.0(6) . . . . ? 
C9 C10 C11 C12 0.24(3) . . . . ? 
C9 C10 C11 H11 179.6(6) . . . . ? 
C10 C9 C1 C15 126.08(3) . . . . ? 
C10 C9 C1 H1 2.8(4) . . . . ? 
C10 C9 C14 C13 -0.39(3) . . . . ? 
C10 C11 C12 C13 -0.42(4) . . . . ? 
C10 C11 C12 H12 -178.8(6) . . . . ? 
C11 C12 C13 C14 0.18(3) . . . . ? 
C11 C12 C13 H13 -179.6(6) . . . . ? 
C11 C10 C9 C14 0.16(3) . . . . ? 
C12 C11 C10 H10 179.8(6) . . . . ? 
C13 C14 C2 C20 -125.38(3) . . . . ? 
C13 C14 C2 H2 -1.4(4) . . . . ? 
C13 C12 C11 H11 -179.7(6) . . . . ? 
C14 C2 C20 C15 -56.34(3) . . . . ? 
C14 C2 C20 C19 123.82(3) . . . . ? 
C14 C9 C1 C15 -55.56(3) . . . . ? 
C14 C9 C1 H1 -178.9(6) . . . . ? 
C14 C9 C10 H10 -179.4(6) . . . . ? 
C14 C13 C12 H12 178.6(6) . . . . ? 
C15 C20 C2 H2 179.4(5) . . . . ? 
C15 C20 C19 C18 -0.76(3) . . . . ? 
C15 C20 C19 H19 179.4(6) . . . . ? 
C15 C16 C17 C18 -0.04(3) . . . . ? 
C15 C16 C17 H17 -179.6(6) . . . . ? 
C16 C15 C1 H1 -1.3(4) . . . . ? 
C16 C15 C20 C19 1.02(3) . . . . ? 
C16 C17 C18 C19 0.30(3) . . . . ? 
C16 C17 C18 H18 179.9(6) . . . . ? 
C17 C18 C19 C20 0.11(3) . . . . ? 
C17 C18 C19 H19 180.0(6) . . . . ? 
C17 C16 C15 C20 -0.61(3) . . . . ? 
C18 C17 C16 H16 -179.4(6) . . . . ? 
C19 C20 C2 H2 -0.4(4) . . . . ? 
C19 C18 C17 H17 179.9(6) . . . . ? 
C20 C15 C1 H1 179.1(6) . . . . ? 
C20 C15 C16 H16 178.8(6) . . . . ? 
C20 C19 C18 H18 -179.5(6) . . . . ? 
H7 C7 C6 H6 1.1(7) . . . . ? 
H19 C19 C18 H18 0.31(62) . . . . ? 
H10 C10 C11 H11 -0.9(7) . . . . ? 
H16 C16 C17 H17 1.0(6) . . . . ? 
H13 C13 C12 H12 -1.2(7) . . . . ? 
H6 C6 C5 H5 -1.3(7) . . . . ? 
H5 C5 C4 H4 0.18(66) . . . . ? 
H17 C17 C18 H18 -0.46(63) . . . . ? 
H11 C11 C12 H12 1.9(7) . . . . ? 

loop_
_geom_hbond_atom_site_label_D        
_geom_hbond_atom_site_label_H        
_geom_hbond_atom_site_label_A        
_geom_hbond_distance_DH              
_geom_hbond_distance_HA              
_geom_hbond_distance_DA              
_geom_hbond_angle_DHA                
_geom_hbond_site_symmetry_A          
C5 H5 C18 1.067(8) 2.951(8) 3.5919(5) 119.0(5)  3_645   
C4 H4 C17 1.074(8) 2.939(7) 3.5695(5) 117.8(5)  3_645   
C4 H4 C18 1.074(8) 2.802(8) 3.5167(5) 124.0(5)  3_645   

loop_
_publ_author_name      
_publ_author_address   
,'?'  
; ? 
;  

_publ_requested_journal          '?' 
_publ_contact_author                ? 
_publ_contact_author_phone        '?' 
_publ_contact_author_fax          '?' 
_publ_contact_author_email        '?' 
_publ_section_title 
;  
 ?  
;  
_publ_section_comment  
;  
 ?  
;  
_publ_section_references 
;  
 ?  
;  
