# Supplementary material for: Yes, one can obtain better quality structures from routine X-ray data collection
Source: IUCrJ. 2016 Jan 1;3(Pt 1):61–70. doi: 10.1107/S2052252515020941 (PMC4704080; doi:10.1107/S2052252515020941)
Supplement: Supplementary file 3 [file m-03-00061-sup3.zip › X-ray/T_TAAM/T_TAAM_70.cif]

data_I  
_audit_creation_method             'MoPro12'     
_chemical_name_systematic            ? 
_chemical_name_common                ? 
_chemical_formula_moiety             'C20 H14'
_chemical_formula_sum                'C20 H14'
_chemical_formula_weight             254.312
_chemical_absolute_configuration     ?  

_symmetry_cell_setting               orthorhombic 
_symmetry_space_group_name_H-M       'P ?'
_symmetry_space_group_name_Hall      'P ?'

loop_
_atom_type_symbol                      
_atom_type_description                 
_atom_type_scat_dispersion_real        
_atom_type_scat_dispersion_imag        
_atom_type_scat_source                 
 'C' 'C'    0.0033   0.0016
'Su & Coppens. Acta. Cryst. (1997) A53, 749-762. '                    
 'H' 'H'    0.0000   0.0000
'Su & Coppens. Acta. Cryst. (1997) A53, 749-762. '                    

loop_
_symmetry_equiv_pos_as_xyz           
'x, y, z'
'-x+1/2, -y, z+1/2'
'-x, y+1/2, -z+1/2'
'x+1/2, -y+1/2, -z'
_cell_length_a                8.080 
_cell_length_b                8.165 
_cell_length_c                20.378 
_cell_angle_alpha             90.00 
_cell_angle_beta              90.00 
_cell_angle_gamma             90.00 
_cell_volume                   1344.3 
_cell_formula_units_Z                4
_cell_measurement_temperature        ?
_cell_measurement_reflns_used        ?
_cell_measurement_theta_min          ?
_cell_measurement_theta_max          ?
_exptl_crystal_description           ? 
_exptl_crystal_colour                ? 
_exptl_crystal_size_max              ? 
_exptl_crystal_size_mid              ? 
_exptl_crystal_size_min              ? 
_exptl_crystal_density_meas          ? 
_exptl_crystal_density_diffrn       1.257
_exptl_crystal_density_method       'not measured' 
_exptl_crystal_F_000                 536
_exptl_absorpt_process_details       ?  
_exptl_absorpt_coefficient_mu        ?  
_exptl_absorpt_correction_type       ?  
_exptl_absorpt_correction_T_min      ?  
_exptl_absorpt_correction_T_max      ?  
_exptl_special_details               
;
?
;
_diffrn_ambient_temperature          ?  
_diffrn_radiation_wavelength        0.71073
_diffrn_radiation_type              MoK\a 
_diffrn_radiation_source          'fine-focus sealed tube' 
_diffrn_radiation_monochromator      ? 
_diffrn_measurement_device_type      ? 
_diffrn_measurement_method           ? 
_diffrn_detector_area_resol_mean     ? 
_diffrn_standards_number             ? 
_diffrn_standards_interval_count     ? 
_diffrn_standards_interval_time      ? 
_diffrn_standards_decay_%            ? 
_diffrn_reflns_number                ? 
_diffrn_reflns_av_R_equivalents      ? 
_diffrn_reflns_av_sigmaI/netI        0.02604
_diffrn_reflns_limit_h_min           0
_diffrn_reflns_limit_h_max          13
_diffrn_reflns_limit_k_min           0
_diffrn_reflns_limit_k_max          13
_diffrn_reflns_limit_l_min         -32
_diffrn_reflns_limit_l_max          32
_diffrn_reflns_theta_min            2.69
_diffrn_reflns_theta_max           35.00
_reflns_number_total                  5904
_reflns_number_gt                     5802
_reflns_threshold_expression         >2.0sigma(I)
_computing_data_collection           ? 
_computing_cell_refinement           ? 
_computing_data_reduction            ? 
_computing_structure_solution        ? 
_computing_structure_refinement      'MoPro (J. Appl. Cryst. 2005, 38, 38-54)'
_computing_molecular_graphics        ? 
_computing_publication_material      ? 
_iucr_refine_instructions_details  
; 
# ! MoPro 12.6 08/10/2015 15:20:57 F:\Pliki_do_publikacji_AniaHoser\TAAM\TAAM_T\T_TAAM_70\mopro_T_01.par 
# ! reflections hkl file : F:\Pliki_do_publikacji_AniaHoser\TAAM\TAAM_T\T_TAAM_70\sortav_freeformat.hkl refin. vs. F^2 
# ! atomic table file : C:\Users\user\Desktop\Programy_Krys\MoPro\MoProSuite\LibMoPro\mopro.tab 
# ! wave functions file : C:\Users\user\Desktop\Programy_Krys\MoPro\MoProSuite\LibMoPro\WAVEF_Su_Coppens_relativistic 
# ! RF factor = 1.519 % RI factor = 2.810% 
# ! wR2F factor = 2.057 % wR2I factor = 3.885% 
# ! g.o.f.(F**2) = 1.302 Nvar= 237 Nref= 5904 Nfree= 0 0.07<sinT/l< 0.81 
#  
# WSIG 1.00000 ! weighting scheme 
#  ! SPACE GROUP P ? 
#  
# CELL 8.0798 8.1645 20.3778 90.0000 90.0000 90.0000 0.71073 
# ZERR 0.0000 0.0000 0.0000 0.0000 0.0000 0.0000 
#  
# SYMM 4 P 
#  X , Y, Z 
#  1/2-X , -Y, 1/2+Z 
#  -X , 1/2+Y, 1/2-Z 
#  1/2+X , 1/2-Y, -Z 
#  
# SCALE 1 2.793981 
#  
# FMULT 1.00000 
#  
# UOVER 0.00000 0.00000 0.00000 0.00000 0.00000 0.00000 ANI 
#  
# SOLVT 0.00000 50.00000 
#  
# EXTIN 0.00000 GAUSSIAN ISOT TYP1 ! G*10^4 
#  
#  
# DUMMY 3 
# DUMY 0.20599 1.07837 0.25444 D1 0 ! atom # 35 
# DUMY 0.20071 0.75116 0.07916 D2 0 ! atom # 36 
# DUMY 0.60052 1.13709 0.09856 D3 0 ! atom # 37 
#  
# KAPPA 5 
#  0.999000 0.885000 ! # 1 1 MOL C1 2x 
#  0.999000 0.887000 ! # 2 1 MOL C3 6x 
#  1.004000 0.909000 ! # 3 1 MOL C4 12x 
#  1.110000 1.158000 ! # 4 1 MOL H7 12x 
#  1.118000 1.160000 ! # 5 1 MOL H1 2x 
#  
# ATOMS 34 
#  
# ATOM 1 C1 MOL 1 0.432137 0.885764 0.174568 1.0000 1 C 
#  ZX H1 C15 HEX K1 V0 M0 Q0 
# UANI 0.012373 0.012043 0.011994 0.002288 -.000549 0.001106 
#  3.98514 0. 0. 0. -.028 0. 0. 0. 0. 0. 
#  0.281 0. 0. 0. 0. 0.231 0. 
#  0.063 0. 0. 0. 0. -.109 0. 0. 0. 
#  
# ATOM 2 C2 MOL 1 0.245442 1.094308 0.112891 1.0000 1 C 
#  ZX H2 C20 HEX K1 V0 M0 Q0 
# UANI 0.009721 0.011297 0.011558 0.001170 -.000278 0.000553 
#  3.98514 0. 0. 0. -.028 0. 0. 0. 0. 0. 
#  0.281 0. 0. 0. 0. 0.231 0. 
#  0.063 0. 0. 0. 0. -.109 0. 0. 0. 
#  
# ATOM 3 C3 MOL 1 0.318953 0.982703 0.220045 1.0000 1 C 
#  XY D1 C4 HEX K2 V0 M0 Q0 
# UANI 0.012960 0.012503 0.010433 0.000772 0.000227 0.000607 
#  4.05796 0. 0.047 0. 0. -.179 0. 0. -.033 0. 
#  0. 0.026 0. 0. 0. -.289 0. 
#  0.018 0. 0. -.013 0. 0. 0. 0. 0. 
#  
# ATOM 4 C4 MOL 1 0.307563 0.965076 0.287541 1.0000 1 C 
#  XY D1 C3 HEX K3 V0 M0 Q0 
# UANI 0.018164 0.017008 0.010719 -.001305 0.000526 0.001309 
#  3.92121 0. 0.056 0. 0. -.180 0. 0. -.029 0. 
#  0. 0.030 0. 0. 0. -.264 0. 
#  0.020 0. 0. -.019 0. 0. 0. 0. 0. 
#  
# ATOM 5 C5 MOL 1 0.193574 1.061189 0.322139 1.0000 1 C 
#  XY D1 C6 HEX K3 V0 M0 Q0 
# UANI 0.021400 0.020666 0.012003 -.002478 0.003639 -.001903 
#  3.92121 0. 0.056 0. 0. -.180 0. 0. -.029 0. 
#  0. 0.030 0. 0. 0. -.264 0. 
#  0.020 0. 0. -.019 0. 0. 0. 0. 0. 
#  
# ATOM 6 C6 MOL 1 0.093198 1.172876 0.289283 1.0000 1 C 
#  XY D1 C5 HEX K3 V0 M0 Q0 
# UANI 0.017715 0.018651 0.016029 -.000786 0.004900 -.004877 
#  3.92121 0. 0.056 0. 0. -.180 0. 0. -.029 0. 
#  0. 0.030 0. 0. 0. -.264 0. 
#  0.020 0. 0. -.019 0. 0. 0. 0. 0. 
#  
# ATOM 7 C7 MOL 1 0.105838 1.191851 0.221110 1.0000 1 C 
#  XY D1 C8 HEX K3 V0 M0 Q0 
# UANI 0.013170 0.014392 0.016024 0.001615 0.002233 -.002998 
#  3.92121 0. 0.056 0. 0. -.180 0. 0. -.029 0. 
#  0. 0.030 0. 0. 0. -.264 0. 
#  0.020 0. 0. -.019 0. 0. 0. 0. 0. 
#  
# ATOM 8 C8 MOL 1 0.218416 1.095836 0.186903 1.0000 1 C 
#  XY D1 C7 HEX K2 V0 M0 Q0 
# UANI 0.011119 0.011682 0.011640 0.001046 0.000955 -.000461 
#  4.05796 0. 0.047 0. 0. -.179 0. 0. -.033 0. 
#  0. 0.026 0. 0. 0. -.289 0. 
#  0.018 0. 0. -.013 0. 0. 0. 0. 0. 
#  
# ATOM 9 C9 MOL 1 0.316232 0.805224 0.125092 1.0000 1 C 
#  XY D2 C10 HEX K2 V0 M0 Q0 
# UANI 0.012453 0.010832 0.012595 0.001824 -.000087 -.000322 
#  4.05796 0. 0.047 0. 0. -.179 0. 0. -.033 0. 
#  0. 0.026 0. 0. 0. -.289 0. 
#  0.018 0. 0. -.013 0. 0. 0. 0. 0. 
#  
# ATOM 10 C10 MOL 1 0.301763 0.638775 0.112681 1.0000 1 C 
#  XY D2 C9 HEX K3 V0 M0 Q0 
# UANI 0.017668 0.011149 0.018550 0.002267 -.000120 -.001278 
#  3.92121 0. 0.056 0. 0. -.180 0. 0. -.029 0. 
#  0. 0.030 0. 0. 0. -.264 0. 
#  0.020 0. 0. -.019 0. 0. 0. 0. 0. 
#  
# ATOM 11 C11 MOL 1 0.185473 0.584879 0.066473 1.0000 1 C 
#  XY D2 C12 HEX K3 V0 M0 Q0 
# UANI 0.020697 0.012837 0.021197 0.000246 -.000575 -.004570 
#  3.92121 0. 0.056 0. 0. -.180 0. 0. -.029 0. 
#  0. 0.030 0. 0. 0. -.264 0. 
#  0.020 0. 0. -.019 0. 0. 0. 0. 0. 
#  
# ATOM 12 C12 MOL 1 0.085941 0.696252 0.033133 1.0000 1 C 
#  XY D2 C11 HEX K3 V0 M0 Q0 
# UANI 0.019357 0.016110 0.017429 -.001495 -.002571 -.004297 
#  3.92121 0. 0.056 0. 0. -.180 0. 0. -.029 0. 
#  0. 0.030 0. 0. 0. -.264 0. 
#  0.020 0. 0. -.019 0. 0. 0. 0. 0. 
#  
# ATOM 13 C13 MOL 1 0.100385 0.864093 0.045820 1.0000 1 C 
#  XY D2 C14 HEX K3 V0 M0 Q0 
# UANI 0.014610 0.014761 0.013829 -.000400 -.002406 -.001028 
#  3.92121 0. 0.056 0. 0. -.180 0. 0. -.029 0. 
#  0. 0.030 0. 0. 0. -.264 0. 
#  0.020 0. 0. -.019 0. 0. 0. 0. 0. 
#  
# ATOM 14 C14 MOL 1 0.215145 0.917721 0.091772 1.0000 1 C 
#  XY D2 C13 HEX K2 V0 M0 Q0 
# UANI 0.011222 0.011137 0.011820 0.000775 -.000314 -.000235 
#  4.05796 0. 0.047 0. 0. -.179 0. 0. -.033 0. 
#  0. 0.026 0. 0. 0. -.289 0. 
#  0.018 0. 0. -.013 0. 0. 0. 0. 0. 
#  
# ATOM 15 C15 MOL 1 0.530268 1.012986 0.136185 1.0000 1 C 
#  XY D3 C16 HEX K2 V0 M0 Q0 
# UANI 0.009903 0.013008 0.012168 0.001914 -.000337 0.000720 
#  4.05796 0. 0.047 0. 0. -.179 0. 0. -.033 0. 
#  0. 0.026 0. 0. 0. -.289 0. 
#  0.018 0. 0. -.013 0. 0. 0. 0. 0. 
#  
# ATOM 16 C16 MOL 1 0.701266 1.025895 0.132740 1.0000 1 C 
#  XY D3 C15 HEX K3 V0 M0 Q0 
# UANI 0.009698 0.017454 0.016279 0.002555 -.000616 0.000606 
#  3.92121 0. 0.056 0. 0. -.180 0. 0. -.029 0. 
#  0. 0.030 0. 0. 0. -.264 0. 
#  0.020 0. 0. -.019 0. 0. 0. 0. 0. 
#  
# ATOM 17 C17 MOL 1 0.771180 1.150850 0.094719 1.0000 1 C 
#  XY D3 C18 HEX K3 V0 M0 Q0 
# UANI 0.009541 0.019699 0.016270 0.000156 0.000845 -.000865 
#  3.92121 0. 0.056 0. 0. -.180 0. 0. -.029 0. 
#  0. 0.030 0. 0. 0. -.264 0. 
#  0.020 0. 0. -.019 0. 0. 0. 0. 0. 
#  
# ATOM 18 C18 MOL 1 0.671617 1.260643 0.060774 1.0000 1 C 
#  XY D3 C17 HEX K3 V0 M0 Q0 
# UANI 0.011869 0.016960 0.012323 -.001614 0.001356 -.000281 
#  3.92121 0. 0.056 0. 0. -.180 0. 0. -.029 0. 
#  0. 0.030 0. 0. 0. -.264 0. 
#  0.020 0. 0. -.019 0. 0. 0. 0. 0. 
#  
# ATOM 19 C19 MOL 1 0.499062 1.247880 0.064481 1.0000 1 C 
#  XY D3 C20 HEX K3 V0 M0 Q0 
# UANI 0.011576 0.013157 0.011303 -.000296 0.000086 0.001024 
#  3.92121 0. 0.056 0. 0. -.180 0. 0. -.029 0. 
#  0. 0.030 0. 0. 0. -.264 0. 
#  0.020 0. 0. -.019 0. 0. 0. 0. 0. 
#  
# ATOM 20 C20 MOL 1 0.429391 1.124777 0.102462 1.0000 1 C 
#  XY D3 C19 HEX K2 V0 M0 Q0 
# UANI 0.009234 0.012039 0.011207 0.000895 -.000146 0.000862 
#  4.05796 0. 0.047 0. 0. -.179 0. 0. -.033 0. 
#  0. 0.026 0. 0. 0. -.289 0. 
#  0.018 0. 0. -.013 0. 0. 0. 0. 0. 
#  
# ATOM 21 H7 MOL 1 0.029401 1.277023 0.195955 1.0000 1 H 
#  ZY C7 C8 QUA K4 V0 M0 Q0 
# UISO 0.030390 
#  1.04821 0. 0. 0. 0.182 0.086 0. 0. 0. 0. 
#  
# ATOM 22 H1 MOL 1 0.511375 0.799965 0.199510 1.0000 1 H 
#  ZY C1 C15 QUA K5 V0 M0 Q0 
# UISO 0.028162 
#  1.02450 0. 0. 0. 0.166 0.079 0. 0. 0. 0. 
#  
# ATOM 23 H19 MOL 1 0.422368 1.333471 0.038025 1.0000 1 H 
#  ZY C19 C20 QUA K4 V0 M0 Q0 
# UISO 0.026924 
#  1.04821 0. 0. 0. 0.182 0.086 0. 0. 0. 0. 
#  
# ATOM 24 H10 MOL 1 0.378879 0.554142 0.138768 1.0000 1 H 
#  ZY C10 C9 QUA K4 V0 M0 Q0 
# UISO 0.036149 
#  1.04821 0. 0. 0. 0.182 0.086 0. 0. 0. 0. 
#  
# ATOM 25 H2 MOL 1 0.168054 1.182052 0.087087 1.0000 1 H 
#  ZY C2 C20 QUA K5 V0 M0 Q0 
# UISO 0.024572 
#  1.02450 0. 0. 0. 0.166 0.079 0. 0. 0. 0. 
#  
# ATOM 26 H16 MOL 1 0.775003 0.943220 0.158843 1.0000 1 H 
#  ZY C16 C15 QUA K4 V0 M0 Q0 
# UISO 0.035473 
#  1.04821 0. 0. 0. 0.182 0.086 0. 0. 0. 0. 
#  
# ATOM 27 H13 MOL 1 0.022086 0.950703 0.020002 1.0000 1 H 
#  ZY C13 C14 QUA K4 V0 M0 Q0 
# UISO 0.032840 
#  1.04821 0. 0. 0. 0.182 0.086 0. 0. 0. 0. 
#  
# ATOM 28 H6 MOL 1 0.004903 1.242440 0.316147 1.0000 1 H 
#  ZY C6 C5 QUA K4 V0 M0 Q0 
# UISO 0.039443 
#  1.04821 0. 0. 0. 0.182 0.086 0. 0. 0. 0. 
#  
# ATOM 29 H5 MOL 1 0.181924 1.049201 0.374078 1.0000 1 H 
#  ZY C5 C6 QUA K4 V0 M0 Q0 
# UISO 0.037152 
#  1.04821 0. 0. 0. 0.182 0.086 0. 0. 0. 0. 
#  
# ATOM 30 H4 MOL 1 0.385214 0.877304 0.311833 1.0000 1 H 
#  ZY C4 C3 QUA K4 V0 M0 Q0 
# UISO 0.032503 
#  1.04821 0. 0. 0. 0.182 0.086 0. 0. 0. 0. 
#  
# ATOM 31 H17 MOL 1 0.904222 1.160880 0.091731 1.0000 1 H 
#  ZY C17 C18 QUA K4 V0 M0 Q0 
# UISO 0.030947 
#  1.04821 0. 0. 0. 0.182 0.086 0. 0. 0. 0. 
#  
# ATOM 32 H11 MOL 1 0.171776 0.455838 0.055372 1.0000 1 H 
#  ZY C11 C12 QUA K4 V0 M0 Q0 
# UISO 0.041434 
#  1.04821 0. 0. 0. 0.182 0.086 0. 0. 0. 0. 
#  
# ATOM 33 H18 MOL 1 0.728512 1.356834 0.031591 1.0000 1 H 
#  ZY C18 C17 QUA K4 V0 M0 Q0 
# UISO 0.032522 
#  1.04821 0. 0. 0. 0.182 0.086 0. 0. 0. 0. 
#  
# ATOM 34 H12 MOL 1 -0.004628 0.652843 -0.001590 1.0000 1 H 
#  ZY C12 C11 QUA K4 V0 M0 Q0 
# UISO 0.035255 
#  1.04821 0. 0. 0. 0.182 0.086 0. 0. 0. 0. 
#  
# ANHAR 0 3 ! number_of_anharmonic_atoms max_order 
# ! 1 ! atom number 
# ! 0.00E+00 0.00E+00 0.00E+00 0.00E+00 0.00E+00 0.00E+00 0.00E+00 0.00E+00 
# ! 0.00E+00 0.00E+00 
#  
#  
# STOP 
; 
_refine_special_details              
;
 Refinement of F^2^ against reflections.
 The threshold expression of F^2^ > 2sigma(F^2^) is
 used for calculating R-factors(gt) and is not
 relevant to the choice of reflections for refinement.
 R-factors based on F^2^ are statistically about twice
 as large as those based on F, and R-factors based on
 ALL data will be even larger.
;
_refine_ls_structure_factor_coef     Fsqd 
_refine_ls_matrix_type                full
_refine_ls_weighting_scheme          sigma
_refine_ls_weighting_details         ?
_atom_sites_solution_primary      direct 
_atom_sites_solution_secondary    difmap 
_atom_sites_solution_hydrogens    geom   
_refine_ls_hydrogen_treatment    refall
_refine_ls_extinction_method        'none'              
_refine_ls_abs_structure_details     ?
_refine_ls_abs_structure_Flack       ?
_refine_ls_number_reflns              5904
_refine_ls_number_parameters           237
_refine_ls_number_restraints             0
# R-factors: R(F)  &  wR2(I) 
_refine_ls_R_factor_all              0.0152
_refine_ls_R_factor_gt               0.0146
_refine_ls_wR_factor_ref             0.0388
_refine_ls_wR_factor_gt              0.0387
_refine_ls_goodness_of_fit_ref       1.230
_refine_ls_restrained_S_all          0.000
_refine_ls_shift/su_max              0.001
_refine_ls_shift/su_mean             0.000

_diffrn_measured_fraction_theta_max     0.997
_diffrn_reflns_theta_full               35.00
_diffrn_measured_fraction_theta_full    0.997
_refine_diff_density_max                ?
_refine_diff_density_min                ?
_refine_diff_density_rms                ?
###  to get diff_density_max min & rms : 
###  run MoPro  : WRIT FOUR   to create FOURier file 
###  run VMoPro : FOUR  FastFourierTransform   to get a 3D grid (Xplor format) on whole unit-cell
###             & GRID  STAT   to get max min rms statistics


loop_
_atom_site_type_symbol      
_atom_site_label            
_atom_site_fract_x          
_atom_site_fract_y          
_atom_site_fract_z          
_atom_site_U_iso_or_equiv   
_atom_site_adp_type         
_atom_site_occupancy        
_atom_site_calc_flag        
_atom_site_refinement_flag_posn  
_atom_site_refinement_flag_adp  
_atom_site_disorder_assembly
_atom_site_disorder_group   
C  C1 0.43214(4) 0.88576(4) 0.17457(2) 0.01214(3) Uani 1 d . . . .
C  C2 0.24544(4) 1.09431(4) 0.11289(1) 0.01086(3) Uani 1 d . . . .
C  C3 0.31895(4) 0.98270(4) 0.22004(2) 0.01197(3) Uani 1 d . . . .
C  C4 0.30756(5) 0.96508(4) 0.28754(2) 0.01530(3) Uani 1 d . . . .
C  C5 0.19357(5) 1.06119(4) 0.32214(2) 0.01802(4) Uani 1 d . . . .
C  C6 0.09320(5) 1.17288(4) 0.28928(2) 0.01746(4) Uani 1 d . . . .
C  C7 0.10584(4) 1.19185(4) 0.22111(2) 0.01453(3) Uani 1 d . . . .
C  C8 0.21842(4) 1.09584(4) 0.18690(2) 0.01148(3) Uani 1 d . . . .
C  C9 0.31623(4) 0.80522(4) 0.12509(2) 0.01196(3) Uani 1 d . . . .
C  C10 0.30176(5) 0.63877(4) 0.11268(2) 0.01579(3) Uani 1 d . . . .
C  C11 0.18547(5) 0.58488(4) 0.06647(2) 0.01824(3) Uani 1 d . . . .
C  C12 0.08594(5) 0.69625(5) 0.03313(2) 0.01763(4) Uani 1 d . . . .
C  C13 0.10038(5) 0.86409(4) 0.04582(2) 0.01440(3) Uani 1 d . . . .
C  C14 0.21515(4) 0.91772(4) 0.09177(2) 0.01139(3) Uani 1 d . . . .
C  C15 0.53027(4) 1.01299(4) 0.13619(2) 0.01169(3) Uani 1 d . . . .
C  C16 0.70127(4) 1.02589(4) 0.13274(2) 0.01448(3) Uani 1 d . . . .
C  C17 0.77118(4) 1.15085(4) 0.09472(2) 0.01517(3) Uani 1 d . . . .
C  C18 0.67162(4) 1.26064(4) 0.06077(2) 0.01372(3) Uani 1 d . . . .
C  C19 0.49906(4) 1.24788(4) 0.06448(2) 0.01201(3) Uani 1 d . . . .
C  C20 0.42939(4) 1.12478(4) 0.10246(1) 0.01083(3) Uani 1 d . . . .
H  H7 0.0294(9) 1.2770(9) 0.1960(3) 0.030(2) Uiso 1 d U . . .
H  H1 0.5114(9) 0.8000(9) 0.1995(3) 0.028(2) Uiso 1 d U . . .
H  H19 0.4224(9) 1.3335(9) 0.0380(3) 0.027(2) Uiso 1 d U . . .
H  H10 0.3789(10) 0.5541(9) 0.1388(4) 0.036(2) Uiso 1 d U . . .
H  H2 0.1681(9) 1.1821(8) 0.0871(3) 0.025(1) Uiso 1 d U . . .
H  H16 0.7750(9) 0.9432(9) 0.1588(4) 0.035(2) Uiso 1 d U . . .
H  H13 0.0221(9) 0.9507(9) 0.0200(4) 0.033(2) Uiso 1 d U . . .
H  H6 0.005(1) 1.2424(10) 0.3161(4) 0.039(2) Uiso 1 d U . . .
H  H5 0.1819(10) 1.0492(9) 0.3741(4) 0.037(2) Uiso 1 d U . . .
H  H4 0.3852(9) 0.8773(9) 0.3118(4) 0.033(2) Uiso 1 d U . . .
H  H17 0.904(1) 1.1609(8) 0.0917(3) 0.031(2) Uiso 1 d U . . .
H  H11 0.1718(10) 0.456(1) 0.0554(4) 0.041(2) Uiso 1 d U . . .
H  H18 0.7285(9) 1.3568(9) 0.0316(4) 0.033(2) Uiso 1 d U . . .
H  H12 -0.005(1) 0.6528(10) -0.0016(4) 0.035(2) Uiso 1 d U . . .

loop_ 
_atom_site_aniso_label 
_atom_site_aniso_U_11 
_atom_site_aniso_U_22 
_atom_site_aniso_U_33 
_atom_site_aniso_U_12 
_atom_site_aniso_U_13 
_atom_site_aniso_U_23 
C1 0.0124(1) 0.0120(1) 0.0120(1) 0.00229(9) -0.00055(10) 0.00111(9)  
C2 0.0097(1) 0.0113(1) 0.0116(1) 0.00117(9) -0.00028(9) 0.00055(8)  
C3 0.0130(1) 0.0125(1) 0.0104(1) 0.00077(10) 0.00023(10) 0.00061(8)  
C4 0.0182(1) 0.0170(1) 0.0107(1) -0.0013(1) 0.0005(1) 0.00131(9)  
C5 0.0214(2) 0.0207(1) 0.0120(1) -0.0025(1) 0.0036(1) -0.0019(1)  
C6 0.0177(2) 0.0187(1) 0.0160(1) -0.0008(1) 0.0049(1) -0.0049(1)  
C7 0.0132(1) 0.0144(1) 0.0160(1) 0.0016(1) 0.0022(1) -0.00300(10)  
C8 0.0111(1) 0.0117(1) 0.0116(1) 0.00105(9) 0.00095(9) -0.00046(8)  
C9 0.0125(1) 0.0108(1) 0.0126(1) 0.00182(10) -0.000087(10) -0.00032(8)  
C10 0.0177(1) 0.0111(1) 0.0185(1) 0.0023(1) -0.0001(1) -0.00128(10)  
C11 0.0207(2) 0.0128(1) 0.0212(1) 0.0002(1) -0.0006(1) -0.0046(1)  
C12 0.0194(2) 0.0161(1) 0.0174(1) -0.0015(1) -0.0026(1) -0.0043(1)  
C13 0.0146(1) 0.0148(1) 0.0138(1) -0.0004(1) -0.0024(1) -0.00103(9)  
C14 0.0112(1) 0.0111(1) 0.0118(1) 0.00077(9) -0.00031(9) -0.00023(9)  
C15 0.0099(1) 0.0130(1) 0.0122(1) 0.00191(9) -0.00034(9) 0.00072(9)  
C16 0.0097(1) 0.0175(1) 0.0163(1) 0.0026(1) -0.0006(1) 0.0006(1)  
C17 0.0095(1) 0.0197(1) 0.0163(1) 0.00016(10) 0.0008(1) -0.0009(1)  
C18 0.0119(1) 0.0170(1) 0.0123(1) -0.00161(10) 0.00136(10) -0.00028(9)  
C19 0.0116(1) 0.0132(1) 0.0113(1) -0.00030(9) 0.000086(9) 0.00102(9)  
C20 0.0092(1) 0.0120(1) 0.0112(1) 0.00089(9) -0.00015(9) 0.00086(8)  

_geom_special_details                
;                                    
;                                    

loop_
_geom_bond_atom_site_label_1         
_geom_bond_atom_site_label_2         
_geom_bond_distance                  
_geom_bond_site_symmetry_2           
_geom_bond_publ_flag                 
C1 C15 1.5229(5) . ? 
C1 C3 1.5237(5) . ? 
C1 C9 1.5251(5) . ? 
C1 H1 1.077(7) . ? 
C2 C20 1.5219(5) . ? 
C2 C8 1.5240(4) . ? 
C2 C14 1.5244(4) . ? 
C2 H2 1.087(7) . ? 
C3 C8 1.4033(4) . ? 
C3 C4 1.3860(4) . ? 
C4 C5 1.4004(5) . ? 
C4 H4 1.073(8) . ? 
C5 C6 1.3919(6) . ? 
C5 H5 1.067(8) . ? 
C6 C7 1.4016(5) . ? 
C6 H6 1.064(8) . ? 
C7 C8 1.3884(5) . ? 
C7 H7 1.062(8) . ? 
C9 C14 1.4042(4) . ? 
C9 C10 1.3872(5) . ? 
C10 C11 1.4011(5) . ? 
C10 H10 1.072(8) . ? 
C11 C12 1.3911(6) . ? 
C11 H11 1.083(8) . ? 
C12 C13 1.3994(5) . ? 
C12 H12 1.078(8) . ? 
C13 C14 1.3886(5) . ? 
C13 H13 1.085(8) . ? 
C15 C20 1.4034(4) . ? 
C15 C16 1.3874(5) . ? 
C16 C17 1.4001(5) . ? 
C16 H16 1.046(8) . ? 
C17 C18 1.3889(5) . ? 
C17 H17 1.080(8) . ? 
C18 C19 1.4001(5) . ? 
C18 H18 1.087(8) . ? 
C19 C20 1.3878(4) . ? 
C19 H19 1.078(7) . ? 

loop_
_geom_angle_atom_site_label_1        
_geom_angle_atom_site_label_2        
_geom_angle_atom_site_label_3        
_geom_angle                          
_geom_angle_site_symmetry_1          
_geom_angle_site_symmetry_3          
_geom_angle_publ_flag                
C1 C15 C20 113.12(3) . . ? 
C1 C15 C16 126.60(3) . . ? 
C1 C3 C8 113.37(3) . . ? 
C1 C3 C4 126.12(3) . . ? 
C1 C9 C14 113.25(3) . . ? 
C1 C9 C10 126.49(4) . . ? 
C2 C20 C15 113.11(3) . . ? 
C2 C20 C19 126.33(3) . . ? 
C2 C8 C3 112.83(3) . . ? 
C2 C8 C7 126.54(3) . . ? 
C2 C14 C9 112.87(3) . . ? 
C2 C14 C13 126.57(4) . . ? 
C3 C1 C15 105.70(3) . . ? 
C3 C1 C9 104.92(3) . . ? 
C3 C1 H1 114.1(4) . . ? 
C3 C8 C7 120.61(3) . . ? 
C3 C4 C5 119.02(3) . . ? 
C3 C4 H4 119.2(5) . . ? 
C4 C3 C8 120.50(3) . . ? 
C4 C5 C6 120.54(4) . . ? 
C4 C5 H5 120.4(5) . . ? 
C5 C6 C7 120.45(4) . . ? 
C5 C6 H6 119.5(5) . . ? 
C5 C4 H4 121.8(5) . . ? 
C6 C5 H5 119.1(5) . . ? 
C6 C7 C8 118.88(4) . . ? 
C6 C7 H7 120.6(4) . . ? 
C7 C6 H6 120.0(5) . . ? 
C8 C2 C20 106.07(3) . . ? 
C8 C2 C14 105.32(3) . . ? 
C8 C2 H2 113.0(4) . . ? 
C8 C7 H7 120.6(4) . . ? 
C9 C1 C15 105.92(2) . . ? 
C9 C1 H1 113.4(4) . . ? 
C9 C14 C13 120.55(4) . . ? 
C9 C10 C11 119.12(4) . . ? 
C9 C10 H10 119.5(5) . . ? 
C10 C9 C14 120.24(3) . . ? 
C10 C11 C12 120.71(4) . . ? 
C10 C11 H11 121.0(5) . . ? 
C11 C12 C13 120.11(3) . . ? 
C11 C12 H12 119.9(5) . . ? 
C11 C10 H10 121.4(5) . . ? 
C12 C11 H11 118.3(5) . . ? 
C12 C13 C14 119.28(3) . . ? 
C12 C13 H13 120.0(4) . . ? 
C13 C12 H12 120.0(5) . . ? 
C14 C2 C20 105.78(2) . . ? 
C14 C2 H2 113.2(4) . . ? 
C14 C13 H13 120.7(5) . . ? 
C15 C1 H1 112.1(4) . . ? 
C15 C20 C19 120.56(3) . . ? 
C15 C16 C17 119.02(3) . . ? 
C15 C16 H16 119.5(5) . . ? 
C16 C15 C20 120.28(4) . . ? 
C16 C17 C18 120.81(3) . . ? 
C16 C17 H17 119.2(4) . . ? 
C17 C18 C19 120.12(4) . . ? 
C17 C18 H18 119.6(5) . . ? 
C17 C16 H16 121.5(5) . . ? 
C18 C17 H17 120.0(4) . . ? 
C18 C19 C20 119.20(4) . . ? 
C18 C19 H19 119.8(4) . . ? 
C19 C18 H18 120.3(5) . . ? 
C20 C2 H2 112.7(4) . . ? 
C20 C19 H19 121.0(4) . . ? 

loop_
_geom_torsion_atom_site_label_1      
_geom_torsion_atom_site_label_2      
_geom_torsion_atom_site_label_3      
_geom_torsion_atom_site_label_4      
_geom_torsion                        
_geom_torsion_site_symmetry_1        
_geom_torsion_site_symmetry_2        
_geom_torsion_site_symmetry_3        
_geom_torsion_site_symmetry_4        
_geom_torsion_publ_flag              
C1 C15 C20 C2 0.82(3) . . . . ? 
C1 C15 C20 C19 -179.34(3) . . . . ? 
C1 C15 C16 C17 179.81(3) . . . . ? 
C1 C15 C16 H16 -0.8(4) . . . . ? 
C1 C3 C8 C2 0.37(3) . . . . ? 
C1 C3 C8 C7 178.78(3) . . . . ? 
C1 C3 C4 C5 -178.32(3) . . . . ? 
C1 C3 C4 H4 1.0(4) . . . . ? 
C1 C9 C14 C2 0.11(3) . . . . ? 
C1 C9 C14 C13 -178.87(3) . . . . ? 
C1 C9 C10 C11 178.42(3) . . . . ? 
C1 C9 C10 H10 -1.2(4) . . . . ? 
C2 C20 C15 C16 -178.83(3) . . . . ? 
C2 C20 C19 C18 179.05(3) . . . . ? 
C2 C20 C19 H19 -0.8(4) . . . . ? 
C2 C8 C3 C4 -178.47(3) . . . . ? 
C2 C8 C7 C6 177.62(3) . . . . ? 
C2 C8 C7 H7 -1.5(4) . . . . ? 
C2 C14 C9 C10 178.60(3) . . . . ? 
C2 C14 C13 C12 -178.61(3) . . . . ? 
C2 C14 C13 H13 1.2(4) . . . . ? 
C3 C1 C15 C20 -56.02(3) . . . . ? 
C3 C1 C15 C16 123.60(3) . . . . ? 
C3 C1 C9 C14 56.00(3) . . . . ? 
C3 C1 C9 C10 -122.38(3) . . . . ? 
C3 C8 C2 C20 -55.79(3) . . . . ? 
C3 C8 C2 C14 56.07(3) . . . . ? 
C3 C8 C2 H2 -179.8(5) . . . . ? 
C3 C8 C7 C6 -0.56(3) . . . . ? 
C3 C8 C7 H7 -179.7(6) . . . . ? 
C3 C4 C5 C6 -0.028(33) . . . . ? 
C3 C4 C5 H5 179.6(6) . . . . ? 
C4 C3 C1 C15 -125.86(3) . . . . ? 
C4 C3 C1 C9 122.44(3) . . . . ? 
C4 C3 C1 H1 -2.2(4) . . . . ? 
C4 C3 C8 C7 -0.05(3) . . . . ? 
C4 C5 C6 C7 -0.59(3) . . . . ? 
C4 C5 C6 H6 178.3(6) . . . . ? 
C5 C6 C7 C8 0.88(3) . . . . ? 
C5 C6 C7 H7 -180.0(6) . . . . ? 
C5 C4 C3 C8 0.35(3) . . . . ? 
C6 C5 C4 H4 -179.3(6) . . . . ? 
C7 C8 C2 C20 125.91(3) . . . . ? 
C7 C8 C2 C14 -122.23(3) . . . . ? 
C7 C8 C2 H2 1.9(4) . . . . ? 
C7 C6 C5 H5 179.8(6) . . . . ? 
C8 C2 C20 C15 55.18(3) . . . . ? 
C8 C2 C20 C19 -124.65(3) . . . . ? 
C8 C2 C14 C9 -56.34(3) . . . . ? 
C8 C2 C14 C13 122.56(3) . . . . ? 
C8 C3 C1 C15 55.38(3) . . . . ? 
C8 C3 C1 C9 -56.32(3) . . . . ? 
C8 C3 C1 H1 179.0(6) . . . . ? 
C8 C3 C4 H4 179.7(6) . . . . ? 
C8 C7 C6 H6 -178.0(6) . . . . ? 
C9 C1 C15 C20 54.97(3) . . . . ? 
C9 C1 C15 C16 -125.41(3) . . . . ? 
C9 C14 C2 C20 55.72(3) . . . . ? 
C9 C14 C2 H2 179.7(5) . . . . ? 
C9 C14 C13 C12 0.22(3) . . . . ? 
C9 C14 C13 H13 180.0(6) . . . . ? 
C9 C10 C11 C12 0.25(3) . . . . ? 
C9 C10 C11 H11 179.5(6) . . . . ? 
C10 C9 C1 C15 126.08(3) . . . . ? 
C10 C9 C1 H1 2.7(4) . . . . ? 
C10 C9 C14 C13 -0.38(3) . . . . ? 
C10 C11 C12 C13 -0.41(3) . . . . ? 
C10 C11 C12 H12 -178.8(6) . . . . ? 
C11 C12 C13 C14 0.18(3) . . . . ? 
C11 C12 C13 H13 -179.6(6) . . . . ? 
C11 C10 C9 C14 0.14(3) . . . . ? 
C12 C11 C10 H10 179.8(6) . . . . ? 
C13 C14 C2 C20 -125.38(3) . . . . ? 
C13 C14 C2 H2 -1.4(4) . . . . ? 
C13 C12 C11 H11 -179.7(6) . . . . ? 
C14 C2 C20 C15 -56.36(3) . . . . ? 
C14 C2 C20 C19 123.82(3) . . . . ? 
C14 C9 C1 C15 -55.54(3) . . . . ? 
C14 C9 C1 H1 -178.9(6) . . . . ? 
C14 C9 C10 H10 -179.4(6) . . . . ? 
C14 C13 C12 H12 178.6(6) . . . . ? 
C15 C20 C2 H2 179.4(5) . . . . ? 
C15 C20 C19 C18 -0.76(3) . . . . ? 
C15 C20 C19 H19 179.4(6) . . . . ? 
C15 C16 C17 C18 -0.05(3) . . . . ? 
C15 C16 C17 H17 -179.7(6) . . . . ? 
C16 C15 C1 H1 -1.3(4) . . . . ? 
C16 C15 C20 C19 1.01(3) . . . . ? 
C16 C17 C18 C19 0.29(3) . . . . ? 
C16 C17 C18 H18 179.9(6) . . . . ? 
C17 C18 C19 C20 0.12(3) . . . . ? 
C17 C18 C19 H19 180.0(6) . . . . ? 
C17 C16 C15 C20 -0.59(3) . . . . ? 
C18 C17 C16 H16 -179.4(6) . . . . ? 
C19 C20 C2 H2 -0.4(4) . . . . ? 
C19 C18 C17 H17 179.9(6) . . . . ? 
C20 C15 C1 H1 179.1(6) . . . . ? 
C20 C15 C16 H16 178.8(6) . . . . ? 
C20 C19 C18 H18 -179.5(6) . . . . ? 
H7 C7 C6 H6 1.2(7) . . . . ? 
H19 C19 C18 H18 0.36(62) . . . . ? 
H10 C10 C11 H11 -0.9(7) . . . . ? 
H16 C16 C17 H17 0.9(6) . . . . ? 
H13 C13 C12 H12 -1.2(6) . . . . ? 
H6 C6 C5 H5 -1.3(7) . . . . ? 
H5 C5 C4 H4 0.26(65) . . . . ? 
H17 C17 C18 H18 -0.43(62) . . . . ? 
H11 C11 C12 H12 1.9(7) . . . . ? 

loop_
_geom_hbond_atom_site_label_D        
_geom_hbond_atom_site_label_H        
_geom_hbond_atom_site_label_A        
_geom_hbond_distance_DH              
_geom_hbond_distance_HA              
_geom_hbond_distance_DA              
_geom_hbond_angle_DHA                
_geom_hbond_site_symmetry_A          
C5 H5 C18 1.067(8) 2.952(8) 3.5917(5) 118.9(5)  3_645   
C4 H4 C17 1.073(8) 2.940(7) 3.5698(5) 117.9(5)  3_645   
C4 H4 C18 1.073(8) 2.803(8) 3.5169(5) 123.9(5)  3_645   

loop_
_publ_author_name      
_publ_author_address   
,'?'  
; ? 
;  

_publ_requested_journal          '?' 
_publ_contact_author                ? 
_publ_contact_author_phone        '?' 
_publ_contact_author_fax          '?' 
_publ_contact_author_email        '?' 
_publ_section_title 
;  
 ?  
;  
_publ_section_comment  
;  
 ?  
;  
_publ_section_references 
;  
 ?  
;  
