# Supplementary material for: Yes, one can obtain better quality structures from routine X-ray data collection
Source: IUCrJ. 2016 Jan 1;3(Pt 1):61–70. doi: 10.1107/S2052252515020941 (PMC4704080; doi:10.1107/S2052252515020941)
Supplement: Supplementary file 3 [file m-03-00061-sup3.zip › X-ray/T_TAAM/T_TAAM_72.cif]

data_I  
_audit_creation_method             'MoPro12'     
_chemical_name_systematic            ? 
_chemical_name_common                ? 
_chemical_formula_moiety             'C20 H14'
_chemical_formula_sum                'C20 H14'
_chemical_formula_weight             254.312
_chemical_absolute_configuration     ?  

_symmetry_cell_setting               orthorhombic 
_symmetry_space_group_name_H-M       'P ?'
_symmetry_space_group_name_Hall      'P ?'

loop_
_atom_type_symbol                      
_atom_type_description                 
_atom_type_scat_dispersion_real        
_atom_type_scat_dispersion_imag        
_atom_type_scat_source                 
 'C' 'C'    0.0033   0.0016
'Su & Coppens. Acta. Cryst. (1997) A53, 749-762. '                    
 'H' 'H'    0.0000   0.0000
'Su & Coppens. Acta. Cryst. (1997) A53, 749-762. '                    

loop_
_symmetry_equiv_pos_as_xyz           
'x, y, z'
'-x+1/2, -y, z+1/2'
'-x, y+1/2, -z+1/2'
'x+1/2, -y+1/2, -z'
_cell_length_a                8.080 
_cell_length_b                8.165 
_cell_length_c                20.378 
_cell_angle_alpha             90.00 
_cell_angle_beta              90.00 
_cell_angle_gamma             90.00 
_cell_volume                   1344.3 
_cell_formula_units_Z                4
_cell_measurement_temperature        ?
_cell_measurement_reflns_used        ?
_cell_measurement_theta_min          ?
_cell_measurement_theta_max          ?
_exptl_crystal_description           ? 
_exptl_crystal_colour                ? 
_exptl_crystal_size_max              ? 
_exptl_crystal_size_mid              ? 
_exptl_crystal_size_min              ? 
_exptl_crystal_density_meas          ? 
_exptl_crystal_density_diffrn       1.257
_exptl_crystal_density_method       'not measured' 
_exptl_crystal_F_000                 536
_exptl_absorpt_process_details       ?  
_exptl_absorpt_coefficient_mu        ?  
_exptl_absorpt_correction_type       ?  
_exptl_absorpt_correction_T_min      ?  
_exptl_absorpt_correction_T_max      ?  
_exptl_special_details               
;
?
;
_diffrn_ambient_temperature          ?  
_diffrn_radiation_wavelength        0.71073
_diffrn_radiation_type              MoK\a 
_diffrn_radiation_source          'fine-focus sealed tube' 
_diffrn_radiation_monochromator      ? 
_diffrn_measurement_device_type      ? 
_diffrn_measurement_method           ? 
_diffrn_detector_area_resol_mean     ? 
_diffrn_standards_number             ? 
_diffrn_standards_interval_count     ? 
_diffrn_standards_interval_time      ? 
_diffrn_standards_decay_%            ? 
_diffrn_reflns_number                ? 
_diffrn_reflns_av_R_equivalents      ? 
_diffrn_reflns_av_sigmaI/netI        0.02632
_diffrn_reflns_limit_h_min           0
_diffrn_reflns_limit_h_max          13
_diffrn_reflns_limit_k_min           0
_diffrn_reflns_limit_k_max          13
_diffrn_reflns_limit_l_min         -33
_diffrn_reflns_limit_l_max          33
_diffrn_reflns_theta_min            2.69
_diffrn_reflns_theta_max           36.00
_reflns_number_total                  6348
_reflns_number_gt                     6227
_reflns_threshold_expression         >2.0sigma(I)
_computing_data_collection           ? 
_computing_cell_refinement           ? 
_computing_data_reduction            ? 
_computing_structure_solution        ? 
_computing_structure_refinement      'MoPro (J. Appl. Cryst. 2005, 38, 38-54)'
_computing_molecular_graphics        ? 
_computing_publication_material      ? 
_iucr_refine_instructions_details  
; 
# ! MoPro 12.6 08/10/2015 15:21:10 F:\Pliki_do_publikacji_AniaHoser\TAAM\TAAM_T\T_TAAM_72\mopro_T_01.par 
# ! reflections hkl file : F:\Pliki_do_publikacji_AniaHoser\TAAM\TAAM_T\T_TAAM_72\sortav_freeformat.hkl refin. vs. F^2 
# ! atomic table file : C:\Users\user\Desktop\Programy_Krys\MoPro\MoProSuite\LibMoPro\mopro.tab 
# ! wave functions file : C:\Users\user\Desktop\Programy_Krys\MoPro\MoProSuite\LibMoPro\WAVEF_Su_Coppens_relativistic 
# ! RF factor = 1.552 % RI factor = 2.852% 
# ! wR2F factor = 2.081 % wR2I factor = 3.930% 
# ! g.o.f.(F**2) = 1.292 Nvar= 237 Nref= 6348 Nfree= 0 0.07<sinT/l< 0.83 
#  
# WSIG 1.00000 ! weighting scheme 
#  ! SPACE GROUP P ? 
#  
# CELL 8.0798 8.1645 20.3778 90.0000 90.0000 90.0000 0.71073 
# ZERR 0.0000 0.0000 0.0000 0.0000 0.0000 0.0000 
#  
# SYMM 4 P 
#  X , Y, Z 
#  1/2-X , -Y, 1/2+Z 
#  -X , 1/2+Y, 1/2-Z 
#  1/2+X , 1/2-Y, -Z 
#  
# SCALE 1 2.792048 
#  
# FMULT 1.00000 
#  
# UOVER 0.00000 0.00000 0.00000 0.00000 0.00000 0.00000 ANI 
#  
# SOLVT 0.00000 50.00000 
#  
# EXTIN 0.00000 GAUSSIAN ISOT TYP1 ! G*10^4 
#  
#  
# DUMMY 3 
# DUMY 0.20599 1.07837 0.25444 D1 0 ! atom # 35 
# DUMY 0.20071 0.75116 0.07916 D2 0 ! atom # 36 
# DUMY 0.60052 1.13709 0.09856 D3 0 ! atom # 37 
#  
# KAPPA 5 
#  0.999000 0.885000 ! # 1 1 MOL C1 2x 
#  0.999000 0.887000 ! # 2 1 MOL C3 6x 
#  1.004000 0.909000 ! # 3 1 MOL C4 12x 
#  1.110000 1.158000 ! # 4 1 MOL H7 12x 
#  1.118000 1.160000 ! # 5 1 MOL H1 2x 
#  
# ATOMS 34 
#  
# ATOM 1 C1 MOL 1 0.432133 0.885767 0.174571 1.0000 1 C 
#  ZX H1 C15 HEX K1 V0 M0 Q0 
# UANI 0.012326 0.012029 0.011948 0.002321 -.000582 0.001136 
#  3.98514 0. 0. 0. -.028 0. 0. 0. 0. 0. 
#  0.281 0. 0. 0. 0. 0.231 0. 
#  0.063 0. 0. 0. 0. -.109 0. 0. 0. 
#  
# ATOM 2 C2 MOL 1 0.245418 1.094300 0.112892 1.0000 1 C 
#  ZX H2 C20 HEX K1 V0 M0 Q0 
# UANI 0.009617 0.011267 0.011546 0.001197 -.000338 0.000571 
#  3.98514 0. 0. 0. -.028 0. 0. 0. 0. 0. 
#  0.281 0. 0. 0. 0. 0.231 0. 
#  0.063 0. 0. 0. 0. -.109 0. 0. 0. 
#  
# ATOM 3 C3 MOL 1 0.318964 0.982697 0.220044 1.0000 1 C 
#  XY D1 C4 HEX K2 V0 M0 Q0 
# UANI 0.012925 0.012492 0.010427 0.000766 0.000232 0.000586 
#  4.05796 0. 0.047 0. 0. -.179 0. 0. -.033 0. 
#  0. 0.026 0. 0. 0. -.289 0. 
#  0.018 0. 0. -.013 0. 0. 0. 0. 0. 
#  
# ATOM 4 C4 MOL 1 0.307559 0.965068 0.287537 1.0000 1 C 
#  XY D1 C3 HEX K3 V0 M0 Q0 
# UANI 0.018120 0.017023 0.010712 -.001310 0.000573 0.001279 
#  3.92121 0. 0.056 0. 0. -.180 0. 0. -.029 0. 
#  0. 0.030 0. 0. 0. -.264 0. 
#  0.020 0. 0. -.019 0. 0. 0. 0. 0. 
#  
# ATOM 5 C5 MOL 1 0.193580 1.061162 0.322140 1.0000 1 C 
#  XY D1 C6 HEX K3 V0 M0 Q0 
# UANI 0.021326 0.020635 0.012000 -.002444 0.003620 -.001924 
#  3.92121 0. 0.056 0. 0. -.180 0. 0. -.029 0. 
#  0. 0.030 0. 0. 0. -.264 0. 
#  0.020 0. 0. -.019 0. 0. 0. 0. 0. 
#  
# ATOM 6 C6 MOL 1 0.093218 1.172861 0.289284 1.0000 1 C 
#  XY D1 C5 HEX K3 V0 M0 Q0 
# UANI 0.017681 0.018691 0.015945 -.000812 0.004904 -.004818 
#  3.92121 0. 0.056 0. 0. -.180 0. 0. -.029 0. 
#  0. 0.030 0. 0. 0. -.264 0. 
#  0.020 0. 0. -.019 0. 0. 0. 0. 0. 
#  
# ATOM 7 C7 MOL 1 0.105844 1.191846 0.221118 1.0000 1 C 
#  XY D1 C8 HEX K3 V0 M0 Q0 
# UANI 0.013104 0.014389 0.015958 0.001610 0.002219 -.002978 
#  3.92121 0. 0.056 0. 0. -.180 0. 0. -.029 0. 
#  0. 0.030 0. 0. 0. -.264 0. 
#  0.020 0. 0. -.019 0. 0. 0. 0. 0. 
#  
# ATOM 8 C8 MOL 1 0.218413 1.095833 0.186909 1.0000 1 C 
#  XY D1 C7 HEX K2 V0 M0 Q0 
# UANI 0.011125 0.011661 0.011624 0.001084 0.000927 -.000476 
#  4.05796 0. 0.047 0. 0. -.179 0. 0. -.033 0. 
#  0. 0.026 0. 0. 0. -.289 0. 
#  0.018 0. 0. -.013 0. 0. 0. 0. 0. 
#  
# ATOM 9 C9 MOL 1 0.316207 0.805208 0.125094 1.0000 1 C 
#  XY D2 C10 HEX K2 V0 M0 Q0 
# UANI 0.012453 0.010837 0.012514 0.001795 -.000062 -.000325 
#  4.05796 0. 0.047 0. 0. -.179 0. 0. -.033 0. 
#  0. 0.026 0. 0. 0. -.289 0. 
#  0.018 0. 0. -.013 0. 0. 0. 0. 0. 
#  
# ATOM 10 C10 MOL 1 0.301773 0.638776 0.112677 1.0000 1 C 
#  XY D2 C9 HEX K3 V0 M0 Q0 
# UANI 0.017591 0.011105 0.018555 0.002295 -.000186 -.001345 
#  3.92121 0. 0.056 0. 0. -.180 0. 0. -.029 0. 
#  0. 0.030 0. 0. 0. -.264 0. 
#  0.020 0. 0. -.019 0. 0. 0. 0. 0. 
#  
# ATOM 11 C11 MOL 1 0.185467 0.584898 0.066473 1.0000 1 C 
#  XY D2 C12 HEX K3 V0 M0 Q0 
# UANI 0.020606 0.012883 0.021120 0.000254 -.000605 -.004583 
#  3.92121 0. 0.056 0. 0. -.180 0. 0. -.029 0. 
#  0. 0.030 0. 0. 0. -.264 0. 
#  0.020 0. 0. -.019 0. 0. 0. 0. 0. 
#  
# ATOM 12 C12 MOL 1 0.085933 0.696251 0.033132 1.0000 1 C 
#  XY D2 C11 HEX K3 V0 M0 Q0 
# UANI 0.019302 0.016028 0.017478 -.001494 -.002606 -.004295 
#  3.92121 0. 0.056 0. 0. -.180 0. 0. -.029 0. 
#  0. 0.030 0. 0. 0. -.264 0. 
#  0.020 0. 0. -.019 0. 0. 0. 0. 0. 
#  
# ATOM 13 C13 MOL 1 0.100402 0.864085 0.045825 1.0000 1 C 
#  XY D2 C14 HEX K3 V0 M0 Q0 
# UANI 0.014556 0.014738 0.013797 -.000460 -.002455 -.001042 
#  3.92121 0. 0.056 0. 0. -.180 0. 0. -.029 0. 
#  0. 0.030 0. 0. 0. -.264 0. 
#  0.020 0. 0. -.019 0. 0. 0. 0. 0. 
#  
# ATOM 14 C14 MOL 1 0.215126 0.917733 0.091770 1.0000 1 C 
#  XY D2 C13 HEX K2 V0 M0 Q0 
# UANI 0.011165 0.011123 0.011743 0.000755 -.000375 -.000220 
#  4.05796 0. 0.047 0. 0. -.179 0. 0. -.033 0. 
#  0. 0.026 0. 0. 0. -.289 0. 
#  0.018 0. 0. -.013 0. 0. 0. 0. 0. 
#  
# ATOM 15 C15 MOL 1 0.530265 1.012993 0.136181 1.0000 1 C 
#  XY D3 C16 HEX K2 V0 M0 Q0 
# UANI 0.009798 0.012999 0.012134 0.001944 -.000362 0.000717 
#  4.05796 0. 0.047 0. 0. -.179 0. 0. -.033 0. 
#  0. 0.026 0. 0. 0. -.289 0. 
#  0.018 0. 0. -.013 0. 0. 0. 0. 0. 
#  
# ATOM 16 C16 MOL 1 0.701262 1.025909 0.132731 1.0000 1 C 
#  XY D3 C15 HEX K3 V0 M0 Q0 
# UANI 0.009627 0.017411 0.016266 0.002506 -.000614 0.000622 
#  3.92121 0. 0.056 0. 0. -.180 0. 0. -.029 0. 
#  0. 0.030 0. 0. 0. -.264 0. 
#  0.020 0. 0. -.019 0. 0. 0. 0. 0. 
#  
# ATOM 17 C17 MOL 1 0.771182 1.150856 0.094714 1.0000 1 C 
#  XY D3 C18 HEX K3 V0 M0 Q0 
# UANI 0.009519 0.019682 0.016172 0.000132 0.000910 -.000820 
#  3.92121 0. 0.056 0. 0. -.180 0. 0. -.029 0. 
#  0. 0.030 0. 0. 0. -.264 0. 
#  0.020 0. 0. -.019 0. 0. 0. 0. 0. 
#  
# ATOM 18 C18 MOL 1 0.671587 1.260664 0.060770 1.0000 1 C 
#  XY D3 C17 HEX K3 V0 M0 Q0 
# UANI 0.011791 0.016947 0.012311 -.001588 0.001352 -.000260 
#  3.92121 0. 0.056 0. 0. -.180 0. 0. -.029 0. 
#  0. 0.030 0. 0. 0. -.264 0. 
#  0.020 0. 0. -.019 0. 0. 0. 0. 0. 
#  
# ATOM 19 C19 MOL 1 0.499073 1.247871 0.064487 1.0000 1 C 
#  XY D3 C20 HEX K3 V0 M0 Q0 
# UANI 0.011447 0.013152 0.011261 -.000291 0.000067 0.001062 
#  3.92121 0. 0.056 0. 0. -.180 0. 0. -.029 0. 
#  0. 0.030 0. 0. 0. -.264 0. 
#  0.020 0. 0. -.019 0. 0. 0. 0. 0. 
#  
# ATOM 20 C20 MOL 1 0.429393 1.124791 0.102460 1.0000 1 C 
#  XY D3 C19 HEX K2 V0 M0 Q0 
# UANI 0.009347 0.011964 0.011139 0.000885 -.000163 0.000860 
#  4.05796 0. 0.047 0. 0. -.179 0. 0. -.033 0. 
#  0. 0.026 0. 0. 0. -.289 0. 
#  0.018 0. 0. -.013 0. 0. 0. 0. 0. 
#  
# ATOM 21 H7 MOL 1 0.029569 1.277072 0.195952 1.0000 1 H 
#  ZY C7 C8 QUA K4 V0 M0 Q0 
# UISO 0.030397 
#  1.04821 0. 0. 0. 0.182 0.086 0. 0. 0. 0. 
#  
# ATOM 22 H1 MOL 1 0.511269 0.800046 0.199525 1.0000 1 H 
#  ZY C1 C15 QUA K5 V0 M0 Q0 
# UISO 0.028004 
#  1.02450 0. 0. 0. 0.166 0.079 0. 0. 0. 0. 
#  
# ATOM 23 H19 MOL 1 0.422422 1.333299 0.038018 1.0000 1 H 
#  ZY C19 C20 QUA K4 V0 M0 Q0 
# UISO 0.027001 
#  1.04821 0. 0. 0. 0.182 0.086 0. 0. 0. 0. 
#  
# ATOM 24 H10 MOL 1 0.378841 0.554197 0.138717 1.0000 1 H 
#  ZY C10 C9 QUA K4 V0 M0 Q0 
# UISO 0.036192 
#  1.04821 0. 0. 0. 0.182 0.086 0. 0. 0. 0. 
#  
# ATOM 25 H2 MOL 1 0.168105 1.182138 0.087088 1.0000 1 H 
#  ZY C2 C20 QUA K5 V0 M0 Q0 
# UISO 0.024545 
#  1.02450 0. 0. 0. 0.166 0.079 0. 0. 0. 0. 
#  
# ATOM 26 H16 MOL 1 0.774843 0.943381 0.158843 1.0000 1 H 
#  ZY C16 C15 QUA K4 V0 M0 Q0 
# UISO 0.035441 
#  1.04821 0. 0. 0. 0.182 0.086 0. 0. 0. 0. 
#  
# ATOM 27 H13 MOL 1 0.022144 0.950602 0.020029 1.0000 1 H 
#  ZY C13 C14 QUA K4 V0 M0 Q0 
# UISO 0.032911 
#  1.04821 0. 0. 0. 0.182 0.086 0. 0. 0. 0. 
#  
# ATOM 28 H6 MOL 1 0.004898 1.242391 0.316134 1.0000 1 H 
#  ZY C6 C5 QUA K4 V0 M0 Q0 
# UISO 0.039169 
#  1.04821 0. 0. 0. 0.182 0.086 0. 0. 0. 0. 
#  
# ATOM 29 H5 MOL 1 0.182022 1.049277 0.374081 1.0000 1 H 
#  ZY C5 C6 QUA K4 V0 M0 Q0 
# UISO 0.037438 
#  1.04821 0. 0. 0. 0.182 0.086 0. 0. 0. 0. 
#  
# ATOM 30 H4 MOL 1 0.385175 0.877459 0.311764 1.0000 1 H 
#  ZY C4 C3 QUA K4 V0 M0 Q0 
# UISO 0.032454 
#  1.04821 0. 0. 0. 0.182 0.086 0. 0. 0. 0. 
#  
# ATOM 31 H17 MOL 1 0.904186 1.160787 0.091710 1.0000 1 H 
#  ZY C17 C18 QUA K4 V0 M0 Q0 
# UISO 0.031137 
#  1.04821 0. 0. 0. 0.182 0.086 0. 0. 0. 0. 
#  
# ATOM 32 H11 MOL 1 0.171723 0.455850 0.055362 1.0000 1 H 
#  ZY C11 C12 QUA K4 V0 M0 Q0 
# UISO 0.041434 
#  1.04821 0. 0. 0. 0.182 0.086 0. 0. 0. 0. 
#  
# ATOM 33 H18 MOL 1 0.728657 1.356881 0.031644 1.0000 1 H 
#  ZY C18 C17 QUA K4 V0 M0 Q0 
# UISO 0.032560 
#  1.04821 0. 0. 0. 0.182 0.086 0. 0. 0. 0. 
#  
# ATOM 34 H12 MOL 1 -0.004686 0.652865 -0.001591 1.0000 1 H 
#  ZY C12 C11 QUA K4 V0 M0 Q0 
# UISO 0.035237 
#  1.04821 0. 0. 0. 0.182 0.086 0. 0. 0. 0. 
#  
# ANHAR 0 3 ! number_of_anharmonic_atoms max_order 
# ! 1 ! atom number 
# ! 0.00E+00 0.00E+00 0.00E+00 0.00E+00 0.00E+00 0.00E+00 0.00E+00 0.00E+00 
# ! 0.00E+00 0.00E+00 
#  
#  
# STOP 
; 
_refine_special_details              
;
 Refinement of F^2^ against reflections.
 The threshold expression of F^2^ > 2sigma(F^2^) is
 used for calculating R-factors(gt) and is not
 relevant to the choice of reflections for refinement.
 R-factors based on F^2^ are statistically about twice
 as large as those based on F, and R-factors based on
 ALL data will be even larger.
;
_refine_ls_structure_factor_coef     Fsqd 
_refine_ls_matrix_type                full
_refine_ls_weighting_scheme          sigma
_refine_ls_weighting_details         ?
_atom_sites_solution_primary      direct 
_atom_sites_solution_secondary    difmap 
_atom_sites_solution_hydrogens    geom   
_refine_ls_hydrogen_treatment    refall
_refine_ls_extinction_method        'none'              
_refine_ls_abs_structure_details     ?
_refine_ls_abs_structure_Flack       ?
_refine_ls_number_reflns              6348
_refine_ls_number_parameters           237
_refine_ls_number_restraints             0
# R-factors: R(F)  &  wR2(I) 
_refine_ls_R_factor_all              0.0155
_refine_ls_R_factor_gt               0.0149
_refine_ls_wR_factor_ref             0.0393
_refine_ls_wR_factor_gt              0.0391
_refine_ls_goodness_of_fit_ref       1.220
_refine_ls_restrained_S_all          0.000
_refine_ls_shift/su_max              0.001
_refine_ls_shift/su_mean             0.000

_diffrn_measured_fraction_theta_max     0.997
_diffrn_reflns_theta_full               36.00
_diffrn_measured_fraction_theta_full    0.997
_refine_diff_density_max                ?
_refine_diff_density_min                ?
_refine_diff_density_rms                ?
###  to get diff_density_max min & rms : 
###  run MoPro  : WRIT FOUR   to create FOURier file 
###  run VMoPro : FOUR  FastFourierTransform   to get a 3D grid (Xplor format) on whole unit-cell
###             & GRID  STAT   to get max min rms statistics


loop_
_atom_site_type_symbol      
_atom_site_label            
_atom_site_fract_x          
_atom_site_fract_y          
_atom_site_fract_z          
_atom_site_U_iso_or_equiv   
_atom_site_adp_type         
_atom_site_occupancy        
_atom_site_calc_flag        
_atom_site_refinement_flag_posn  
_atom_site_refinement_flag_adp  
_atom_site_disorder_assembly
_atom_site_disorder_group   
C  C1 0.43213(4) 0.88577(4) 0.17457(1) 0.01210(3) Uani 1 d . . . .
C  C2 0.24542(4) 1.09430(4) 0.11289(1) 0.01081(3) Uani 1 d . . . .
C  C3 0.31896(4) 0.98270(4) 0.22004(1) 0.01195(3) Uani 1 d . . . .
C  C4 0.30756(5) 0.96507(4) 0.28754(2) 0.01529(3) Uani 1 d . . . .
C  C5 0.19358(5) 1.06116(4) 0.32214(2) 0.01799(3) Uani 1 d . . . .
C  C6 0.09322(5) 1.17286(4) 0.28928(2) 0.01744(3) Uani 1 d . . . .
C  C7 0.10584(4) 1.19185(4) 0.22112(2) 0.01448(3) Uani 1 d . . . .
C  C8 0.21841(4) 1.09583(4) 0.18691(1) 0.01147(3) Uani 1 d . . . .
C  C9 0.31621(4) 0.80521(4) 0.12509(1) 0.01193(3) Uani 1 d . . . .
C  C10 0.30177(5) 0.63878(4) 0.11268(2) 0.01575(3) Uani 1 d . . . .
C  C11 0.18547(5) 0.58490(4) 0.06647(2) 0.01820(3) Uani 1 d . . . .
C  C12 0.08593(5) 0.69625(4) 0.03313(2) 0.01760(3) Uani 1 d . . . .
C  C13 0.10040(5) 0.86409(4) 0.04583(2) 0.01436(3) Uani 1 d . . . .
C  C14 0.21513(4) 0.91773(4) 0.09177(1) 0.01134(3) Uani 1 d . . . .
C  C15 0.53026(4) 1.01299(4) 0.13618(1) 0.01164(3) Uani 1 d . . . .
C  C16 0.70126(4) 1.02591(4) 0.13273(2) 0.01443(3) Uani 1 d . . . .
C  C17 0.77118(4) 1.15086(4) 0.09471(2) 0.01512(3) Uani 1 d . . . .
C  C18 0.67159(4) 1.26066(4) 0.06077(2) 0.01368(3) Uani 1 d . . . .
C  C19 0.49907(4) 1.24787(4) 0.06449(1) 0.01195(3) Uani 1 d . . . .
C  C20 0.42939(4) 1.12479(4) 0.10246(1) 0.01082(3) Uani 1 d . . . .
H  H7 0.0296(9) 1.2771(9) 0.1960(3) 0.030(2) Uiso 1 d U . . .
H  H1 0.5113(9) 0.8000(9) 0.1995(3) 0.028(2) Uiso 1 d U . . .
H  H19 0.4224(9) 1.3333(9) 0.0380(3) 0.027(2) Uiso 1 d U . . .
H  H10 0.3788(10) 0.5542(9) 0.1387(4) 0.036(2) Uiso 1 d U . . .
H  H2 0.1681(9) 1.1821(8) 0.0871(3) 0.025(1) Uiso 1 d U . . .
H  H16 0.7748(9) 0.9434(9) 0.1588(4) 0.035(2) Uiso 1 d U . . .
H  H13 0.0221(9) 0.9506(9) 0.0200(4) 0.033(2) Uiso 1 d U . . .
H  H6 0.005(1) 1.2424(10) 0.3161(4) 0.039(2) Uiso 1 d U . . .
H  H5 0.1820(9) 1.0493(9) 0.3741(4) 0.037(2) Uiso 1 d U . . .
H  H4 0.3852(9) 0.8775(9) 0.3118(4) 0.032(2) Uiso 1 d U . . .
H  H17 0.904(1) 1.1608(8) 0.0917(3) 0.031(2) Uiso 1 d U . . .
H  H11 0.1717(10) 0.456(1) 0.0554(4) 0.041(2) Uiso 1 d U . . .
H  H18 0.7287(9) 1.3569(9) 0.0316(4) 0.033(2) Uiso 1 d U . . .
H  H12 -0.005(1) 0.6529(10) -0.0016(4) 0.035(2) Uiso 1 d U . . .

loop_ 
_atom_site_aniso_label 
_atom_site_aniso_U_11 
_atom_site_aniso_U_22 
_atom_site_aniso_U_33 
_atom_site_aniso_U_12 
_atom_site_aniso_U_13 
_atom_site_aniso_U_23 
C1 0.0123(1) 0.0120(1) 0.0119(1) 0.00232(9) -0.00058(9) 0.00114(8)  
C2 0.0096(1) 0.0113(1) 0.0115(1) 0.00120(9) -0.00034(8) 0.00057(8)  
C3 0.0129(1) 0.0125(1) 0.0104(1) 0.00077(9) 0.00023(9) 0.00059(8)  
C4 0.0181(1) 0.0170(1) 0.0107(1) -0.0013(1) 0.0006(1) 0.00128(9)  
C5 0.0213(2) 0.0206(1) 0.0120(1) -0.0024(1) 0.0036(1) -0.00192(10)  
C6 0.0177(1) 0.0187(1) 0.0159(1) -0.0008(1) 0.0049(1) -0.00482(10)  
C7 0.0131(1) 0.0144(1) 0.0160(1) 0.00161(10) 0.0022(1) -0.00298(9)  
C8 0.0111(1) 0.0117(1) 0.0116(1) 0.00108(8) 0.00093(9) -0.00048(8)  
C9 0.0125(1) 0.01084(10) 0.0125(1) 0.00179(9) -0.000062(9) -0.00033(8)  
C10 0.0176(1) 0.0111(1) 0.0186(1) 0.00229(10) -0.0002(1) -0.00135(9)  
C11 0.0206(1) 0.0129(1) 0.0211(1) 0.0003(1) -0.0006(1) -0.00458(10)  
C12 0.0193(2) 0.0160(1) 0.0175(1) -0.0015(1) -0.0026(1) -0.00429(10)  
C13 0.0146(1) 0.0147(1) 0.0138(1) -0.00046(10) -0.00246(10) -0.00104(9)  
C14 0.0112(1) 0.01112(10) 0.0117(1) 0.00075(9) -0.00038(9) -0.00022(8)  
C15 0.0098(1) 0.0130(1) 0.0121(1) 0.00194(9) -0.00036(9) 0.00072(9)  
C16 0.0096(1) 0.0174(1) 0.0163(1) 0.00251(10) -0.00061(10) 0.00062(10)  
C17 0.0095(1) 0.0197(1) 0.0162(1) 0.00013(9) 0.00091(10) -0.00082(10)  
C18 0.0118(1) 0.0169(1) 0.0123(1) -0.00159(9) 0.00135(9) -0.00026(9)  
C19 0.0114(1) 0.0132(1) 0.0113(1) -0.00029(9) 0.000067(9) 0.00106(8)  
C20 0.0093(1) 0.0120(1) 0.0111(1) 0.00089(8) -0.00016(9) 0.00086(8)  

_geom_special_details                
;                                    
;                                    

loop_
_geom_bond_atom_site_label_1         
_geom_bond_atom_site_label_2         
_geom_bond_distance                  
_geom_bond_site_symmetry_2           
_geom_bond_publ_flag                 
C1 C15 1.5230(4) . ? 
C1 C3 1.5235(4) . ? 
C1 C9 1.5253(5) . ? 
C1 H1 1.076(7) . ? 
C2 C20 1.5221(4) . ? 
C2 C8 1.5240(4) . ? 
C2 C14 1.5242(4) . ? 
C2 H2 1.087(7) . ? 
C3 C8 1.4033(4) . ? 
C3 C4 1.3859(4) . ? 
C4 C5 1.4003(5) . ? 
C4 H4 1.072(8) . ? 
C5 C6 1.3920(5) . ? 
C5 H5 1.067(8) . ? 
C6 C7 1.4014(5) . ? 
C6 H6 1.063(8) . ? 
C7 C8 1.3884(4) . ? 
C7 H7 1.062(8) . ? 
C9 C14 1.4043(4) . ? 
C9 C10 1.3871(4) . ? 
C10 C11 1.4011(5) . ? 
C10 H10 1.071(8) . ? 
C11 C12 1.3910(5) . ? 
C11 H11 1.083(8) . ? 
C12 C13 1.3994(5) . ? 
C12 H12 1.078(8) . ? 
C13 C14 1.3884(5) . ? 
C13 H13 1.084(8) . ? 
C15 C20 1.4034(4) . ? 
C15 C16 1.3874(5) . ? 
C16 C17 1.4000(5) . ? 
C16 H16 1.044(8) . ? 
C17 C18 1.3892(5) . ? 
C17 H17 1.079(8) . ? 
C18 C19 1.3998(5) . ? 
C18 H18 1.087(8) . ? 
C19 C20 1.3876(4) . ? 
C19 H19 1.077(7) . ? 

loop_
_geom_angle_atom_site_label_1        
_geom_angle_atom_site_label_2        
_geom_angle_atom_site_label_3        
_geom_angle                          
_geom_angle_site_symmetry_1          
_geom_angle_site_symmetry_3          
_geom_angle_publ_flag                
C1 C15 C20 113.13(2) . . ? 
C1 C15 C16 126.60(3) . . ? 
C1 C3 C8 113.37(3) . . ? 
C1 C3 C4 126.12(3) . . ? 
C1 C9 C14 113.25(3) . . ? 
C1 C9 C10 126.49(4) . . ? 
C2 C20 C15 113.10(2) . . ? 
C2 C20 C19 126.34(3) . . ? 
C2 C8 C3 112.82(3) . . ? 
C2 C8 C7 126.54(3) . . ? 
C2 C14 C9 112.88(3) . . ? 
C2 C14 C13 126.58(4) . . ? 
C3 C1 C15 105.70(3) . . ? 
C3 C1 C9 104.92(3) . . ? 
C3 C1 H1 114.0(4) . . ? 
C3 C8 C7 120.62(3) . . ? 
C3 C4 C5 119.03(3) . . ? 
C3 C4 H4 119.2(5) . . ? 
C4 C3 C8 120.49(3) . . ? 
C4 C5 C6 120.53(4) . . ? 
C4 C5 H5 120.4(5) . . ? 
C5 C6 C7 120.45(4) . . ? 
C5 C6 H6 119.6(5) . . ? 
C5 C4 H4 121.8(5) . . ? 
C6 C5 H5 119.1(5) . . ? 
C6 C7 C8 118.88(4) . . ? 
C6 C7 H7 120.6(4) . . ? 
C7 C6 H6 120.0(5) . . ? 
C8 C2 C20 106.06(2) . . ? 
C8 C2 C14 105.32(2) . . ? 
C8 C2 H2 113.0(4) . . ? 
C8 C7 H7 120.5(4) . . ? 
C9 C1 C15 105.92(2) . . ? 
C9 C1 H1 113.4(4) . . ? 
C9 C14 C13 120.53(4) . . ? 
C9 C10 C11 119.11(4) . . ? 
C9 C10 H10 119.5(5) . . ? 
C10 C9 C14 120.25(3) . . ? 
C10 C11 C12 120.72(4) . . ? 
C10 C11 H11 121.0(5) . . ? 
C11 C12 C13 120.09(3) . . ? 
C11 C12 H12 119.9(5) . . ? 
C11 C10 H10 121.4(5) . . ? 
C12 C11 H11 118.3(5) . . ? 
C12 C13 C14 119.30(3) . . ? 
C12 C13 H13 120.0(4) . . ? 
C13 C12 H12 120.0(5) . . ? 
C14 C2 C20 105.79(2) . . ? 
C14 C2 H2 113.3(4) . . ? 
C14 C13 H13 120.7(5) . . ? 
C15 C1 H1 112.2(4) . . ? 
C15 C20 C19 120.56(3) . . ? 
C15 C16 C17 119.03(3) . . ? 
C15 C16 H16 119.5(5) . . ? 
C16 C15 C20 120.27(4) . . ? 
C16 C17 C18 120.80(3) . . ? 
C16 C17 H17 119.2(4) . . ? 
C17 C18 C19 120.11(4) . . ? 
C17 C18 H18 119.5(5) . . ? 
C17 C16 H16 121.5(5) . . ? 
C18 C17 H17 120.0(4) . . ? 
C18 C19 C20 119.22(3) . . ? 
C18 C19 H19 119.8(4) . . ? 
C19 C18 H18 120.4(5) . . ? 
C20 C2 H2 112.7(4) . . ? 
C20 C19 H19 121.0(4) . . ? 

loop_
_geom_torsion_atom_site_label_1      
_geom_torsion_atom_site_label_2      
_geom_torsion_atom_site_label_3      
_geom_torsion_atom_site_label_4      
_geom_torsion                        
_geom_torsion_site_symmetry_1        
_geom_torsion_site_symmetry_2        
_geom_torsion_site_symmetry_3        
_geom_torsion_site_symmetry_4        
_geom_torsion_publ_flag              
C1 C15 C20 C2 0.81(2) . . . . ? 
C1 C15 C20 C19 -179.35(3) . . . . ? 
C1 C15 C16 C17 179.82(3) . . . . ? 
C1 C15 C16 H16 -0.8(4) . . . . ? 
C1 C3 C8 C2 0.37(2) . . . . ? 
C1 C3 C8 C7 178.78(3) . . . . ? 
C1 C3 C4 C5 -178.32(3) . . . . ? 
C1 C3 C4 H4 1.0(4) . . . . ? 
C1 C9 C14 C2 0.09(2) . . . . ? 
C1 C9 C14 C13 -178.88(3) . . . . ? 
C1 C9 C10 C11 178.42(3) . . . . ? 
C1 C9 C10 H10 -1.2(4) . . . . ? 
C2 C20 C15 C16 -178.83(3) . . . . ? 
C2 C20 C19 C18 179.05(3) . . . . ? 
C2 C20 C19 H19 -0.9(4) . . . . ? 
C2 C8 C3 C4 -178.45(3) . . . . ? 
C2 C8 C7 C6 177.61(3) . . . . ? 
C2 C8 C7 H7 -1.6(4) . . . . ? 
C2 C14 C9 C10 178.61(3) . . . . ? 
C2 C14 C13 C12 -178.60(3) . . . . ? 
C2 C14 C13 H13 1.2(4) . . . . ? 
C3 C1 C15 C20 -56.02(3) . . . . ? 
C3 C1 C15 C16 123.60(3) . . . . ? 
C3 C1 C9 C14 56.01(3) . . . . ? 
C3 C1 C9 C10 -122.40(3) . . . . ? 
C3 C8 C2 C20 -55.80(3) . . . . ? 
C3 C8 C2 C14 56.07(3) . . . . ? 
C3 C8 C2 H2 -179.8(5) . . . . ? 
C3 C8 C7 C6 -0.57(3) . . . . ? 
C3 C8 C7 H7 -179.8(6) . . . . ? 
C3 C4 C5 C6 -0.04(3) . . . . ? 
C3 C4 C5 H5 179.6(6) . . . . ? 
C4 C3 C1 C15 -125.87(3) . . . . ? 
C4 C3 C1 C9 122.43(3) . . . . ? 
C4 C3 C1 H1 -2.2(4) . . . . ? 
C4 C3 C8 C7 -0.04(3) . . . . ? 
C4 C5 C6 C7 -0.58(3) . . . . ? 
C4 C5 C6 H6 178.2(6) . . . . ? 
C5 C6 C7 C8 0.88(3) . . . . ? 
C5 C6 C7 H7 -179.9(6) . . . . ? 
C5 C4 C3 C8 0.35(3) . . . . ? 
C6 C5 C4 H4 -179.4(6) . . . . ? 
C7 C8 C2 C20 125.91(3) . . . . ? 
C7 C8 C2 C14 -122.23(3) . . . . ? 
C7 C8 C2 H2 1.9(4) . . . . ? 
C7 C6 C5 H5 179.7(6) . . . . ? 
C8 C2 C20 C15 55.18(3) . . . . ? 
C8 C2 C20 C19 -124.64(3) . . . . ? 
C8 C2 C14 C9 -56.33(3) . . . . ? 
C8 C2 C14 C13 122.57(3) . . . . ? 
C8 C3 C1 C15 55.38(3) . . . . ? 
C8 C3 C1 C9 -56.32(3) . . . . ? 
C8 C3 C1 H1 179.0(6) . . . . ? 
C8 C3 C4 H4 179.7(6) . . . . ? 
C8 C7 C6 H6 -177.9(6) . . . . ? 
C9 C1 C15 C20 54.98(3) . . . . ? 
C9 C1 C15 C16 -125.41(3) . . . . ? 
C9 C14 C2 C20 55.73(3) . . . . ? 
C9 C14 C2 H2 179.7(5) . . . . ? 
C9 C14 C13 C12 0.22(3) . . . . ? 
C9 C14 C13 H13 180.0(6) . . . . ? 
C9 C10 C11 C12 0.27(3) . . . . ? 
C9 C10 C11 H11 179.5(6) . . . . ? 
C10 C9 C1 C15 126.06(3) . . . . ? 
C10 C9 C1 H1 2.7(4) . . . . ? 
C10 C9 C14 C13 -0.36(3) . . . . ? 
C10 C11 C12 C13 -0.42(3) . . . . ? 
C10 C11 C12 H12 -178.8(6) . . . . ? 
C11 C12 C13 C14 0.17(3) . . . . ? 
C11 C12 C13 H13 -179.6(6) . . . . ? 
C11 C10 C9 C14 0.11(3) . . . . ? 
C12 C11 C10 H10 179.9(6) . . . . ? 
C13 C14 C2 C20 -125.37(3) . . . . ? 
C13 C14 C2 H2 -1.4(4) . . . . ? 
C13 C12 C11 H11 -179.7(6) . . . . ? 
C14 C2 C20 C15 -56.36(3) . . . . ? 
C14 C2 C20 C19 123.81(3) . . . . ? 
C14 C9 C1 C15 -55.54(3) . . . . ? 
C14 C9 C1 H1 -178.9(6) . . . . ? 
C14 C9 C10 H10 -179.5(6) . . . . ? 
C14 C13 C12 H12 178.6(6) . . . . ? 
C15 C20 C2 H2 179.4(5) . . . . ? 
C15 C20 C19 C18 -0.76(3) . . . . ? 
C15 C20 C19 H19 179.3(5) . . . . ? 
C15 C16 C17 C18 -0.05(3) . . . . ? 
C15 C16 C17 H17 -179.6(6) . . . . ? 
C16 C15 C1 H1 -1.2(4) . . . . ? 
C16 C15 C20 C19 1.01(3) . . . . ? 
C16 C17 C18 C19 0.29(3) . . . . ? 
C16 C17 C18 H18 179.9(6) . . . . ? 
C17 C18 C19 C20 0.12(3) . . . . ? 
C17 C18 C19 H19 -179.9(5) . . . . ? 
C17 C16 C15 C20 -0.59(3) . . . . ? 
C18 C17 C16 H16 -179.4(6) . . . . ? 
C19 C20 C2 H2 -0.5(4) . . . . ? 
C19 C18 C17 H17 179.9(6) . . . . ? 
C20 C15 C1 H1 179.2(6) . . . . ? 
C20 C15 C16 H16 178.7(6) . . . . ? 
C20 C19 C18 H18 -179.5(6) . . . . ? 
H7 C7 C6 H6 1.3(6) . . . . ? 
H19 C19 C18 H18 0.49(62) . . . . ? 
H10 C10 C11 H11 -0.9(7) . . . . ? 
H16 C16 C17 H17 1.0(6) . . . . ? 
H13 C13 C12 H12 -1.2(6) . . . . ? 
H6 C6 C5 H5 -1.4(7) . . . . ? 
H5 C5 C4 H4 0.30(65) . . . . ? 
H17 C17 C18 H18 -0.54(62) . . . . ? 
H11 C11 C12 H12 1.9(7) . . . . ? 

loop_
_geom_hbond_atom_site_label_D        
_geom_hbond_atom_site_label_H        
_geom_hbond_atom_site_label_A        
_geom_hbond_distance_DH              
_geom_hbond_distance_HA              
_geom_hbond_distance_DA              
_geom_hbond_angle_DHA                
_geom_hbond_site_symmetry_A          
C5 H5 C18 1.067(8) 2.952(8) 3.5916(5) 118.9(5)  3_645   
C4 H4 C17 1.072(8) 2.941(7) 3.5698(5) 117.8(5)  3_645   
C4 H4 C18 1.072(8) 2.805(7) 3.5169(4) 123.9(5)  3_645   

loop_
_publ_author_name      
_publ_author_address   
,'?'  
; ? 
;  

_publ_requested_journal          '?' 
_publ_contact_author                ? 
_publ_contact_author_phone        '?' 
_publ_contact_author_fax          '?' 
_publ_contact_author_email        '?' 
_publ_section_title 
;  
 ?  
;  
_publ_section_comment  
;  
 ?  
;  
_publ_section_references 
;  
 ?  
;  
