# Supplementary material for: Yes, one can obtain better quality structures from routine X-ray data collection
Source: IUCrJ. 2016 Jan 1;3(Pt 1):61–70. doi: 10.1107/S2052252515020941 (PMC4704080; doi:10.1107/S2052252515020941)
Supplement: Supplementary file 3 [file m-03-00061-sup3.zip › X-ray/T_TAAM/T_TAAM_74.cif]

data_I  
_audit_creation_method             'MoPro12'     
_chemical_name_systematic            ? 
_chemical_name_common                ? 
_chemical_formula_moiety             'C20 H14'
_chemical_formula_sum                'C20 H14'
_chemical_formula_weight             254.312
_chemical_absolute_configuration     ?  

_symmetry_cell_setting               orthorhombic 
_symmetry_space_group_name_H-M       'P ?'
_symmetry_space_group_name_Hall      'P ?'

loop_
_atom_type_symbol                      
_atom_type_description                 
_atom_type_scat_dispersion_real        
_atom_type_scat_dispersion_imag        
_atom_type_scat_source                 
 'C' 'C'    0.0033   0.0016
'Su & Coppens. Acta. Cryst. (1997) A53, 749-762. '                    
 'H' 'H'    0.0000   0.0000
'Su & Coppens. Acta. Cryst. (1997) A53, 749-762. '                    

loop_
_symmetry_equiv_pos_as_xyz           
'x, y, z'
'-x+1/2, -y, z+1/2'
'-x, y+1/2, -z+1/2'
'x+1/2, -y+1/2, -z'
_cell_length_a                8.080 
_cell_length_b                8.165 
_cell_length_c                20.378 
_cell_angle_alpha             90.00 
_cell_angle_beta              90.00 
_cell_angle_gamma             90.00 
_cell_volume                   1344.3 
_cell_formula_units_Z                4
_cell_measurement_temperature        ?
_cell_measurement_reflns_used        ?
_cell_measurement_theta_min          ?
_cell_measurement_theta_max          ?
_exptl_crystal_description           ? 
_exptl_crystal_colour                ? 
_exptl_crystal_size_max              ? 
_exptl_crystal_size_mid              ? 
_exptl_crystal_size_min              ? 
_exptl_crystal_density_meas          ? 
_exptl_crystal_density_diffrn       1.257
_exptl_crystal_density_method       'not measured' 
_exptl_crystal_F_000                 536
_exptl_absorpt_process_details       ?  
_exptl_absorpt_coefficient_mu        ?  
_exptl_absorpt_correction_type       ?  
_exptl_absorpt_correction_T_min      ?  
_exptl_absorpt_correction_T_max      ?  
_exptl_special_details               
;
?
;
_diffrn_ambient_temperature          ?  
_diffrn_radiation_wavelength        0.71073
_diffrn_radiation_type              MoK\a 
_diffrn_radiation_source          'fine-focus sealed tube' 
_diffrn_radiation_monochromator      ? 
_diffrn_measurement_device_type      ? 
_diffrn_measurement_method           ? 
_diffrn_detector_area_resol_mean     ? 
_diffrn_standards_number             ? 
_diffrn_standards_interval_count     ? 
_diffrn_standards_interval_time      ? 
_diffrn_standards_decay_%            ? 
_diffrn_reflns_number                ? 
_diffrn_reflns_av_R_equivalents      ? 
_diffrn_reflns_av_sigmaI/netI        0.02665
_diffrn_reflns_limit_h_min           0
_diffrn_reflns_limit_h_max          13
_diffrn_reflns_limit_k_min           0
_diffrn_reflns_limit_k_max          13
_diffrn_reflns_limit_l_min         -34
_diffrn_reflns_limit_l_max          34
_diffrn_reflns_theta_min            2.69
_diffrn_reflns_theta_max           37.01
_reflns_number_total                  6843
_reflns_number_gt                     6703
_reflns_threshold_expression         >2.0sigma(I)
_computing_data_collection           ? 
_computing_cell_refinement           ? 
_computing_data_reduction            ? 
_computing_structure_solution        ? 
_computing_structure_refinement      'MoPro (J. Appl. Cryst. 2005, 38, 38-54)'
_computing_molecular_graphics        ? 
_computing_publication_material      ? 
_iucr_refine_instructions_details  
; 
# ! MoPro 12.6 08/10/2015 15:21:33 F:\Pliki_do_publikacji_AniaHoser\TAAM\TAAM_T\T_TAAM_74\mopro_T_01.par 
# ! reflections hkl file : F:\Pliki_do_publikacji_AniaHoser\TAAM\TAAM_T\T_TAAM_74\sortav_freeformat.hkl refin. vs. F^2 
# ! atomic table file : C:\Users\user\Desktop\Programy_Krys\MoPro\MoProSuite\LibMoPro\mopro.tab 
# ! wave functions file : C:\Users\user\Desktop\Programy_Krys\MoPro\MoProSuite\LibMoPro\WAVEF_Su_Coppens_relativistic 
# ! RF factor = 1.586 % RI factor = 2.888% 
# ! wR2F factor = 2.106 % wR2I factor = 3.966% 
# ! g.o.f.(F**2) = 1.282 Nvar= 237 Nref= 6843 Nfree= 0 0.07<sinT/l< 0.85 
#  
# WSIG 1.00000 ! weighting scheme 
#  ! SPACE GROUP P ? 
#  
# CELL 8.0798 8.1645 20.3778 90.0000 90.0000 90.0000 0.71073 
# ZERR 0.0000 0.0000 0.0000 0.0000 0.0000 0.0000 
#  
# SYMM 4 P 
#  X , Y, Z 
#  1/2-X , -Y, 1/2+Z 
#  -X , 1/2+Y, 1/2-Z 
#  1/2+X , 1/2-Y, -Z 
#  
# SCALE 1 2.790329 
#  
# FMULT 1.00000 
#  
# UOVER 0.00000 0.00000 0.00000 0.00000 0.00000 0.00000 ANI 
#  
# SOLVT 0.00000 50.00000 
#  
# EXTIN 0.00000 GAUSSIAN ISOT TYP1 ! G*10^4 
#  
#  
# DUMMY 3 
# DUMY 0.20599 1.07837 0.25444 D1 0 ! atom # 35 
# DUMY 0.20071 0.75116 0.07916 D2 0 ! atom # 36 
# DUMY 0.60052 1.13709 0.09856 D3 0 ! atom # 37 
#  
# KAPPA 5 
#  0.999000 0.885000 ! # 1 1 MOL C1 2x 
#  0.999000 0.887000 ! # 2 1 MOL C3 6x 
#  1.004000 0.909000 ! # 3 1 MOL C4 12x 
#  1.110000 1.158000 ! # 4 1 MOL H7 12x 
#  1.118000 1.160000 ! # 5 1 MOL H1 2x 
#  
# ATOMS 34 
#  
# ATOM 1 C1 MOL 1 0.432123 0.885774 0.174567 1.0000 1 C 
#  ZX H1 C15 HEX K1 V0 M0 Q0 
# UANI 0.012250 0.012022 0.011927 0.002368 -.000586 0.001146 
#  3.98514 0. 0. 0. -.028 0. 0. 0. 0. 0. 
#  0.281 0. 0. 0. 0. 0.231 0. 
#  0.063 0. 0. 0. 0. -.109 0. 0. 0. 
#  
# ATOM 2 C2 MOL 1 0.245436 1.094289 0.112895 1.0000 1 C 
#  ZX H2 C20 HEX K1 V0 M0 Q0 
# UANI 0.009563 0.011251 0.011513 0.001226 -.000356 0.000602 
#  3.98514 0. 0. 0. -.028 0. 0. 0. 0. 0. 
#  0.281 0. 0. 0. 0. 0.231 0. 
#  0.063 0. 0. 0. 0. -.109 0. 0. 0. 
#  
# ATOM 3 C3 MOL 1 0.318968 0.982692 0.220042 1.0000 1 C 
#  XY D1 C4 HEX K2 V0 M0 Q0 
# UANI 0.012866 0.012523 0.010394 0.000737 0.000254 0.000584 
#  4.05796 0. 0.047 0. 0. -.179 0. 0. -.033 0. 
#  0. 0.026 0. 0. 0. -.289 0. 
#  0.018 0. 0. -.013 0. 0. 0. 0. 0. 
#  
# ATOM 4 C4 MOL 1 0.307542 0.965066 0.287532 1.0000 1 C 
#  XY D1 C3 HEX K3 V0 M0 Q0 
# UANI 0.018122 0.016980 0.010671 -.001279 0.000617 0.001250 
#  3.92121 0. 0.056 0. 0. -.180 0. 0. -.029 0. 
#  0. 0.030 0. 0. 0. -.264 0. 
#  0.020 0. 0. -.019 0. 0. 0. 0. 0. 
#  
# ATOM 5 C5 MOL 1 0.193591 1.061147 0.322143 1.0000 1 C 
#  XY D1 C6 HEX K3 V0 M0 Q0 
# UANI 0.021253 0.020652 0.011945 -.002447 0.003621 -.001938 
#  3.92121 0. 0.056 0. 0. -.180 0. 0. -.029 0. 
#  0. 0.030 0. 0. 0. -.264 0. 
#  0.020 0. 0. -.019 0. 0. 0. 0. 0. 
#  
# ATOM 6 C6 MOL 1 0.093221 1.172866 0.289290 1.0000 1 C 
#  XY D1 C5 HEX K3 V0 M0 Q0 
# UANI 0.017641 0.018669 0.015936 -.000827 0.004934 -.004807 
#  3.92121 0. 0.056 0. 0. -.180 0. 0. -.029 0. 
#  0. 0.030 0. 0. 0. -.264 0. 
#  0.020 0. 0. -.019 0. 0. 0. 0. 0. 
#  
# ATOM 7 C7 MOL 1 0.105842 1.191838 0.221123 1.0000 1 C 
#  XY D1 C8 HEX K3 V0 M0 Q0 
# UANI 0.013056 0.014393 0.015951 0.001661 0.002235 -.002973 
#  3.92121 0. 0.056 0. 0. -.180 0. 0. -.029 0. 
#  0. 0.030 0. 0. 0. -.264 0. 
#  0.020 0. 0. -.019 0. 0. 0. 0. 0. 
#  
# ATOM 8 C8 MOL 1 0.218407 1.095842 0.186909 1.0000 1 C 
#  XY D1 C7 HEX K2 V0 M0 Q0 
# UANI 0.011069 0.011647 0.011622 0.001134 0.000921 -.000467 
#  4.05796 0. 0.047 0. 0. -.179 0. 0. -.033 0. 
#  0. 0.026 0. 0. 0. -.289 0. 
#  0.018 0. 0. -.013 0. 0. 0. 0. 0. 
#  
# ATOM 9 C9 MOL 1 0.316211 0.805193 0.125087 1.0000 1 C 
#  XY D2 C10 HEX K2 V0 M0 Q0 
# UANI 0.012454 0.010788 0.012496 0.001767 -.000068 -.000320 
#  4.05796 0. 0.047 0. 0. -.179 0. 0. -.033 0. 
#  0. 0.026 0. 0. 0. -.289 0. 
#  0.018 0. 0. -.013 0. 0. 0. 0. 0. 
#  
# ATOM 10 C10 MOL 1 0.301763 0.638775 0.112673 1.0000 1 C 
#  XY D2 C9 HEX K3 V0 M0 Q0 
# UANI 0.017520 0.011063 0.018499 0.002239 -.000134 -.001352 
#  3.92121 0. 0.056 0. 0. -.180 0. 0. -.029 0. 
#  0. 0.030 0. 0. 0. -.264 0. 
#  0.020 0. 0. -.019 0. 0. 0. 0. 0. 
#  
# ATOM 11 C11 MOL 1 0.185461 0.584895 0.066476 1.0000 1 C 
#  XY D2 C12 HEX K3 V0 M0 Q0 
# UANI 0.020505 0.012853 0.021152 0.000270 -.000614 -.004577 
#  3.92121 0. 0.056 0. 0. -.180 0. 0. -.029 0. 
#  0. 0.030 0. 0. 0. -.264 0. 
#  0.020 0. 0. -.019 0. 0. 0. 0. 0. 
#  
# ATOM 12 C12 MOL 1 0.085926 0.696252 0.033130 1.0000 1 C 
#  XY D2 C11 HEX K3 V0 M0 Q0 
# UANI 0.019228 0.016008 0.017478 -.001498 -.002560 -.004301 
#  3.92121 0. 0.056 0. 0. -.180 0. 0. -.029 0. 
#  0. 0.030 0. 0. 0. -.264 0. 
#  0.020 0. 0. -.019 0. 0. 0. 0. 0. 
#  
# ATOM 13 C13 MOL 1 0.100401 0.864083 0.045829 1.0000 1 C 
#  XY D2 C14 HEX K3 V0 M0 Q0 
# UANI 0.014524 0.014668 0.013795 -.000464 -.002446 -.001066 
#  3.92121 0. 0.056 0. 0. -.180 0. 0. -.029 0. 
#  0. 0.030 0. 0. 0. -.264 0. 
#  0.020 0. 0. -.019 0. 0. 0. 0. 0. 
#  
# ATOM 14 C14 MOL 1 0.215131 0.917723 0.091770 1.0000 1 C 
#  XY D2 C13 HEX K2 V0 M0 Q0 
# UANI 0.011122 0.011087 0.011685 0.000767 -.000374 -.000237 
#  4.05796 0. 0.047 0. 0. -.179 0. 0. -.033 0. 
#  0. 0.026 0. 0. 0. -.289 0. 
#  0.018 0. 0. -.013 0. 0. 0. 0. 0. 
#  
# ATOM 15 C15 MOL 1 0.530279 1.012994 0.136185 1.0000 1 C 
#  XY D3 C16 HEX K2 V0 M0 Q0 
# UANI 0.009779 0.012961 0.012094 0.001940 -.000383 0.000723 
#  4.05796 0. 0.047 0. 0. -.179 0. 0. -.033 0. 
#  0. 0.026 0. 0. 0. -.289 0. 
#  0.018 0. 0. -.013 0. 0. 0. 0. 0. 
#  
# ATOM 16 C16 MOL 1 0.701269 1.025907 0.132724 1.0000 1 C 
#  XY D3 C15 HEX K3 V0 M0 Q0 
# UANI 0.009573 0.017379 0.016223 0.002517 -.000624 0.000586 
#  3.92121 0. 0.056 0. 0. -.180 0. 0. -.029 0. 
#  0. 0.030 0. 0. 0. -.264 0. 
#  0.020 0. 0. -.019 0. 0. 0. 0. 0. 
#  
# ATOM 17 C17 MOL 1 0.771181 1.150864 0.094714 1.0000 1 C 
#  XY D3 C18 HEX K3 V0 M0 Q0 
# UANI 0.009534 0.019639 0.016147 0.000122 0.000950 -.000825 
#  3.92121 0. 0.056 0. 0. -.180 0. 0. -.029 0. 
#  0. 0.030 0. 0. 0. -.264 0. 
#  0.020 0. 0. -.019 0. 0. 0. 0. 0. 
#  
# ATOM 18 C18 MOL 1 0.671578 1.260661 0.060764 1.0000 1 C 
#  XY D3 C17 HEX K3 V0 M0 Q0 
# UANI 0.011747 0.016971 0.012296 -.001603 0.001401 -.000247 
#  3.92121 0. 0.056 0. 0. -.180 0. 0. -.029 0. 
#  0. 0.030 0. 0. 0. -.264 0. 
#  0.020 0. 0. -.019 0. 0. 0. 0. 0. 
#  
# ATOM 19 C19 MOL 1 0.499071 1.247868 0.064493 1.0000 1 C 
#  XY D3 C20 HEX K3 V0 M0 Q0 
# UANI 0.011420 0.013125 0.011254 -.000285 0.000064 0.001084 
#  3.92121 0. 0.056 0. 0. -.180 0. 0. -.029 0. 
#  0. 0.030 0. 0. 0. -.264 0. 
#  0.020 0. 0. -.019 0. 0. 0. 0. 0. 
#  
# ATOM 20 C20 MOL 1 0.429397 1.124791 0.102457 1.0000 1 C 
#  XY D3 C19 HEX K2 V0 M0 Q0 
# UANI 0.009307 0.011916 0.011125 0.000885 -.000141 0.000852 
#  4.05796 0. 0.047 0. 0. -.179 0. 0. -.033 0. 
#  0. 0.026 0. 0. 0. -.289 0. 
#  0.018 0. 0. -.013 0. 0. 0. 0. 0. 
#  
# ATOM 21 H7 MOL 1 0.029701 1.277076 0.195980 1.0000 1 H 
#  ZY C7 C8 QUA K4 V0 M0 Q0 
# UISO 0.030478 
#  1.04821 0. 0. 0. 0.182 0.086 0. 0. 0. 0. 
#  
# ATOM 22 H1 MOL 1 0.511261 0.800056 0.199501 1.0000 1 H 
#  ZY C1 C15 QUA K5 V0 M0 Q0 
# UISO 0.027732 
#  1.02450 0. 0. 0. 0.166 0.079 0. 0. 0. 0. 
#  
# ATOM 23 H19 MOL 1 0.422489 1.333235 0.038028 1.0000 1 H 
#  ZY C19 C20 QUA K4 V0 M0 Q0 
# UISO 0.026911 
#  1.04821 0. 0. 0. 0.182 0.086 0. 0. 0. 0. 
#  
# ATOM 24 H10 MOL 1 0.378869 0.554260 0.138689 1.0000 1 H 
#  ZY C10 C9 QUA K4 V0 M0 Q0 
# UISO 0.036013 
#  1.04821 0. 0. 0. 0.182 0.086 0. 0. 0. 0. 
#  
# ATOM 25 H2 MOL 1 0.168146 1.182123 0.087091 1.0000 1 H 
#  ZY C2 C20 QUA K5 V0 M0 Q0 
# UISO 0.024653 
#  1.02450 0. 0. 0. 0.166 0.079 0. 0. 0. 0. 
#  
# ATOM 26 H16 MOL 1 0.774786 0.943456 0.158812 1.0000 1 H 
#  ZY C16 C15 QUA K4 V0 M0 Q0 
# UISO 0.035440 
#  1.04821 0. 0. 0. 0.182 0.086 0. 0. 0. 0. 
#  
# ATOM 27 H13 MOL 1 0.022100 0.950628 0.020048 1.0000 1 H 
#  ZY C13 C14 QUA K4 V0 M0 Q0 
# UISO 0.032871 
#  1.04821 0. 0. 0. 0.182 0.086 0. 0. 0. 0. 
#  
# ATOM 28 H6 MOL 1 0.004882 1.242356 0.316153 1.0000 1 H 
#  ZY C6 C5 QUA K4 V0 M0 Q0 
# UISO 0.039337 
#  1.04821 0. 0. 0. 0.182 0.086 0. 0. 0. 0. 
#  
# ATOM 29 H5 MOL 1 0.181938 1.049266 0.374082 1.0000 1 H 
#  ZY C5 C6 QUA K4 V0 M0 Q0 
# UISO 0.037564 
#  1.04821 0. 0. 0. 0.182 0.086 0. 0. 0. 0. 
#  
# ATOM 30 H4 MOL 1 0.385074 0.877539 0.311762 1.0000 1 H 
#  ZY C4 C3 QUA K4 V0 M0 Q0 
# UISO 0.032407 
#  1.04821 0. 0. 0. 0.182 0.086 0. 0. 0. 0. 
#  
# ATOM 31 H17 MOL 1 0.904134 1.160790 0.091735 1.0000 1 H 
#  ZY C17 C18 QUA K4 V0 M0 Q0 
# UISO 0.031178 
#  1.04821 0. 0. 0. 0.182 0.086 0. 0. 0. 0. 
#  
# ATOM 32 H11 MOL 1 0.171671 0.455830 0.055374 1.0000 1 H 
#  ZY C11 C12 QUA K4 V0 M0 Q0 
# UISO 0.041334 
#  1.04821 0. 0. 0. 0.182 0.086 0. 0. 0. 0. 
#  
# ATOM 33 H18 MOL 1 0.728690 1.356839 0.031679 1.0000 1 H 
#  ZY C18 C17 QUA K4 V0 M0 Q0 
# UISO 0.032705 
#  1.04821 0. 0. 0. 0.182 0.086 0. 0. 0. 0. 
#  
# ATOM 34 H12 MOL 1 -0.004739 0.652884 -0.001586 1.0000 1 H 
#  ZY C12 C11 QUA K4 V0 M0 Q0 
# UISO 0.035115 
#  1.04821 0. 0. 0. 0.182 0.086 0. 0. 0. 0. 
#  
# ANHAR 0 3 ! number_of_anharmonic_atoms max_order 
# ! 1 ! atom number 
# ! 0.00E+00 0.00E+00 0.00E+00 0.00E+00 0.00E+00 0.00E+00 0.00E+00 0.00E+00 
# ! 0.00E+00 0.00E+00 
#  
#  
# STOP 
; 
_refine_special_details              
;
 Refinement of F^2^ against reflections.
 The threshold expression of F^2^ > 2sigma(F^2^) is
 used for calculating R-factors(gt) and is not
 relevant to the choice of reflections for refinement.
 R-factors based on F^2^ are statistically about twice
 as large as those based on F, and R-factors based on
 ALL data will be even larger.
;
_refine_ls_structure_factor_coef     Fsqd 
_refine_ls_matrix_type                full
_refine_ls_weighting_scheme          sigma
_refine_ls_weighting_details         ?
_atom_sites_solution_primary      direct 
_atom_sites_solution_secondary    difmap 
_atom_sites_solution_hydrogens    geom   
_refine_ls_hydrogen_treatment    refall
_refine_ls_extinction_method        'none'              
_refine_ls_abs_structure_details     ?
_refine_ls_abs_structure_Flack       ?
_refine_ls_number_reflns              6843
_refine_ls_number_parameters           237
_refine_ls_number_restraints             0
# R-factors: R(F)  &  wR2(I) 
_refine_ls_R_factor_all              0.0159
_refine_ls_R_factor_gt               0.0152
_refine_ls_wR_factor_ref             0.0397
_refine_ls_wR_factor_gt              0.0394
_refine_ls_goodness_of_fit_ref       1.207
_refine_ls_restrained_S_all          0.000
_refine_ls_shift/su_max              0.002
_refine_ls_shift/su_mean             0.000

_diffrn_measured_fraction_theta_max     0.998
_diffrn_reflns_theta_full               37.01
_diffrn_measured_fraction_theta_full    0.998
_refine_diff_density_max                ?
_refine_diff_density_min                ?
_refine_diff_density_rms                ?
###  to get diff_density_max min & rms : 
###  run MoPro  : WRIT FOUR   to create FOURier file 
###  run VMoPro : FOUR  FastFourierTransform   to get a 3D grid (Xplor format) on whole unit-cell
###             & GRID  STAT   to get max min rms statistics


loop_
_atom_site_type_symbol      
_atom_site_label            
_atom_site_fract_x          
_atom_site_fract_y          
_atom_site_fract_z          
_atom_site_U_iso_or_equiv   
_atom_site_adp_type         
_atom_site_occupancy        
_atom_site_calc_flag        
_atom_site_refinement_flag_posn  
_atom_site_refinement_flag_adp  
_atom_site_disorder_assembly
_atom_site_disorder_group   
C  C1 0.43212(4) 0.88577(4) 0.17457(1) 0.01207(3) Uani 1 d . . . .
C  C2 0.24544(4) 1.09429(3) 0.11289(1) 0.01078(2) Uani 1 d . . . .
C  C3 0.31897(4) 0.98269(4) 0.22004(1) 0.01193(3) Uani 1 d . . . .
C  C4 0.30754(4) 0.96507(4) 0.28753(1) 0.01526(3) Uani 1 d . . . .
C  C5 0.19359(5) 1.06115(4) 0.32214(2) 0.01795(3) Uani 1 d . . . .
C  C6 0.09322(5) 1.17287(4) 0.28929(2) 0.01742(3) Uani 1 d . . . .
C  C7 0.10584(4) 1.19184(4) 0.22112(2) 0.01447(3) Uani 1 d . . . .
C  C8 0.21841(4) 1.09584(4) 0.18691(1) 0.01145(3) Uani 1 d . . . .
C  C9 0.31621(4) 0.80519(3) 0.12509(1) 0.01191(3) Uani 1 d . . . .
C  C10 0.30176(5) 0.63877(4) 0.11267(2) 0.01569(3) Uani 1 d . . . .
C  C11 0.18546(5) 0.58489(4) 0.06648(2) 0.01817(3) Uani 1 d . . . .
C  C12 0.08593(5) 0.69625(4) 0.03313(2) 0.01757(3) Uani 1 d . . . .
C  C13 0.10040(4) 0.86408(4) 0.04583(2) 0.01433(3) Uani 1 d . . . .
C  C14 0.21513(4) 0.91772(3) 0.09177(1) 0.01130(2) Uani 1 d . . . .
C  C15 0.53028(4) 1.01299(4) 0.13618(1) 0.01161(3) Uani 1 d . . . .
C  C16 0.70127(4) 1.02591(4) 0.13272(2) 0.01439(3) Uani 1 d . . . .
C  C17 0.77118(4) 1.15086(4) 0.09471(2) 0.01511(3) Uani 1 d . . . .
C  C18 0.67158(4) 1.26066(4) 0.06076(1) 0.01367(3) Uani 1 d . . . .
C  C19 0.49907(4) 1.24787(4) 0.06449(1) 0.01193(3) Uani 1 d . . . .
C  C20 0.42940(4) 1.12479(3) 0.10246(1) 0.01078(2) Uani 1 d . . . .
H  H7 0.0297(9) 1.2771(9) 0.1960(3) 0.030(2) Uiso 1 d U . . .
H  H1 0.5113(8) 0.8001(9) 0.1995(3) 0.028(2) Uiso 1 d U . . .
H  H19 0.4225(9) 1.3332(9) 0.0380(3) 0.027(2) Uiso 1 d U . . .
H  H10 0.3789(10) 0.5543(9) 0.1387(4) 0.036(2) Uiso 1 d U . . .
H  H2 0.1681(9) 1.1821(8) 0.0871(3) 0.025(1) Uiso 1 d U . . .
H  H16 0.7748(9) 0.9435(9) 0.1588(4) 0.035(2) Uiso 1 d U . . .
H  H13 0.0221(9) 0.9506(9) 0.0200(4) 0.033(2) Uiso 1 d U . . .
H  H6 0.0049(10) 1.2424(10) 0.3162(4) 0.039(2) Uiso 1 d U . . .
H  H5 0.1819(9) 1.0493(9) 0.3741(4) 0.038(2) Uiso 1 d U . . .
H  H4 0.3851(9) 0.8775(9) 0.3118(4) 0.032(2) Uiso 1 d U . . .
H  H17 0.9041(10) 1.1608(8) 0.0917(3) 0.031(2) Uiso 1 d U . . .
H  H11 0.1717(10) 0.4558(10) 0.0554(4) 0.041(2) Uiso 1 d U . . .
H  H18 0.7287(9) 1.3568(9) 0.0317(3) 0.033(2) Uiso 1 d U . . .
H  H12 -0.0047(10) 0.6529(10) -0.0016(4) 0.035(2) Uiso 1 d U . . .

loop_ 
_atom_site_aniso_label 
_atom_site_aniso_U_11 
_atom_site_aniso_U_22 
_atom_site_aniso_U_33 
_atom_site_aniso_U_12 
_atom_site_aniso_U_13 
_atom_site_aniso_U_23 
C1 0.0122(1) 0.01202(10) 0.01193(10) 0.00237(8) -0.00059(9) 0.00115(8)  
C2 0.0096(1) 0.01125(10) 0.01151(10) 0.00123(8) -0.00036(8) 0.00060(7)  
C3 0.0129(1) 0.01252(10) 0.01039(10) 0.00074(9) 0.00025(9) 0.00058(8)  
C4 0.0181(1) 0.0170(1) 0.0107(1) -0.0013(1) 0.00062(10) 0.00125(8)  
C5 0.0213(1) 0.0207(1) 0.0119(1) -0.0024(1) 0.0036(1) -0.00194(9)  
C6 0.0176(1) 0.0187(1) 0.0159(1) -0.0008(1) 0.0049(1) -0.00481(9)  
C7 0.0131(1) 0.0144(1) 0.0160(1) 0.00166(9) 0.00224(10) -0.00297(9)  
C8 0.0111(1) 0.01165(10) 0.01162(10) 0.00113(8) 0.00092(8) -0.00047(8)  
C9 0.0125(1) 0.01079(9) 0.01250(10) 0.00177(9) -0.000068(9) -0.00032(7)  
C10 0.0175(1) 0.0111(1) 0.0185(1) 0.00224(9) -0.0001(1) -0.00135(9)  
C11 0.0205(1) 0.0129(1) 0.0212(1) 0.0003(1) -0.0006(1) -0.00458(9)  
C12 0.0192(1) 0.0160(1) 0.0175(1) -0.0015(1) -0.0026(1) -0.00430(9)  
C13 0.0145(1) 0.0147(1) 0.0138(1) -0.00046(9) -0.00245(9) -0.00107(8)  
C14 0.0111(1) 0.01109(9) 0.01168(10) 0.00077(8) -0.00037(8) -0.00024(7)  
C15 0.0098(1) 0.01296(10) 0.01209(10) 0.00194(8) -0.00038(8) 0.00072(8)  
C16 0.0096(1) 0.0174(1) 0.0162(1) 0.00252(9) -0.00062(9) 0.00059(9)  
C17 0.0095(1) 0.0196(1) 0.0161(1) 0.00012(9) 0.00095(9) -0.00082(9)  
C18 0.0117(1) 0.0170(1) 0.0123(1) -0.00160(9) 0.00140(9) -0.00025(9)  
C19 0.0114(1) 0.0131(1) 0.01125(10) -0.00029(8) 0.000064(8) 0.00108(8)  
C20 0.0093(1) 0.01192(10) 0.01113(9) 0.00088(8) -0.00014(8) 0.00085(7)  

_geom_special_details                
;                                    
;                                    

loop_
_geom_bond_atom_site_label_1         
_geom_bond_atom_site_label_2         
_geom_bond_distance                  
_geom_bond_site_symmetry_2           
_geom_bond_publ_flag                 
C1 C15 1.5230(4) . ? 
C1 C3 1.5234(4) . ? 
C1 C9 1.5253(4) . ? 
C1 H1 1.076(7) . ? 
C2 C20 1.5220(4) . ? 
C2 C8 1.5240(4) . ? 
C2 C14 1.5243(4) . ? 
C2 H2 1.087(7) . ? 
C3 C8 1.4034(4) . ? 
C3 C4 1.3859(4) . ? 
C4 C5 1.4002(5) . ? 
C4 H4 1.071(8) . ? 
C5 C6 1.3921(5) . ? 
C5 H5 1.067(8) . ? 
C6 C7 1.4014(5) . ? 
C6 H6 1.063(8) . ? 
C7 C8 1.3884(4) . ? 
C7 H7 1.061(7) . ? 
C9 C14 1.4043(4) . ? 
C9 C10 1.3870(4) . ? 
C10 C11 1.4010(5) . ? 
C10 H10 1.070(8) . ? 
C11 C12 1.3911(5) . ? 
C11 H11 1.084(8) . ? 
C12 C13 1.3994(5) . ? 
C12 H12 1.078(8) . ? 
C13 C14 1.3884(4) . ? 
C13 H13 1.084(8) . ? 
C15 C20 1.4035(4) . ? 
C15 C16 1.3874(5) . ? 
C16 C17 1.3999(5) . ? 
C16 H16 1.043(8) . ? 
C17 C18 1.3892(5) . ? 
C17 H17 1.079(8) . ? 
C18 C19 1.3998(5) . ? 
C18 H18 1.087(8) . ? 
C19 C20 1.3875(4) . ? 
C19 H19 1.077(7) . ? 

loop_
_geom_angle_atom_site_label_1        
_geom_angle_atom_site_label_2        
_geom_angle_atom_site_label_3        
_geom_angle                          
_geom_angle_site_symmetry_1          
_geom_angle_site_symmetry_3          
_geom_angle_publ_flag                
C1 C15 C20 113.12(2) . . ? 
C1 C15 C16 126.62(3) . . ? 
C1 C3 C8 113.38(3) . . ? 
C1 C3 C4 126.13(3) . . ? 
C1 C9 C14 113.23(3) . . ? 
C1 C9 C10 126.50(4) . . ? 
C2 C20 C15 113.10(2) . . ? 
C2 C20 C19 126.34(3) . . ? 
C2 C8 C3 112.81(2) . . ? 
C2 C8 C7 126.55(3) . . ? 
C2 C14 C9 112.88(3) . . ? 
C2 C14 C13 126.59(3) . . ? 
C3 C1 C15 105.70(3) . . ? 
C3 C1 C9 104.93(3) . . ? 
C3 C1 H1 114.0(4) . . ? 
C3 C8 C7 120.62(3) . . ? 
C3 C4 C5 119.05(3) . . ? 
C3 C4 H4 119.2(4) . . ? 
C4 C3 C8 120.48(3) . . ? 
C4 C5 C6 120.53(4) . . ? 
C4 C5 H5 120.4(5) . . ? 
C5 C6 C7 120.45(4) . . ? 
C5 C6 H6 119.5(5) . . ? 
C5 C4 H4 121.8(5) . . ? 
C6 C5 H5 119.0(5) . . ? 
C6 C7 C8 118.88(3) . . ? 
C6 C7 H7 120.6(4) . . ? 
C7 C6 H6 120.0(5) . . ? 
C8 C2 C20 106.07(2) . . ? 
C8 C2 C14 105.33(2) . . ? 
C8 C2 H2 113.0(4) . . ? 
C8 C7 H7 120.5(4) . . ? 
C9 C1 C15 105.93(2) . . ? 
C9 C1 H1 113.4(4) . . ? 
C9 C14 C13 120.53(3) . . ? 
C9 C10 C11 119.12(4) . . ? 
C9 C10 H10 119.5(5) . . ? 
C10 C9 C14 120.25(3) . . ? 
C10 C11 C12 120.72(4) . . ? 
C10 C11 H11 121.0(5) . . ? 
C11 C12 C13 120.09(3) . . ? 
C11 C12 H12 119.9(5) . . ? 
C11 C10 H10 121.4(5) . . ? 
C12 C11 H11 118.3(5) . . ? 
C12 C13 C14 119.30(3) . . ? 
C12 C13 H13 120.0(4) . . ? 
C13 C12 H12 120.0(5) . . ? 
C14 C2 C20 105.79(2) . . ? 
C14 C2 H2 113.3(4) . . ? 
C14 C13 H13 120.7(4) . . ? 
C15 C1 H1 112.1(4) . . ? 
C15 C20 C19 120.56(3) . . ? 
C15 C16 C17 119.03(3) . . ? 
C15 C16 H16 119.5(5) . . ? 
C16 C15 C20 120.27(4) . . ? 
C16 C17 C18 120.80(3) . . ? 
C16 C17 H17 119.2(4) . . ? 
C17 C18 C19 120.11(4) . . ? 
C17 C18 H18 119.5(5) . . ? 
C17 C16 H16 121.5(5) . . ? 
C18 C17 H17 120.0(4) . . ? 
C18 C19 C20 119.23(3) . . ? 
C18 C19 H19 119.8(4) . . ? 
C19 C18 H18 120.4(5) . . ? 
C20 C2 H2 112.7(4) . . ? 
C20 C19 H19 121.0(4) . . ? 

loop_
_geom_torsion_atom_site_label_1      
_geom_torsion_atom_site_label_2      
_geom_torsion_atom_site_label_3      
_geom_torsion_atom_site_label_4      
_geom_torsion                        
_geom_torsion_site_symmetry_1        
_geom_torsion_site_symmetry_2        
_geom_torsion_site_symmetry_3        
_geom_torsion_site_symmetry_4        
_geom_torsion_publ_flag              
C1 C15 C20 C2 0.82(2) . . . . ? 
C1 C15 C20 C19 -179.35(3) . . . . ? 
C1 C15 C16 C17 179.82(3) . . . . ? 
C1 C15 C16 H16 -0.9(4) . . . . ? 
C1 C3 C8 C2 0.37(2) . . . . ? 
C1 C3 C8 C7 178.78(3) . . . . ? 
C1 C3 C4 C5 -178.32(3) . . . . ? 
C1 C3 C4 H4 1.0(4) . . . . ? 
C1 C9 C14 C2 0.10(2) . . . . ? 
C1 C9 C14 C13 -178.87(3) . . . . ? 
C1 C9 C10 C11 178.41(3) . . . . ? 
C1 C9 C10 H10 -1.2(4) . . . . ? 
C2 C20 C15 C16 -178.84(3) . . . . ? 
C2 C20 C19 C18 179.06(3) . . . . ? 
C2 C20 C19 H19 -0.9(4) . . . . ? 
C2 C8 C3 C4 -178.45(3) . . . . ? 
C2 C8 C7 C6 177.62(3) . . . . ? 
C2 C8 C7 H7 -1.7(4) . . . . ? 
C2 C14 C9 C10 178.61(3) . . . . ? 
C2 C14 C13 C12 -178.61(3) . . . . ? 
C2 C14 C13 H13 1.1(4) . . . . ? 
C3 C1 C15 C20 -56.03(2) . . . . ? 
C3 C1 C15 C16 123.60(3) . . . . ? 
C3 C1 C9 C14 56.01(2) . . . . ? 
C3 C1 C9 C10 -122.38(3) . . . . ? 
C3 C8 C2 C20 -55.80(3) . . . . ? 
C3 C8 C2 C14 56.07(2) . . . . ? 
C3 C8 C2 H2 -179.8(5) . . . . ? 
C3 C8 C7 C6 -0.56(3) . . . . ? 
C3 C8 C7 H7 -179.8(6) . . . . ? 
C3 C4 C5 C6 -0.03(3) . . . . ? 
C3 C4 C5 H5 179.6(6) . . . . ? 
C4 C3 C1 C15 -125.87(3) . . . . ? 
C4 C3 C1 C9 122.42(3) . . . . ? 
C4 C3 C1 H1 -2.2(4) . . . . ? 
C4 C3 C8 C7 -0.04(3) . . . . ? 
C4 C5 C6 C7 -0.58(3) . . . . ? 
C4 C5 C6 H6 178.2(6) . . . . ? 
C5 C6 C7 C8 0.86(3) . . . . ? 
C5 C6 C7 H7 -179.9(6) . . . . ? 
C5 C4 C3 C8 0.34(3) . . . . ? 
C6 C5 C4 H4 -179.4(6) . . . . ? 
C7 C8 C2 C20 125.90(3) . . . . ? 
C7 C8 C2 C14 -122.22(3) . . . . ? 
C7 C8 C2 H2 2.0(4) . . . . ? 
C7 C6 C5 H5 179.8(6) . . . . ? 
C8 C2 C20 C15 55.19(2) . . . . ? 
C8 C2 C20 C19 -124.63(3) . . . . ? 
C8 C2 C14 C9 -56.34(2) . . . . ? 
C8 C2 C14 C13 122.56(3) . . . . ? 
C8 C3 C1 C15 55.39(3) . . . . ? 
C8 C3 C1 C9 -56.32(3) . . . . ? 
C8 C3 C1 H1 179.0(5) . . . . ? 
C8 C3 C4 H4 179.7(6) . . . . ? 
C8 C7 C6 H6 -177.9(6) . . . . ? 
C9 C1 C15 C20 54.98(2) . . . . ? 
C9 C1 C15 C16 -125.38(3) . . . . ? 
C9 C14 C2 C20 55.73(2) . . . . ? 
C9 C14 C2 H2 179.6(5) . . . . ? 
C9 C14 C13 C12 0.21(3) . . . . ? 
C9 C14 C13 H13 180.0(6) . . . . ? 
C9 C10 C11 C12 0.27(3) . . . . ? 
C9 C10 C11 H11 179.5(6) . . . . ? 
C10 C9 C1 C15 126.06(3) . . . . ? 
C10 C9 C1 H1 2.7(4) . . . . ? 
C10 C9 C14 C13 -0.37(3) . . . . ? 
C10 C11 C12 C13 -0.43(3) . . . . ? 
C10 C11 C12 H12 -178.8(6) . . . . ? 
C11 C12 C13 C14 0.18(3) . . . . ? 
C11 C12 C13 H13 -179.6(6) . . . . ? 
C11 C10 C9 C14 0.12(3) . . . . ? 
C12 C11 C10 H10 179.9(6) . . . . ? 
C13 C14 C2 C20 -125.37(3) . . . . ? 
C13 C14 C2 H2 -1.5(4) . . . . ? 
C13 C12 C11 H11 -179.7(6) . . . . ? 
C14 C2 C20 C15 -56.37(2) . . . . ? 
C14 C2 C20 C19 123.82(3) . . . . ? 
C14 C9 C1 C15 -55.55(3) . . . . ? 
C14 C9 C1 H1 -178.9(5) . . . . ? 
C14 C9 C10 H10 -179.5(6) . . . . ? 
C14 C13 C12 H12 178.5(6) . . . . ? 
C15 C20 C2 H2 179.3(5) . . . . ? 
C15 C20 C19 C18 -0.74(3) . . . . ? 
C15 C20 C19 H19 179.3(5) . . . . ? 
C15 C16 C17 C18 -0.07(3) . . . . ? 
C15 C16 C17 H17 -179.7(6) . . . . ? 
C16 C15 C1 H1 -1.2(4) . . . . ? 
C16 C15 C20 C19 0.99(3) . . . . ? 
C16 C17 C18 C19 0.31(3) . . . . ? 
C16 C17 C18 H18 179.8(6) . . . . ? 
C17 C18 C19 C20 0.10(3) . . . . ? 
C17 C18 C19 H19 -179.9(5) . . . . ? 
C17 C16 C15 C20 -0.57(3) . . . . ? 
C18 C17 C16 H16 -179.4(6) . . . . ? 
C19 C20 C2 H2 -0.5(4) . . . . ? 
C19 C18 C17 H17 179.9(6) . . . . ? 
C20 C15 C1 H1 179.1(5) . . . . ? 
C20 C15 C16 H16 178.7(6) . . . . ? 
C20 C19 C18 H18 -179.4(6) . . . . ? 
H7 C7 C6 H6 1.4(6) . . . . ? 
H19 C19 C18 H18 0.54(61) . . . . ? 
H10 C10 C11 H11 -0.8(7) . . . . ? 
H16 C16 C17 H17 1.0(6) . . . . ? 
H13 C13 C12 H12 -1.2(6) . . . . ? 
H6 C6 C5 H5 -1.4(7) . . . . ? 
H5 C5 C4 H4 0.26(64) . . . . ? 
H17 C17 C18 H18 -0.55(61) . . . . ? 
H11 C11 C12 H12 1.9(7) . . . . ? 

loop_
_geom_hbond_atom_site_label_D        
_geom_hbond_atom_site_label_H        
_geom_hbond_atom_site_label_A        
_geom_hbond_distance_DH              
_geom_hbond_distance_HA              
_geom_hbond_distance_DA              
_geom_hbond_angle_DHA                
_geom_hbond_site_symmetry_A          
C5 H5 C18 1.067(8) 2.952(7) 3.5915(5) 118.9(5)  3_645   
C4 H4 C17 1.071(8) 2.941(7) 3.5698(5) 117.9(5)  3_645   
C4 H4 C18 1.071(8) 2.805(7) 3.5171(4) 124.0(5)  3_645   

loop_
_publ_author_name      
_publ_author_address   
,'?'  
; ? 
;  

_publ_requested_journal          '?' 
_publ_contact_author                ? 
_publ_contact_author_phone        '?' 
_publ_contact_author_fax          '?' 
_publ_contact_author_email        '?' 
_publ_section_title 
;  
 ?  
;  
_publ_section_comment  
;  
 ?  
;  
_publ_section_references 
;  
 ?  
;  
