# Supplementary material for: Yes, one can obtain better quality structures from routine X-ray data collection
Source: IUCrJ. 2016 Jan 1;3(Pt 1):61–70. doi: 10.1107/S2052252515020941 (PMC4704080; doi:10.1107/S2052252515020941)
Supplement: Supplementary file 3 [file m-03-00061-sup3.zip › X-ray/T_TAAM/T_TAAM_76.cif]

data_I  
_audit_creation_method             'MoPro12'     
_chemical_name_systematic            ? 
_chemical_name_common                ? 
_chemical_formula_moiety             'C20 H14'
_chemical_formula_sum                'C20 H14'
_chemical_formula_weight             254.312
_chemical_absolute_configuration     ?  

_symmetry_cell_setting               orthorhombic 
_symmetry_space_group_name_H-M       'P ?'
_symmetry_space_group_name_Hall      'P ?'

loop_
_atom_type_symbol                      
_atom_type_description                 
_atom_type_scat_dispersion_real        
_atom_type_scat_dispersion_imag        
_atom_type_scat_source                 
 'C' 'C'    0.0033   0.0016
'Su & Coppens. Acta. Cryst. (1997) A53, 749-762. '                    
 'H' 'H'    0.0000   0.0000
'Su & Coppens. Acta. Cryst. (1997) A53, 749-762. '                    

loop_
_symmetry_equiv_pos_as_xyz           
'x, y, z'
'-x+1/2, -y, z+1/2'
'-x, y+1/2, -z+1/2'
'x+1/2, -y+1/2, -z'
_cell_length_a                8.080 
_cell_length_b                8.165 
_cell_length_c                20.378 
_cell_angle_alpha             90.00 
_cell_angle_beta              90.00 
_cell_angle_gamma             90.00 
_cell_volume                   1344.3 
_cell_formula_units_Z                4
_cell_measurement_temperature        ?
_cell_measurement_reflns_used        ?
_cell_measurement_theta_min          ?
_cell_measurement_theta_max          ?
_exptl_crystal_description           ? 
_exptl_crystal_colour                ? 
_exptl_crystal_size_max              ? 
_exptl_crystal_size_mid              ? 
_exptl_crystal_size_min              ? 
_exptl_crystal_density_meas          ? 
_exptl_crystal_density_diffrn       1.257
_exptl_crystal_density_method       'not measured' 
_exptl_crystal_F_000                 536
_exptl_absorpt_process_details       ?  
_exptl_absorpt_coefficient_mu        ?  
_exptl_absorpt_correction_type       ?  
_exptl_absorpt_correction_T_min      ?  
_exptl_absorpt_correction_T_max      ?  
_exptl_special_details               
;
?
;
_diffrn_ambient_temperature          ?  
_diffrn_radiation_wavelength        0.71073
_diffrn_radiation_type              MoK\a 
_diffrn_radiation_source          'fine-focus sealed tube' 
_diffrn_radiation_monochromator      ? 
_diffrn_measurement_device_type      ? 
_diffrn_measurement_method           ? 
_diffrn_detector_area_resol_mean     ? 
_diffrn_standards_number             ? 
_diffrn_standards_interval_count     ? 
_diffrn_standards_interval_time      ? 
_diffrn_standards_decay_%            ? 
_diffrn_reflns_number                ? 
_diffrn_reflns_av_R_equivalents      ? 
_diffrn_reflns_av_sigmaI/netI        0.02692
_diffrn_reflns_limit_h_min           0
_diffrn_reflns_limit_h_max          13
_diffrn_reflns_limit_k_min           0
_diffrn_reflns_limit_k_max          14
_diffrn_reflns_limit_l_min         -35
_diffrn_reflns_limit_l_max          35
_diffrn_reflns_theta_min            2.69
_diffrn_reflns_theta_max           37.97
_reflns_number_total                  7277
_reflns_number_gt                     7115
_reflns_threshold_expression         >2.0sigma(I)
_computing_data_collection           ? 
_computing_cell_refinement           ? 
_computing_data_reduction            ? 
_computing_structure_solution        ? 
_computing_structure_refinement      'MoPro (J. Appl. Cryst. 2005, 38, 38-54)'
_computing_molecular_graphics        ? 
_computing_publication_material      ? 
_iucr_refine_instructions_details  
; 
# ! MoPro 12.6 08/10/2015 15:21:44 F:\Pliki_do_publikacji_AniaHoser\TAAM\TAAM_T\T_TAAM_76\mopro_T_01.par 
# ! reflections hkl file : F:\Pliki_do_publikacji_AniaHoser\TAAM\TAAM_T\T_TAAM_76\sortav_freeformat.hkl refin. vs. F^2 
# ! atomic table file : C:\Users\user\Desktop\Programy_Krys\MoPro\MoProSuite\LibMoPro\mopro.tab 
# ! wave functions file : C:\Users\user\Desktop\Programy_Krys\MoPro\MoProSuite\LibMoPro\WAVEF_Su_Coppens_relativistic 
# ! RF factor = 1.610 % RI factor = 2.920% 
# ! wR2F factor = 2.110 % wR2I factor = 3.978% 
# ! g.o.f.(F**2) = 1.266 Nvar= 237 Nref= 7277 Nfree= 0 0.07<sinT/l< 0.87 
#  
# WSIG 1.00000 ! weighting scheme 
#  ! SPACE GROUP P ? 
#  
# CELL 8.0798 8.1645 20.3778 90.0000 90.0000 90.0000 0.71073 
# ZERR 0.0000 0.0000 0.0000 0.0000 0.0000 0.0000 
#  
# SYMM 4 P 
#  X , Y, Z 
#  1/2-X , -Y, 1/2+Z 
#  -X , 1/2+Y, 1/2-Z 
#  1/2+X , 1/2-Y, -Z 
#  
# SCALE 1 2.788671 
#  
# FMULT 1.00000 
#  
# UOVER 0.00000 0.00000 0.00000 0.00000 0.00000 0.00000 ANI 
#  
# SOLVT 0.00000 50.00000 
#  
# EXTIN 0.00000 GAUSSIAN ISOT TYP1 ! G*10^4 
#  
#  
# DUMMY 3 
# DUMY 0.20599 1.07837 0.25444 D1 0 ! atom # 35 
# DUMY 0.20071 0.75116 0.07916 D2 0 ! atom # 36 
# DUMY 0.60052 1.13709 0.09856 D3 0 ! atom # 37 
#  
# KAPPA 5 
#  0.999000 0.885000 ! # 1 1 MOL C1 2x 
#  0.999000 0.887000 ! # 2 1 MOL C3 6x 
#  1.004000 0.909000 ! # 3 1 MOL C4 12x 
#  1.110000 1.158000 ! # 4 1 MOL H7 12x 
#  1.118000 1.160000 ! # 5 1 MOL H1 2x 
#  
# ATOMS 34 
#  
# ATOM 1 C1 MOL 1 0.432117 0.885774 0.174566 1.0000 1 C 
#  ZX H1 C15 HEX K1 V0 M0 Q0 
# UANI 0.012181 0.012005 0.011929 0.002378 -.000619 0.001154 
#  3.98514 0. 0. 0. -.028 0. 0. 0. 0. 0. 
#  0.281 0. 0. 0. 0. 0.231 0. 
#  0.063 0. 0. 0. 0. -.109 0. 0. 0. 
#  
# ATOM 2 C2 MOL 1 0.245441 1.094278 0.112892 1.0000 1 C 
#  ZX H2 C20 HEX K1 V0 M0 Q0 
# UANI 0.009518 0.011248 0.011466 0.001254 -.000336 0.000612 
#  3.98514 0. 0. 0. -.028 0. 0. 0. 0. 0. 
#  0.281 0. 0. 0. 0. 0.231 0. 
#  0.063 0. 0. 0. 0. -.109 0. 0. 0. 
#  
# ATOM 3 C3 MOL 1 0.318972 0.982690 0.220040 1.0000 1 C 
#  XY D1 C4 HEX K2 V0 M0 Q0 
# UANI 0.012793 0.012513 0.010371 0.000761 0.000251 0.000584 
#  4.05796 0. 0.047 0. 0. -.179 0. 0. -.033 0. 
#  0. 0.026 0. 0. 0. -.289 0. 
#  0.018 0. 0. -.013 0. 0. 0. 0. 0. 
#  
# ATOM 4 C4 MOL 1 0.307544 0.965063 0.287533 1.0000 1 C 
#  XY D1 C3 HEX K3 V0 M0 Q0 
# UANI 0.018056 0.016973 0.010614 -.001299 0.000607 0.001239 
#  3.92121 0. 0.056 0. 0. -.180 0. 0. -.029 0. 
#  0. 0.030 0. 0. 0. -.264 0. 
#  0.020 0. 0. -.019 0. 0. 0. 0. 0. 
#  
# ATOM 5 C5 MOL 1 0.193593 1.061135 0.322146 1.0000 1 C 
#  XY D1 C6 HEX K3 V0 M0 Q0 
# UANI 0.021191 0.020664 0.011913 -.002428 0.003614 -.001929 
#  3.92121 0. 0.056 0. 0. -.180 0. 0. -.029 0. 
#  0. 0.030 0. 0. 0. -.264 0. 
#  0.020 0. 0. -.019 0. 0. 0. 0. 0. 
#  
# ATOM 6 C6 MOL 1 0.093213 1.172856 0.289296 1.0000 1 C 
#  XY D1 C5 HEX K3 V0 M0 Q0 
# UANI 0.017569 0.018656 0.015931 -.000839 0.004939 -.004795 
#  3.92121 0. 0.056 0. 0. -.180 0. 0. -.029 0. 
#  0. 0.030 0. 0. 0. -.264 0. 
#  0.020 0. 0. -.019 0. 0. 0. 0. 0. 
#  
# ATOM 7 C7 MOL 1 0.105838 1.191832 0.221124 1.0000 1 C 
#  XY D1 C8 HEX K3 V0 M0 Q0 
# UANI 0.013012 0.014372 0.015936 0.001672 0.002232 -.002949 
#  3.92121 0. 0.056 0. 0. -.180 0. 0. -.029 0. 
#  0. 0.030 0. 0. 0. -.264 0. 
#  0.020 0. 0. -.019 0. 0. 0. 0. 0. 
#  
# ATOM 8 C8 MOL 1 0.218407 1.095836 0.186909 1.0000 1 C 
#  XY D1 C7 HEX K2 V0 M0 Q0 
# UANI 0.011036 0.011628 0.011604 0.001139 0.000929 -.000464 
#  4.05796 0. 0.047 0. 0. -.179 0. 0. -.033 0. 
#  0. 0.026 0. 0. 0. -.289 0. 
#  0.018 0. 0. -.013 0. 0. 0. 0. 0. 
#  
# ATOM 9 C9 MOL 1 0.316217 0.805201 0.125086 1.0000 1 C 
#  XY D2 C10 HEX K2 V0 M0 Q0 
# UANI 0.012401 0.010733 0.012470 0.001790 -.000030 -.000299 
#  4.05796 0. 0.047 0. 0. -.179 0. 0. -.033 0. 
#  0. 0.026 0. 0. 0. -.289 0. 
#  0.018 0. 0. -.013 0. 0. 0. 0. 0. 
#  
# ATOM 10 C10 MOL 1 0.301769 0.638776 0.112672 1.0000 1 C 
#  XY D2 C9 HEX K3 V0 M0 Q0 
# UANI 0.017490 0.011059 0.018502 0.002253 -.000168 -.001353 
#  3.92121 0. 0.056 0. 0. -.180 0. 0. -.029 0. 
#  0. 0.030 0. 0. 0. -.264 0. 
#  0.020 0. 0. -.019 0. 0. 0. 0. 0. 
#  
# ATOM 11 C11 MOL 1 0.185463 0.584904 0.066470 1.0000 1 C 
#  XY D2 C12 HEX K3 V0 M0 Q0 
# UANI 0.020490 0.012833 0.021152 0.000250 -.000611 -.004579 
#  3.92121 0. 0.056 0. 0. -.180 0. 0. -.029 0. 
#  0. 0.030 0. 0. 0. -.264 0. 
#  0.020 0. 0. -.019 0. 0. 0. 0. 0. 
#  
# ATOM 12 C12 MOL 1 0.085917 0.696255 0.033132 1.0000 1 C 
#  XY D2 C11 HEX K3 V0 M0 Q0 
# UANI 0.019148 0.015937 0.017442 -.001470 -.002595 -.004293 
#  3.92121 0. 0.056 0. 0. -.180 0. 0. -.029 0. 
#  0. 0.030 0. 0. 0. -.264 0. 
#  0.020 0. 0. -.019 0. 0. 0. 0. 0. 
#  
# ATOM 13 C13 MOL 1 0.100404 0.864081 0.045826 1.0000 1 C 
#  XY D2 C14 HEX K3 V0 M0 Q0 
# UANI 0.014503 0.014632 0.013764 -.000436 -.002457 -.001054 
#  3.92121 0. 0.056 0. 0. -.180 0. 0. -.029 0. 
#  0. 0.030 0. 0. 0. -.264 0. 
#  0.020 0. 0. -.019 0. 0. 0. 0. 0. 
#  
# ATOM 14 C14 MOL 1 0.215124 0.917718 0.091771 1.0000 1 C 
#  XY D2 C13 HEX K2 V0 M0 Q0 
# UANI 0.011091 0.011063 0.011669 0.000732 -.000389 -.000238 
#  4.05796 0. 0.047 0. 0. -.179 0. 0. -.033 0. 
#  0. 0.026 0. 0. 0. -.289 0. 
#  0.018 0. 0. -.013 0. 0. 0. 0. 0. 
#  
# ATOM 15 C15 MOL 1 0.530285 1.013000 0.136187 1.0000 1 C 
#  XY D3 C16 HEX K2 V0 M0 Q0 
# UANI 0.009771 0.012952 0.012044 0.001968 -.000393 0.000715 
#  4.05796 0. 0.047 0. 0. -.179 0. 0. -.033 0. 
#  0. 0.026 0. 0. 0. -.289 0. 
#  0.018 0. 0. -.013 0. 0. 0. 0. 0. 
#  
# ATOM 16 C16 MOL 1 0.701271 1.025919 0.132721 1.0000 1 C 
#  XY D3 C15 HEX K3 V0 M0 Q0 
# UANI 0.009544 0.017329 0.016240 0.002534 -.000650 0.000603 
#  3.92121 0. 0.056 0. 0. -.180 0. 0. -.029 0. 
#  0. 0.030 0. 0. 0. -.264 0. 
#  0.020 0. 0. -.019 0. 0. 0. 0. 0. 
#  
# ATOM 17 C17 MOL 1 0.771175 1.150862 0.094714 1.0000 1 C 
#  XY D3 C18 HEX K3 V0 M0 Q0 
# UANI 0.009524 0.019627 0.016094 0.000128 0.000924 -.000848 
#  3.92121 0. 0.056 0. 0. -.180 0. 0. -.029 0. 
#  0. 0.030 0. 0. 0. -.264 0. 
#  0.020 0. 0. -.019 0. 0. 0. 0. 0. 
#  
# ATOM 18 C18 MOL 1 0.671573 1.260654 0.060768 1.0000 1 C 
#  XY D3 C17 HEX K3 V0 M0 Q0 
# UANI 0.011703 0.016935 0.012281 -.001609 0.001425 -.000254 
#  3.92121 0. 0.056 0. 0. -.180 0. 0. -.029 0. 
#  0. 0.030 0. 0. 0. -.264 0. 
#  0.020 0. 0. -.019 0. 0. 0. 0. 0. 
#  
# ATOM 19 C19 MOL 1 0.499078 1.247870 0.064493 1.0000 1 C 
#  XY D3 C20 HEX K3 V0 M0 Q0 
# UANI 0.011362 0.013098 0.011268 -.000270 0.000066 0.001091 
#  3.92121 0. 0.056 0. 0. -.180 0. 0. -.029 0. 
#  0. 0.030 0. 0. 0. -.264 0. 
#  0.020 0. 0. -.019 0. 0. 0. 0. 0. 
#  
# ATOM 20 C20 MOL 1 0.429393 1.124785 0.102458 1.0000 1 C 
#  XY D3 C19 HEX K2 V0 M0 Q0 
# UANI 0.009237 0.011925 0.011103 0.000877 -.000126 0.000849 
#  4.05796 0. 0.047 0. 0. -.179 0. 0. -.033 0. 
#  0. 0.026 0. 0. 0. -.289 0. 
#  0.018 0. 0. -.013 0. 0. 0. 0. 0. 
#  
# ATOM 21 H7 MOL 1 0.029785 1.277098 0.195986 1.0000 1 H 
#  ZY C7 C8 QUA K4 V0 M0 Q0 
# UISO 0.030523 
#  1.04821 0. 0. 0. 0.182 0.086 0. 0. 0. 0. 
#  
# ATOM 22 H1 MOL 1 0.511248 0.800073 0.199497 1.0000 1 H 
#  ZY C1 C15 QUA K5 V0 M0 Q0 
# UISO 0.027741 
#  1.02450 0. 0. 0. 0.166 0.079 0. 0. 0. 0. 
#  
# ATOM 23 H19 MOL 1 0.422566 1.333242 0.038040 1.0000 1 H 
#  ZY C19 C20 QUA K4 V0 M0 Q0 
# UISO 0.026884 
#  1.04821 0. 0. 0. 0.182 0.086 0. 0. 0. 0. 
#  
# ATOM 24 H10 MOL 1 0.378839 0.554289 0.138658 1.0000 1 H 
#  ZY C10 C9 QUA K4 V0 M0 Q0 
# UISO 0.036051 
#  1.04821 0. 0. 0. 0.182 0.086 0. 0. 0. 0. 
#  
# ATOM 25 H2 MOL 1 0.168193 1.182119 0.087095 1.0000 1 H 
#  ZY C2 C20 QUA K5 V0 M0 Q0 
# UISO 0.024729 
#  1.02450 0. 0. 0. 0.166 0.079 0. 0. 0. 0. 
#  
# ATOM 26 H16 MOL 1 0.774740 0.943543 0.158775 1.0000 1 H 
#  ZY C16 C15 QUA K4 V0 M0 Q0 
# UISO 0.035577 
#  1.04821 0. 0. 0. 0.182 0.086 0. 0. 0. 0. 
#  
# ATOM 27 H13 MOL 1 0.022065 0.950633 0.020057 1.0000 1 H 
#  ZY C13 C14 QUA K4 V0 M0 Q0 
# UISO 0.032915 
#  1.04821 0. 0. 0. 0.182 0.086 0. 0. 0. 0. 
#  
# ATOM 28 H6 MOL 1 0.004873 1.242338 0.316142 1.0000 1 H 
#  ZY C6 C5 QUA K4 V0 M0 Q0 
# UISO 0.039344 
#  1.04821 0. 0. 0. 0.182 0.086 0. 0. 0. 0. 
#  
# ATOM 29 H5 MOL 1 0.181948 1.049278 0.374054 1.0000 1 H 
#  ZY C5 C6 QUA K4 V0 M0 Q0 
# UISO 0.037682 
#  1.04821 0. 0. 0. 0.182 0.086 0. 0. 0. 0. 
#  
# ATOM 30 H4 MOL 1 0.385100 0.877643 0.311750 1.0000 1 H 
#  ZY C4 C3 QUA K4 V0 M0 Q0 
# UISO 0.032498 
#  1.04821 0. 0. 0. 0.182 0.086 0. 0. 0. 0. 
#  
# ATOM 31 H17 MOL 1 0.904060 1.160783 0.091736 1.0000 1 H 
#  ZY C17 C18 QUA K4 V0 M0 Q0 
# UISO 0.031108 
#  1.04821 0. 0. 0. 0.182 0.086 0. 0. 0. 0. 
#  
# ATOM 32 H11 MOL 1 0.171598 0.455831 0.055390 1.0000 1 H 
#  ZY C11 C12 QUA K4 V0 M0 Q0 
# UISO 0.041233 
#  1.04821 0. 0. 0. 0.182 0.086 0. 0. 0. 0. 
#  
# ATOM 33 H18 MOL 1 0.728811 1.356726 0.031712 1.0000 1 H 
#  ZY C18 C17 QUA K4 V0 M0 Q0 
# UISO 0.032744 
#  1.04821 0. 0. 0. 0.182 0.086 0. 0. 0. 0. 
#  
# ATOM 34 H12 MOL 1 -0.004744 0.652907 -0.001616 1.0000 1 H 
#  ZY C12 C11 QUA K4 V0 M0 Q0 
# UISO 0.035013 
#  1.04821 0. 0. 0. 0.182 0.086 0. 0. 0. 0. 
#  
# ANHAR 0 3 ! number_of_anharmonic_atoms max_order 
# ! 1 ! atom number 
# ! 0.00E+00 0.00E+00 0.00E+00 0.00E+00 0.00E+00 0.00E+00 0.00E+00 0.00E+00 
# ! 0.00E+00 0.00E+00 
#  
#  
# STOP 
; 
_refine_special_details              
;
 Refinement of F^2^ against reflections.
 The threshold expression of F^2^ > 2sigma(F^2^) is
 used for calculating R-factors(gt) and is not
 relevant to the choice of reflections for refinement.
 R-factors based on F^2^ are statistically about twice
 as large as those based on F, and R-factors based on
 ALL data will be even larger.
;
_refine_ls_structure_factor_coef     Fsqd 
_refine_ls_matrix_type                full
_refine_ls_weighting_scheme          sigma
_refine_ls_weighting_details         ?
_atom_sites_solution_primary      direct 
_atom_sites_solution_secondary    difmap 
_atom_sites_solution_hydrogens    geom   
_refine_ls_hydrogen_treatment    refall
_refine_ls_extinction_method        'none'              
_refine_ls_abs_structure_details     ?
_refine_ls_abs_structure_Flack       ?
_refine_ls_number_reflns              7277
_refine_ls_number_parameters           237
_refine_ls_number_restraints             0
# R-factors: R(F)  &  wR2(I) 
_refine_ls_R_factor_all              0.0161
_refine_ls_R_factor_gt               0.0154
_refine_ls_wR_factor_ref             0.0398
_refine_ls_wR_factor_gt              0.0395
_refine_ls_goodness_of_fit_ref       1.193
_refine_ls_restrained_S_all          0.000
_refine_ls_shift/su_max              0.002
_refine_ls_shift/su_mean             0.000

_diffrn_measured_fraction_theta_max     0.998
_diffrn_reflns_theta_full               37.97
_diffrn_measured_fraction_theta_full    0.998
_refine_diff_density_max                ?
_refine_diff_density_min                ?
_refine_diff_density_rms                ?
###  to get diff_density_max min & rms : 
###  run MoPro  : WRIT FOUR   to create FOURier file 
###  run VMoPro : FOUR  FastFourierTransform   to get a 3D grid (Xplor format) on whole unit-cell
###             & GRID  STAT   to get max min rms statistics


loop_
_atom_site_type_symbol      
_atom_site_label            
_atom_site_fract_x          
_atom_site_fract_y          
_atom_site_fract_z          
_atom_site_U_iso_or_equiv   
_atom_site_adp_type         
_atom_site_occupancy        
_atom_site_calc_flag        
_atom_site_refinement_flag_posn  
_atom_site_refinement_flag_adp  
_atom_site_disorder_assembly
_atom_site_disorder_group   
C  C1 0.43212(4) 0.88577(3) 0.17457(1) 0.01204(2) Uani 1 d . . . .
C  C2 0.24544(4) 1.09428(3) 0.11289(1) 0.01074(2) Uani 1 d . . . .
C  C3 0.31897(4) 0.98269(3) 0.22004(1) 0.01189(3) Uani 1 d . . . .
C  C4 0.30754(4) 0.96506(4) 0.28753(1) 0.01521(3) Uani 1 d . . . .
C  C5 0.19359(5) 1.06113(4) 0.32215(2) 0.01792(3) Uani 1 d . . . .
C  C6 0.09321(5) 1.17286(4) 0.28930(2) 0.01739(3) Uani 1 d . . . .
C  C7 0.10584(4) 1.19183(4) 0.22112(2) 0.01444(3) Uani 1 d . . . .
C  C8 0.21841(4) 1.09584(3) 0.18691(1) 0.01142(2) Uani 1 d . . . .
C  C9 0.31622(4) 0.80520(3) 0.12509(1) 0.01187(2) Uani 1 d . . . .
C  C10 0.30177(4) 0.63878(4) 0.11267(2) 0.01568(3) Uani 1 d . . . .
C  C11 0.18546(5) 0.58490(4) 0.06647(2) 0.01816(3) Uani 1 d . . . .
C  C12 0.08592(5) 0.69625(4) 0.03313(2) 0.01751(3) Uani 1 d . . . .
C  C13 0.10040(4) 0.86408(4) 0.04583(1) 0.01430(3) Uani 1 d . . . .
C  C14 0.21512(4) 0.91772(3) 0.09177(1) 0.01127(2) Uani 1 d . . . .
C  C15 0.53029(4) 1.01300(3) 0.13619(1) 0.01159(2) Uani 1 d . . . .
C  C16 0.70127(4) 1.02592(4) 0.13272(2) 0.01437(3) Uani 1 d . . . .
C  C17 0.77117(4) 1.15086(4) 0.09471(2) 0.01508(3) Uani 1 d . . . .
C  C18 0.67157(4) 1.26065(4) 0.06077(1) 0.01364(3) Uani 1 d . . . .
C  C19 0.49908(4) 1.24787(3) 0.06449(1) 0.01191(3) Uani 1 d . . . .
C  C20 0.42939(4) 1.12478(3) 0.10246(1) 0.01075(2) Uani 1 d . . . .
H  H7 0.0298(9) 1.2771(9) 0.1960(3) 0.031(2) Uiso 1 d U . . .
H  H1 0.5112(8) 0.8001(9) 0.1995(3) 0.028(2) Uiso 1 d U . . .
H  H19 0.4226(9) 1.3332(8) 0.0380(3) 0.027(2) Uiso 1 d U . . .
H  H10 0.3788(9) 0.5543(9) 0.1387(4) 0.036(2) Uiso 1 d U . . .
H  H2 0.1682(9) 1.1821(8) 0.0871(3) 0.025(1) Uiso 1 d U . . .
H  H16 0.7747(9) 0.9435(9) 0.1588(4) 0.036(2) Uiso 1 d U . . .
H  H13 0.0221(9) 0.9506(9) 0.0201(4) 0.033(2) Uiso 1 d U . . .
H  H6 0.0049(10) 1.2423(9) 0.3161(4) 0.039(2) Uiso 1 d U . . .
H  H5 0.1819(9) 1.0493(9) 0.3741(4) 0.038(2) Uiso 1 d U . . .
H  H4 0.3851(9) 0.8776(9) 0.3117(4) 0.032(2) Uiso 1 d U . . .
H  H17 0.9041(10) 1.1608(8) 0.0917(3) 0.031(2) Uiso 1 d U . . .
H  H11 0.1716(10) 0.4558(10) 0.0554(4) 0.041(2) Uiso 1 d U . . .
H  H18 0.7288(9) 1.3567(9) 0.0317(3) 0.033(2) Uiso 1 d U . . .
H  H12 -0.0047(10) 0.6529(9) -0.0016(4) 0.035(2) Uiso 1 d U . . .

loop_ 
_atom_site_aniso_label 
_atom_site_aniso_U_11 
_atom_site_aniso_U_22 
_atom_site_aniso_U_33 
_atom_site_aniso_U_12 
_atom_site_aniso_U_13 
_atom_site_aniso_U_23 
C1 0.0122(1) 0.01200(9) 0.01193(9) 0.00238(8) -0.00062(8) 0.00115(7)  
C2 0.00952(10) 0.01125(9) 0.01147(9) 0.00125(8) -0.00034(8) 0.00061(7)  
C3 0.0128(1) 0.01251(9) 0.01037(9) 0.00076(8) 0.00025(8) 0.00058(7)  
C4 0.0181(1) 0.0170(1) 0.01061(10) -0.00130(10) 0.00061(9) 0.00124(8)  
C5 0.0212(1) 0.0207(1) 0.0119(1) -0.0024(1) 0.0036(1) -0.00193(9)  
C6 0.0176(1) 0.0187(1) 0.0159(1) -0.00084(10) 0.0049(1) -0.00480(9)  
C7 0.0130(1) 0.0144(1) 0.0159(1) 0.00167(9) 0.00223(9) -0.00295(8)  
C8 0.0110(1) 0.01163(9) 0.01160(9) 0.00114(8) 0.00093(8) -0.00046(7)  
C9 0.0124(1) 0.01073(9) 0.01247(9) 0.00179(8) -0.000030(8) -0.00030(7)  
C10 0.0175(1) 0.01106(10) 0.0185(1) 0.00225(9) -0.0002(1) -0.00135(8)  
C11 0.0205(1) 0.0128(1) 0.0212(1) 0.00025(10) -0.0006(1) -0.00458(9)  
C12 0.0191(1) 0.0159(1) 0.0174(1) -0.0015(1) -0.0026(1) -0.00429(9)  
C13 0.0145(1) 0.0146(1) 0.01376(10) -0.00044(9) -0.00246(9) -0.00105(8)  
C14 0.0111(1) 0.01106(9) 0.01167(9) 0.00073(8) -0.00039(8) -0.00024(7)  
C15 0.0098(1) 0.01295(9) 0.01204(9) 0.00197(8) -0.00039(8) 0.00072(8)  
C16 0.0095(1) 0.0173(1) 0.0162(1) 0.00253(9) -0.00065(9) 0.00060(9)  
C17 0.0095(1) 0.0196(1) 0.0161(1) 0.00013(9) 0.00092(9) -0.00085(9)  
C18 0.0117(1) 0.0169(1) 0.01228(10) -0.00161(8) 0.00143(8) -0.00025(8)  
C19 0.0114(1) 0.01310(9) 0.01127(10) -0.00027(8) 0.000066(8) 0.00109(7)  
C20 0.00924(10) 0.01193(9) 0.01110(9) 0.00088(8) -0.00013(8) 0.00085(7)  

_geom_special_details                
;                                    
;                                    

loop_
_geom_bond_atom_site_label_1         
_geom_bond_atom_site_label_2         
_geom_bond_distance                  
_geom_bond_site_symmetry_2           
_geom_bond_publ_flag                 
C1 C15 1.5231(4) . ? 
C1 C3 1.5233(4) . ? 
C1 C9 1.5252(4) . ? 
C1 H1 1.075(7) . ? 
C2 C20 1.5219(4) . ? 
C2 C8 1.5241(4) . ? 
C2 C14 1.5242(4) . ? 
C2 H2 1.086(7) . ? 
C3 C8 1.4034(4) . ? 
C3 C4 1.3860(4) . ? 
C4 C5 1.4002(5) . ? 
C4 H4 1.070(8) . ? 
C5 C6 1.3921(5) . ? 
C5 H5 1.066(8) . ? 
C6 C7 1.4015(5) . ? 
C6 H6 1.063(8) . ? 
C7 C8 1.3884(4) . ? 
C7 H7 1.060(7) . ? 
C9 C14 1.4043(4) . ? 
C9 C10 1.3870(4) . ? 
C10 C11 1.4011(5) . ? 
C10 H10 1.070(8) . ? 
C11 C12 1.3910(5) . ? 
C11 H11 1.084(8) . ? 
C12 C13 1.3993(5) . ? 
C12 H12 1.079(8) . ? 
C13 C14 1.3883(4) . ? 
C13 H13 1.084(8) . ? 
C15 C20 1.4035(4) . ? 
C15 C16 1.3874(4) . ? 
C16 C17 1.3998(5) . ? 
C16 H16 1.042(8) . ? 
C17 C18 1.3891(4) . ? 
C17 H17 1.078(8) . ? 
C18 C19 1.3997(5) . ? 
C18 H18 1.086(8) . ? 
C19 C20 1.3876(4) . ? 
C19 H19 1.076(7) . ? 

loop_
_geom_angle_atom_site_label_1        
_geom_angle_atom_site_label_2        
_geom_angle_atom_site_label_3        
_geom_angle                          
_geom_angle_site_symmetry_1          
_geom_angle_site_symmetry_3          
_geom_angle_publ_flag                
C1 C15 C20 113.11(2) . . ? 
C1 C15 C16 126.63(3) . . ? 
C1 C3 C8 113.38(2) . . ? 
C1 C3 C4 126.14(3) . . ? 
C1 C9 C14 113.24(3) . . ? 
C1 C9 C10 126.50(4) . . ? 
C2 C20 C15 113.10(2) . . ? 
C2 C20 C19 126.35(3) . . ? 
C2 C8 C3 112.81(2) . . ? 
C2 C8 C7 126.55(3) . . ? 
C2 C14 C9 112.87(3) . . ? 
C2 C14 C13 126.59(3) . . ? 
C3 C1 C15 105.70(3) . . ? 
C3 C1 C9 104.93(2) . . ? 
C3 C1 H1 114.0(4) . . ? 
C3 C8 C7 120.62(3) . . ? 
C3 C4 C5 119.05(3) . . ? 
C3 C4 H4 119.2(4) . . ? 
C4 C3 C8 120.48(3) . . ? 
C4 C5 C6 120.53(3) . . ? 
C4 C5 H5 120.5(5) . . ? 
C5 C6 C7 120.44(4) . . ? 
C5 C6 H6 119.6(5) . . ? 
C5 C4 H4 121.8(5) . . ? 
C6 C5 H5 119.0(5) . . ? 
C6 C7 C8 118.88(3) . . ? 
C6 C7 H7 120.6(4) . . ? 
C7 C6 H6 120.0(5) . . ? 
C8 C2 C20 106.07(2) . . ? 
C8 C2 C14 105.33(2) . . ? 
C8 C2 H2 113.0(4) . . ? 
C8 C7 H7 120.5(4) . . ? 
C9 C1 C15 105.93(2) . . ? 
C9 C1 H1 113.4(4) . . ? 
C9 C14 C13 120.53(3) . . ? 
C9 C10 C11 119.11(3) . . ? 
C9 C10 H10 119.5(5) . . ? 
C10 C9 C14 120.25(3) . . ? 
C10 C11 C12 120.72(4) . . ? 
C10 C11 H11 121.0(5) . . ? 
C11 C12 C13 120.09(3) . . ? 
C11 C12 H12 119.9(5) . . ? 
C11 C10 H10 121.4(5) . . ? 
C12 C11 H11 118.3(5) . . ? 
C12 C13 C14 119.30(3) . . ? 
C12 C13 H13 120.0(4) . . ? 
C13 C12 H12 120.0(5) . . ? 
C14 C2 C20 105.80(2) . . ? 
C14 C2 H2 113.3(4) . . ? 
C14 C13 H13 120.7(4) . . ? 
C15 C1 H1 112.1(4) . . ? 
C15 C20 C19 120.55(3) . . ? 
C15 C16 C17 119.04(3) . . ? 
C15 C16 H16 119.5(5) . . ? 
C16 C15 C20 120.27(3) . . ? 
C16 C17 C18 120.80(3) . . ? 
C16 C17 H17 119.2(4) . . ? 
C17 C18 C19 120.12(4) . . ? 
C17 C18 H18 119.4(4) . . ? 
C17 C16 H16 121.5(5) . . ? 
C18 C17 H17 120.0(4) . . ? 
C18 C19 C20 119.23(3) . . ? 
C18 C19 H19 119.8(4) . . ? 
C19 C18 H18 120.5(5) . . ? 
C20 C2 H2 112.7(4) . . ? 
C20 C19 H19 121.0(4) . . ? 

loop_
_geom_torsion_atom_site_label_1      
_geom_torsion_atom_site_label_2      
_geom_torsion_atom_site_label_3      
_geom_torsion_atom_site_label_4      
_geom_torsion                        
_geom_torsion_site_symmetry_1        
_geom_torsion_site_symmetry_2        
_geom_torsion_site_symmetry_3        
_geom_torsion_site_symmetry_4        
_geom_torsion_publ_flag              
C1 C15 C20 C2 0.82(2) . . . . ? 
C1 C15 C20 C19 -179.35(3) . . . . ? 
C1 C15 C16 C17 179.81(3) . . . . ? 
C1 C15 C16 H16 -0.9(4) . . . . ? 
C1 C3 C8 C2 0.37(2) . . . . ? 
C1 C3 C8 C7 178.78(3) . . . . ? 
C1 C3 C4 C5 -178.32(3) . . . . ? 
C1 C3 C4 H4 1.1(4) . . . . ? 
C1 C9 C14 C2 0.12(2) . . . . ? 
C1 C9 C14 C13 -178.87(3) . . . . ? 
C1 C9 C10 C11 178.41(3) . . . . ? 
C1 C9 C10 H10 -1.2(4) . . . . ? 
C2 C20 C15 C16 -178.84(3) . . . . ? 
C2 C20 C19 C18 179.06(3) . . . . ? 
C2 C20 C19 H19 -0.9(4) . . . . ? 
C2 C8 C3 C4 -178.45(3) . . . . ? 
C2 C8 C7 C6 177.61(3) . . . . ? 
C2 C8 C7 H7 -1.7(4) . . . . ? 
C2 C14 C9 C10 178.61(3) . . . . ? 
C2 C14 C13 C12 -178.61(3) . . . . ? 
C2 C14 C13 H13 1.1(4) . . . . ? 
C3 C1 C15 C20 -56.04(2) . . . . ? 
C3 C1 C15 C16 123.61(3) . . . . ? 
C3 C1 C9 C14 56.00(2) . . . . ? 
C3 C1 C9 C10 -122.38(3) . . . . ? 
C3 C8 C2 C20 -55.80(2) . . . . ? 
C3 C8 C2 C14 56.08(2) . . . . ? 
C3 C8 C2 H2 -179.7(5) . . . . ? 
C3 C8 C7 C6 -0.56(3) . . . . ? 
C3 C8 C7 H7 -179.9(6) . . . . ? 
C3 C4 C5 C6 -0.028(30) . . . . ? 
C3 C4 C5 H5 179.6(6) . . . . ? 
C4 C3 C1 C15 -125.86(3) . . . . ? 
C4 C3 C1 C9 122.42(3) . . . . ? 
C4 C3 C1 H1 -2.2(4) . . . . ? 
C4 C3 C8 C7 -0.04(3) . . . . ? 
C4 C5 C6 C7 -0.58(3) . . . . ? 
C4 C5 C6 H6 178.2(6) . . . . ? 
C5 C6 C7 C8 0.87(3) . . . . ? 
C5 C6 C7 H7 -179.8(6) . . . . ? 
C5 C4 C3 C8 0.34(3) . . . . ? 
C6 C5 C4 H4 -179.4(6) . . . . ? 
C7 C8 C2 C20 125.90(3) . . . . ? 
C7 C8 C2 C14 -122.21(3) . . . . ? 
C7 C8 C2 H2 2.0(4) . . . . ? 
C7 C6 C5 H5 179.8(6) . . . . ? 
C8 C2 C20 C15 55.19(2) . . . . ? 
C8 C2 C20 C19 -124.63(3) . . . . ? 
C8 C2 C14 C9 -56.35(2) . . . . ? 
C8 C2 C14 C13 122.56(3) . . . . ? 
C8 C3 C1 C15 55.40(2) . . . . ? 
C8 C3 C1 C9 -56.32(2) . . . . ? 
C8 C3 C1 H1 179.0(5) . . . . ? 
C8 C3 C4 H4 179.7(6) . . . . ? 
C8 C7 C6 H6 -177.9(6) . . . . ? 
C9 C1 C15 C20 54.98(2) . . . . ? 
C9 C1 C15 C16 -125.38(3) . . . . ? 
C9 C14 C2 C20 55.73(2) . . . . ? 
C9 C14 C2 H2 179.6(5) . . . . ? 
C9 C14 C13 C12 0.23(3) . . . . ? 
C9 C14 C13 H13 179.9(6) . . . . ? 
C9 C10 C11 C12 0.26(3) . . . . ? 
C9 C10 C11 H11 179.6(6) . . . . ? 
C10 C9 C1 C15 126.06(3) . . . . ? 
C10 C9 C1 H1 2.7(4) . . . . ? 
C10 C9 C14 C13 -0.38(3) . . . . ? 
C10 C11 C12 C13 -0.41(3) . . . . ? 
C10 C11 C12 H12 -178.8(6) . . . . ? 
C11 C12 C13 C14 0.16(3) . . . . ? 
C11 C12 C13 H13 -179.5(6) . . . . ? 
C11 C10 C9 C14 0.13(3) . . . . ? 
C12 C11 C10 H10 179.9(6) . . . . ? 
C13 C14 C2 C20 -125.36(3) . . . . ? 
C13 C14 C2 H2 -1.5(3) . . . . ? 
C13 C12 C11 H11 -179.8(6) . . . . ? 
C14 C2 C20 C15 -56.37(2) . . . . ? 
C14 C2 C20 C19 123.82(3) . . . . ? 
C14 C9 C1 C15 -55.56(2) . . . . ? 
C14 C9 C1 H1 -178.9(5) . . . . ? 
C14 C9 C10 H10 -179.5(6) . . . . ? 
C14 C13 C12 H12 178.6(6) . . . . ? 
C15 C20 C2 H2 179.3(5) . . . . ? 
C15 C20 C19 C18 -0.74(3) . . . . ? 
C15 C20 C19 H19 179.3(5) . . . . ? 
C15 C16 C17 C18 -0.07(3) . . . . ? 
C15 C16 C17 H17 -179.7(6) . . . . ? 
C16 C15 C1 H1 -1.2(4) . . . . ? 
C16 C15 C20 C19 0.98(3) . . . . ? 
C16 C17 C18 C19 0.31(3) . . . . ? 
C16 C17 C18 H18 179.8(6) . . . . ? 
C17 C18 C19 C20 0.10(3) . . . . ? 
C17 C18 C19 H19 -179.9(5) . . . . ? 
C17 C16 C15 C20 -0.57(3) . . . . ? 
C18 C17 C16 H16 -179.4(6) . . . . ? 
C19 C20 C2 H2 -0.5(4) . . . . ? 
C19 C18 C17 H17 179.9(6) . . . . ? 
C20 C15 C1 H1 179.1(5) . . . . ? 
C20 C15 C16 H16 178.8(6) . . . . ? 
C20 C19 C18 H18 -179.4(6) . . . . ? 
H7 C7 C6 H6 1.4(6) . . . . ? 
H19 C19 C18 H18 0.52(60) . . . . ? 
H10 C10 C11 H11 -0.8(6) . . . . ? 
H16 C16 C17 H17 1.0(6) . . . . ? 
H13 C13 C12 H12 -1.1(6) . . . . ? 
H6 C6 C5 H5 -1.4(7) . . . . ? 
H5 C5 C4 H4 0.23(64) . . . . ? 
H17 C17 C18 H18 -0.54(60) . . . . ? 
H11 C11 C12 H12 1.8(6) . . . . ? 

loop_
_geom_hbond_atom_site_label_D        
_geom_hbond_atom_site_label_H        
_geom_hbond_atom_site_label_A        
_geom_hbond_distance_DH              
_geom_hbond_distance_HA              
_geom_hbond_distance_DA              
_geom_hbond_angle_DHA                
_geom_hbond_site_symmetry_A          
C5 H5 C18 1.066(8) 2.953(7) 3.5914(5) 118.9(5)  3_645   
C4 H4 C17 1.070(8) 2.942(7) 3.5697(4) 117.8(5)  3_645   
C4 H4 C18 1.070(8) 2.805(7) 3.5171(4) 123.9(5)  3_645   

loop_
_publ_author_name      
_publ_author_address   
,'?'  
; ? 
;  

_publ_requested_journal          '?' 
_publ_contact_author                ? 
_publ_contact_author_phone        '?' 
_publ_contact_author_fax          '?' 
_publ_contact_author_email        '?' 
_publ_section_title 
;  
 ?  
;  
_publ_section_comment  
;  
 ?  
;  
_publ_section_references 
;  
 ?  
;  
