# Supplementary material for: Yes, one can obtain better quality structures from routine X-ray data collection
Source: IUCrJ. 2016 Jan 1;3(Pt 1):61–70. doi: 10.1107/S2052252515020941 (PMC4704080; doi:10.1107/S2052252515020941)
Supplement: Supplementary file 3 [file m-03-00061-sup3.zip › X-ray/T_TAAM/T_TAAM_80.cif]

data_I  
_audit_creation_method             'MoPro12'     
_chemical_name_systematic            ? 
_chemical_name_common                ? 
_chemical_formula_moiety             'C20 H14'
_chemical_formula_sum                'C20 H14'
_chemical_formula_weight             254.312
_chemical_absolute_configuration     ?  

_symmetry_cell_setting               orthorhombic 
_symmetry_space_group_name_H-M       'P ?'
_symmetry_space_group_name_Hall      'P ?'

loop_
_atom_type_symbol                      
_atom_type_description                 
_atom_type_scat_dispersion_real        
_atom_type_scat_dispersion_imag        
_atom_type_scat_source                 
 'C' 'C'    0.0033   0.0016
'Su & Coppens. Acta. Cryst. (1997) A53, 749-762. '                    
 'H' 'H'    0.0000   0.0000
'Su & Coppens. Acta. Cryst. (1997) A53, 749-762. '                    

loop_
_symmetry_equiv_pos_as_xyz           
'x, y, z'
'-x+1/2, -y, z+1/2'
'-x, y+1/2, -z+1/2'
'x+1/2, -y+1/2, -z'
_cell_length_a                8.080 
_cell_length_b                8.165 
_cell_length_c                20.378 
_cell_angle_alpha             90.00 
_cell_angle_beta              90.00 
_cell_angle_gamma             90.00 
_cell_volume                   1344.3 
_cell_formula_units_Z                4
_cell_measurement_temperature        ?
_cell_measurement_reflns_used        ?
_cell_measurement_theta_min          ?
_cell_measurement_theta_max          ?
_exptl_crystal_description           ? 
_exptl_crystal_colour                ? 
_exptl_crystal_size_max              ? 
_exptl_crystal_size_mid              ? 
_exptl_crystal_size_min              ? 
_exptl_crystal_density_meas          ? 
_exptl_crystal_density_diffrn       1.257
_exptl_crystal_density_method       'not measured' 
_exptl_crystal_F_000                 536
_exptl_absorpt_process_details       ?  
_exptl_absorpt_coefficient_mu        ?  
_exptl_absorpt_correction_type       ?  
_exptl_absorpt_correction_T_min      ?  
_exptl_absorpt_correction_T_max      ?  
_exptl_special_details               
;
?
;
_diffrn_ambient_temperature          ?  
_diffrn_radiation_wavelength        0.71073
_diffrn_radiation_type              MoK\a 
_diffrn_radiation_source          'fine-focus sealed tube' 
_diffrn_radiation_monochromator      ? 
_diffrn_measurement_device_type      ? 
_diffrn_measurement_method           ? 
_diffrn_detector_area_resol_mean     ? 
_diffrn_standards_number             ? 
_diffrn_standards_interval_count     ? 
_diffrn_standards_interval_time      ? 
_diffrn_standards_decay_%            ? 
_diffrn_reflns_number                ? 
_diffrn_reflns_av_R_equivalents      ? 
_diffrn_reflns_av_sigmaI/netI        0.02765
_diffrn_reflns_limit_h_min           0
_diffrn_reflns_limit_h_max          14
_diffrn_reflns_limit_k_min           0
_diffrn_reflns_limit_k_max          14
_diffrn_reflns_limit_l_min         -36
_diffrn_reflns_limit_l_max          36
_diffrn_reflns_theta_min            2.69
_diffrn_reflns_theta_max           39.97
_reflns_number_total                  8318
_reflns_number_gt                     8081
_reflns_threshold_expression         >2.0sigma(I)
_computing_data_collection           ? 
_computing_cell_refinement           ? 
_computing_data_reduction            ? 
_computing_structure_solution        ? 
_computing_structure_refinement      'MoPro (J. Appl. Cryst. 2005, 38, 38-54)'
_computing_molecular_graphics        ? 
_computing_publication_material      ? 
_iucr_refine_instructions_details  
; 
# ! MoPro 12.6 08/10/2015 15:22:09 F:\Pliki_do_publikacji_AniaHoser\TAAM\TAAM_T\T_TAAM_80\mopro_T_01.par 
# ! reflections hkl file : F:\Pliki_do_publikacji_AniaHoser\TAAM\TAAM_T\T_TAAM_80\sortav_freeformat.hkl refin. vs. F^2 
# ! atomic table file : C:\Users\user\Desktop\Programy_Krys\MoPro\MoProSuite\LibMoPro\mopro.tab 
# ! wave functions file : C:\Users\user\Desktop\Programy_Krys\MoPro\MoProSuite\LibMoPro\WAVEF_Su_Coppens_relativistic 
# ! RF factor = 1.703 % RI factor = 2.988% 
# ! wR2F factor = 2.155 % wR2I factor = 4.069% 
# ! g.o.f.(F**2) = 1.239 Nvar= 237 Nref= 8318 Nfree= 0 0.07<sinT/l< 0.90 
#  
# WSIG 1.00000 ! weighting scheme 
#  ! SPACE GROUP P ? 
#  
# CELL 8.0798 8.1645 20.3778 90.0000 90.0000 90.0000 0.71073 
# ZERR 0.0000 0.0000 0.0000 0.0000 0.0000 0.0000 
#  
# SYMM 4 P 
#  X , Y, Z 
#  1/2-X , -Y, 1/2+Z 
#  -X , 1/2+Y, 1/2-Z 
#  1/2+X , 1/2-Y, -Z 
#  
# SCALE 1 2.785834 
#  
# FMULT 1.00000 
#  
# UOVER 0.00000 0.00000 0.00000 0.00000 0.00000 0.00000 ANI 
#  
# SOLVT 0.00000 50.00000 
#  
# EXTIN 0.00000 GAUSSIAN ISOT TYP1 ! G*10^4 
#  
#  
# DUMMY 3 
# DUMY 0.20599 1.07837 0.25444 D1 0 ! atom # 35 
# DUMY 0.20071 0.75116 0.07916 D2 0 ! atom # 36 
# DUMY 0.60052 1.13709 0.09856 D3 0 ! atom # 37 
#  
# KAPPA 5 
#  0.999000 0.885000 ! # 1 1 MOL C1 2x 
#  0.999000 0.887000 ! # 2 1 MOL C3 6x 
#  1.004000 0.909000 ! # 3 1 MOL C4 12x 
#  1.110000 1.158000 ! # 4 1 MOL H7 12x 
#  1.118000 1.160000 ! # 5 1 MOL H1 2x 
#  
# ATOMS 34 
#  
# ATOM 1 C1 MOL 1 0.432126 0.885789 0.174565 1.0000 1 C 
#  ZX H1 C15 HEX K1 V0 M0 Q0 
# UANI 0.012106 0.011940 0.011925 0.002403 -.000635 0.001157 
#  3.98514 0. 0. 0. -.028 0. 0. 0. 0. 0. 
#  0.281 0. 0. 0. 0. 0.231 0. 
#  0.063 0. 0. 0. 0. -.109 0. 0. 0. 
#  
# ATOM 2 C2 MOL 1 0.245448 1.094289 0.112899 1.0000 1 C 
#  ZX H2 C20 HEX K1 V0 M0 Q0 
# UANI 0.009414 0.011158 0.011505 0.001276 -.000336 0.000610 
#  3.98514 0. 0. 0. -.028 0. 0. 0. 0. 0. 
#  0.281 0. 0. 0. 0. 0.231 0. 
#  0.063 0. 0. 0. 0. -.109 0. 0. 0. 
#  
# ATOM 3 C3 MOL 1 0.318998 0.982695 0.220039 1.0000 1 C 
#  XY D1 C4 HEX K2 V0 M0 Q0 
# UANI 0.012719 0.012530 0.010321 0.000789 0.000257 0.000588 
#  4.05796 0. 0.047 0. 0. -.179 0. 0. -.033 0. 
#  0. 0.026 0. 0. 0. -.289 0. 
#  0.018 0. 0. -.013 0. 0. 0. 0. 0. 
#  
# ATOM 4 C4 MOL 1 0.307542 0.965048 0.287532 1.0000 1 C 
#  XY D1 C3 HEX K3 V0 M0 Q0 
# UANI 0.017985 0.016891 0.010569 -.001320 0.000586 0.001220 
#  3.92121 0. 0.056 0. 0. -.180 0. 0. -.029 0. 
#  0. 0.030 0. 0. 0. -.264 0. 
#  0.020 0. 0. -.019 0. 0. 0. 0. 0. 
#  
# ATOM 5 C5 MOL 1 0.193607 1.061122 0.322151 1.0000 1 C 
#  XY D1 C6 HEX K3 V0 M0 Q0 
# UANI 0.021150 0.020623 0.011848 -.002458 0.003609 -.001888 
#  3.92121 0. 0.056 0. 0. -.180 0. 0. -.029 0. 
#  0. 0.030 0. 0. 0. -.264 0. 
#  0.020 0. 0. -.019 0. 0. 0. 0. 0. 
#  
# ATOM 6 C6 MOL 1 0.093232 1.172843 0.289296 1.0000 1 C 
#  XY D1 C5 HEX K3 V0 M0 Q0 
# UANI 0.017479 0.018646 0.015878 -.000845 0.004995 -.004761 
#  3.92121 0. 0.056 0. 0. -.180 0. 0. -.029 0. 
#  0. 0.030 0. 0. 0. -.264 0. 
#  0.020 0. 0. -.019 0. 0. 0. 0. 0. 
#  
# ATOM 7 C7 MOL 1 0.105853 1.191818 0.221127 1.0000 1 C 
#  XY D1 C8 HEX K3 V0 M0 Q0 
# UANI 0.012970 0.014325 0.015937 0.001685 0.002257 -.002940 
#  3.92121 0. 0.056 0. 0. -.180 0. 0. -.029 0. 
#  0. 0.030 0. 0. 0. -.264 0. 
#  0.020 0. 0. -.019 0. 0. 0. 0. 0. 
#  
# ATOM 8 C8 MOL 1 0.218407 1.095843 0.186905 1.0000 1 C 
#  XY D1 C7 HEX K2 V0 M0 Q0 
# UANI 0.010991 0.011585 0.011526 0.001197 0.000902 -.000482 
#  4.05796 0. 0.047 0. 0. -.179 0. 0. -.033 0. 
#  0. 0.026 0. 0. 0. -.289 0. 
#  0.018 0. 0. -.013 0. 0. 0. 0. 0. 
#  
# ATOM 9 C9 MOL 1 0.316217 0.805196 0.125082 1.0000 1 C 
#  XY D2 C10 HEX K2 V0 M0 Q0 
# UANI 0.012362 0.010750 0.012429 0.001777 -.000009 -.000330 
#  4.05796 0. 0.047 0. 0. -.179 0. 0. -.033 0. 
#  0. 0.026 0. 0. 0. -.289 0. 
#  0.018 0. 0. -.013 0. 0. 0. 0. 0. 
#  
# ATOM 10 C10 MOL 1 0.301763 0.638777 0.112664 1.0000 1 C 
#  XY D2 C9 HEX K3 V0 M0 Q0 
# UANI 0.017385 0.011019 0.018483 0.002230 -.000138 -.001367 
#  3.92121 0. 0.056 0. 0. -.180 0. 0. -.029 0. 
#  0. 0.030 0. 0. 0. -.264 0. 
#  0.020 0. 0. -.019 0. 0. 0. 0. 0. 
#  
# ATOM 11 C11 MOL 1 0.185439 0.584899 0.066464 1.0000 1 C 
#  XY D2 C12 HEX K3 V0 M0 Q0 
# UANI 0.020453 0.012862 0.021108 0.000248 -.000698 -.004526 
#  3.92121 0. 0.056 0. 0. -.180 0. 0. -.029 0. 
#  0. 0.030 0. 0. 0. -.264 0. 
#  0.020 0. 0. -.019 0. 0. 0. 0. 0. 
#  
# ATOM 12 C12 MOL 1 0.085911 0.696240 0.033136 1.0000 1 C 
#  XY D2 C11 HEX K3 V0 M0 Q0 
# UANI 0.019136 0.015909 0.017416 -.001471 -.002568 -.004284 
#  3.92121 0. 0.056 0. 0. -.180 0. 0. -.029 0. 
#  0. 0.030 0. 0. 0. -.264 0. 
#  0.020 0. 0. -.019 0. 0. 0. 0. 0. 
#  
# ATOM 13 C13 MOL 1 0.100417 0.864076 0.045830 1.0000 1 C 
#  XY D2 C14 HEX K3 V0 M0 Q0 
# UANI 0.014411 0.014611 0.013686 -.000463 -.002443 -.001070 
#  3.92121 0. 0.056 0. 0. -.180 0. 0. -.029 0. 
#  0. 0.030 0. 0. 0. -.264 0. 
#  0.020 0. 0. -.019 0. 0. 0. 0. 0. 
#  
# ATOM 14 C14 MOL 1 0.215129 0.917729 0.091774 1.0000 1 C 
#  XY D2 C13 HEX K2 V0 M0 Q0 
# UANI 0.011037 0.011051 0.011571 0.000722 -.000428 -.000217 
#  4.05796 0. 0.047 0. 0. -.179 0. 0. -.033 0. 
#  0. 0.026 0. 0. 0. -.289 0. 
#  0.018 0. 0. -.013 0. 0. 0. 0. 0. 
#  
# ATOM 15 C15 MOL 1 0.530289 1.013008 0.136184 1.0000 1 C 
#  XY D3 C16 HEX K2 V0 M0 Q0 
# UANI 0.009666 0.012900 0.012058 0.001941 -.000397 0.000723 
#  4.05796 0. 0.047 0. 0. -.179 0. 0. -.033 0. 
#  0. 0.026 0. 0. 0. -.289 0. 
#  0.018 0. 0. -.013 0. 0. 0. 0. 0. 
#  
# ATOM 16 C16 MOL 1 0.701267 1.025931 0.132715 1.0000 1 C 
#  XY D3 C15 HEX K3 V0 M0 Q0 
# UANI 0.009493 0.017300 0.016189 0.002559 -.000713 0.000583 
#  3.92121 0. 0.056 0. 0. -.180 0. 0. -.029 0. 
#  0. 0.030 0. 0. 0. -.264 0. 
#  0.020 0. 0. -.019 0. 0. 0. 0. 0. 
#  
# ATOM 17 C17 MOL 1 0.771178 1.150863 0.094713 1.0000 1 C 
#  XY D3 C18 HEX K3 V0 M0 Q0 
# UANI 0.009466 0.019617 0.016007 0.000085 0.000934 -.000862 
#  3.92121 0. 0.056 0. 0. -.180 0. 0. -.029 0. 
#  0. 0.030 0. 0. 0. -.264 0. 
#  0.020 0. 0. -.019 0. 0. 0. 0. 0. 
#  
# ATOM 18 C18 MOL 1 0.671573 1.260655 0.060760 1.0000 1 C 
#  XY D3 C17 HEX K3 V0 M0 Q0 
# UANI 0.011638 0.016924 0.012217 -.001627 0.001403 -.000261 
#  3.92121 0. 0.056 0. 0. -.180 0. 0. -.029 0. 
#  0. 0.030 0. 0. 0. -.264 0. 
#  0.020 0. 0. -.019 0. 0. 0. 0. 0. 
#  
# ATOM 19 C19 MOL 1 0.499073 1.247881 0.064496 1.0000 1 C 
#  XY D3 C20 HEX K3 V0 M0 Q0 
# UANI 0.011280 0.013128 0.011193 -.000294 0.000037 0.001104 
#  3.92121 0. 0.056 0. 0. -.180 0. 0. -.029 0. 
#  0. 0.030 0. 0. 0. -.264 0. 
#  0.020 0. 0. -.019 0. 0. 0. 0. 0. 
#  
# ATOM 20 C20 MOL 1 0.429392 1.124790 0.102459 1.0000 1 C 
#  XY D3 C19 HEX K2 V0 M0 Q0 
# UANI 0.009253 0.011843 0.011012 0.000853 -.000134 0.000845 
#  4.05796 0. 0.047 0. 0. -.179 0. 0. -.033 0. 
#  0. 0.026 0. 0. 0. -.289 0. 
#  0.018 0. 0. -.013 0. 0. 0. 0. 0. 
#  
# ATOM 21 H7 MOL 1 0.029915 1.277125 0.196016 1.0000 1 H 
#  ZY C7 C8 QUA K4 V0 M0 Q0 
# UISO 0.030360 
#  1.04821 0. 0. 0. 0.182 0.086 0. 0. 0. 0. 
#  
# ATOM 22 H1 MOL 1 0.511332 0.800068 0.199474 1.0000 1 H 
#  ZY C1 C15 QUA K5 V0 M0 Q0 
# UISO 0.027861 
#  1.02450 0. 0. 0. 0.166 0.079 0. 0. 0. 0. 
#  
# ATOM 23 H19 MOL 1 0.422561 1.333221 0.038036 1.0000 1 H 
#  ZY C19 C20 QUA K4 V0 M0 Q0 
# UISO 0.026556 
#  1.04821 0. 0. 0. 0.182 0.086 0. 0. 0. 0. 
#  
# ATOM 24 H10 MOL 1 0.378924 0.554366 0.138623 1.0000 1 H 
#  ZY C10 C9 QUA K4 V0 M0 Q0 
# UISO 0.035741 
#  1.04821 0. 0. 0. 0.182 0.086 0. 0. 0. 0. 
#  
# ATOM 25 H2 MOL 1 0.168335 1.182100 0.087098 1.0000 1 H 
#  ZY C2 C20 QUA K5 V0 M0 Q0 
# UISO 0.024560 
#  1.02450 0. 0. 0. 0.166 0.079 0. 0. 0. 0. 
#  
# ATOM 26 H16 MOL 1 0.774636 0.943609 0.158715 1.0000 1 H 
#  ZY C16 C15 QUA K4 V0 M0 Q0 
# UISO 0.035551 
#  1.04821 0. 0. 0. 0.182 0.086 0. 0. 0. 0. 
#  
# ATOM 27 H13 MOL 1 0.022138 0.950621 0.020029 1.0000 1 H 
#  ZY C13 C14 QUA K4 V0 M0 Q0 
# UISO 0.032611 
#  1.04821 0. 0. 0. 0.182 0.086 0. 0. 0. 0. 
#  
# ATOM 28 H6 MOL 1 0.004852 1.242270 0.316112 1.0000 1 H 
#  ZY C6 C5 QUA K4 V0 M0 Q0 
# UISO 0.039110 
#  1.04821 0. 0. 0. 0.182 0.086 0. 0. 0. 0. 
#  
# ATOM 29 H5 MOL 1 0.181959 1.049324 0.374048 1.0000 1 H 
#  ZY C5 C6 QUA K4 V0 M0 Q0 
# UISO 0.037807 
#  1.04821 0. 0. 0. 0.182 0.086 0. 0. 0. 0. 
#  
# ATOM 30 H4 MOL 1 0.385043 0.877684 0.311713 1.0000 1 H 
#  ZY C4 C3 QUA K4 V0 M0 Q0 
# UISO 0.032376 
#  1.04821 0. 0. 0. 0.182 0.086 0. 0. 0. 0. 
#  
# ATOM 31 H17 MOL 1 0.904011 1.160828 0.091759 1.0000 1 H 
#  ZY C17 C18 QUA K4 V0 M0 Q0 
# UISO 0.031065 
#  1.04821 0. 0. 0. 0.182 0.086 0. 0. 0. 0. 
#  
# ATOM 32 H11 MOL 1 0.171597 0.455879 0.055395 1.0000 1 H 
#  ZY C11 C12 QUA K4 V0 M0 Q0 
# UISO 0.041295 
#  1.04821 0. 0. 0. 0.182 0.086 0. 0. 0. 0. 
#  
# ATOM 33 H18 MOL 1 0.728893 1.356681 0.031726 1.0000 1 H 
#  ZY C18 C17 QUA K4 V0 M0 Q0 
# UISO 0.032877 
#  1.04821 0. 0. 0. 0.182 0.086 0. 0. 0. 0. 
#  
# ATOM 34 H12 MOL 1 -0.004792 0.652983 -0.001612 1.0000 1 H 
#  ZY C12 C11 QUA K4 V0 M0 Q0 
# UISO 0.035119 
#  1.04821 0. 0. 0. 0.182 0.086 0. 0. 0. 0. 
#  
# ANHAR 0 3 ! number_of_anharmonic_atoms max_order 
# ! 1 ! atom number 
# ! 0.00E+00 0.00E+00 0.00E+00 0.00E+00 0.00E+00 0.00E+00 0.00E+00 0.00E+00 
# ! 0.00E+00 0.00E+00 
#  
#  
# STOP 
; 
_refine_special_details              
;
 Refinement of F^2^ against reflections.
 The threshold expression of F^2^ > 2sigma(F^2^) is
 used for calculating R-factors(gt) and is not
 relevant to the choice of reflections for refinement.
 R-factors based on F^2^ are statistically about twice
 as large as those based on F, and R-factors based on
 ALL data will be even larger.
;
_refine_ls_structure_factor_coef     Fsqd 
_refine_ls_matrix_type                full
_refine_ls_weighting_scheme          sigma
_refine_ls_weighting_details         ?
_atom_sites_solution_primary      direct 
_atom_sites_solution_secondary    difmap 
_atom_sites_solution_hydrogens    geom   
_refine_ls_hydrogen_treatment    refall
_refine_ls_extinction_method        'none'              
_refine_ls_abs_structure_details     ?
_refine_ls_abs_structure_Flack       ?
_refine_ls_number_reflns              8318
_refine_ls_number_parameters           237
_refine_ls_number_restraints             0
# R-factors: R(F)  &  wR2(I) 
_refine_ls_R_factor_all              0.0170
_refine_ls_R_factor_gt               0.0161
_refine_ls_wR_factor_ref             0.0407
_refine_ls_wR_factor_gt              0.0404
_refine_ls_goodness_of_fit_ref       1.170
_refine_ls_restrained_S_all          0.000
_refine_ls_shift/su_max              0.002
_refine_ls_shift/su_mean             0.000

_diffrn_measured_fraction_theta_max     0.998
_diffrn_reflns_theta_full               39.97
_diffrn_measured_fraction_theta_full    0.998
_refine_diff_density_max                ?
_refine_diff_density_min                ?
_refine_diff_density_rms                ?
###  to get diff_density_max min & rms : 
###  run MoPro  : WRIT FOUR   to create FOURier file 
###  run VMoPro : FOUR  FastFourierTransform   to get a 3D grid (Xplor format) on whole unit-cell
###             & GRID  STAT   to get max min rms statistics


loop_
_atom_site_type_symbol      
_atom_site_label            
_atom_site_fract_x          
_atom_site_fract_y          
_atom_site_fract_z          
_atom_site_U_iso_or_equiv   
_atom_site_adp_type         
_atom_site_occupancy        
_atom_site_calc_flag        
_atom_site_refinement_flag_posn  
_atom_site_refinement_flag_adp  
_atom_site_disorder_assembly
_atom_site_disorder_group   
C  C1 0.43213(4) 0.88579(3) 0.17457(1) 0.01199(2) Uani 1 d . . . .
C  C2 0.24545(3) 1.09429(3) 0.11290(1) 0.01069(2) Uani 1 d . . . .
C  C3 0.31900(4) 0.98269(3) 0.22004(1) 0.01186(2) Uani 1 d . . . .
C  C4 0.30754(4) 0.96505(4) 0.28753(1) 0.01515(3) Uani 1 d . . . .
C  C5 0.19361(5) 1.06112(4) 0.32215(1) 0.01787(3) Uani 1 d . . . .
C  C6 0.09323(4) 1.17284(4) 0.28930(2) 0.01733(3) Uani 1 d . . . .
C  C7 0.10585(4) 1.19182(3) 0.22113(1) 0.01441(2) Uani 1 d . . . .
C  C8 0.21841(3) 1.09584(3) 0.18691(1) 0.01137(2) Uani 1 d . . . .
C  C9 0.31622(4) 0.80520(3) 0.12508(1) 0.01185(2) Uani 1 d . . . .
C  C10 0.30176(4) 0.63878(3) 0.11266(2) 0.01563(3) Uani 1 d . . . .
C  C11 0.18544(5) 0.58490(4) 0.06646(2) 0.01814(3) Uani 1 d . . . .
C  C12 0.08591(4) 0.69624(4) 0.03314(2) 0.01749(3) Uani 1 d . . . .
C  C13 0.10042(4) 0.86408(4) 0.04583(1) 0.01424(2) Uani 1 d . . . .
C  C14 0.21513(3) 0.91773(3) 0.09177(1) 0.01122(2) Uani 1 d . . . .
C  C15 0.53029(4) 1.01301(3) 0.13618(1) 0.01154(2) Uani 1 d . . . .
C  C16 0.70127(4) 1.02593(4) 0.13271(1) 0.01433(2) Uani 1 d . . . .
C  C17 0.77118(4) 1.15086(4) 0.09471(1) 0.01503(2) Uani 1 d . . . .
C  C18 0.67157(4) 1.26066(4) 0.06076(1) 0.01359(2) Uani 1 d . . . .
C  C19 0.49907(4) 1.24788(3) 0.06450(1) 0.01187(2) Uani 1 d . . . .
C  C20 0.42939(3) 1.12479(3) 0.10246(1) 0.01070(2) Uani 1 d . . . .
H  H7 0.0299(9) 1.2771(9) 0.1960(3) 0.030(2) Uiso 1 d U . . .
H  H1 0.5113(8) 0.8001(9) 0.1995(3) 0.028(2) Uiso 1 d U . . .
H  H19 0.4226(8) 1.3332(8) 0.0380(3) 0.027(1) Uiso 1 d U . . .
H  H10 0.3789(9) 0.5544(9) 0.1386(4) 0.036(2) Uiso 1 d U . . .
H  H2 0.1683(8) 1.1821(8) 0.0871(3) 0.025(1) Uiso 1 d U . . .
H  H16 0.7746(9) 0.9436(9) 0.1587(3) 0.036(2) Uiso 1 d U . . .
H  H13 0.0221(9) 0.9506(9) 0.0200(3) 0.033(2) Uiso 1 d U . . .
H  H6 0.0049(10) 1.2423(9) 0.3161(4) 0.039(2) Uiso 1 d U . . .
H  H5 0.1820(9) 1.0493(9) 0.3740(4) 0.038(2) Uiso 1 d U . . .
H  H4 0.3850(9) 0.8777(9) 0.3117(3) 0.032(2) Uiso 1 d U . . .
H  H17 0.9040(10) 1.1608(8) 0.0918(3) 0.031(2) Uiso 1 d U . . .
H  H11 0.1716(9) 0.4559(10) 0.0554(4) 0.041(2) Uiso 1 d U . . .
H  H18 0.7289(9) 1.3567(9) 0.0317(3) 0.033(2) Uiso 1 d U . . .
H  H12 -0.0048(10) 0.6530(9) -0.0016(4) 0.035(2) Uiso 1 d U . . .

loop_ 
_atom_site_aniso_label 
_atom_site_aniso_U_11 
_atom_site_aniso_U_22 
_atom_site_aniso_U_33 
_atom_site_aniso_U_12 
_atom_site_aniso_U_13 
_atom_site_aniso_U_23 
C1 0.01211(10) 0.01194(8) 0.01192(8) 0.00240(7) -0.00063(7) 0.00116(7)  
C2 0.00941(9) 0.01116(8) 0.01150(8) 0.00128(7) -0.00034(7) 0.00061(6)  
C3 0.0127(1) 0.01253(9) 0.01032(8) 0.00079(8) 0.00026(7) 0.00059(7)  
C4 0.0180(1) 0.01689(10) 0.01057(9) -0.00132(9) 0.00059(8) 0.00122(7)  
C5 0.0212(1) 0.0206(1) 0.01185(10) -0.00246(10) 0.00361(9) -0.00189(8)  
C6 0.0175(1) 0.0186(1) 0.0159(1) -0.00085(9) 0.00499(9) -0.00476(8)  
C7 0.0130(1) 0.01433(10) 0.01594(10) 0.00169(8) 0.00226(8) -0.00294(8)  
C8 0.01099(10) 0.01159(8) 0.01153(8) 0.00120(7) 0.00090(7) -0.00048(7)  
C9 0.01236(10) 0.01075(8) 0.01243(9) 0.00178(7) -0.000009(7) -0.00033(6)  
C10 0.0174(1) 0.01102(9) 0.0185(1) 0.00223(8) -0.00014(9) -0.00137(8)  
C11 0.0205(1) 0.01286(9) 0.0211(1) 0.00025(9) -0.0007(1) -0.00453(8)  
C12 0.0191(1) 0.0159(1) 0.0174(1) -0.00147(9) -0.00257(9) -0.00428(8)  
C13 0.0144(1) 0.01461(9) 0.01369(9) -0.00046(8) -0.00244(8) -0.00107(7)  
C14 0.01104(9) 0.01105(8) 0.01157(8) 0.00072(7) -0.00043(7) -0.00022(6)  
C15 0.00967(9) 0.01290(9) 0.01206(9) 0.00194(7) -0.00040(7) 0.00072(7)  
C16 0.00949(10) 0.01730(10) 0.01619(10) 0.00256(8) -0.00071(8) 0.00058(8)  
C17 0.00947(10) 0.0196(1) 0.0160(1) 0.00009(8) 0.00093(8) -0.00086(8)  
C18 0.0116(1) 0.01692(10) 0.01222(9) -0.00163(8) 0.00140(8) -0.00026(7)  
C19 0.01128(10) 0.01313(9) 0.01119(9) -0.00029(7) 0.000037(7) 0.00110(7)  
C20 0.00925(9) 0.01184(8) 0.01101(8) 0.00085(7) -0.00013(7) 0.00085(6)  

_geom_special_details                
;                                    
;                                    

loop_
_geom_bond_atom_site_label_1         
_geom_bond_atom_site_label_2         
_geom_bond_distance                  
_geom_bond_site_symmetry_2           
_geom_bond_publ_flag                 
C1 C15 1.5230(4) . ? 
C1 C3 1.5232(4) . ? 
C1 C9 1.5254(4) . ? 
C1 H1 1.076(7) . ? 
C2 C20 1.5219(4) . ? 
C2 C8 1.5239(4) . ? 
C2 C14 1.5242(4) . ? 
C2 H2 1.086(7) . ? 
C3 C8 1.4035(4) . ? 
C3 C4 1.3860(4) . ? 
C4 C5 1.4002(5) . ? 
C4 H4 1.069(7) . ? 
C5 C6 1.3921(5) . ? 
C5 H5 1.066(8) . ? 
C6 C7 1.4015(4) . ? 
C6 H6 1.063(8) . ? 
C7 C8 1.3883(4) . ? 
C7 H7 1.060(7) . ? 
C9 C14 1.4043(4) . ? 
C9 C10 1.3870(4) . ? 
C10 C11 1.4011(5) . ? 
C10 H10 1.069(8) . ? 
C11 C12 1.3908(5) . ? 
C11 H11 1.083(8) . ? 
C12 C13 1.3994(4) . ? 
C12 H12 1.079(8) . ? 
C13 C14 1.3883(4) . ? 
C13 H13 1.084(7) . ? 
C15 C20 1.4035(4) . ? 
C15 C16 1.3873(4) . ? 
C16 C17 1.3997(4) . ? 
C16 H16 1.041(7) . ? 
C17 C18 1.3892(4) . ? 
C17 H17 1.078(8) . ? 
C18 C19 1.3997(4) . ? 
C18 H18 1.086(7) . ? 
C19 C20 1.3876(4) . ? 
C19 H19 1.076(7) . ? 

loop_
_geom_angle_atom_site_label_1        
_geom_angle_atom_site_label_2        
_geom_angle_atom_site_label_3        
_geom_angle                          
_geom_angle_site_symmetry_1          
_geom_angle_site_symmetry_3          
_geom_angle_publ_flag                
C1 C15 C20 113.11(2) . . ? 
C1 C15 C16 126.63(3) . . ? 
C1 C3 C8 113.37(2) . . ? 
C1 C3 C4 126.14(3) . . ? 
C1 C9 C14 113.23(3) . . ? 
C1 C9 C10 126.50(3) . . ? 
C2 C20 C15 113.10(2) . . ? 
C2 C20 C19 126.35(3) . . ? 
C2 C8 C3 112.80(2) . . ? 
C2 C8 C7 126.56(3) . . ? 
C2 C14 C9 112.88(3) . . ? 
C2 C14 C13 126.59(3) . . ? 
C3 C1 C15 105.70(2) . . ? 
C3 C1 C9 104.94(2) . . ? 
C3 C1 H1 114.1(4) . . ? 
C3 C8 C7 120.61(3) . . ? 
C3 C4 C5 119.06(3) . . ? 
C3 C4 H4 119.2(4) . . ? 
C4 C3 C8 120.47(3) . . ? 
C4 C5 C6 120.52(3) . . ? 
C4 C5 H5 120.5(5) . . ? 
C5 C6 C7 120.45(4) . . ? 
C5 C6 H6 119.6(5) . . ? 
C5 C4 H4 121.8(4) . . ? 
C6 C5 H5 119.0(5) . . ? 
C6 C7 C8 118.89(3) . . ? 
C6 C7 H7 120.6(4) . . ? 
C7 C6 H6 120.0(5) . . ? 
C8 C2 C20 106.08(2) . . ? 
C8 C2 C14 105.33(2) . . ? 
C8 C2 H2 113.0(4) . . ? 
C8 C7 H7 120.5(4) . . ? 
C9 C1 C15 105.93(2) . . ? 
C9 C1 H1 113.4(4) . . ? 
C9 C14 C13 120.52(3) . . ? 
C9 C10 C11 119.12(3) . . ? 
C9 C10 H10 119.5(4) . . ? 
C10 C9 C14 120.25(2) . . ? 
C10 C11 C12 120.72(4) . . ? 
C10 C11 H11 121.0(5) . . ? 
C11 C12 C13 120.09(3) . . ? 
C11 C12 H12 120.0(5) . . ? 
C11 C10 H10 121.4(5) . . ? 
C12 C11 H11 118.3(4) . . ? 
C12 C13 C14 119.31(3) . . ? 
C12 C13 H13 120.0(4) . . ? 
C13 C12 H12 119.9(5) . . ? 
C14 C2 C20 105.80(2) . . ? 
C14 C2 H2 113.3(4) . . ? 
C14 C13 H13 120.7(4) . . ? 
C15 C1 H1 112.1(4) . . ? 
C15 C20 C19 120.55(3) . . ? 
C15 C16 C17 119.04(3) . . ? 
C15 C16 H16 119.5(4) . . ? 
C16 C15 C20 120.27(3) . . ? 
C16 C17 C18 120.80(3) . . ? 
C16 C17 H17 119.2(4) . . ? 
C17 C18 C19 120.11(4) . . ? 
C17 C18 H18 119.3(4) . . ? 
C17 C16 H16 121.5(5) . . ? 
C18 C17 H17 120.0(4) . . ? 
C18 C19 C20 119.23(3) . . ? 
C18 C19 H19 119.8(4) . . ? 
C19 C18 H18 120.5(4) . . ? 
C20 C2 H2 112.6(4) . . ? 
C20 C19 H19 121.0(4) . . ? 

loop_
_geom_torsion_atom_site_label_1      
_geom_torsion_atom_site_label_2      
_geom_torsion_atom_site_label_3      
_geom_torsion_atom_site_label_4      
_geom_torsion                        
_geom_torsion_site_symmetry_1        
_geom_torsion_site_symmetry_2        
_geom_torsion_site_symmetry_3        
_geom_torsion_site_symmetry_4        
_geom_torsion_publ_flag              
C1 C15 C20 C2 0.83(2) . . . . ? 
C1 C15 C20 C19 -179.35(3) . . . . ? 
C1 C15 C16 C17 179.82(3) . . . . ? 
C1 C15 C16 H16 -0.8(4) . . . . ? 
C1 C3 C8 C2 0.36(2) . . . . ? 
C1 C3 C8 C7 178.77(2) . . . . ? 
C1 C3 C4 C5 -178.32(3) . . . . ? 
C1 C3 C4 H4 1.1(4) . . . . ? 
C1 C9 C14 C2 0.11(2) . . . . ? 
C1 C9 C14 C13 -178.88(2) . . . . ? 
C1 C9 C10 C11 178.40(3) . . . . ? 
C1 C9 C10 H10 -1.3(4) . . . . ? 
C2 C20 C15 C16 -178.84(3) . . . . ? 
C2 C20 C19 C18 179.07(2) . . . . ? 
C2 C20 C19 H19 -0.9(4) . . . . ? 
C2 C8 C3 C4 -178.44(2) . . . . ? 
C2 C8 C7 C6 177.62(2) . . . . ? 
C2 C8 C7 H7 -1.8(4) . . . . ? 
C2 C14 C9 C10 178.61(3) . . . . ? 
C2 C14 C13 C12 -178.60(3) . . . . ? 
C2 C14 C13 H13 1.1(4) . . . . ? 
C3 C1 C15 C20 -56.04(2) . . . . ? 
C3 C1 C15 C16 123.60(3) . . . . ? 
C3 C1 C9 C14 56.00(2) . . . . ? 
C3 C1 C9 C10 -122.38(3) . . . . ? 
C3 C8 C2 C20 -55.80(2) . . . . ? 
C3 C8 C2 C14 56.09(2) . . . . ? 
C3 C8 C2 H2 -179.7(5) . . . . ? 
C3 C8 C7 C6 -0.56(3) . . . . ? 
C3 C8 C7 H7 -179.9(5) . . . . ? 
C3 C4 C5 C6 0.000(28) . . . . ? 
C3 C4 C5 H5 179.6(6) . . . . ? 
C4 C3 C1 C15 -125.88(3) . . . . ? 
C4 C3 C1 C9 122.40(3) . . . . ? 
C4 C3 C1 H1 -2.3(4) . . . . ? 
C4 C3 C8 C7 -0.03(3) . . . . ? 
C4 C5 C6 C7 -0.58(3) . . . . ? 
C4 C5 C6 H6 178.2(6) . . . . ? 
C5 C6 C7 C8 0.86(3) . . . . ? 
C5 C6 C7 H7 -179.8(5) . . . . ? 
C5 C4 C3 C8 0.32(3) . . . . ? 
C6 C5 C4 H4 -179.4(6) . . . . ? 
C7 C8 C2 C20 125.90(3) . . . . ? 
C7 C8 C2 C14 -122.21(3) . . . . ? 
C7 C8 C2 H2 2.0(3) . . . . ? 
C7 C6 C5 H5 179.8(6) . . . . ? 
C8 C2 C20 C15 55.19(2) . . . . ? 
C8 C2 C20 C19 -124.62(3) . . . . ? 
C8 C2 C14 C9 -56.36(2) . . . . ? 
C8 C2 C14 C13 122.56(3) . . . . ? 
C8 C3 C1 C15 55.40(2) . . . . ? 
C8 C3 C1 C9 -56.32(2) . . . . ? 
C8 C3 C1 H1 179.0(5) . . . . ? 
C8 C3 C4 H4 179.7(6) . . . . ? 
C8 C7 C6 H6 -177.9(6) . . . . ? 
C9 C1 C15 C20 54.98(2) . . . . ? 
C9 C1 C15 C16 -125.38(3) . . . . ? 
C9 C14 C2 C20 55.73(2) . . . . ? 
C9 C14 C2 H2 179.6(5) . . . . ? 
C9 C14 C13 C12 0.24(3) . . . . ? 
C9 C14 C13 H13 180.0(5) . . . . ? 
C9 C10 C11 C12 0.27(3) . . . . ? 
C9 C10 C11 H11 179.6(6) . . . . ? 
C10 C9 C1 C15 126.06(3) . . . . ? 
C10 C9 C1 H1 2.7(4) . . . . ? 
C10 C9 C14 C13 -0.38(3) . . . . ? 
C10 C11 C12 C13 -0.41(3) . . . . ? 
C10 C11 C12 H12 -178.8(6) . . . . ? 
C11 C12 C13 C14 0.15(3) . . . . ? 
C11 C12 C13 H13 -179.6(5) . . . . ? 
C11 C10 C9 C14 0.13(3) . . . . ? 
C12 C11 C10 H10 180.0(6) . . . . ? 
C13 C14 C2 C20 -125.35(3) . . . . ? 
C13 C14 C2 H2 -1.5(3) . . . . ? 
C13 C12 C11 H11 -179.8(6) . . . . ? 
C14 C2 C20 C15 -56.37(2) . . . . ? 
C14 C2 C20 C19 123.82(3) . . . . ? 
C14 C9 C1 C15 -55.56(2) . . . . ? 
C14 C9 C1 H1 -178.9(5) . . . . ? 
C14 C9 C10 H10 -179.6(6) . . . . ? 
C14 C13 C12 H12 178.5(6) . . . . ? 
C15 C20 C2 H2 179.3(5) . . . . ? 
C15 C20 C19 C18 -0.73(2) . . . . ? 
C15 C20 C19 H19 179.3(5) . . . . ? 
C15 C16 C17 C18 -0.08(3) . . . . ? 
C15 C16 C17 H17 -179.7(6) . . . . ? 
C16 C15 C1 H1 -1.3(4) . . . . ? 
C16 C15 C20 C19 0.98(3) . . . . ? 
C16 C17 C18 C19 0.32(3) . . . . ? 
C16 C17 C18 H18 179.8(6) . . . . ? 
C17 C18 C19 C20 0.09(3) . . . . ? 
C17 C18 C19 H19 -179.9(5) . . . . ? 
C17 C16 C15 C20 -0.56(3) . . . . ? 
C18 C17 C16 H16 -179.4(6) . . . . ? 
C19 C20 C2 H2 -0.5(4) . . . . ? 
C19 C18 C17 H17 180.0(6) . . . . ? 
C20 C15 C1 H1 179.1(5) . . . . ? 
C20 C15 C16 H16 178.8(6) . . . . ? 
C20 C19 C18 H18 -179.4(5) . . . . ? 
H7 C7 C6 H6 1.5(6) . . . . ? 
H19 C19 C18 H18 0.56(59) . . . . ? 
H10 C10 C11 H11 -0.7(6) . . . . ? 
H16 C16 C17 H17 0.9(6) . . . . ? 
H13 C13 C12 H12 -1.2(6) . . . . ? 
H6 C6 C5 H5 -1.5(6) . . . . ? 
H5 C5 C4 H4 0.24(62) . . . . ? 
H17 C17 C18 H18 -0.52(59) . . . . ? 
H11 C11 C12 H12 1.8(6) . . . . ? 

loop_
_geom_hbond_atom_site_label_D        
_geom_hbond_atom_site_label_H        
_geom_hbond_atom_site_label_A        
_geom_hbond_distance_DH              
_geom_hbond_distance_HA              
_geom_hbond_distance_DA              
_geom_hbond_angle_DHA                
_geom_hbond_site_symmetry_A          
C5 H5 C18 1.066(8) 2.953(7) 3.5913(4) 118.9(5)  3_645   
C4 H4 C17 1.069(7) 2.943(7) 3.5697(4) 117.9(5)  3_645   
C4 H4 C18 1.069(7) 2.806(7) 3.5172(4) 123.9(5)  3_645   

loop_
_publ_author_name      
_publ_author_address   
,'?'  
; ? 
;  

_publ_requested_journal          '?' 
_publ_contact_author                ? 
_publ_contact_author_phone        '?' 
_publ_contact_author_fax          '?' 
_publ_contact_author_email        '?' 
_publ_section_title 
;  
 ?  
;  
_publ_section_comment  
;  
 ?  
;  
_publ_section_references 
;  
 ?  
;  
